# Supplementary material for: Microglial deficiency in the ATRX chromatin remodeler elicits a viral mimicry immune response that impacts neuronal function and behavior
Source: PLoS Biol. 2025 Sep 12;23(9):e3002659. doi: 10.1371/journal.pbio.3002659 (PMC12445524; doi:10.1371/journal.pbio.3002659)
Supplement: S1 Table — RNA-sequencing data of Sun1GFP+ microglia nuclei obtained from the cortex and hippocampus of control and ATRX miKO mice by fluorescence-activated nuclei sorting (FANS). (XLSX) [file pbio.3002659.s007.xlsx]

## Sheet: S1-transcripts
Table S1: Altered transcripts in ATRX-null compared with control microglia nuclei
gene_name	n_transcripts	min_log2FoldChange	max_log2FoldChange	mean_log2FoldChange	median_log2FoldChange	sd_log2FoldChange	n_log2FC_negative	n_log2FC_positive	lancaster_p	best_transc_padj	best_transc_pvalue	medianTPM.groupMiKO	medianTPM.groupMiC	baseMean	log2FoldChange	lfcSE	stat	pvalue	padj	weight
0610005C13Rik	2	-0.514763	6.69263	3.08894	3.08894	5.0964	1	1	0.0393659	0.222537	0.0061543	1.65608	1.72209	150.417	0.0250629	0.265012	0.0945725	0.924654	0.982744	1.01223
0610040J01Rik	4	-1.33254	-0.111545	-0.601295	-0.480548	0.519623	4	0	0.00748374	0.0895085	0.00557911	17.3339	24.5772	1191.16	-0.556003	0.201475	-2.75966	0.00578609	0.075507	1.01576
1110025M09Rik	1	-0.539422	-0.539422	-0.539422	-0.539422	NA	1	0	0.00219818	0.026427	0.00219818	10.9288	16.6812	449.179	-0.515677	0.199315	-2.58725	0.00967446	0.109483	1.01471
1110038B12Rik	6	0.59998	1.4885	0.998213	0.924732	0.346503	0	6	1.34391e-09	0.00197579	8.73795e-05	28.7546	12.3918	594.652	1.1159	0.23157	4.81883	1.44401e-06	7.48431e-05	0.999468
1500009L16Rik	3	-1.8855	-0.852913	-1.40178	-1.46692	0.519368	3	0	0.0133866	0.0822196	0.00585188	0.91228	1.9672	71.4274	-0.991424	0.474507	-2.08938	0.0366737	0.2642	1.01349
1700001P01Rik	1	1.3011	1.3011	1.3011	1.3011	NA	0	1	0.0219079	0.329768	0.0219079	1.30299	0.579027	25.2246	1.32386	0.657674	2.01294	0.0441213	0.294148	1.01579
1700003F12Rik	2	-7.38422	1.06419	-3.16001	-3.16001	5.97393	1	1	0.0365108	0.0301386	0.00140604	1.95827	1.71063	52.34	-0.0285804	0.484393	-0.0590026	0.95295	0.988898	1.01529
1700007E05Rik	2	0.621291	1.94101	1.28115	1.28115	0.933179	0	2	0.0254012	0.654452	0.0343227	1.38804	0.870965	64.6942	0.792036	0.412114	1.92188	0.0546204	0.331516	1.01495
1700008O03Rik	4	-6.44604	-0.910355	-2.37881	-1.07942	2.71602	4	0	0.00161577	0.00341115	1.50499e-05	0.526653	1.41136	49.6321	-1.56282	0.555478	-2.81347	0.00490094	0.0670596	1.00773
1700009J07Rik	3	-0.126742	1.62417	0.74346	0.732954	0.875503	1	2	0.00392356	0.0161644	0.00120885	7.91301	5.52274	298.047	0.733789	0.236994	3.09623	0.00195998	0.0344401	0.960382
1700010G06Rik	1	0.824742	0.824742	0.824742	0.824742	NA	0	1	0.00639666	0.0722645	0.00639666	4.33296	2.66113	93.1143	0.846428	0.352303	2.40256	0.0162809	0.158738	1.00046
1700014D04Rik	2	-1.05957	0.98614	-0.0367153	-0.0367153	1.44654	1	1	0.031561	0.255932	0.028523	0.686716	0.467904	68.8908	0.681969	0.367904	1.85366	0.0637879	0.363151	1.01495
1700015H07Rik	1	-1.52944	-1.52944	-1.52944	-1.52944	NA	1	0	0.00240127	0.118605	0.00240127	0.431316	1.45185	21.8848	-1.47858	0.660051	-2.24009	0.0250848	0.208122	1.01579
1700017B05Rik	4	-3.99	-0.363542	-1.3421	-0.507421	1.7689	4	0	1.17079e-08	0.000207955	8.1662e-06	70.3953	102.455	10389.7	-0.432749	0.139674	-3.09827	0.00194652	0.0358728	0.901975
1700023B13Rik	1	4.04955	4.04955	4.04955	4.04955	NA	0	1	9.67875e-19	5.7399e-16	9.67875e-19	14.8801	0.978442	461.988	4.08683	0.388979	10.5066	8.05723e-26	7.61977e-23	1.01471
1700026N04Rik	1	2.76018	2.76018	2.76018	2.76018	NA	0	1	0.00947346	0.154115	0.00947346	1.37991	0.201829	16.2286	2.79503	1.06141	2.63332	0.00845546	0.0997643	1.01391
1700027A07Rik	1	-0.902962	-0.902962	-0.902962	-0.902962	NA	1	0	0.00345232	0.0849118	0.00345232	2.53686	5.34014	74.82	-0.883923	0.376482	-2.34785	0.0188822	0.173516	1.01495
1700028E10Rik	5	-5.41571	-0.674411	-1.76279	-0.975885	2.04828	5	0	2.42827e-06	0.0375038	0.00129885	5.38532	9.73182	556.672	-0.771625	0.192352	-4.01151	6.03303e-05	0.00193157	0.999991
1700028K03Rik	3	-5.82136	4.39502	-0.741797	-0.799049	5.10843	2	1	0.00227398	2.50538e-05	3.80406e-07	1.34905	3.49053	310.073	-0.904249	0.486055	-1.86038	0.0628315	0.371504	0.958964
1700029J07Rik	2	-0.779012	-0.67722	-0.728116	-0.728116	0.0719778	2	0	0.00289738	0.0412786	0.00314576	2.23307	3.93386	313.606	-0.67453	0.265566	-2.53997	0.0110861	0.125039	0.958964
1700030J22Rik	2	-0.650835	1.34451	0.34684	0.34684	1.41093	1	1	0.0078563	0.0862075	0.00595093	1.03234	1.55319	153.67	-0.545075	0.28119	-1.93846	0.0525674	0.325306	1.01352
1700056N10Rik	1	0.297111	0.297111	0.297111	0.297111	NA	0	1	0.0236806	0.145586	0.0236806	9.00621	7.4406	343.146	0.326037	0.18479	1.76436	0.077671	0.403697	1.0107
1700061E18Rik	1	-7.00311	-7.00311	-7.00311	-7.00311	NA	1	0	4.4454e-07	2.64769e-05	4.4454e-07	0	1.00188	11.0935	-6.96624	1.53082	-4.55065	5.348e-06	0.000232434	1.01358
1700063D05Rik	2	-6.03511	2.76705	-1.63403	-1.63403	6.22407	1	1	0.000243878	0.0112075	0.000152489	0	0.199001	6.14172	-2.56408	1.59425	-1.60833	0.107763	0.475737	1.01563
1700065D16Rik	1	5.37657	5.37657	5.37657	5.37657	NA	0	1	0.00073745	0.033327	0.00073745	0.076925	0	3.9966	5.39884	1.9599	2.75465	0.00587556	0.0762226	1.01694
1700080N15Rik	3	-0.791415	5.02859	1.16317	-0.747661	3.34762	2	1	0.0425327	0.225881	0.0332436	2.47058	3.71356	109.235	-0.477346	0.370992	-1.28667	0.198208	0.643111	1.00046
1700084E18Rik	2	-0.80733	0.7182	-0.044565	-0.044565	1.07871	1	1	4.77655e-05	0.000799364	2.92474e-05	2.94852	4.15602	178.684	-0.483471	0.282677	-1.71033	0.0872046	0.429603	1.01469
1700092M07Rik	2	-1.71538	1.53996	-0.0877114	-0.0877114	2.30187	1	1	0.0169695	0.449883	0.0218363	2.44191	2.32939	34.648	0.0150952	0.658889	0.0229101	0.981722	0.993553	1.016
1700095K22Rik	1	1.39901	1.39901	1.39901	1.39901	NA	0	1	0.00795448	0.184817	0.00795448	3.63388	1.31673	27.064	1.42393	0.634081	2.24565	0.0247262	0.206099	1.01717
1700099I09Rik	2	0.536239	6.02821	3.28222	3.28222	3.88341	0	2	0.00446782	0.0624496	0.00715671	7.35115	5.35669	174.591	0.640665	0.254251	2.51981	0.0117417	0.12518	1.01352
1700110C19Rik	1	-0.679106	-0.679106	-0.679106	-0.679106	NA	1	0	0.00665291	0.0411177	0.00665291	12.3503	21.5526	485.317	-0.653639	0.242452	-2.69595	0.00701876	0.0885128	0.999468
1700110I01Rik	6	-3.99765	-0.517829	-1.85608	-1.69192	1.27337	6	0	0.0306709	0.364783	0.0423231	0.816583	2.02693	76.7487	-1.32733	0.407633	-3.25619	0.00112917	0.0211481	1.01379
1700120C14Rik	2	-0.824312	-0.81094	-0.817626	-0.817626	0.00945556	2	0	0.01799	0.263487	0.0300701	2.13142	3.66871	93.509	-0.810842	0.375378	-2.16007	0.0307674	0.236821	1.01338
1700121C08Rik	1	-6.46343	-6.46343	-6.46343	-6.46343	NA	1	0	9.20472e-06	0.00225495	9.20472e-06	0	0.513713	7.7065	-6.43645	1.65871	-3.88039	0.000104287	0.00300872	1.01543
1700125G02Rik	1	-1.62343	-1.62343	-1.62343	-1.62343	NA	1	0	0.0380336	0.758535	0.0380336	0.388481	1.54442	19.0797	-1.58012	0.8314	-1.90056	0.0573598	0.340858	1.01579
1810008B01Rik	1	-0.600941	-0.600941	-0.600941	-0.600941	NA	1	0	0.00811118	0.0896648	0.00811118	2.30201	3.62042	101.097	-0.570863	0.299445	-1.9064	0.0565978	0.338575	1.01338
1810009A15Rik	5	-0.787704	7.41119	1.99796	-0.650883	3.85497	3	2	0.0069398	0.170424	0.0208683	5.12275	6.55789	180.814	-0.295902	0.267843	-1.10476	0.269264	0.729421	1.01322
1810012K08Rik	1	-0.525634	-0.525634	-0.525634	-0.525634	NA	1	0	0.0481263	0.321849	0.0481263	4.7789	7.14036	132.579	-0.498588	0.301878	-1.65162	0.0986117	0.456515	1.01338
1810028F09Rik	1	5.01512	5.01512	5.01512	5.01512	NA	0	1	0.00304712	1	0.00304712	0.121165	0	3.11595	5.03863	2.1208	2.37582	0.0175101	0.165461	1.01198
1810030O07Rik	1	0.366071	0.366071	0.366071	0.366071	NA	0	1	0.0263765	0.157723	0.0263765	8.68482	6.8143	872.222	0.39938	0.178555	2.23674	0.0253034	0.209472	1.01467
1810034E14Rik	3	-1.89075	1.03438	-0.193426	0.276087	1.51803	1	2	0.0321085	0.0834559	0.00829368	2.16499	1.63468	132.142	0.713771	0.396826	1.7987	0.0720665	0.387605	1.01391
1810041H14Rik	3	-4.58061	-1.55621	-3.23564	-3.57011	1.53969	3	0	0.00707513	0.32075	0.00658587	0.659659	1.66125	21.256	-1.79331	0.709122	-2.52892	0.0114414	0.123007	1.01556
1810049J17Rik	1	5.32962	5.32962	5.32962	5.32962	NA	0	1	0.0475212	0.540454	0.0475212	0.317101	0	3.96803	5.37775	2.46247	2.18388	0.0289708	0.227625	1.01694
2010106C02Rik	1	-1.18969	-1.18969	-1.18969	-1.18969	NA	1	0	3.51032e-08	3.41286e-06	3.51032e-08	6.82993	14.4736	297.119	-1.15784	0.225535	-5.13373	2.84055e-07	1.8102e-05	0.958964
2010110K18Rik	3	4.70687	8.40239	6.60113	6.69411	1.84952	0	3	1.14161e-09	2.86975e-07	1.33203e-09	1.87667	0	53.7373	9.13369	1.39812	6.53284	6.45338e-11	9.02673e-09	1.01536
2010300C02Rik	3	-0.991341	-0.367606	-0.672541	-0.658676	0.312099	3	0	0.0494444	0.254059	0.0598406	12.1175	15.0497	2158.73	-0.44608	0.205526	-2.17043	0.0299743	0.245279	0.931316
2200002D01Rik	2	-3.0179	-0.723645	-1.87077	-1.87077	1.62228	2	0	0.0376554	0.30231	0.0354903	1.79529	2.53905	122.447	-0.747473	0.348813	-2.1429	0.0321208	0.243078	1.01248
2210408F21Rik	13	-5.47129	3.43772	-0.134719	-0.336858	2.78275	8	5	0.0159591	0.072722	0.00612754	8.2389	13.1105	368.817	-0.52127	0.257763	-2.02228	0.0431473	0.290565	1.01374
2210408I21Rik	5	-0.497798	0.353743	-0.255147	-0.405078	0.35423	4	1	0.00812427	0.0930678	0.0113874	5.65589	7.99285	888.971	-0.395201	0.169829	-2.32705	0.0199624	0.180374	1.0156
2310009B15Rik	2	0.0613154	1.21748	0.639397	0.639397	0.817531	0	2	0.017849	0.015227	0.000392424	3.16293	2.83408	97.3636	0.435605	0.348018	1.25167	0.210689	0.662878	1.00046
2310010J17Rik	3	-5.14899	0.250197	-1.97244	-1.01853	2.82317	2	1	0.000216457	0.00129931	2.77693e-05	4.98281	9.82083	128.585	-0.996298	0.347196	-2.86956	0.00411049	0.0587033	1.01367
2310026I22Rik	1	-3.03477	-3.03477	-3.03477	-3.03477	NA	1	0	0.0314277	0.628758	0.0314277	0.005865	0.219029	7.14301	-3.01089	1.50294	-2.00334	0.0451412	0.298277	1.0154
2310026L22Rik	1	5.9738	5.9738	5.9738	5.9738	NA	0	1	0.0189046	0.317684	0.0189046	0.813294	0	6.16896	6.01496	2.22337	2.70534	0.00682349	0.0856683	1.0151
2310034O05Rik	2	-0.863253	5.83291	2.48483	2.48483	4.7349	1	1	0.000226979	0.00724466	7.61134e-05	0.247069	0	6.54414	1.8796	1.57825	1.19094	0.233676	0.686329	1.0151
2310040G24Rik	2	-0.793212	6.80152	3.00416	3.00416	5.37029	1	1	0.00111708	0.0381868	0.00330925	3.0164	2.67517	76.0609	-0.0546185	0.461288	-0.118404	0.905747	0.975901	1.01402
2310044K18Rik	1	1.42066	1.42066	1.42066	1.42066	NA	0	1	0.00762331	0.343611	0.00762331	0.882345	0.330337	17.2518	1.45947	0.711757	2.05052	0.0403134	0.279561	1.01561
2410002F23Rik	17	-5.06772	7.59513	0.67358	0.479476	2.91941	4	13	0.0292432	0.000335057	1.22345e-06	29.4136	22.9134	3469.18	0.407123	0.167885	2.42502	0.0153077	0.150942	1.01261
2410022M11Rik	1	-0.544532	-0.544532	-0.544532	-0.544532	NA	1	0	0.000290112	0.00762926	0.000290112	2.85711	4.13068	273.181	-0.517513	0.20109	-2.57354	0.0100663	0.112756	1.0155
2510009E07Rik	3	1.0073	1.1912	1.11504	1.14661	0.0959261	0	3	5.62553e-19	3.5795e-12	1.9942e-14	41.9964	19.5761	3837.45	1.26303	0.191579	6.59275	4.31745e-11	6.15393e-09	1.01261
2610005L07Rik	2	-0.495785	-0.422832	-0.459309	-0.459309	0.051586	2	0	0.0112443	0.135986	0.0308462	22.0749	33.7176	3361.24	-0.420161	0.192689	-2.18051	0.0292196	0.23876	0.949574
2610008E11Rik	4	-0.576811	0.550174	-0.18689	-0.360462	0.503347	3	1	0.00332912	0.0570543	0.00946394	15.3841	20.5628	2216.29	-0.415717	0.17595	-2.3627	0.0181422	0.175905	0.955821
2610011E03Rik	1	-1.05847	-1.05847	-1.05847	-1.05847	NA	1	0	0.00429173	0.0584313	0.00429173	0.958913	2.26912	126.437	-1.02365	0.359633	-2.84637	0.00442204	0.062351	1.00046
2610203C22Rik	4	-13.2182	2.403	-2.56787	0.271887	7.17258	1	3	0.000339468	0.0116223	0.000716006	50.5338	43.1482	2131.63	0.372802	0.245247	1.52011	0.128484	0.541138	0.931316
2610307P16Rik	7	-3.39672	4.0294	-0.0933767	-1.90625	3.10416	4	3	0.0463927	0.27136	0.0514295	0.505485	0.515794	21.6404	0.0846099	0.706969	0.11968	0.904737	0.975245	1.01579
2610318N02Rik	8	-3.72361	5.36441	2.13699	2.62021	2.78318	1	7	5.72959e-07	0.00437226	9.2107e-05	4.02388	0.641023	84.9285	2.94115	0.542777	5.41871	6.00311e-08	4.32794e-06	1.01335
2610507B11Rik	8	0.184018	0.837028	0.568699	0.64274	0.260523	0	8	0.00234466	0.0746285	0.0124211	52.7977	44.5568	9786.92	0.313868	0.136346	2.302	0.0213351	0.20327	0.901975
2700038G22Rik	2	1.33772	1.42426	1.38099	1.38099	0.061194	0	2	2.18942e-05	0.00138413	5.69625e-05	7.02057	2.63455	202.713	1.41518	0.360188	3.92901	8.5297e-05	0.00256215	1.01375
2700046G09Rik	1	-0.438316	-0.438316	-0.438316	-0.438316	NA	1	0	0.0153338	0.103427	0.0153338	3.10586	4.16853	249.994	-0.413899	0.221018	-1.87269	0.0611106	0.353112	1.0155
2700054A10Rik	3	-0.660813	-0.224499	-0.390048	-0.284831	0.236422	3	0	0.0375415	0.0905093	0.00935845	0.665956	0.761265	101.123	-0.489077	0.38513	-1.2699	0.20412	0.648557	1.01248
2700099C18Rik	4	2.15416	3.5825	3.05343	3.23852	0.6297	0	4	7.16788e-09	0.00451505	0.000178897	18.954	2.63863	474.675	2.99924	0.434222	6.90716	4.94454e-12	8.69121e-10	0.999991
2810004N23Rik	3	0.325373	0.575233	0.474249	0.52214	0.131634	0	3	0.000150129	0.0309758	0.00264007	11.8452	9.18491	1229.58	0.472667	0.159755	2.9587	0.00308939	0.0474772	1.00105
2810032G03Rik	2	-1.78437	-0.885545	-1.33496	-1.33496	0.635563	2	0	0.0482791	0.293915	0.0527797	1.08647	1.67428	120.383	-1.00069	0.388337	-2.57687	0.00997007	0.11301	1.00046
2810049E08Rik	1	-1.28654	-1.28654	-1.28654	-1.28654	NA	1	0	0.00774794	0.151083	0.00774794	0.803296	1.99627	58.62	-1.25224	0.49365	-2.5367	0.0111902	0.121111	1.01536
2810405F15Rik	1	4.42571	4.42571	4.42571	4.42571	NA	0	1	0.0210655	1	0.0210655	0.084468	0	2.07949	4.45274	2.44037	1.82462	0.0680588	0.376281	1.01406
2810408A11Rik	6	-5.66763	5.7126	0.505355	1.48444	5.30989	3	3	0.0114756	0.406427	0.0233878	0.565867	1.03807	50.6656	-0.887106	0.490309	-1.80928	0.0704072	0.382849	1.01529
2810408I11Rik	3	4.53328	7.11708	5.55965	5.02859	1.37132	0	3	1.93474e-05	0.000624847	1.18092e-05	1.10235	0	20.3793	7.7388	1.56768	4.93647	7.95486e-07	4.35398e-05	1.01519
2810432F15Rik	1	-1.73805	-1.73805	-1.73805	-1.73805	NA	1	0	0.0170552	0.166827	0.0170552	0.161829	0.69614	13.2152	-1.71855	0.888009	-1.93529	0.052955	0.32654	1.01391
2810454H06Rik	1	-0.929999	-0.929999	-0.929999	-0.929999	NA	1	0	0.0131301	0.12258	0.0131301	0.548525	1.01259	107.913	-0.901688	0.370019	-2.43687	0.014815	0.147347	1.01391
2900026A02Rik	3	-2.00366	0.199592	-0.702192	-0.302505	1.15473	2	1	0.00340412	0.0180435	0.000784096	3.80455	4.62259	1551.62	-0.261346	0.24854	-1.05152	0.293018	0.752088	1.01564
2900035J10Rik	1	-2.07967	-2.07967	-2.07967	-2.07967	NA	1	0	0.00116464	0.109059	0.00116464	0.226865	1.42184	17.4511	-2.0257	0.787219	-2.57324	0.0100751	0.112824	1.01526
2900041M22Rik	1	-1.10356	-1.10356	-1.10356	-1.10356	NA	1	0	0.0101937	0.118449	0.0101937	0.304629	0.819403	39.8726	-1.06968	0.52161	-2.05073	0.0402931	0.279136	1.01717
2900045O20Rik	1	-6.05765	-6.05765	-6.05765	-6.05765	NA	1	0	0.0160083	0.289255	0.0160083	0	0.251556	5.9302	-6.04888	2.22572	-2.71772	0.00657326	0.0832192	1.0154
2900052L18Rik	1	0.703849	0.703849	0.703849	0.703849	NA	0	1	0.00176692	0.0225805	0.00176692	12.3742	6.81069	576.793	0.737259	0.221572	3.3274	0.000876604	0.0175653	0.999402
3110080E11Rik	1	-0.607002	-0.607002	-0.607002	-0.607002	NA	1	0	0.0472438	0.221544	0.0472438	2.62632	4.7731	504.389	-0.568544	0.271544	-2.09374	0.036283	0.264671	0.999468
3222401L13Rik	2	-1.08112	0.0897037	-0.49571	-0.49571	0.8279	1	1	0.000595737	0.00556062	0.000284622	3.94852	7.18731	1253.38	-0.98014	0.245288	-3.99587	6.44558e-05	0.00210256	0.968386
4632428C04Rik	1	1.22605	1.22605	1.22605	1.22605	NA	0	1	0.00178486	0.030956	0.00178486	2.05151	0.808805	126.604	1.25125	0.387284	3.23083	0.00123431	0.022995	1.00046
4731419I09Rik	1	0.532065	0.532065	0.532065	0.532065	NA	0	1	0.00482301	0.0504837	0.00482301	5.39623	3.80374	551.532	0.562482	0.207604	2.7094	0.00674046	0.0858371	0.999566
4732416N19Rik	1	-0.2499	-0.2499	-0.2499	-0.2499	NA	1	0	0.0317689	0.149862	0.0317689	5.43857	6.63392	830.196	-0.222988	0.157841	-1.41273	0.157734	0.575351	1.01443
4833407H14Rik	1	2.09664	2.09664	2.09664	2.09664	NA	0	1	3.07085e-08	5.8841e-06	3.07085e-08	1.28887	0.302583	47.6745	2.13715	0.470411	4.54315	5.54189e-06	0.000240965	1.00814
4833412K13Rik	1	0.440341	0.440341	0.440341	0.440341	NA	0	1	0.0271632	0.167611	0.0271632	9.47375	6.97594	499.556	0.471443	0.215581	2.18685	0.0287535	0.229327	0.999468
4833418N02Rik	2	-1.80603	-0.570302	-1.18817	-1.18817	0.873792	2	0	0.00755468	0.0837331	0.0114946	3.53497	5.01312	318.897	-0.427125	0.350242	-1.21952	0.222649	0.674514	1.0107
4833420G17Rik	6	-1.05041	0.794191	-0.129703	-0.195772	0.629176	4	2	0.0356807	0.101765	0.0208102	36.6203	44.9204	4320.46	-0.208672	0.164554	-1.26811	0.204759	0.656076	0.993661
4833427F10Rik	1	3.03547	3.03547	3.03547	3.03547	NA	0	1	0.0307057	0.621802	0.0307057	0.154809	0	7.11393	3.08473	1.51265	2.03929	0.0414214	0.283391	1.0154
4921507P07Rik	1	-0.983152	-0.983152	-0.983152	-0.983152	NA	1	0	0.022752	0.180245	0.022752	0.520419	1.28307	92.1748	-0.947004	0.431766	-2.19333	0.028284	0.225264	1.01391
4921513I03Rik	1	-5.24092	-5.24092	-5.24092	-5.24092	NA	1	0	0.046302	1	0.046302	0	0.126526	3.23519	-5.1927	2.5381	-2.0459	0.040766	0.280726	1.01577
4921515L22Rik	1	4.49522	4.49522	4.49522	4.49522	NA	0	1	0.000574902	0.0230253	0.000574902	1.58743	0	55.798	4.55201	1.8977	2.3987	0.0164534	0.158448	1.01529
4921534H16Rik	2	-0.728484	-0.56385	-0.646167	-0.646167	0.116414	2	0	0.0226744	0.1041	0.0155901	2.20483	3.94224	277.201	-0.601743	0.355527	-1.69254	0.0905435	0.438354	1.01101
4930404N11Rik	2	-0.120463	1.25712	0.568331	0.568331	0.974101	1	1	1.2114e-05	0.000374888	1.13714e-05	10.4943	4.86516	437.829	1.28984	0.270544	4.76757	1.86458e-06	9.28273e-05	1.01594
4930412B13Rik	1	5.56904	5.56904	5.56904	5.56904	NA	0	1	0.0433152	0.428962	0.0433152	0.061838	0	4.71227	5.62327	2.42927	2.31479	0.0206242	0.184134	1.01503
4930412F12Rik	1	0.482328	0.482328	0.482328	0.482328	NA	0	1	0.00196712	0.0261311	0.00196712	14.6176	11.5225	764.194	0.509073	0.184337	2.76164	0.00575119	0.0752251	1.01443
4930415C11Rik	1	-1.50169	-1.50169	-1.50169	-1.50169	NA	1	0	0.0144858	0.362202	0.0144858	0.397345	1.03727	18.9084	-1.46846	0.731416	-2.00769	0.0446759	0.296557	1.01556
4930419G24Rik	1	-0.684757	-0.684757	-0.684757	-0.684757	NA	1	0	0.030838	0.269232	0.030838	2.13246	3.84632	117.011	-0.651092	0.333061	-1.95488	0.0505978	0.321051	1.00046
4930423C22Rik	1	-1.87695	-1.87695	-1.87695	-1.87695	NA	1	0	0.0122437	0.105023	0.0122437	0.054209	0.352042	12.1998	-1.87093	0.924138	-2.02452	0.0429172	0.289372	1.01561
4930429H19Rik	1	-2.86154	-2.86154	-2.86154	-2.86154	NA	1	0	0.0353325	0.478696	0.0353325	0	0.163493	6.46551	-2.84819	1.51903	-1.875	0.0607928	0.35229	1.01657
4930430E12Rik	1	5.32187	5.32187	5.32187	5.32187	NA	0	1	0.00121952	0.0439333	0.00121952	0.219924	0	3.8409	5.34199	1.99703	2.67497	0.00747358	0.091623	1.0123
4930432B10Rik	2	-0.705768	5.98276	2.6385	2.6385	4.72951	1	1	0.0406134	0.289487	0.0160707	0.565505	0.605249	41.1702	-0.0262945	0.622842	-0.042217	0.966326	0.993439	1.00773
4930444P10Rik	2	-6.6787	-3.16919	-4.92395	-4.92395	2.4816	2	0	7.57529e-05	0.00875601	4.94998e-05	0	0.278563	9.91691	-6.80437	1.69231	-4.02075	5.8012e-05	0.00184169	1.01489
4930453C13Rik	1	-1.05929	-1.05929	-1.05929	-1.05929	NA	1	0	0.000220757	0.00445715	0.000220757	4.0883	9.19211	214.228	-1.02339	0.286053	-3.57761	0.000346753	0.00860382	0.960382
4930470B04Rik	1	-0.985547	-0.985547	-0.985547	-0.985547	NA	1	0	0.000969516	0.0343364	0.000969516	0.629192	1.29793	70.5924	-0.947377	0.3726	-2.54261	0.0110028	0.119961	1.01335
4930473D10Rik	1	-3.27551	-3.27551	-3.27551	-3.27551	NA	1	0	0.0125472	0.332277	0.0125472	0	0.824882	8.39161	-3.26213	1.40998	-2.31361	0.0206892	0.184578	1.01475
4930474B08Rik	1	5.4954	5.4954	5.4954	5.4954	NA	0	1	0.00417152	0.104911	0.00417152	0.14647	0	4.34212	5.51573	2.05673	2.6818	0.00732265	0.090417	1.0123
4930474N09Rik	1	-2.18489	-2.18489	-2.18489	-2.18489	NA	1	0	0.018082	0.178408	0.018082	0.114992	0.563919	14.8045	-2.18079	0.997393	-2.18649	0.0287795	0.227277	1.01537
4930478L05Rik	1	0.893637	0.893637	0.893637	0.893637	NA	0	1	0.00489762	0.0881963	0.00489762	0.945226	0.46559	56.8119	0.924156	0.410533	2.25111	0.0243784	0.205703	1.00773
4930479D17Rik	1	3.82507	3.82507	3.82507	3.82507	NA	0	1	1.75035e-22	2.0389e-19	1.75035e-22	41.8573	3.06171	675.778	3.86188	0.333467	11.581	5.14572e-31	8.56654e-28	1.0156
4930481A15Rik	4	-5.84593	2.57864	-1.48977	-1.34588	3.45127	3	1	0.00399806	0.091534	0.0111478	5.30342	11.788	607.876	-1.08673	0.283696	-3.83063	0.000127815	0.00361514	0.999468
4930488N15Rik	1	-0.741652	-0.741652	-0.741652	-0.741652	NA	1	0	0.00327588	0.0357399	0.00327588	2.06376	3.49134	186.961	-0.717852	0.276115	-2.59983	0.00932703	0.107095	1.01223
4930503L19Rik	6	-5.16161	2.62597	0.145406	0.877052	2.69634	1	5	0.00152244	0.0518668	0.00410233	21.2372	10.8125	1617.97	0.952728	0.24061	3.95963	7.50649e-05	0.00242278	0.951626
4930507D05Rik	2	-5.12991	0.322242	-2.40383	-2.40383	3.85525	1	1	0.0158428	0.050082	0.000334245	0.50605	0.899266	52.122	-0.816576	0.469114	-1.74068	0.0817401	0.415927	1.0075
4930509H03Rik	1	-0.460302	-0.460302	-0.460302	-0.460302	NA	1	0	0.00803826	0.0675595	0.00803826	5.71125	8.36348	341.304	-0.435276	0.208636	-2.0863	0.0369518	0.265015	1.01594
4930512B01Rik	3	-1.7423	0.918096	-0.528129	-0.76018	1.34529	2	1	0.000250451	0.0059505	0.000213717	2.52179	4.22437	144.396	-0.722201	0.258613	-2.7926	0.00522868	0.0700944	1.01322
4930512H18Rik	1	4.30374	4.30374	4.30374	4.30374	NA	0	1	9.81828e-14	4.36703e-11	9.81828e-14	2.57459	0.15376	88.929	4.34497	0.55132	7.88103	3.24684e-15	9.32487e-13	1.01335
4930516B21Rik	1	-1.68917	-1.68917	-1.68917	-1.68917	NA	1	0	4.8092e-10	5.17223e-08	4.8092e-10	4.38173	11.9408	386.277	-1.66263	0.247528	-6.71693	1.85598e-11	2.77198e-09	1.01594
4930517O19Rik	2	0.142736	0.604043	0.37339	0.37339	0.326194	0	2	0.0154852	0.019899	0.00158983	26.2059	19.414	544.602	0.439895	0.207356	2.12145	0.0338843	0.253445	0.999991
4930519K11Rik	1	-1.82731	-1.82731	-1.82731	-1.82731	NA	1	0	0.0216417	0.131031	0.0216417	1.17616	1.83799	179.978	-1.80818	0.935479	-1.93289	0.0532496	0.327744	1.01322
4930523C07Rik	5	-1.66605	3.45645	0.910327	1.12839	1.93269	2	3	0.019575	0.21211	0.00557409	0.627423	0.405906	49.2398	0.867611	0.438845	1.97703	0.0480377	0.309581	1.00814
4930527B05Rik	1	-1.29197	-1.29197	-1.29197	-1.29197	NA	1	0	0.017788	0.213348	0.017788	0.769638	1.44159	27.0719	-1.25239	0.634576	-1.97358	0.0484292	0.310062	1.0123
4930544D05Rik	2	-5.41704	-4.31608	-4.86656	-4.86656	0.7785	2	0	0.034966	0.452149	0.0426581	0	0.360825	5.326	-5.89857	1.81065	-3.25771	0.00112313	0.0210532	1.01563
4930544F09Rik	1	-0.515684	-0.515684	-0.515684	-0.515684	NA	1	0	0.00824428	0.0693899	0.00824428	4.86387	7.41051	433.235	-0.49093	0.212665	-2.30847	0.0209731	0.187097	1.0107
4930547M16Rik	1	1.58235	1.58235	1.58235	1.58235	NA	0	1	0.00467002	0.284464	0.00467002	0.275693	0.096274	19.018	1.61602	0.711201	2.27224	0.0230721	0.198215	1.0157
4930556H04Rik	1	0.990281	0.990281	0.990281	0.990281	NA	0	1	0.00160941	0.0208027	0.00160941	2.83758	1.31007	158.825	1.02249	0.3236	3.15973	0.00157916	0.0277515	1.01375
4930556I23Rik	1	-1.09467	-1.09467	-1.09467	-1.09467	NA	1	0	0.0447586	0.640451	0.0447586	0.648333	1.36245	25.4288	-1.04788	0.64601	-1.62208	0.104786	0.469399	1.01579
4930556M19Rik	6	1.61274	7.87978	3.92136	3.69464	2.15893	0	6	2.93333e-05	0.0052871	3.7649e-05	0.592126	0.049321	54.9834	3.46499	1.67082	2.07383	0.0380955	0.26985	1.01529
4930567K12Rik	1	-1.16078	-1.16078	-1.16078	-1.16078	NA	1	0	0.0108246	0.1513	0.0108246	0.424103	1.01115	35.021	-1.12786	0.545559	-2.06734	0.0387019	0.273639	1.0096
4930567K20Rik	4	-5.357	4.77545	-0.601255	-0.911734	4.26709	2	2	0.0126384	0.233877	0.0127655	0.273541	0.518129	13.4028	-0.640795	0.996324	-0.643159	0.520121	0.871732	1.01444
4930578M01Rik	3	-0.675448	-0.591967	-0.63453	-0.636175	0.041765	3	0	0.0313604	0.208805	0.0279748	1.28471	2.04684	155.317	-0.609307	0.330832	-1.84174	0.065513	0.368867	1.01352
4930579C12Rik	1	1.07975	1.07975	1.07975	1.07975	NA	0	1	0.00190464	0.0325218	0.00190464	0.761566	0.394176	99.2984	1.11996	0.370556	3.02237	0.00250807	0.0398503	1.01391
4930579G24Rik	1	2.47773	2.47773	2.47773	2.47773	NA	0	1	3.50942e-05	0.00376932	3.50942e-05	1.07661	0.174701	50.7526	2.51053	0.598994	4.19124	2.77432e-05	0.000977495	1.00773
4930588G17Rik	1	-0.914992	-0.914992	-0.914992	-0.914992	NA	1	0	0.0438698	0.63471	0.0438698	0.300527	0.520611	24.5493	-0.906777	0.60355	-1.50241	0.132992	0.526958	1.01519
4930594C11Rik	1	0.309616	0.309616	0.309616	0.309616	NA	0	1	0.0305046	0.134036	0.0305046	36.2724	30.0643	3528.39	0.337637	0.165323	2.04228	0.0411233	0.293611	0.949574
4930594M22Rik	4	-4.36553	0.692567	-0.705845	0.424792	2.44803	1	3	0.0275939	0.286401	0.0355022	4.45142	3.63157	243.274	0.268616	0.254575	1.05515	0.291356	0.752415	1.00733
4930595D18Rik	1	0.696731	0.696731	0.696731	0.696731	NA	0	1	0.020271	0.178185	0.020271	2.31166	1.43278	60.9046	0.720972	0.394285	1.82856	0.0674663	0.374763	1.01379
4931406C07Rik	8	-1.69703	1.80344	-0.222715	-0.294814	0.968062	7	1	0.0108618	0.0963123	0.0103643	22.4768	26.9075	1784.69	-0.242496	0.130016	-1.86513	0.0621637	0.356848	1.01564
4931406P16Rik	7	-0.518005	1.32444	0.434767	0.446081	0.560414	1	6	0.00683209	0.0540859	0.0058713	23.1458	17.63	1975.03	0.389777	0.133659	2.91621	0.00354317	0.0525644	1.00645
4931412I15Rik	1	-2.30152	-2.30152	-2.30152	-2.30152	NA	1	0	0.000187292	0.0194322	0.000187292	0.135794	0.502345	21.5349	-2.26739	0.727581	-3.11634	0.0018311	0.0311944	1.01519
4931431B13Rik	1	3.82857	3.82857	3.82857	3.82857	NA	0	1	0.0459338	0.298534	0.0459338	0.092532	0.03012	14.6718	3.8921	1.63636	2.37852	0.0173824	0.164298	1.01444
4932413F04Rik	1	-1.04877	-1.04877	-1.04877	-1.04877	NA	1	0	0.0488987	0.297331	0.0488987	0.36365	0.551021	63.2084	-1.00328	0.515975	-1.94445	0.0518418	0.322923	1.01335
4932422M17Rik	1	-0.424047	-0.424047	-0.424047	-0.424047	NA	1	0	0.000186617	0.00290493	0.000186617	14.3351	20.1529	1868.84	-0.396626	0.140331	-2.82636	0.00470808	0.0679021	0.951626
4932702P03Rik	3	-2.13308	-0.680322	-1.19478	-0.770933	0.813856	3	0	0.0214071	0.289155	0.0319113	0.630976	1.02823	69.0185	-0.725447	0.376048	-1.92914	0.0537139	0.329013	1.01402
4933400F21Rik	3	0.226235	3.87693	1.59191	0.672556	1.99143	0	3	0.0247749	0.0842787	0.0115046	4.85529	3.59606	380.056	0.606793	0.268528	2.2597	0.0238398	0.202218	1.01711
4933403L11Rik	1	-0.561496	-0.561496	-0.561496	-0.561496	NA	1	0	0.00923604	0.0651469	0.00923604	17.3939	29.6181	1136.88	-0.535252	0.203228	-2.63376	0.00844461	0.100549	1.00094
4933405O20Rik	1	-1.82142	-1.82142	-1.82142	-1.82142	NA	1	0	0.000379756	0.0150711	0.000379756	0.143911	0.540696	17.2808	-1.79773	0.705683	-2.54751	0.0108496	0.118781	1.01444
4933412E12Rik	3	-0.430547	0.599535	0.210586	0.462769	0.559432	1	2	0.0400705	0.206979	0.0412535	5.32839	4.87593	254.717	0.18243	0.25368	0.719133	0.472059	0.861966	1.00733
4933413C19Rik	1	-2.23001	-2.23001	-2.23001	-2.23001	NA	1	0	2.43819e-06	0.000231529	2.43819e-06	0.201759	0.983111	54.1388	-2.21183	0.505924	-4.37186	1.23191e-05	0.000483888	1.00773
4933417G07Rik	2	-0.858607	-0.623754	-0.741181	-0.741181	0.166066	2	0	0.0491021	0.431619	0.0579083	1.52476	2.63117	95.5018	-0.676198	0.410379	-1.64774	0.0994064	0.457966	1.01367
4933422A05Rik	1	-5.53109	-5.53109	-5.53109	-5.53109	NA	1	0	0.000843251	0.0436423	0.000843251	0	0.140838	4.01101	-5.4932	1.98222	-2.77124	0.00558434	0.0735769	1.01577
4933428G20Rik	1	-0.784998	-0.784998	-0.784998	-0.784998	NA	1	0	0.021878	0.219701	0.021878	1.13315	1.64395	79.806	-0.76119	0.380787	-1.99899	0.045609	0.299726	1.01349
4933431E20Rik	8	-2.70061	0.987957	-1.01467	-1.06466	1.42631	6	2	0.00314007	0.00114596	1.76053e-05	5.56628	7.25721	1061.55	-0.294794	0.159114	-1.85272	0.0639224	0.366559	1.00094
4933432I09Rik	1	-1.41474	-1.41474	-1.41474	-1.41474	NA	1	0	4.00837e-05	0.00285111	4.00837e-05	0.280123	0.724755	67.4481	-1.38299	0.410174	-3.37172	0.000746995	0.0152425	1.01402
4933436F18Rik	1	-2.45876	-2.45876	-2.45876	-2.45876	NA	1	0	0.0150253	0.127302	0.0150253	0.110429	0.645507	10.726	-2.43066	1.13311	-2.14512	0.0319431	0.241976	1.01475
5031410I06Rik	1	-1.03701	-1.03701	-1.03701	-1.03701	NA	1	0	0.000108708	0.00640967	0.000108708	0.397451	0.828456	72.3811	-1.00625	0.353401	-2.84734	0.00440865	0.0616878	1.01379
5031415H12Rik	1	-1.03338	-1.03338	-1.03338	-1.03338	NA	1	0	0.0223682	0.13346	0.0223682	2.73183	5.04861	372.656	-1.00675	0.365363	-2.75547	0.0058608	0.0760848	1.01711
5031425E22Rik	5	-1.43891	-0.0474023	-0.460672	-0.309419	0.560745	5	0	0.0191111	0.0392372	0.00544904	47.7892	57.5303	3223.76	-0.207489	0.117996	-1.75844	0.0786725	0.427004	0.92751
5031425F14Rik	1	1.4825	1.4825	1.4825	1.4825	NA	0	1	0.0457875	0.380744	0.0457875	1.06878	0.405066	66.9136	1.49298	0.655032	2.27925	0.022652	0.196217	1.01335
5031439G07Rik	3	-0.207443	1.47595	0.366392	-0.169336	0.961098	2	1	0.023854	0.157204	0.0332581	17.8423	19.6602	4462.5	-0.109768	0.125577	-0.874111	0.382058	0.821408	1.01261
5033406O09Rik	1	5.80682	5.80682	5.80682	5.80682	NA	0	1	0.000115342	0.0101371	0.000115342	0.168276	0	5.46578	5.84308	1.79467	3.2558	0.00113074	0.0211481	1.0154
5330406M23Rik	1	-0.333279	-0.333279	-0.333279	-0.333279	NA	1	0	0.0218704	0.105499	0.0218704	29.239	34.7351	2602	-0.301877	0.161422	-1.87012	0.0614678	0.373039	0.931316
5330431K02Rik	1	-0.658467	-0.658467	-0.658467	-0.658467	NA	1	0	0.000999925	0.0147054	0.000999925	2.47807	4.35398	259.919	-0.624035	0.226475	-2.75542	0.00586161	0.0766144	1.00733
5330434G04Rik	4	-2.40909	0.143351	-0.828037	-0.523202	1.10633	3	1	0.0142201	0.0412067	0.00375683	4.18784	6.16914	676.892	-0.528614	0.247562	-2.13528	0.0327386	0.245774	1.01407
5330437M03Rik	1	-1.32143	-1.32143	-1.32143	-1.32143	NA	1	0	0.0046395	0.145035	0.0046395	0.181963	0.386112	50.393	-1.28553	0.499139	-2.5755	0.0100095	0.112266	1.01529
5330438D12Rik	4	-0.564436	-0.152467	-0.412133	-0.465815	0.186047	4	0	0.00403461	0.0915886	0.0111615	22.2242	29.5062	1298.94	-0.337576	0.203724	-1.65703	0.0975138	0.453576	1.01576
5330438I03Rik	1	-0.94662	-0.94662	-0.94662	-0.94662	NA	1	0	0.000316291	0.00760506	0.000316291	0.479269	1.00634	85.0089	-0.911827	0.343538	-2.65423	0.00794907	0.0955674	1.01349
5430405H02Rik	3	-0.659166	-0.176431	-0.429805	-0.453819	0.242262	3	0	0.00751046	0.0528192	0.00379025	9.53816	12.7512	663.302	-0.355223	0.152517	-2.32907	0.0198555	0.18114	1.00091
5430416N02Rik	4	-0.91352	1.02144	0.47313	0.892302	0.928063	1	3	0.000235008	0.041833	0.0012404	15.4672	7.37577	901.17	0.905878	0.235691	3.8435	0.000121292	0.00341935	1.01407
5430425K12Rik	3	2.36037	5.77287	4.28059	4.70854	1.74603	0	3	0.00151822	0.194224	0.00628295	0.740502	0	11.2611	3.59066	1.41295	2.54124	0.011046	0.12013	1.01391
5430427M07Rik	2	2.26588	2.32078	2.29333	2.29333	0.0388235	0	2	0.00441206	0.178774	0.00443167	1.66338	0.584833	37.5286	2.43455	0.829732	2.93413	0.00334479	0.0501196	1.0096
5430427O19Rik	1	0.449336	0.449336	0.449336	0.449336	NA	0	1	0.00333535	0.0313026	0.00333535	10.9904	7.89503	1441.37	0.477359	0.175751	2.71611	0.00660547	0.0833958	1.01564
5430431A17Rik	2	-0.832745	20.6766	9.92193	9.92193	15.2094	1	1	6.52878e-05	3.22545e-07	2.16199e-09	1.9777	2.40399	77.1215	-0.320642	0.344822	-0.929877	0.352435	0.801783	1.01335
5530401A14Rik	2	-0.810341	-0.572796	-0.691569	-0.691569	0.16797	2	0	0.0333628	0.342007	0.0678367	1.94478	3.37057	292.49	-0.637347	0.289448	-2.20194	0.0276692	0.222755	1.01101
5730435O14Rik	2	-4.73376	-1.72265	-3.22821	-3.22821	2.12918	2	0	0.000319824	0.0124813	0.000345722	1.10738	3.25792	53.401	-1.78291	0.472456	-3.7737	0.000160843	0.00437951	1.00773
5730507A11Rik	1	-0.233014	-0.233014	-0.233014	-0.233014	NA	1	0	0.0382937	0.157109	0.0382937	12.9616	15.1723	1840.08	-0.201891	0.138639	-1.45623	0.145328	0.550794	1.01564
5830408C22Rik	3	0.304598	0.967936	0.642913	0.656206	0.331869	0	3	0.00310907	0.0719421	0.00374584	12.8717	9.02077	548.986	0.643353	0.206256	3.1192	0.00181346	0.0313239	0.999566
5830417I10Rik	1	0.199184	0.199184	0.199184	0.199184	NA	0	1	0.0474177	0.180245	0.0474177	14.5904	13.1296	3470.59	0.230817	0.133085	1.73436	0.0828542	0.42248	0.993661
5830432E09Rik	3	0.482588	0.793551	0.63299	0.62283	0.15573	0	3	4.36333e-07	5.8276e-05	1.27464e-06	20.2082	13.7738	1740.46	0.662144	0.194628	3.40209	0.000668716	0.0140097	1.01564
5830444B04Rik	3	-0.790587	2.27699	0.25166	-0.731429	1.75424	2	1	0.000590568	0.0612348	0.00726812	7.65965	9.13381	873.326	-0.53071	0.271372	-1.95565	0.050506	0.317689	1.0156
5830468F06Rik	1	-1.62863	-1.62863	-1.62863	-1.62863	NA	1	0	0.0117827	0.165632	0.0117827	0.360709	1.06693	27.1687	-1.58456	0.697988	-2.27018	0.0231965	0.19952	1.0096
5830487J09Rik	2	0.613649	1.21034	0.911993	0.911993	0.421921	0	2	0.000112187	0.022402	0.00121001	5.28659	2.74337	264.668	0.900283	0.245008	3.67451	0.000238308	0.00630215	0.960382
5930403N24Rik	4	-3.39672	0.659249	-0.909363	-0.449988	1.79245	2	2	0.0407194	0.192614	0.03382	3.16178	3.20057	492.147	0.213907	0.328029	0.652097	0.514338	0.872752	0.999468
6330415B21Rik	1	-0.861471	-0.861471	-0.861471	-0.861471	NA	1	0	0.0044063	0.0692877	0.0044063	1.09409	2.17674	128.575	-0.826589	0.319019	-2.59104	0.0095687	0.108696	1.01338
6330418K02Rik	4	-0.753369	1.08104	-0.0390183	-0.241872	0.802022	3	1	0.0270006	0.253987	0.02773	14.9367	20.1231	831.554	-0.28858	0.210177	-1.37303	0.169743	0.596122	1.01467
6330576A10Rik	1	-1.02143	-1.02143	-1.02143	-1.02143	NA	1	0	0.024366	0.255732	0.024366	0.249688	0.494233	26.398	-0.998514	0.587837	-1.69862	0.0893901	0.434547	1.0157
6430562O15Rik	3	-0.104376	0.952371	0.295715	0.0391506	0.573191	1	2	0.029548	0.00421911	9.68901e-05	2.26372	1.965	265.197	0.340968	0.233276	1.46165	0.143837	0.564809	0.960382
6720427I07Rik	1	0.523265	0.523265	0.523265	0.523265	NA	0	1	0.0099978	0.0617756	0.0099978	16.2544	11.928	3066.17	0.548988	0.198047	2.77201	0.00557119	0.0785817	0.92751
7330423F06Rik	1	1.2898	1.2898	1.2898	1.2898	NA	0	1	0.00128817	0.0348135	0.00128817	4.62588	1.63057	35.3044	1.31439	0.519762	2.52884	0.0114442	0.123007	1.016
8030442B05Rik	1	-1.07811	-1.07811	-1.07811	-1.07811	NA	1	0	0.0052941	0.0514019	0.0052941	13.1492	37.7119	1057.7	-1.05795	0.317487	-3.33226	0.000861427	0.0170736	1.01669
8030453O22Rik	3	0.223594	0.767809	0.546299	0.647493	0.285872	0	3	0.00227708	0.0416493	0.00423575	15.7203	10.3208	362.194	0.667272	0.22118	3.01687	0.00255395	0.0403515	1.01594
9130015G15Rik	2	-1.37892	-1.10313	-1.24102	-1.24102	0.195008	2	0	2.7483e-10	1.20822e-05	3.17289e-07	19.0446	38.1863	2311.55	-1.09424	0.200426	-5.45959	4.77225e-08	3.83839e-06	0.931316
9130023H24Rik	1	0.267993	0.267993	0.267993	0.267993	NA	0	1	0.0175952	0.121707	0.0175952	4.40527	3.743	582.174	0.293857	0.160894	1.8264	0.0677903	0.378108	1.00091
9130208D14Rik	1	1.57969	1.57969	1.57969	1.57969	NA	0	1	8.16852e-09	6.65342e-07	8.16852e-09	2.90115	0.914617	550.886	1.61176	0.258237	6.24142	4.33627e-10	5.0269e-08	1.00091
9230114K14Rik	4	-3.68859	2.73224	0.646307	1.77079	2.92594	1	3	0.000235384	0.00890187	0.000167645	2.10852	0.68902	95.7191	1.67143	0.467491	3.57532	0.000349797	0.00829057	1.01367
9230116L04Rik	1	-0.973347	-0.973347	-0.973347	-0.973347	NA	1	0	0.0267073	0.282679	0.0267073	0.677705	1.21315	58.3933	-0.955038	0.469058	-2.03608	0.0417428	0.28495	1.01529
9330102E08Rik	2	-0.476845	1.71244	0.617797	0.617797	1.54806	1	1	0.00936252	0.070795	0.00904957	1.64836	2.09396	284.778	-0.335375	0.210624	-1.59229	0.111319	0.485475	1.00733
9330159M07Rik	5	-0.669965	1.33295	0.512987	0.79372	0.769569	1	4	0.0148308	0.0442579	0.00415225	14.8588	10.6685	1051.86	0.852572	0.257175	3.31514	0.000915964	0.0179472	1.01576
9330160F10Rik	1	-0.880548	-0.880548	-0.880548	-0.880548	NA	1	0	0.00314531	0.0333617	0.00314531	2.19003	3.83977	328.237	-0.857168	0.272515	-3.1454	0.00165862	0.0288535	1.01594
9330162B11Rik	1	-1.7718	-1.7718	-1.7718	-1.7718	NA	1	0	0.036348	0.344467	0.036348	0.087286	0.210313	16.3915	-1.75257	0.905398	-1.93569	0.0529062	0.326349	1.01391
9330175E14Rik	2	2.89063	3.87593	3.38328	3.38328	0.69671	0	2	7.54521e-21	6.48154e-17	7.81578e-20	5.10527	0.712906	537.704	2.9582	0.288638	10.2488	1.19827e-24	1.01344e-21	0.999566
9330175M20Rik	1	-1.39281	-1.39281	-1.39281	-1.39281	NA	1	0	0.0437466	0.841522	0.0437466	0.112231	0.281256	18.2173	-1.37686	0.796337	-1.72899	0.0838116	0.420212	1.01556
9430015G10Rik	7	-0.402885	2.51531	0.598722	0.535452	0.932266	2	5	0.0305622	0.0584889	0.00511532	25.8649	16.9409	1549.57	0.592803	0.195226	3.0365	0.00239344	0.0403124	0.953445
9430031K09Rik	1	0.448862	0.448862	0.448862	0.448862	NA	0	1	0.00368223	0.0393304	0.00368223	8.05487	5.78142	260.887	0.480722	0.209663	2.29283	0.0218576	0.198451	0.960382
9430034N14Rik	1	0.59907	0.59907	0.59907	0.59907	NA	0	1	0.000411237	0.00530094	0.000411237	13.5557	9.98453	1873.79	0.630119	0.183879	3.4268	0.00061073	0.0130555	1.01587
9430037O13Rik	1	2.94278	2.94278	2.94278	2.94278	NA	0	1	4.8655e-05	0.0026742	4.8655e-05	1.81182	0.16439	33.1162	2.97388	0.733438	4.05472	5.01952e-05	0.0016225	1.0096
9430087J23Rik	1	-0.820383	-0.820383	-0.820383	-0.820383	NA	1	0	0.0255412	0.303471	0.0255412	1.01437	1.89305	62.6876	-0.784771	0.419229	-1.87194	0.0612147	0.353454	1.01495
9430091E24Rik	2	-0.561518	-0.199636	-0.380577	-0.380577	0.255889	2	0	0.0190487	0.0619745	0.00739726	5.11514	7.46137	278.378	-0.453505	0.221053	-2.05157	0.0402113	0.28792	0.958964
9530056K15Rik	2	0.782456	4.27442	2.52844	2.52844	2.46919	0	2	0.00920036	0.213896	0.00535568	1.00926	0.546557	89.5745	1.32905	0.556957	2.38627	0.0170203	0.161816	1.01402
9530059O14Rik	4	-1.30316	-0.0496305	-0.680647	-0.684899	0.551948	4	0	0.00602228	0.0512946	0.00519007	5.245	8.86238	906.049	-0.719897	0.222868	-3.23015	0.00123724	0.0227866	1.01467
9530082P21Rik	1	0.56616	0.56616	0.56616	0.56616	NA	0	1	0.00565087	0.0565179	0.00565087	5.20229	3.64108	525.322	0.753183	0.206947	3.63951	0.000273162	0.00680076	0.999402
9530086P17Rik	1	-0.706005	-0.706005	-0.706005	-0.706005	NA	1	0	5.63049e-05	0.00154686	5.63049e-05	11.7232	18.018	410.988	-0.676242	0.205203	-3.29547	0.000982567	0.0189951	1.01471
9630001P10Rik	3	-6.77741	5.73872	-0.185131	0.483294	6.28478	1	2	9.92484e-06	0.000327243	9.2822e-07	0.270465	0.190138	24.6671	-0.204395	0.814491	-0.250948	0.801854	0.950097	1.0157
9630013D21Rik	3	-6.57727	7.69356	1.38238	3.03086	7.27683	1	2	3.51485e-17	1.53504e-13	2.27733e-16	2.5102	0.033387	134.107	3.33355	1.33635	2.49452	0.0126127	0.133142	1.00046
9630014M24Rik	3	-2.5293	-1.2418	-1.93473	-2.03308	0.649361	3	0	0.0131777	0.317684	0.0361465	0.303837	0.999833	49.3334	-1.79825	0.494823	-3.63412	0.000278931	0.00683095	1.01529
9830144P21Rik	1	0.959029	0.959029	0.959029	0.959029	NA	0	1	1.31504e-06	5.37491e-05	1.31504e-06	3.95052	1.90698	380.825	0.989411	0.214474	4.61321	3.96501e-06	0.000179037	1.0107
9930017N22Rik	1	0.478564	0.478564	0.478564	0.478564	NA	0	1	0.0294615	0.129245	0.0294615	14.9319	11.9926	2250.06	0.51128	0.215303	2.3747	0.0175631	0.175257	0.930244
9930024M15Rik	1	0.423354	0.423354	0.423354	0.423354	NA	0	1	0.000192431	0.00401421	0.000192431	6.15686	4.78808	572.549	0.455829	0.159795	2.85258	0.00433658	0.0616514	0.999402
A130010J15Rik	3	-6.81312	10.2703	0.854309	-0.894267	8.67491	2	1	0.00216684	0.111469	0.0085734	2.8303	4.30549	446.326	-0.292492	0.300016	-0.974921	0.329599	0.78802	1.01711
A130050O07Rik	2	-0.635968	2.54088	0.952457	0.952457	2.24637	1	1	0.00490155	0.118232	0.0172076	5.78207	7.21887	749.865	-0.340751	0.161694	-2.10739	0.0350841	0.256415	1.01401
A130071D04Rik	1	0.741391	0.741391	0.741391	0.741391	NA	0	1	0.00267633	0.0224766	0.00267633	15.6248	8.70291	2754.63	0.775886	0.228223	3.39968	0.000674653	0.0150588	0.930244
A230006K03Rik	2	-0.684305	-0.558016	-0.62116	-0.62116	0.0892997	2	0	0.0270183	0.372351	0.0362514	2.4585	4.20851	123.824	-0.597494	0.33569	-1.7799	0.0750928	0.396365	1.01367
A230028O05Rik	1	5.29243	5.29243	5.29243	5.29243	NA	0	1	0.000881254	0.0347139	0.000881254	0.065586	0	3.79316	5.32052	1.98525	2.68003	0.00736152	0.0907492	1.01198
A230057D06Rik	5	-1.17935	-0.171632	-0.549522	-0.44072	0.418223	5	0	0.000820802	0.00158097	5.98731e-05	5.36193	9.11474	853.461	-0.496374	0.187829	-2.6427	0.0082249	0.097818	1.01443
A230081H15Rik	1	-0.797973	-0.797973	-0.797973	-0.797973	NA	1	0	0.0204938	0.310191	0.0204938	0.907103	1.71974	145.936	-0.767265	0.333581	-2.30008	0.0214434	0.189401	1.01469
A330008L17Rik	2	-0.809443	5.06992	2.13024	2.13024	4.15734	1	1	0.00524177	0.0988832	0.00935919	0.672541	1.10647	113.342	-0.660773	0.341789	-1.93328	0.0532021	0.327744	1.01248
A330035P11Rik	2	-7.84294	0.0284429	-3.90725	-3.90725	5.56591	1	1	0.00136942	8.63858e-07	1.22693e-09	0.611854	1.01717	96.3271	-0.738493	0.3232	-2.28494	0.0223163	0.194289	1.01248
A330041J22Rik	1	-2.31784	-2.31784	-2.31784	-2.31784	NA	1	0	0.011914	0.182078	0.011914	0.109964	0.310254	17.342	-2.31205	0.958369	-2.41248	0.0158442	0.154344	1.01556
A330074H02Rik	1	-0.935855	-0.935855	-0.935855	-0.935855	NA	1	0	0.00722952	0.0821018	0.00722952	1.94434	4.37687	121.99	-0.902148	0.347936	-2.59286	0.00951818	0.108372	1.01248
A430057M04Rik	2	0.505248	0.937962	0.721605	0.721605	0.305975	0	2	0.00464493	0.164575	0.0285205	4.03788	2.64723	325.126	0.617715	0.208714	2.95962	0.00308014	0.0470254	1.0107
A430090L17Rik	1	-0.719913	-0.719913	-0.719913	-0.719913	NA	1	0	1.79625e-05	0.000555307	1.79625e-05	1.54166	2.53324	301.201	-0.692388	0.208719	-3.31733	0.000908826	0.0179109	1.01101
A430110C17Rik	1	0.488136	0.488136	0.488136	0.488136	NA	0	1	0.0404541	0.188721	0.0404541	8.41981	5.84637	1276.5	0.522066	0.226372	2.30623	0.021098	0.189086	1.00094
A430110L20Rik	2	-0.679167	0.444105	-0.117531	-0.117531	0.794274	1	1	0.001667	0.0182733	0.00123022	3.89706	5.2205	467.068	-0.426587	0.174369	-2.44646	0.0144268	0.146112	0.999402
A530016L24Rik	2	-5.08213	-1.37086	-3.22649	-3.22649	2.62426	2	0	0.000576305	0.0485402	0.00138575	0.176078	0.644656	43.5929	-1.57217	0.511582	-3.07315	0.00211813	0.0349053	1.01536
A530064D06Rik	4	1.71244	7.87746	4.60531	4.41566	2.52639	0	4	5.20139e-09	0.000173254	1.06356e-06	0.967612	0	54.0611	6.11579	0.946052	6.46454	1.01609e-10	1.38762e-08	1.00773
A530083M17Rik	1	-1.20096	-1.20096	-1.20096	-1.20096	NA	1	0	0.0377737	0.380549	0.0377737	0.293426	0.529641	58.9982	-1.16332	0.552789	-2.10446	0.0353382	0.258912	1.00814
A630012P03Rik	1	6.6069	6.6069	6.6069	6.6069	NA	0	1	5.02461e-05	0.00886945	5.02461e-05	0.277617	0	9.54894	6.64483	1.67836	3.95913	7.52235e-05	0.00230327	1.01358
A630036G19Rik	1	-0.617729	-0.617729	-0.617729	-0.617729	NA	1	0	0.0443743	0.217156	0.0443743	3.46889	5.58939	729.708	-0.584613	0.265171	-2.20467	0.0274773	0.221502	1.01401
A630072M18Rik	1	-0.391422	-0.391422	-0.391422	-0.391422	NA	1	0	0.00588555	0.0581549	0.00588555	1.38634	1.83611	358.022	-0.363283	0.186539	-1.94749	0.0514756	0.321297	1.01471
A630081D01Rik	1	1.30625	1.30625	1.30625	1.30625	NA	0	1	0.00116426	0.0164705	0.00116426	4.56096	2.12695	286.289	1.33614	0.360635	3.70497	0.000211412	0.00569805	0.958964
A630089N07Rik	5	0.695799	1.92986	1.27018	1.30047	0.454706	0	5	8.56805e-07	0.000644673	2.13398e-05	19.191	5.94076	586.853	1.44968	0.269783	5.37349	7.72292e-08	5.38728e-06	0.999991
A730011C13Rik	2	-0.398972	0.590868	0.0959479	0.0959479	0.699923	1	1	0.0495885	0.122755	0.0184046	7.99414	6.41188	518.98	0.423234	0.192218	2.20185	0.027676	0.224362	0.999468
A730036I17Rik	1	-6.03888	-6.03888	-6.03888	-6.03888	NA	1	0	5.53152e-05	0.00982614	5.53152e-05	0	0.078231	5.68679	-5.99989	1.77644	-3.37747	0.000731547	0.0149862	1.0154
A730060N03Rik	1	-0.770772	-0.770772	-0.770772	-0.770772	NA	1	0	0.0391635	0.306515	0.0391635	0.808542	1.29527	84.1789	-0.743465	0.38995	-1.90657	0.0565768	0.338097	1.01495
A730063M14Rik	2	-0.908578	0.31912	-0.294729	-0.294729	0.868114	1	1	0.00190361	0.0294415	0.00132829	1.45787	2.34151	121.794	-0.731058	0.332818	-2.19657	0.0280511	0.226102	1.00046
A930004J17Rik	1	0.671927	0.671927	0.671927	0.671927	NA	0	1	0.000200465	0.00307766	0.000200465	26.1418	15.2859	3858.51	0.702016	0.186355	3.76708	0.000165167	0.00451257	0.993661
A930006K02Rik	1	0.720538	0.720538	0.720538	0.720538	NA	0	1	0.0213048	0.202815	0.0213048	3.01645	2.02115	125.357	0.750496	0.339413	2.21116	0.027025	0.219278	1.01248
A930006L05Rik	1	-0.435917	-0.435917	-0.435917	-0.435917	NA	1	0	0.000517094	0.00931775	0.000517094	4.40656	6.20337	607.353	-0.408957	0.161975	-2.52483	0.0115756	0.125039	1.00091
A930023M06Rik	1	0.592318	0.592318	0.592318	0.592318	NA	0	1	3.00913e-05	0.000892798	3.00913e-05	14.1571	9.74971	549.283	0.621904	0.181878	3.41934	0.000627726	0.0135138	0.999566
A930037H05Rik	4	0.515981	2.13198	1.47933	1.63468	0.759744	0	4	2.10914e-20	5.56363e-10	3.09282e-12	22.0285	5.41836	2338.89	2.08195	0.254503	8.18045	2.82789e-16	9.78078e-14	1.00645
A930040O22Rik	1	-1.16971	-1.16971	-1.16971	-1.16971	NA	1	0	0.000808234	0.0263858	0.000808234	0.829251	1.89012	56.3401	-1.12984	0.425586	-2.65478	0.00793608	0.0957861	1.00814
A930041C12Rik	1	-0.886797	-0.886797	-0.886797	-0.886797	NA	1	0	0.0371453	0.315261	0.0371453	1.11018	2.16983	35.1625	-0.854788	0.526161	-1.62457	0.104253	0.469285	1.01424
AA465934	4	-0.928964	1.10588	0.398676	0.708895	0.908025	1	3	5.79962e-05	0.000943706	1.4854e-05	17.7993	9.13986	226.613	0.948957	0.282142	3.3634	0.000769879	0.0156467	1.01101
Aaas	6	0.569655	1.66636	1.08929	1.08439	0.383895	0	6	1.11354e-09	4.2811e-05	7.42514e-07	20.0871	7.31241	801.651	1.15779	0.23942	4.83582	1.32601e-06	6.83369e-05	1.01467
Aak1	8	-1.80156	2.37356	0.135642	0.0700516	1.15379	4	4	0.035382	0.212724	0.0624796	20.6813	23.6461	11041	-0.16027	0.154895	-1.0347	0.300808	0.798925	0.878396
Aatf	4	-0.458851	0.547549	0.198439	0.352529	0.4485	1	3	0.0356189	0.191126	0.0464285	23.3752	18.5788	1405.76	0.383203	0.162449	2.35891	0.0183285	0.169786	1.01587
Aatk	8	-1.7816	-0.224122	-0.727222	-0.636308	0.499407	8	0	0.00986538	0.0503385	0.00479482	14.6927	21.0888	3632.35	-0.476786	0.178362	-2.67313	0.00751465	0.0959973	0.949574
AB124611	3	1.63087	8.41153	3.94871	1.80373	3.86588	0	3	6.13708e-05	0.0103442	0.000282475	6.54119	1.49616	225.656	2.05589	0.32229	6.37899	1.78255e-10	2.25999e-08	1.01101
Abca1	2	-0.553208	-0.516778	-0.534993	-0.534993	0.0257601	2	0	5.34079e-06	0.000163006	6.13726e-06	43.0143	64.4795	21731.2	-0.524015	0.130024	-4.03015	5.57417e-05	0.00201355	0.878396
Abca2	5	-1.13427	0.348074	-0.425274	-0.399391	0.538963	4	1	0.0322085	0.134456	0.030414	17.3034	20.8651	5550.26	-0.243716	0.134557	-1.81125	0.0701021	0.412018	0.878857
Abca6	1	-0.961947	-0.961947	-0.961947	-0.961947	NA	1	0	0.0289663	0.241459	0.0289663	0.298907	0.718286	116.747	-0.931117	0.408461	-2.27958	0.0226329	0.196217	1.01248
Abca7	3	-0.806834	0.727352	0.183302	0.629389	0.858881	1	2	0.0173624	0.195806	0.0542204	14.7139	10.8248	3316.15	0.352218	0.155106	2.27082	0.023158	0.199033	1.01261
Abca9	2	-0.928333	-0.839674	-0.884003	-0.884003	0.0626911	2	0	9.78125e-08	2.93752e-05	8.63033e-07	93.1485	182.805	30092.2	-0.837905	0.18946	-4.4226	9.7522e-06	0.000445511	0.878857
Abcb1b	8	-2.55845	1.33311	0.0987734	0.625978	1.30088	2	6	0.000134375	0.00287485	0.000157108	14.8544	8.63369	1644.13	0.722022	0.238299	3.0299	0.00244632	0.0410776	0.951626
Abcb6	5	0.192124	5.82636	1.65632	0.541803	2.36775	0	5	0.000414083	0.000885044	1.73598e-05	5.64061	3.79085	624.017	0.80237	0.228759	3.50748	0.000452365	0.0103556	0.999991
Abcb9	6	-2.84956	2.58475	-0.7394	-0.832186	2.01857	4	2	0.00295399	0.0895255	0.0111883	3.72165	5.65922	604.382	-0.565862	0.206069	-2.74599	0.0060329	0.0789414	0.999402
Abcc3	6	-1.24169	-0.0267838	-0.692154	-0.698006	0.42012	6	0	3.22171e-08	1.40254e-05	2.72802e-07	35.9684	66.6386	8510.34	-0.699394	0.163921	-4.26665	1.98429e-05	0.000822644	0.878396
Abcd1	2	-0.371518	-0.290389	-0.330953	-0.330953	0.0573666	2	0	0.00309577	0.101129	0.0200929	20.2132	25.8234	2944.19	-0.296901	0.137196	-2.16407	0.0304586	0.244766	0.949574
Abce1	4	0.209086	0.589848	0.378011	0.356555	0.157473	0	4	0.0314612	0.306484	0.0795087	27.1709	22.9716	2891.91	0.343461	0.162329	2.11584	0.0343588	0.253579	1.01261
Abcg2	8	-2.43602	0.51375	-0.821618	-0.819704	0.873358	7	1	0.00454119	0.0652697	0.00729574	10.494	14.5263	1477.43	-0.41714	0.198019	-2.10657	0.0351549	0.26748	0.951626
Abhd11	5	-0.940558	1.84464	0.403829	0.643943	1.06609	2	3	0.00535132	0.113964	0.0132122	10.6126	8.34041	550.481	0.34946	0.17135	2.03945	0.0414047	0.28624	0.999991
Abhd14b	8	-4.91363	7.52365	-0.581071	-0.752408	3.67247	7	1	0.0341432	0.0521129	0.00101814	5.8114	8.54002	450.312	-0.564285	0.266179	-2.11995	0.0340104	0.252001	1.01374
Abhd15	2	-0.940756	-0.0725686	-0.506662	-0.506662	0.613901	2	0	6.28313e-06	8.26597e-05	2.84639e-06	25.7195	47.2163	3533	-0.815502	0.179502	-4.54313	5.5424e-06	0.000253658	0.949574
Abi3bp	3	-0.861842	1.92961	0.363647	0.0231692	1.42653	1	2	0.0118957	0.0150711	0.00109832	0.709211	1.13083	198.186	-0.160103	0.407102	-0.393276	0.694116	0.918296	1.01223
Abl2	4	-0.615938	0.77814	-0.100909	-0.282919	0.628652	3	1	0.00260094	0.0120505	0.00111636	19.0791	24.1684	6243.54	-0.298739	0.192069	-1.55537	0.119857	0.537572	0.878857
Ablim1	12	-3.88622	4.83064	-0.234063	-0.184867	2.04366	8	4	2.01182e-10	3.14533e-11	8.58641e-14	12.5335	19.8214	1937.91	-0.492887	0.221427	-2.22596	0.026017	0.232938	0.879701
Ablim2	11	-3.20846	1.64455	-0.39323	-0.372799	1.73204	6	5	1.27605e-09	7.03884e-05	1.65614e-06	10.2394	16.2579	1343.05	-0.576077	0.200798	-2.86893	0.00411858	0.0618486	0.943116
Abr	13	-1.97659	5.78465	0.426398	0.209044	1.77935	4	9	0.000106438	0.00401421	0.000195174	63.5913	57.8508	10842.6	0.0839865	0.140858	0.59625	0.551009	0.904762	0.878396
Abtb1	10	-2.1085	0.0409701	-0.641708	-0.487475	0.676629	9	1	0.00426316	0.048822	0.00715768	14.4629	25.5461	2815.78	-0.631753	0.187545	-3.36855	0.000755658	0.0165002	0.930244
AC107792.1	1	-1.04444	-1.04444	-1.04444	-1.04444	NA	1	0	0.0102328	0.146369	0.0102328	0.267275	0.688353	52.0374	-1.0095	0.46054	-2.19198	0.0283807	0.226851	1.0075
AC113595.1	1	0.887641	0.887641	0.887641	0.887641	NA	0	1	0.000289156	0.00829804	0.000289156	10.1763	5.56938	1168.05	0.911059	0.229283	3.97351	7.08201e-05	0.0021888	1.01576
AC119183.1	1	-1.38859	-1.38859	-1.38859	-1.38859	NA	1	0	0.0212551	0.4871	0.0212551	0.331756	0.99113	18.5849	-1.35308	0.731844	-1.84886	0.0644786	0.365491	1.01519
AC120011.1	1	6.08228	6.08228	6.08228	6.08228	NA	0	1	4.5005e-05	0.00476255	4.5005e-05	0.3753	0	6.55011	6.10833	1.72024	3.55085	0.000383984	0.00893374	1.01657
AC123856.1	1	4.73026	4.73026	4.73026	4.73026	NA	0	1	1.63231e-05	0.000840602	1.63231e-05	0.560451	0	13.6344	4.79137	1.24391	3.85187	0.000117222	0.00332213	1.01444
AC125149.5	1	3.14839	3.14839	3.14839	3.14839	NA	0	1	0.0263083	0.411554	0.0263083	0.413958	0	4.72089	3.22213	1.70042	1.8949	0.0581056	0.343486	1.01503
AC133103.2	1	3.56972	3.56972	3.56972	3.56972	NA	0	1	0.0404945	1	0.0404945	0.094614	0	2.35351	3.58359	2.1883	1.63761	0.101502	0.46265	1.01699
AC133103.5	1	1.39991	1.39991	1.39991	1.39991	NA	0	1	0.00907223	0.378402	0.00907223	1.63985	0.508569	17.556	1.44772	0.718809	2.01406	0.0440036	0.293648	1.01556
AC139347.1	1	5.26896	5.26896	5.26896	5.26896	NA	0	1	0.0474759	0.447919	0.0474759	0.324407	0	3.77227	5.30942	2.46953	2.14998	0.0315572	0.240802	1.01198
AC147806.1	1	5.01014	5.01014	5.01014	5.01014	NA	0	1	0.00613883	1	0.00613883	0.127756	0	3.18286	5.05683	2.16043	2.34066	0.0192496	0.176102	1.0123
AC147806.2	2	1.71244	3.31992	2.51618	2.51618	1.13666	0	2	6.00286e-05	0.0106497	4.97724e-05	0.266319	0.017481	16.7963	3.47013	0.9517	3.64624	0.000266103	0.00658541	1.01537
AC149090.1	2	-0.643171	-0.608844	-0.626008	-0.626008	0.0242728	2	0	0.0196208	0.163575	0.040754	215.941	312.056	34482.9	-0.609735	0.298447	-2.04303	0.0410498	0.294735	0.942118
AC151602.1	2	-5.66466	1.88318	-1.89074	-1.89074	5.33713	1	1	0.0402933	0.436925	0.0593472	0.588257	0.291327	46.2924	1.29751	0.477449	2.7176	0.0065758	0.08323	1.01529
AC154200.1	1	-0.705915	-0.705915	-0.705915	-0.705915	NA	1	0	0.0320945	0.175721	0.0320945	1.30953	1.81761	165.613	-0.675756	0.328197	-2.05899	0.0394948	0.27646	1.01223
AC154542.1	1	-0.514598	-0.514598	-0.514598	-0.514598	NA	1	0	0.0162008	0.113368	0.0162008	7.09069	10.3813	833.722	-0.47956	0.207476	-2.3114	0.0208106	0.185596	1.01407
AC167036.1	1	3.77097	3.77097	3.77097	3.77097	NA	0	1	0.00320595	0.182558	0.00320595	0.250695	0	7.43797	3.8423	1.47928	2.59741	0.00939309	0.107391	1.01489
AC167036.2	1	5.32771	5.32771	5.32771	5.32771	NA	0	1	0.00233524	0.0693595	0.00233524	0.163333	0	3.86118	5.35131	2.03372	2.63129	0.00850613	0.100006	1.016
AC168977.1	1	1.1854	1.1854	1.1854	1.1854	NA	0	1	0.0218835	0.238396	0.0218835	0.67254	0.308782	35.2011	1.23096	0.58182	2.11571	0.0343693	0.253051	1.01717
AC168977.2	1	4.65722	4.65722	4.65722	4.65722	NA	0	1	0.00123182	0.0671685	0.00123182	0.809111	0	8.71127	4.71052	1.55165	3.03582	0.00239884	0.0385468	1.01358
Acaa1a	8	-2.21723	1.00455	-0.644267	-0.457056	1.0371	6	2	0.0143123	0.103427	0.0207435	21.1588	26.6382	2975.57	-0.300742	0.134089	-2.24284	0.0249069	0.210257	0.993661
Acaca	8	-0.869626	12.5771	1.73464	0.206544	4.45771	2	6	0.0026367	0.0180565	0.00128528	10.892	8.83036	2781.24	0.335044	0.155146	2.15955	0.0308078	0.238345	1.00645
Acad11	8	-2.03395	1.40296	-0.436969	-0.719564	1.09122	5	3	0.0263361	0.300243	0.0804221	6.86796	7.55292	751.043	-0.0861037	0.202384	-0.425447	0.670511	0.911763	1.0156
Acad12	4	-0.64157	0.908106	-0.169305	-0.471877	0.732495	3	1	0.00028227	0.0491417	0.00235985	3.57409	5.50458	532.714	-0.522866	0.204768	-2.55345	0.0106661	0.11864	0.999402
Acads	4	-1.05626	1.67774	-0.16034	-0.63142	1.24577	3	1	0.00262266	0.146635	0.0239707	10.931	21.9114	1080.55	-0.732198	0.191936	-3.81481	0.000136288	0.00394398	0.968386
Acadsb	7	-0.973491	0.835741	-0.0866679	-0.392236	0.672344	4	3	1.81759e-05	0.00302203	0.000155452	9.72631	12.7358	1762.12	-0.312588	0.139557	-2.23986	0.0250998	0.217638	0.951626
Acbd5	17	-1.48706	2.02872	0.382558	0.428902	1.05267	7	10	0.00388255	0.164553	0.0285134	19.7247	17.7301	2351.69	0.0736168	0.146104	0.503864	0.614357	0.922018	0.879701
Accs	11	-0.423364	1.4052	0.0602718	-0.120463	0.580515	7	4	0.0283995	0.138328	0.0324018	40.0844	49.2313	4068.84	-0.228508	0.133937	-1.70609	0.0879917	0.445754	0.949574
Acer3	5	-1.7816	1.58456	0.38905	0.6568	1.29808	1	4	8.19025e-08	1.51377e-05	2.10937e-07	23.8175	13.8804	6354.03	0.917812	0.206308	4.44875	8.63722e-06	0.000378065	0.942118
Ache	5	-1.28124	-0.334373	-0.748433	-0.6589	0.430992	5	0	2.412e-10	8.60986e-12	2.6326e-14	11.4784	18.0283	1512.1	-0.611714	0.129822	-4.71195	2.45352e-06	0.000124992	0.943116
Acod1	1	4.12382	4.12382	4.12382	4.12382	NA	0	1	0.000636738	0.0467042	0.000636738	0.513032	0	24.2294	4.16833	1.05626	3.94632	7.9362e-05	0.00240197	1.0157
Acot9	4	0.567574	1.25098	0.796738	0.684197	0.309028	0	4	2.52667e-05	0.00218634	0.000101594	9.61407	6.069	451.963	0.633642	0.195017	3.24916	0.00115747	0.0215152	1.01711
Acox1	5	-0.687779	1.11122	-0.0327288	-0.288985	0.692559	3	2	0.00464167	0.0149348	0.00147238	28.6906	30.486	3072.56	-0.13283	0.125626	-1.05735	0.290353	0.750861	1.01261
Acoxl	1	2.36442	2.36442	2.36442	2.36442	NA	0	1	0.00130054	0.0765535	0.00130054	0.524698	0.08893	28.4725	2.3999	0.753054	3.18688	0.00143815	0.0256914	1.01717
Acp5	2	-6.44377	5.60137	-0.421203	-0.421203	8.5172	1	1	0.00563958	0.268424	0.00619632	0	0.33563	12.342	-0.565468	3.4549	-0.163672	0.86999	0.968301	1.01444
Acp6	9	-0.729864	-0.101776	-0.348721	-0.329081	0.18433	9	0	0.0404271	0.421424	0.118186	40.245	49.6203	2181.51	-0.282189	0.132893	-2.12342	0.0337185	0.260026	0.955821
Acrbp	6	-1.00465	1.59749	-0.150164	-0.42896	0.909127	5	1	0.0238837	0.198668	0.0122149	14.298	22.1318	971.928	-0.465017	0.193728	-2.40036	0.0163791	0.159295	1.00105
Acsl4	5	-0.487925	3.22971	1.35791	1.73183	1.39923	1	4	0.000926989	2.63636e-05	4.05707e-07	20.3705	14.8808	3633.36	0.450208	0.167627	2.68576	0.00723641	0.0907917	0.993661
Acsl6	10	-1.55132	6.50545	-0.000573047	-0.702429	2.33551	8	2	0.00338816	0.0676091	0.00975555	10.2183	12.9485	2306.84	-0.444662	0.189263	-2.34944	0.0188016	0.18349	0.930244
Acsm3	5	-2.70061	3.75707	0.217974	0.592267	2.54534	2	3	0.0012061	0.0158343	0.00034009	0.743281	0.388286	75.9811	0.196356	0.544729	0.360465	0.7185	0.922931	1.01379
Acss2	9	-1.90851	4.75074	-0.0808845	-0.374414	1.90435	8	1	0.0451809	0.434041	0.021117	6.32955	8.74369	801.944	-0.495476	0.164514	-3.01175	0.00259745	0.0409737	1.01443
Actb	6	-4.58061	0.627197	-0.389077	0.479277	2.06145	1	5	0.00126849	2.56798e-05	7.79995e-07	338.722	282.016	18495.1	0.301792	0.126797	2.38012	0.0173069	0.174258	0.924806
Actg1	7	-1.07033	4.51822	1.01723	0.830702	1.70867	1	6	0.00662934	0.029827	0.00277682	76.2413	69.5187	4704.64	0.164198	0.176712	0.929183	0.352794	0.801783	1.01297
Actl6a	6	-1.35094	0.612536	0.102836	0.327805	0.733973	1	5	0.00461101	0.088262	0.0105742	21.3658	19.9792	1017.58	0.230936	0.167176	1.38139	0.167158	0.595815	1.00094
Actl6b	8	-6.93568	3.24688	-1.81869	-1.02521	3.17828	7	1	0.00193132	0.0445719	0.00404407	5.17415	7.84947	539.641	-0.758836	0.266823	-2.84397	0.00445547	0.0627189	1.00091
Actn1	7	-1.09938	0.390805	-0.3836	-0.499728	0.459928	6	1	4.08711e-06	1.4256e-06	1.94043e-08	12.6305	17.8633	1636.28	-0.3524	0.150337	-2.34406	0.0190749	0.174573	1.01587
Actn2	2	-0.907592	-0.770682	-0.839137	-0.839137	0.0968098	2	0	0.0156773	0.100548	0.0104916	0.592303	0.881339	98.8347	-0.866448	0.3888	-2.22852	0.0258458	0.212712	1.01367
Actr3	9	-0.759575	0.833729	0.288352	0.45303	0.574691	2	7	2.30512e-06	0.0235351	0.00271114	74.5621	58.9677	4951.85	0.545911	0.175209	3.11577	0.00183467	0.0335233	0.92751
Actr3-ps	1	0.966695	0.966695	0.966695	0.966695	NA	0	1	0.0104486	0.0782218	0.0104486	2.86256	1.46484	215.505	1.00402	0.347556	2.8888	0.00386721	0.0557813	1.0155
Actr8	9	-0.813197	5.14779	0.188992	-0.339559	1.88011	7	2	0.028198	0.0580575	0.00180847	40.8396	49.3265	3086.18	-0.285693	0.126165	-2.26444	0.0235469	0.203382	0.993661
Acvr1b	1	-0.356693	-0.356693	-0.356693	-0.356693	NA	1	0	0.0446415	0.173229	0.0446415	9.78994	11.6776	1930.84	-0.325544	0.165698	-1.96469	0.0494505	0.3149	1.00645
Acvr2b	6	-2.77897	-0.427026	-1.47905	-1.37928	0.769798	6	0	2.8619e-10	1.03961e-05	2.06835e-07	11.675	31.5108	1945.16	-1.45708	0.170687	-8.53656	1.38276e-17	5.65353e-15	0.955821
Ada	2	-0.512302	-0.456111	-0.484206	-0.484206	0.0397332	2	0	0.00394636	0.010161	0.000575132	8.41012	9.18919	450.862	-0.461931	0.335645	-1.37625	0.168744	0.595036	1.01471
Adam10	2	0.0824052	0.296173	0.189289	0.189289	0.151156	0	2	0.0147164	0.0614247	0.0100044	64.5873	54.3916	9610.52	0.293421	0.148075	1.98157	0.0475277	0.320673	0.942118
Adam11	7	-0.820032	0.711064	-0.0174469	0.0768084	0.570576	3	4	0.0230424	0.098829	0.0131013	8.31281	10.2899	1585.12	-0.339462	0.199923	-1.69796	0.0895158	0.43459	1.01564
Adam12	4	-4.71145	-0.904558	-2.72055	-2.63309	1.70557	4	0	0.000315984	0.021846	0.000632184	0.147536	0.4228	73.432	-1.52569	0.363633	-4.19569	2.72039e-05	0.000956593	1.01379
Adam17	7	-0.254369	2.15198	0.623895	0.307915	0.876592	1	6	0.0130598	0.00785938	0.000556823	51.897	44.8938	6936.65	0.265207	0.140009	1.89421	0.0581969	0.373854	0.878857
Adam1a	1	-0.388222	-0.388222	-0.388222	-0.388222	NA	1	0	0.028186	0.171798	0.028186	3.67373	4.34151	632.276	0.0463168	0.23639	0.195934	0.844662	0.963868	0.999991
Adam22	19	-2.70061	0.750665	-0.756176	-0.695263	0.897816	16	3	0.00997312	0.0227968	0.000772159	14.572	19.8503	4560.23	-0.460003	0.159822	-2.87823	0.00399913	0.0583976	0.993661
Adam23	10	-1.97919	0.471733	-0.549254	-0.518063	0.645209	8	2	0.0112883	0.0273196	0.00179971	12.0996	17.4196	2567.62	-0.574046	0.162027	-3.54291	0.000395732	0.00964154	0.955821
Adam32	2	-3.68859	-2.94112	-3.31485	-3.31485	0.528545	2	0	0.0439549	0.270735	0.0385986	0	0.341333	15.8037	-3.26327	1.25194	-2.60657	0.00914554	0.105372	1.01537
Adam33	9	-5.00259	1.82638	-0.307863	0.622719	2.33817	3	6	0.00105399	0.0227467	0.00174708	11.8099	8.00315	875.455	0.684062	0.222146	3.07933	0.00207465	0.0344914	1.01443
Adam6b	1	6.04314	6.04314	6.04314	6.04314	NA	0	1	0.016815	0.467216	0.016815	0.099414	0	6.50052	6.09113	2.19812	2.77106	0.00558744	0.0736001	1.01563
Adam9	2	0.563468	0.779485	0.671476	0.671476	0.152747	0	2	0.00035958	0.00534816	0.000414148	16.8019	10.0801	2093.89	0.683076	0.172904	3.95061	7.79508e-05	0.00267081	0.879701
Adamts1	3	1.54797	2.62093	2.16933	2.33909	0.556262	0	3	9.4914e-05	0.0137814	0.0010078	3.96152	1.07757	398.853	1.72045	0.381978	4.50405	6.66713e-06	0.000282529	1.0107
Adamts10	13	-0.468688	1.90362	0.93833	1.14927	0.726766	2	11	6.66427e-06	9.14978e-06	1.58821e-07	30.6692	16.9354	3051.36	0.879631	0.129613	6.78661	1.14796e-11	1.87304e-09	0.993661
Adamts2	3	-2.43811	-0.73519	-1.56861	-1.53254	0.852033	3	0	0.0029376	0.00966711	0.000251185	0.311816	0.695267	114.633	-1.22216	0.342496	-3.56838	0.000359189	0.00848621	1.01338
Adamts6	7	-1.45589	7.29317	1.96648	0.290235	3.42139	3	4	0.0464348	0.0333139	0.00164533	2.92907	3.06615	857.369	-0.126673	0.16191	-0.782368	0.433998	0.844162	1.01443
Adamtsl2	4	-2.27394	0.525328	-1.39036	-1.90643	1.30499	3	1	4.55748e-15	1.08226e-13	2.72822e-16	0.887845	4.0409	423.878	-2.10305	0.407862	-5.15627	2.51922e-07	1.5384e-05	1.01471
Adamtsl5	5	-5.80769	0.836257	-2.38377	-1.30903	2.79025	4	1	0.0440795	0.0305647	0.000218174	0.451914	0.823304	82.0446	-1.02177	0.432793	-2.36088	0.0182317	0.169659	1.01335
Adap2	2	-1.0167	-0.587376	-0.802038	-0.802038	0.303578	2	0	5.04544e-07	3.55635e-05	1.08773e-06	136.612	207.841	12238.9	-0.571053	0.13397	-4.26254	2.02118e-05	0.000835782	0.878857
Adap2os	1	-0.663604	-0.663604	-0.663604	-0.663604	NA	1	0	0.000392264	0.00500904	0.000392264	45.3586	78.2759	2487.99	-0.638979	0.182222	-3.5066	0.000453878	0.0107871	0.955821
Adar	9	-5.53692	1.65671	-1.13848	0.307812	2.98203	3	6	5.88145e-06	0.000817685	4.08447e-05	71.6422	40.4514	7291.52	0.877364	0.226476	3.87399	0.000107067	0.00339618	0.901975
Adarb1	11	-2.01909	11.7153	0.529303	-0.395842	3.78399	8	3	2.62758e-07	1.94462e-06	2.85301e-08	17.8854	23.4862	3747.39	-0.340257	0.14267	-2.38493	0.0170826	0.1624	1.01297
Adarb2	5	-0.80491	5.46133	0.677407	-0.509635	2.68249	4	1	0.00856343	0.195747	0.0293071	2.61947	3.52271	542.593	-0.397717	0.188772	-2.10686	0.0351295	0.259318	0.999991
Adck2	4	-0.279948	0.578655	0.272772	0.396191	0.390792	1	3	0.0408949	0.230024	0.0481015	13.2947	13.1202	1284.44	0.0149421	0.143994	0.103768	0.917353	0.978789	1.01669
Adcy3	8	-6.2255	0.658195	-1.23891	-0.735964	2.11637	6	2	0.0297916	0.0988859	0.0133648	8.79791	9.67714	1402.39	-0.0351559	0.156298	-0.224929	0.822034	0.971762	0.943116
Adcy7	5	-8.8604	2.91094	-1.09852	0.0601889	4.52311	2	3	0.0474904	0.220506	0.0233724	63.3176	65.0066	13265.6	0.0769579	0.147102	0.523159	0.600864	0.911763	0.901975
Adcy8	3	-1.64919	-0.705388	-1.19224	-1.22215	0.472612	3	0	0.0243331	0.00340092	0.000125205	2.23275	4.7512	801.982	-1.11303	0.268353	-4.14762	3.35945e-05	0.00114422	1.01407
Adcy9	3	-0.692252	-0.0979016	-0.373588	-0.330611	0.299497	3	0	0.0166121	0.0382498	0.00525856	13.7116	16.8407	3014.17	-0.301185	0.130322	-2.31109	0.0208281	0.193681	0.949574
Adcyap1	4	-5.5774	-0.660293	-2.89537	-2.67189	2.02566	4	0	0.00505853	0.0248562	0.000565051	0.555305	1.52652	119.362	-1.31971	0.412356	-3.20043	0.00137224	0.0248508	1.01338
Adcyap1r1	7	-1.89075	-0.0313307	-0.858713	-0.869496	0.579695	7	0	0.0332547	0.140296	0.0275179	5.73562	7.80634	1487.68	-0.553909	0.234634	-2.36073	0.0182388	0.178073	0.943116
Adgra1	3	-1.09737	-0.0382449	-0.586322	-0.623348	0.530534	3	0	0.0453933	0.147054	0.0230377	2.94377	4.24812	645.813	-0.537995	0.237608	-2.26421	0.0235612	0.202885	0.999991
Adgrb1	10	-1.35296	0.424287	-0.395172	-0.440077	0.555687	7	3	0.00110782	0.0145416	0.00145904	33.1477	46.4601	5479.85	-0.474961	0.181491	-2.61699	0.0088708	0.114049	0.878396
Adgrb2	11	-2.13347	0.950637	-0.677973	-0.810097	1.0601	8	3	0.00237353	0.00849903	0.000759149	22.8724	29.6406	4617.59	-0.439584	0.210957	-2.08376	0.0371816	0.280726	0.92751
Adgrb3	8	-1.75298	0.406514	-0.687228	-0.56506	0.686436	7	1	0.00603441	0.063093	0.00660317	12.2842	16.5693	2746.66	-0.392675	0.182345	-2.15347	0.0312819	0.248351	0.955821
Adgre4	1	-1.75699	-1.75699	-1.75699	-1.75699	NA	1	0	0.00252349	0.0470344	0.00252349	0.379717	0.949971	115.663	-1.71835	0.501009	-3.42979	0.000604051	0.0129805	1.01367
Adgrf4	1	-1.23643	-1.23643	-1.23643	-1.23643	NA	1	0	0.000975457	0.0304377	0.000975457	0.209439	0.520693	43.8306	-1.19425	0.469965	-2.54115	0.0110488	0.120072	1.01529
Adgrg1	13	-2.84001	0.364034	-0.819925	-0.640995	0.784823	12	1	2.39079e-05	6.26351e-06	1.5384e-07	50.3837	75.7339	6660.64	-0.790108	0.230374	-3.42967	0.000604306	0.0139429	0.924806
Adgrg5	2	2.76705	8.48326	5.62515	5.62515	4.04196	0	2	5.21871e-09	7.22766e-07	3.83315e-09	0.703742	0	35.1954	8.53108	1.38819	6.14549	7.97178e-10	8.45799e-08	1.01717
Adgrl2	15	-9.73863	3.87693	-1.35046	-0.566961	3.61828	10	5	1.82941e-06	7.60259e-09	1.72743e-11	20.7696	30.3815	3936.78	-0.522799	0.151478	-3.45131	0.000557864	0.0122212	1.01297
Adgrl3	22	-6.17293	6.01176	-0.790984	-0.737657	3.20769	17	5	2.91052e-06	0.00039295	1.28107e-05	15.8656	22.8388	2461.26	-0.513346	0.216632	-2.36966	0.0178043	0.176622	0.931316
Adgrl4	4	-4.3013	2.04215	-1.56779	-2.006	2.71442	3	1	0.0400276	0.348867	0.0391084	0.261787	0.811821	57.3031	-1.38625	0.632762	-2.19079	0.0284669	0.227128	1.00773
Adipor2	5	-1.6408	0.976301	-0.104284	-0.0205916	0.953718	3	2	0.0394164	0.000687189	2.29885e-05	16.6863	15.3312	2275.23	0.230551	0.142316	1.61999	0.105234	0.503725	0.879701
Adk	7	-0.718527	1.76869	0.646431	0.859278	1.02219	2	5	1.91472e-05	0.00344369	0.000162268	11.4189	7.69707	763.611	0.567124	0.231906	2.44549	0.0144656	0.144765	1.0156
Adpgk	5	-0.276629	0.607939	0.29373	0.279583	0.359298	1	4	0.0169279	0.0819332	0.010105	14.7956	9.29453	1929.25	0.476006	0.2409	1.97595	0.0481609	0.324624	0.931316
Adprhl2	3	-0.424423	1.00287	0.0824462	-0.331107	0.798473	2	1	0.00454363	0.0467496	0.00513838	12.6211	12.3287	730.019	0.107899	0.163342	0.660568	0.508889	0.866373	1.01467
Adra1b	2	-0.90598	-0.212806	-0.559393	-0.559393	0.490148	2	0	0.0141088	0.0143165	0.000752106	0.719217	1.15296	117.011	-0.654464	0.395015	-1.65681	0.0975579	0.454643	1.01248
Adra2c	1	-0.560755	-0.560755	-0.560755	-0.560755	NA	1	0	0.00574991	0.0512946	0.00574991	1.32777	1.93061	223.432	-0.530268	0.234637	-2.25995	0.0238246	0.202885	1.01101
Adrb1	2	-0.575735	-0.217739	-0.396737	-0.396737	0.253142	2	0	0.00898127	0.0503087	0.00749246	23.3111	36.8452	2921.46	-0.459848	0.203938	-2.25485	0.024143	0.206091	0.993661
Adrm1	8	-1.85839	0.616404	-0.422953	-0.4002	0.914309	5	3	0.0152814	0.201502	0.0232198	14.4584	14.287	1499.9	0.0415706	0.147114	0.282574	0.777503	0.958447	0.951626
Aen	6	0.628087	1.70099	1.18767	1.20767	0.400003	0	6	0.0166649	0.0104653	0.000510983	22.1182	10.253	1314.55	1.33724	0.232594	5.74924	8.96451e-09	7.68032e-07	1.01576
AF357399	1	1.47618	1.47618	1.47618	1.47618	NA	0	1	0.00168367	0.0297598	0.00168367	39.4668	14.2723	127.539	1.50604	0.428339	3.516	0.000438102	0.0100023	1.01248
Afap1l1	2	-0.613482	-0.278425	-0.445954	-0.445954	0.236922	2	0	0.00208181	0.0260579	0.00242408	13.8694	19.7333	2164.9	-0.423282	0.150855	-2.80589	0.00501782	0.0755414	0.879701
Afap1l2	3	-5.40131	-0.816578	-2.88533	-2.43811	2.32486	3	0	0.0274455	0.386076	0.0356338	0.283335	0.582196	66.5821	-1.1283	0.428702	-2.6319	0.0084908	0.100006	1.01379
Aff3	5	-3.79165	5.27755	-0.105458	-1.07791	3.37107	3	2	0.0027012	0.0568583	0.00659091	2.87413	3.60116	800.174	-0.430121	0.20721	-2.07577	0.0379148	0.269306	1.0156
Aftph	6	-0.964727	0.157431	-0.424645	-0.470063	0.368764	5	1	0.00678828	0.00932607	0.000809021	60.5327	85.0625	8625.16	-0.380455	0.130464	-2.91618	0.00354349	0.0584556	0.878857
Agfg2	5	-3.49775	2.05952	-0.521241	0.542375	2.34113	2	3	0.000339287	0.00419958	0.000207757	8.12725	6.88523	708.937	0.184513	0.190257	0.969806	0.332143	0.790611	1.0156
Agl	7	-0.433173	1.02445	0.199831	0.241732	0.474361	2	5	0.0306521	0.250823	0.0567026	13.1707	11.6708	2603.66	0.170013	0.144427	1.17716	0.239133	0.720342	0.930244
Agmo	6	-0.796434	-0.57512	-0.69804	-0.706154	0.0993189	6	0	5.61927e-08	2.76507e-05	5.50655e-07	24.0641	39.114	3007.98	-0.711864	0.208964	-3.40664	0.000657689	0.0138706	1.01297
Ago1	7	-0.338468	0.770715	0.193716	0.0517002	0.430145	3	4	0.0146971	0.0156803	0.00161082	29.1342	31.5235	6070.49	-0.102445	0.127592	-0.802907	0.422028	0.861966	0.878396
Agps	6	0.353757	0.769513	0.481541	0.425352	0.160505	0	6	4.39511e-06	2.19442e-06	2.43764e-08	55.4786	41.2663	7439.46	0.466726	0.139775	3.33912	0.000840453	0.0177994	0.942118
Agrn	6	-1.19236	0.337004	-0.45412	-0.617444	0.548923	4	2	0.0459821	0.00177368	7.27801e-05	12.9285	14.9774	3960.05	-0.329749	0.16929	-1.94784	0.0514347	0.321418	1.01297
Agtpbp1	20	-6.88496	0.794882	-0.563027	0.247225	2.162	7	13	0.0255606	0.0477176	0.00263309	34.49	31.5021	5131.58	0.140229	0.117148	1.19702	0.231297	0.72014	0.901975
Ahcy	2	1.22108	1.40917	1.31512	1.31512	0.133	0	2	0.000495024	0.012371	0.000850491	5.07393	1.77646	281.986	1.29644	0.328869	3.94212	8.07652e-05	0.00256244	0.958964
Ahdc1	9	-1.91629	1.61032	-0.407462	-0.525416	1.01408	6	3	0.00135008	0.0248754	0.00158843	29.6862	38.7566	4101.11	-0.277172	0.137851	-2.01066	0.0443614	0.295698	1.01261
Ahi1	6	-1.35844	0.357433	-0.531638	-0.530768	0.570482	5	1	0.0178513	0.0674267	0.0116774	16.221	24.6696	3112.89	-0.400865	0.174542	-2.29666	0.0216379	0.19085	1.01297
Ahrr	2	-1.21587	-0.607622	-0.911748	-0.911748	0.430099	2	0	0.00935696	0.211374	0.0135455	0.298273	0.534021	83.8561	-1.0565	0.40217	-2.62701	0.00861397	0.10109	1.01335
Ahsa1	5	-0.359631	6.60442	1.47286	0.373291	2.88689	1	4	0.0214381	0.19337	0.00581479	15.721	14.0021	1037.72	0.156865	0.153899	1.01928	0.308072	0.772644	1.00105
Ahsa2	8	-3.84362	2.5308	-0.00701208	0.334244	1.8503	3	5	0.0379109	0.223809	0.0209538	21.4982	19.6949	1197.37	0.37432	0.199295	1.87822	0.0603514	0.353409	1.00105
AI427809	3	4.66706	6.00086	5.23959	5.05084	0.68664	0	3	6.13594e-05	0.0117125	0.00013862	0.379537	0	13.9067	7.37251	1.53314	4.80876	1.51872e-06	7.69662e-05	1.01391
AI480526	5	-0.730573	-0.222709	-0.472624	-0.375286	0.217755	5	0	0.0328004	0.376877	0.112385	26.1832	32.8425	1246.8	-0.308172	0.186606	-1.65145	0.0986457	0.456117	1.01669
AI504432	1	1.72	1.72	1.72	1.72	NA	0	1	9.70235e-05	0.00349403	9.70235e-05	7.38069	2.81859	1288.16	1.7601	0.3633	4.84477	1.26761e-06	6.66377e-05	1.00094
AI506816	4	2.35607	4.99772	3.65512	3.63333	1.38727	0	4	6.73688e-12	7.71719e-07	9.70638e-09	29.7655	3.96322	1474.17	2.72194	0.330663	8.23175	1.845e-16	7.09677e-14	0.951626
Aif1	5	-3.56964	0.788599	-0.817761	-0.0745115	1.81903	3	2	0.00703938	0.0292143	0.00131694	71.0288	74.1774	2026.11	0.0690674	0.213526	0.323461	0.746346	0.934784	1.00645
Aifm3	6	-2.01054	0.661178	-0.581453	-0.51858	0.934827	5	1	0.0484081	0.115239	0.0113803	11.7352	17.5054	1314.92	-0.402557	0.191887	-2.09789	0.0359151	0.263116	1.00094
Aimp2	4	-1.95562	2.56739	0.278752	0.251621	1.92786	2	2	0.00538399	0.164642	0.019559	6.74353	4.82769	201.918	0.604709	0.28806	2.09925	0.035795	0.260102	1.01375
Aip	6	-1.2339	1.9336	0.598792	0.718574	1.14916	1	5	0.00139307	0.0462414	0.00466803	14.2197	13.4941	630.73	0.0583903	0.173351	0.336832	0.736244	0.93235	0.999566
Ajap1	1	-0.62132	-0.62132	-0.62132	-0.62132	NA	1	0	0.046527	0.219566	0.046527	2.89072	3.82526	438.717	-0.584941	0.272676	-2.14519	0.031938	0.242539	1.0107
Ajm1	4	-2.20177	-0.440766	-1.33782	-1.35437	0.836233	4	0	0.0346599	0.136156	0.00802941	11.5739	21.6412	3144.87	-0.705517	0.190833	-3.69705	0.000218124	0.0058973	0.949574
Ajuba	2	-8.08624	-0.714948	-4.40059	-4.40059	5.21229	2	0	1.1003e-07	8.7562e-07	1.49373e-09	0.825108	2.13822	186.695	-1.13906	0.272283	-4.18337	2.87214e-05	0.00100346	1.01322
Ak3	2	-0.698759	-0.226102	-0.46243	-0.46243	0.334219	2	0	0.0195399	0.0942791	0.0192531	19.0849	23.0061	2410.65	-0.202682	0.12989	-1.56041	0.118663	0.513933	0.955821
Akap17b	1	-0.266398	-0.266398	-0.266398	-0.266398	NA	1	0	0.0388065	0.191039	0.0388065	1.64254	1.93301	429.374	-0.235424	0.172236	-1.36687	0.171667	0.598806	1.01374
Akap6	2	-2.37566	-0.424765	-1.40021	-1.40021	1.37949	2	0	0.0481242	0.180363	0.0475182	7.25239	8.89471	4899.74	-0.394108	0.188959	-2.08568	0.037008	0.280217	0.92751
Akap8l	11	-1.38229	0.195605	-0.39709	-0.400159	0.4869	8	3	2.7836e-09	0.000257264	8.80384e-06	81.4867	134.917	13945	-0.594802	0.143743	-4.13796	3.50408e-05	0.00129233	0.924806
Akna	2	-0.217948	-0.163377	-0.190662	-0.190662	0.0385875	2	0	0.0134421	0.0685151	0.0116947	62.4821	71.799	13175.2	-0.181452	0.115702	-1.56827	0.116818	0.513688	0.942118
Aknaos	1	-0.338572	-0.338572	-0.338572	-0.338572	NA	1	0	0.014879	0.105926	0.014879	12.0608	15.936	622.66	-0.313148	0.169499	-1.84749	0.0646762	0.368858	1.00091
Akr1b3	6	-1.25043	3.58163	1.17315	0.932988	1.68644	1	5	8.82781e-08	1.72422e-05	3.48508e-07	13.6295	17.3425	1486.93	-0.338013	0.135353	-2.49727	0.0125154	0.130894	1.01587
Akr1c14	1	6.83009	6.83009	6.83009	6.83009	NA	0	1	3.27814e-07	2.17253e-05	3.27814e-07	0.17287	0	11.0137	6.85856	1.51146	4.5377	5.68708e-06	0.000245345	1.01358
Akt1	8	-0.626055	-0.00947733	-0.350905	-0.378098	0.203105	8	0	0.0368289	0.219064	0.0463186	60.4987	82.9449	5168.72	-0.323331	0.16702	-1.93589	0.0528816	0.348338	0.901975
Akt1s1	8	-3.85709	6.46809	0.159172	0.515663	3.27205	3	5	0.00446305	0.0524918	0.00261266	29.2063	22.4208	1268.3	0.327316	0.172789	1.89431	0.0581836	0.35273	0.968386
Akt2	12	-4.2148	0.930186	-0.751337	-0.400763	1.61418	8	4	0.0249727	0.172825	0.00977503	18.2629	23.0821	2186.47	-0.294836	0.156202	-1.88752	0.05909	0.359368	0.955821
AL683809.1	1	-2.1005	-2.1005	-2.1005	-2.1005	NA	1	0	1.04332e-07	9.68086e-06	1.04332e-07	3.69203	14.2841	60.0196	-2.05967	0.451766	-4.55916	5.13577e-06	0.000224654	1.01335
AL928616.1	1	-1.02472	-1.02472	-1.02472	-1.02472	NA	1	0	0.0268611	0.501231	0.0268611	1.27711	2.82716	22.8292	-1.00032	0.618163	-1.61822	0.105616	0.470757	1.01519
Aldh3a1	1	4.90093	4.90093	4.90093	4.90093	NA	0	1	0.00512589	1	0.00512589	0.088045	0	2.9124	4.93638	2.17918	2.26525	0.0234976	0.200431	1.016
Aldh3b1	2	0.433094	0.598771	0.515933	0.515933	0.117151	0	2	0.00559582	0.0493057	0.00503589	6.43216	4.63354	404.784	0.613959	0.20107	3.05346	0.0022622	0.0367302	1.01711
Aldoa	10	-0.820023	2.75727	0.530201	0.106082	1.22538	5	5	0.00919863	0.000662238	1.66809e-05	132.139	135.938	7521.98	-0.146637	0.18581	-0.789177	0.430009	0.861966	0.901975
Aldob	2	-0.966381	-0.378069	-0.672225	-0.672225	0.416	2	0	0.0161441	0.165495	0.0124134	0.376743	0.720521	40.4225	-0.919636	0.492895	-1.86578	0.0620715	0.358529	1.0075
Alg13	12	-2.39995	11.0903	1.5191	0.471982	3.81807	4	8	0.0021626	0.0198855	0.00148989	16.9343	11.7683	1069.68	0.48177	0.154443	3.11941	0.00181212	0.0309119	1.01669
Alg8	6	0.145458	1.29716	0.828254	0.935543	0.405291	0	6	9.74227e-05	0.0431253	0.00290137	28.8313	13.1727	1212.68	0.904237	0.256262	3.52857	0.000417809	0.00998633	0.968386
Alk	3	-4.20942	-0.491778	-1.79335	-0.678861	2.09446	3	0	0.00221428	0.0252264	0.000278775	0.395965	0.96351	125.72	-1.16533	0.331489	-3.51543	0.000439036	0.0100171	1.01248
Alkbh1	10	-1.18867	2.3688	0.58344	0.440974	1.01992	2	8	1.3108e-05	0.000106343	2.58769e-06	39.7387	29.4098	2831.15	0.41316	0.133285	3.09981	0.00193643	0.0328593	1.00645
Alkbh6	9	-0.796288	1.05967	-0.137277	-0.289414	0.589631	6	3	0.00495443	0.107578	0.00371807	27.1716	32.2482	1093.12	-0.313952	0.171571	-1.82986	0.0672703	0.383112	0.968386
Alms1	5	0.910593	1.98183	1.29955	0.984355	0.508799	0	5	2.04025e-15	3.33744e-11	1.42619e-13	13.1611	5.8745	2700.51	1.16792	0.239689	4.87263	1.10124e-06	6.60442e-05	0.879701
Alox5	5	0.318589	2.3701	0.963601	0.649347	0.820967	0	5	0.0195755	0.13235	0.0203395	16.62	12.0664	1553.76	0.635509	0.248482	2.55756	0.0105408	0.121378	0.953445
Alpk1	5	-2.23482	0.983838	-0.117109	0.451767	1.28957	2	3	0.00320314	0.0148442	0.00150116	11.9584	8.16032	2059.18	0.637565	0.26362	2.4185	0.0155846	0.153618	1.00645
Alyref	3	-0.427942	1.44655	0.490711	0.453523	0.937801	1	2	0.00730571	0.00320315	9.13498e-05	12.305	7.60869	1119.02	0.662819	0.224907	2.94709	0.00320784	0.0501196	0.968386
Amer2	3	-0.533202	3.99418	1.14157	-0.0362529	2.48289	2	1	0.000335653	6.7036e-09	1.99619e-11	3.44138	3.91093	1437.67	-0.217786	0.159025	-1.36951	0.17084	0.597278	1.01587
Amigo1	2	-0.789089	0.27679	-0.256149	-0.256149	0.753691	1	1	0.0223529	0.0797615	0.00929715	5.33178	6.50154	1320.57	-0.201516	0.196991	-1.02297	0.306321	0.772237	1.00094
Ammecr1l	4	-0.354047	0.958218	0.261163	0.22024	0.539541	1	3	0.00121522	0.0583826	0.00701262	17.9352	16.4034	2169.52	0.134269	0.133159	1.00834	0.313291	0.797215	0.930244
Amot	6	-6.23073	0.984196	-2.55344	-2.7668	2.62815	5	1	0.0405953	0.424603	0.066201	0.934637	1.45984	300.087	-0.619824	0.273576	-2.26564	0.0234735	0.201514	1.00733
Amotl1	5	-1.7816	2.10554	-0.517821	-0.797233	1.56436	4	1	0.00313024	0.0566284	0.0037761	3.99708	5.64106	1175.88	-0.70235	0.235771	-2.97896	0.00289233	0.0444209	1.01576
Amph	6	-1.08098	0.897971	-0.258398	-0.369587	0.816197	3	3	4.9298e-07	0.000274443	7.6402e-06	10.3886	11.5093	1443.99	-0.321896	0.185187	-1.73822	0.0821725	0.430088	0.953445
Amz2	8	-0.827563	2.04221	0.302196	0.364929	0.8652	3	5	0.0339311	0.0467446	0.00501555	17.453	17.6896	1226.84	0.0257576	0.165594	0.155547	0.87639	0.979682	0.968386
Anapc16	6	-0.790236	0.851408	-0.342789	-0.590895	0.611929	5	1	9.02902e-12	6.40072e-06	1.21446e-07	36.0022	54.9625	2812.1	-0.610172	0.145946	-4.18082	2.90462e-05	0.00108691	0.930244
Angptl1	2	-5.96357	-0.508072	-3.23582	-3.23582	3.85762	2	0	0.00244226	0.0362713	0.00362074	1.93869	2.80278	252.953	-0.581116	0.234656	-2.47646	0.0132692	0.141789	0.958964
Angptl7	1	-0.491866	-0.491866	-0.491866	-0.491866	NA	1	0	0.0322647	0.187113	0.0322647	4.52194	6.00693	431.965	-0.465871	0.219846	-2.11908	0.0340837	0.252088	1.01471
Ank2	25	-0.814558	0.284091	-0.309797	-0.415435	0.301923	19	6	0.00606822	0.0210178	0.00171441	76.7198	96.7413	19117	-0.327394	0.167994	-1.94884	0.0513139	0.342192	0.901975
Ank3	32	-6.27847	2.63951	-0.736716	-0.436473	1.84686	23	9	0.000104529	0.0257548	0.00267729	37.2633	44.3396	9698.29	-0.357858	0.200941	-1.78091	0.0749268	0.421877	0.901975
Ankfy1	5	-0.0287723	0.724445	0.473201	0.544436	0.298349	1	4	0.00198707	0.00952525	0.000658554	49.9659	38.2694	7923.15	0.50313	0.151821	3.31397	0.000919821	0.0191206	0.942118
Ankle1	4	4.08348	10.065	5.8261	4.57796	2.84039	0	4	4.7948e-10	3.43139e-08	2.14059e-10	23.1322	0.297258	917.349	4.85458	0.948657	5.11731	3.09918e-07	1.857e-05	1.01467
Ankmy1	2	-5.94109	-5.83634	-5.88871	-5.88871	0.0740704	2	0	2.44915e-05	0.0069576	8.93489e-05	0	0.198358	9.85333	-6.79538	1.59215	-4.26806	1.97177e-05	0.000728602	1.01358
Ankrd11	7	-0.870073	1.06489	0.0849796	0.00193237	0.576293	3	4	0.031441	0.00636552	0.000504487	86.4486	86.9494	14227.1	0.0618846	0.122446	0.505402	0.613276	0.911603	0.942118
Ankrd13a	4	-0.496814	0.322012	0.00648104	0.100363	0.363935	2	2	0.0185847	0.0129572	0.00126305	25.4843	24.6652	3010.19	0.115312	0.122031	0.944936	0.344692	0.812951	0.949574
Ankrd13c	9	-1.83715	0.799234	-0.167298	0.209126	0.835023	4	5	0.0223854	0.328593	0.0820055	23.5758	25.8501	3463.12	-0.0270796	0.136886	-0.197827	0.843181	0.962203	1.01297
Ankrd17	14	-1.30103	3.44649	0.349842	0.350508	1.07335	2	12	7.31638e-10	4.35479e-05	1.36828e-06	80.212	65.3609	15239.6	0.337282	0.124551	2.70798	0.0067694	0.0943053	0.878857
Ankrd2	1	5.56725	5.56725	5.56725	5.56725	NA	0	1	0.030941	0.447259	0.030941	0.295445	0	4.62583	5.60534	2.34374	2.39162	0.0167744	0.160165	1.01657
Ankrd26	3	0.066793	1.27816	0.573296	0.374934	0.629574	0	3	0.0128708	0.0713246	0.00832239	6.24393	4.89405	1228.68	0.423156	0.183621	2.3045	0.0211943	0.187765	1.01669
Ankrd29	2	-0.981638	-0.877779	-0.929709	-0.929709	0.0734397	2	0	0.0055119	0.0567198	0.00411894	0.80782	1.47534	125.71	-0.882975	0.366558	-2.40883	0.0160037	0.156811	1.00046
Ankrd49	6	-3.74339	2.04592	0.282533	0.750282	2.05582	1	5	0.000385519	0.0326448	0.00264367	13.0643	7.84832	1010.89	0.726364	0.215419	3.37186	0.00074662	0.0152177	1.01576
Ankzf1	8	-1.22073	0.365699	-0.369943	-0.407653	0.466678	6	2	0.00403585	0.0687808	0.0048543	25.5515	33.956	3062	-0.322126	0.147793	-2.17958	0.0292886	0.242474	0.92751
Anln	5	-1.88781	3.81713	2.30155	3.20557	2.37941	1	4	2.8341e-15	2.29685e-07	2.44728e-09	14.4677	1.79507	1460.4	2.89012	0.624585	4.62726	3.70529e-06	0.000167791	1.01564
Ano6	8	-0.914843	1.30244	-0.156031	-0.29076	0.646424	7	1	0.020004	0.143395	0.0213707	26.7728	34.0843	3829.64	-0.248328	0.17273	-1.43767	0.150529	0.567996	0.993661
Ano7	2	-0.690432	-0.634064	-0.662248	-0.662248	0.0398584	2	0	0.00761735	0.0127084	0.000841823	2.49748	4.21014	454.671	-0.636457	0.305918	-2.08048	0.0374811	0.267272	1.01594
Ano8	3	-0.546755	-0.470479	-0.514269	-0.525572	0.0393744	3	0	0.000800349	0.0502148	0.00501268	16.2125	20.4607	2638.61	-0.422291	0.164435	-2.56813	0.010225	0.114404	1.00645
Anp32b	1	0.672792	0.672792	0.672792	0.672792	NA	0	1	0.000734543	0.0143903	0.000734543	16.8037	9.44292	851.019	0.703247	0.200327	3.5105	0.000447269	0.0101209	1.0156
Anxa3	9	-1.42123	5.12769	0.967868	0.645884	1.73696	1	8	0.0246648	0.127975	0.00619619	151.095	156.951	8146.83	0.553412	0.506455	1.09272	0.274518	0.770821	0.901975
Aoah	4	0.299988	2.14129	1.45554	1.69045	0.856187	0	4	3.00292e-05	0.00332283	0.000152972	5.73022	2.15641	413.4	1.52372	0.279326	5.455	4.89732e-08	3.65272e-06	1.0107
Ap1b1	7	-3.16919	-0.566876	-1.34598	-0.976566	0.907267	7	0	5.16959e-18	3.60734e-10	2.88268e-12	30.7094	60.5388	5437.95	-0.876719	0.131811	-6.65132	2.90478e-11	4.72504e-09	0.901975
Ap1m1	7	-3.16919	0.601131	-0.155774	0.229036	1.33795	1	6	0.00691916	0.0118435	0.000768619	33.3938	25.5793	1677.34	0.346764	0.146623	2.36501	0.0180297	0.168088	1.01587
Ap4m1	6	-2.13308	0.632392	-0.456173	-0.325948	0.941847	4	2	0.016325	0.27851	0.0694833	17.5626	22.0889	1963.73	-0.22444	0.17117	-1.31121	0.189785	0.628117	1.00645
Apaf1	6	-0.0819283	1.34525	0.650174	0.598303	0.477364	1	5	2.70311e-09	0.00237054	9.9275e-05	19.6479	13.161	3069.79	0.741308	0.169851	4.36446	1.27438e-05	0.000536685	0.92751
Apbb1	17	-3.91628	2.18218	-0.296922	-0.315448	1.52695	12	5	1.60507e-05	7.94839e-14	1.86978e-16	20.4225	20.0974	2129.69	-0.28334	0.246151	-1.15108	0.249698	0.732479	0.930244
Apbb1ip	4	0.468902	0.714643	0.637808	0.683843	0.113714	0	4	1.33919e-08	0.000263489	7.51329e-06	111.935	72.3711	11946.2	0.652661	0.180629	3.61326	0.000302372	0.0079242	0.924806
Apbb2	17	-0.466161	5.04718	1.042	0.844851	1.23054	3	14	3.15328e-05	0.00453731	0.000221658	28.1405	17.7035	3725.07	0.790765	0.187367	4.22041	2.43855e-05	0.000922886	0.949574
Apc	7	-0.626302	0.150941	-0.264184	-0.277655	0.227716	6	1	0.0176248	0.101394	0.0066759	40.8611	50.4706	12115.9	-0.214407	0.118189	-1.81411	0.069661	0.39999	0.924806
Apc2	4	-1.01744	3.29343	0.313917	-0.510158	2.00287	3	1	0.0269048	0.181033	0.0477782	6.56682	8.10483	2314.54	-0.42692	0.210783	-2.0254	0.0428265	0.303453	0.931316
Apex1	2	-1.67178	0.761117	-0.45533	-0.45533	1.72032	1	1	0.0255913	0.284529	0.0550836	7.58576	6.66655	291.262	0.172987	0.239208	0.723167	0.469577	0.860617	1.01101
Aplnr	1	3.29037	3.29037	3.29037	3.29037	NA	0	1	7.97667e-06	0.000570447	7.97667e-06	0.516321	0.022565	35.9937	3.33488	0.727628	4.58322	4.57877e-06	0.000203061	1.0096
Aplp2	10	-0.760427	0.777343	-0.252513	-0.377896	0.44151	8	2	0.0268995	0.0261718	0.0024409	46.3396	50.2327	4902.71	-0.198176	0.165212	-1.19953	0.230323	0.683587	1.01297
Apobec3	14	-1.50826	2.76581	0.550581	0.605583	1.20081	3	11	7.91166e-17	0.000284298	7.97149e-06	141.529	86.9411	10114.4	0.775508	0.160627	4.828	1.3791e-06	7.55445e-05	0.942118
Apobr	2	-0.194179	0.620731	0.213276	0.213276	0.576228	1	1	0.000366359	0.00468528	0.000229338	7.42425	4.65924	811.354	0.575048	0.195979	2.93424	0.00334368	0.0499915	1.01401
Apol9b	1	6.02008	6.02008	6.02008	6.02008	NA	0	1	0.000107367	0.0164381	0.000107367	0.133981	0	6.38625	6.0638	1.75786	3.44953	0.000561563	0.0122619	1.01503
Appl2	13	-1.8761	4.59577	-0.0152926	-0.379639	1.50899	10	3	0.00228783	0.113261	0.0236199	68.0883	90.4013	7237.36	-0.314765	0.135277	-2.32682	0.019975	0.198334	0.878396
Arap2	5	-0.263649	1.08895	0.439984	0.572527	0.499026	1	4	0.0145068	0.157485	0.0384402	15.1555	11.8708	2998.28	0.334543	0.138287	2.41919	0.0155551	0.152853	1.01297
Arap3	9	-0.310463	2.05178	0.328953	0.012123	0.77074	4	5	0.000153939	8.77506e-05	3.03996e-06	108.073	98.1342	14698.9	0.0539359	0.17856	0.30206	0.762607	0.97094	0.878396
Arc	2	-0.654791	0.62837	-0.0132106	-0.0132106	0.907332	1	1	0.0372816	0.127302	0.0187972	16.4286	18.5614	2225.4	-0.239507	0.189184	-1.266	0.205512	0.675371	0.930244
Arf6	1	0.411602	0.411602	0.411602	0.411602	NA	0	1	0.0126589	0.096512	0.0126589	18.35	13.5945	935.376	0.441629	0.176989	2.49523	0.0125876	0.131523	1.01407
Arhgap11a	3	0.614113	1.73787	1.16262	1.13588	0.562354	0	3	1.0785e-07	5.54621e-05	1.5317e-06	18.0432	9.83808	2328.63	0.959266	0.196533	4.88094	1.05581e-06	6.37933e-05	0.879701
Arhgap15	5	-0.501058	2.70734	1.0351	1.03906	1.16899	1	4	0.00619175	0.00809134	0.000499058	5.89625	2.57709	530.667	1.02123	0.262536	3.88987	0.000100297	0.00295688	0.999468
Arhgap15os	1	2.10625	2.10625	2.10625	2.10625	NA	0	1	0.00358802	0.0779439	0.00358802	0.422347	0.105939	18.1481	2.15894	0.823918	2.62033	0.00878441	0.102302	1.01526
Arhgap18	5	-3.77292	2.25656	-0.100106	0.51081	2.26218	2	3	4.03339e-05	0.00768748	0.000445978	8.20392	5.5956	893.554	0.706226	0.214932	3.28581	0.0010169	0.0194858	1.01443
Arhgap19	1	0.562702	0.562702	0.562702	0.562702	NA	0	1	0.030745	0.235097	0.030745	7.49864	5.30884	1449.98	0.589167	0.245159	2.4032	0.0162522	0.163708	0.953445
Arhgap20	5	-2.45084	-0.344763	-1.09507	-0.703936	0.848475	5	0	0.0464138	0.300662	0.0595023	4.99046	6.62782	1403.89	-0.474585	0.179205	-2.64828	0.00809023	0.10109	0.951626
Arhgap23	5	-1.15361	5.72915	1.0705	-0.105341	2.81201	3	2	0.00426872	0.0165231	0.00108094	7.67818	9.40227	1602.9	-0.290981	0.177608	-1.63834	0.101351	0.476191	0.953445
Arhgap24	7	0.324881	2.38044	1.25033	1.30751	0.669421	0	7	4.74486e-06	0.00315726	0.000138861	14.4349	4.99685	1355.67	1.28053	0.272089	4.70628	2.52278e-06	0.000128001	0.943116
Arhgap27os2	1	0.971754	0.971754	0.971754	0.971754	NA	0	1	0.0326168	0.446445	0.0326168	1.43914	0.803718	57.5093	0.993162	0.491672	2.01997	0.0433865	0.292747	1.0075
Arhgap29	6	-3.21525	2.88783	0.0544124	0.449545	2.05828	2	4	0.00961289	0.124507	0.0148126	5.50019	3.91924	782.442	0.420664	0.174973	2.40416	0.0162095	0.156768	1.01443
Arhgap31	3	-1.04897	-0.482087	-0.744739	-0.70316	0.28572	3	0	0.000293581	0.0660473	0.00765062	11.7137	20.6302	3602.94	-0.713827	0.226131	-3.1567	0.00159564	0.0294924	0.949574
Arhgap32	7	-0.45274	2.21163	0.357157	-0.0950752	0.937502	4	3	0.000219216	0.045359	0.00646024	17.6633	18.0434	7181.55	-0.0349376	0.136972	-0.255071	0.798668	0.964893	0.942118
Arhgap36	1	-5.62141	-5.62141	-5.62141	-5.62141	NA	1	0	0.0251964	0.320166	0.0251964	0	0.107629	4.2279	-5.57852	2.35319	-2.37062	0.0177584	0.16654	1.01694
Arhgap39	10	-2.36974	0.0768376	-0.463575	-0.283593	0.705489	8	2	0.004002	0.00088151	4.47984e-05	74.5765	98.5591	9831.47	-0.323642	0.127675	-2.5349	0.0112481	0.134476	0.878396
Arhgap42	4	-1.58429	-0.0390564	-0.745349	-0.679028	0.688743	4	0	0.0430742	0.124394	0.0187557	1.38467	1.62557	301.057	-0.295521	0.247143	-1.19574	0.231796	0.701234	0.960382
Arhgap44	4	-2.09127	0.718988	-0.822628	-0.959115	1.16579	3	1	0.0421493	0.147579	0.0167462	7.4689	8.8702	1320.17	-0.439154	0.215059	-2.04202	0.0411494	0.282591	1.01576
Arhgap5	2	-0.00342165	28.9073	14.4519	14.4519	20.443	1	1	1.46961e-08	2.13825e-11	1.36914e-13	85.7042	121.381	21756.6	-0.1586	0.249978	-0.634456	0.525783	0.89015	0.901975
Arhgap6	5	-6.55621	6.49234	-0.921783	-0.858086	5.05374	3	2	0.00794778	0.0277355	0.000218242	0.42075	0.570579	98.9755	-0.39578	0.362246	-1.09257	0.274581	0.735416	1.01391
Arhgef11	6	-0.385685	0.711383	0.355893	0.40724	0.389173	1	5	0.0253801	0.175277	0.0479644	19.0931	17.6464	4105.09	0.120702	0.123599	0.976562	0.328786	0.801783	0.949574
Arhgef12	6	-0.947276	-0.129917	-0.500867	-0.507431	0.295056	6	0	0.00175826	0.0366604	0.00484753	20.9658	26.2015	6901.83	-0.393139	0.152705	-2.5745	0.0100384	0.121925	0.901975
Arhgef17	4	-0.910761	1.34657	-0.10948	-0.436863	1.00325	3	1	0.0280635	0.254644	0.0545809	5.92754	7.85168	2194.82	-0.507838	0.205776	-2.46792	0.0135901	0.147234	0.931316
Arhgef39	8	-1.89075	5.34981	1.56245	1.28206	2.16141	1	7	1.34433e-15	2.58159e-09	1.6689e-11	14.1724	2.22046	678.205	2.35846	0.385006	6.12576	9.02495e-10	9.43319e-08	1.01401
Arhgef4	7	-1.38234	0.147073	-0.726399	-0.723326	0.468893	6	1	0.00287424	0.000813686	2.59387e-05	17.6229	18.3812	2483.27	-0.339545	0.197019	-1.72341	0.0848142	0.454673	0.879701
Arhgef40	23	-0.966205	2.63951	0.48576	0.458372	0.859684	5	18	0.000540627	0.00261049	8.63766e-05	164.83	142.928	14189.9	0.326085	0.154318	2.11307	0.0345946	0.27797	0.878857
Arhgef7	10	-1.66693	0.959884	0.219356	0.410131	0.695248	1	9	0.000525617	0.180813	0.0203332	64.9159	53.1495	7536.52	0.386507	0.220114	1.75594	0.0790979	0.428927	0.924806
Arhgef9	9	-0.785931	4.3385	0.368302	-0.120463	1.63772	6	3	0.0483003	0.0406939	0.00356411	16.5555	17.4574	3876.9	-0.27001	0.174199	-1.55001	0.121139	0.52071	0.949574
Arid3b	8	-1.30536	1.54282	-0.0487428	-0.152723	0.867035	5	3	0.00262401	0.0132495	0.000848893	29.4708	34.9661	4033.92	-0.208054	0.127576	-1.63082	0.102928	0.469834	0.993661
Arid5a	13	-2.13308	1.77991	0.383374	0.568186	0.975257	2	11	0.00342488	0.00608598	0.000196362	25.2123	14.8278	2675.51	0.684044	0.183978	3.71807	0.000200752	0.00560938	0.930244
Arid5b	4	-0.922508	0.958343	0.0969144	0.175911	0.946463	2	2	1.97411e-05	0.00455859	0.00032902	11.352	11.8739	2492.42	-0.0805077	0.234687	-0.343043	0.731566	0.949051	0.930244
Arl5c	2	-0.0459865	1.01147	0.482739	0.482739	0.747731	1	1	0.0111089	0.000538883	1.76332e-05	11.2049	7.82643	422.461	0.648864	0.188936	3.43432	0.000594053	0.0128278	1.01374
Armcx3	3	-0.904841	1.33544	0.452476	0.926829	1.19309	1	2	0.0112385	0.065629	0.00287325	6.81196	7.87872	997.645	-0.105242	0.15121	-0.696002	0.486428	0.861966	1.01669
Armh2	1	3.88799	3.88799	3.88799	3.88799	NA	0	1	0.00268993	0.0478339	0.00268993	0.719791	0	12.2354	3.91371	1.30271	3.00428	0.0026621	0.0417066	1.01537
Armh3	3	-0.62238	0.0576447	-0.226449	-0.114612	0.353538	2	1	0.000394715	0.00122212	2.74902e-05	11.4296	15.8649	1481.31	-0.389372	0.130574	-2.98201	0.0028636	0.0464661	0.953445
Armh4	2	-0.530866	2.76705	1.11809	1.11809	2.33198	1	1	0.0477893	0.220591	0.0461408	0.804392	1.13365	363.19	-0.401545	0.260571	-1.54102	0.123312	0.507445	1.01711
Arpc1b	10	-0.835967	0.497594	0.0756153	0.224799	0.439204	3	7	0.000557145	0.00405588	0.000297322	134.025	116.327	5739.54	0.265578	0.128267	2.0705	0.0384052	0.286698	0.924806
Arpc2	3	0.0724074	1.01913	0.533436	0.508771	0.473843	0	3	0.0233767	0.0119209	0.000704993	69.2009	53.9422	3526.8	0.392147	0.145176	2.70118	0.00690939	0.0922085	0.92751
Arpc4	2	-0.277141	0.647573	0.185216	0.185216	0.653871	1	1	0.0191761	0.103137	0.0206967	35.6954	44.3008	3565.46	-0.21426	0.153269	-1.39793	0.162133	0.58324	1.01297
Arpc5	2	0.298862	0.734728	0.516795	0.516795	0.308204	0	2	3.06826e-06	0.00191182	7.65801e-05	28.2844	20.8146	1557.78	0.451085	0.13209	3.41499	0.000637853	0.0142044	0.951626
Arpc5l	4	-0.1786	0.549983	0.274886	0.36408	0.325257	1	3	0.00242701	0.00940118	0.000841019	19.9686	16.0371	2472.3	0.409206	0.146061	2.80162	0.0050847	0.0689927	1.00645
Arpp21	26	-5.37982	4.61383	-0.517576	-0.412478	1.75336	19	7	3.35352e-06	0.000217586	5.97957e-06	46.8739	65.464	5572.83	-0.409528	0.138443	-2.95809	0.0030955	0.0504715	0.924806
Arrb2	12	-0.439343	3.24688	0.485117	0.280509	0.961421	2	10	0.00125219	0.0439582	0.00732101	388.104	359.062	18043.5	0.235845	0.134601	1.75218	0.0797429	0.426405	0.942118
Arrdc2	5	-3.01978	1.1895	0.0666896	0.729616	1.75346	1	4	0.000137369	0.0519263	0.00552896	12.0137	11.0816	690.34	0.184904	0.177964	1.039	0.298806	0.759377	1.01401
Arsb	2	0.861847	1.14673	1.00429	1.00429	0.20144	0	2	6.90626e-10	2.07311e-06	4.34744e-08	70.57	35.751	8510.91	0.914362	0.178393	5.12556	2.96656e-07	1.9337e-05	0.924806
Arsk	5	-0.671371	0.361984	-0.187459	-0.206238	0.448144	3	2	0.0448682	0.030956	0.00453895	12.4627	15.3292	1307.1	-0.182499	0.176971	-1.03124	0.30243	0.76297	1.01669
Art3	12	0.0636195	9.12763	4.15571	3.81624	2.5837	0	12	4.13612e-12	4.08833e-07	9.63385e-10	6.12607	0.479714	148.064	3.04377	0.597058	5.09795	3.43352e-07	2.02559e-05	1.01322
Asap1	15	-3.80989	1.18591	-0.203604	-0.126158	1.16245	9	6	0.00537978	0.045359	0.00143767	50.4309	45.4302	6666.24	0.222722	0.129683	1.71743	0.0858998	0.45759	0.878396
Asap3	1	0.678781	0.678781	0.678781	0.678781	NA	0	1	0.00129756	0.0135045	0.00129756	21.339	13.7256	3132.27	0.700749	0.204662	3.42393	0.000617232	0.0138781	0.949574
Asb14	1	-0.644985	-0.644985	-0.644985	-0.644985	NA	1	0	0.0157974	0.230551	0.0157974	0.559478	0.921632	62.5457	-0.61791	0.368675	-1.67603	0.0937325	0.445549	1.01379
Asb3	5	-5.26761	0.836988	-1.00105	-0.00999964	2.44908	3	2	0.0103768	0.0460369	0.00499466	9.21283	10.124	832.128	-0.132485	0.181358	-0.730516	0.465075	0.8569	1.01467
Asb4	2	2.1426	4.83359	3.4881	3.4881	1.90282	0	2	0.0040207	0.0557231	0.00111629	0.545333	0.094917	38.6427	2.69093	0.90494	2.9736	0.00294333	0.0451327	1.01424
Ascc1	3	-1.16794	0.350915	-0.530953	-0.775836	0.788481	2	1	0.00318321	0.0542919	0.00580318	8.27897	12.1984	548.279	-0.513922	0.198177	-2.59324	0.00950753	0.10933	0.999566
Ascc3	9	0.076721	1.62202	0.795681	0.750699	0.436538	0	9	1.85992e-11	3.51407e-06	7.91683e-08	41.0705	24.7022	7031.46	0.808052	0.178204	4.53443	5.7759e-06	0.000282135	0.878857
Ascl4	2	0.890773	2.65044	1.77061	1.77061	1.24427	0	2	0.0272112	0.350757	0.0662144	3.78847	2.28741	76.4689	0.997013	0.473801	2.10429	0.0353535	0.25814	1.01349
Asf1a	4	0.380556	1.5526	0.808399	0.650222	0.512189	0	4	2.67785e-05	0.0135441	0.000830276	27.1435	17.0649	1182.43	0.606592	0.170403	3.55975	0.000371205	0.00881275	1.00105
Asf1b	3	2.2956	7.50404	4.43705	3.51149	2.72479	0	3	5.16936e-10	1.17753e-07	1.28125e-09	5.30342	0.313362	177.654	3.91617	0.490336	7.9867	1.38599e-15	4.26458e-13	1.01223
Asgr2	3	-5.79295	-0.894685	-2.55007	-0.962572	2.80862	3	0	0.000795462	0.0206115	0.00108099	1.57522	3.61241	120.125	-1.0431	0.318469	-3.27537	0.00105523	0.02026	1.00046
Asic2	2	-0.587578	-0.559656	-0.573617	-0.573617	0.0197437	2	0	0.00681309	0.0909866	0.011955	4.62651	6.71791	725.45	-0.531402	0.203677	-2.60904	0.00907978	0.104884	1.01443
Asph	16	-2.2285	1.59737	0.387766	0.376114	0.925235	3	13	0.00440808	0.119496	0.0256002	135.839	102.927	13784.6	0.450838	0.194872	2.31351	0.0206946	0.19386	0.942118
Aspm	5	3.10153	10.9015	5.43234	4.20349	3.11785	0	5	3.38941e-23	1.70532e-12	6.04788e-15	6.40908	0.20921	1063.57	4.77451	0.668953	7.13729	9.51869e-13	1.89955e-10	1.01669
Aspn	2	-6.06166	2.48819	-1.78673	-1.78673	6.04566	1	1	5.76793e-06	0.00110269	9.92644e-06	2.52013	0.544428	163.801	2.20387	0.512708	4.29849	1.71964e-05	0.000644311	1.01352
Astn2	2	-1.39798	-0.442213	-0.920097	-0.920097	0.67583	2	0	0.0116919	0.212724	0.0439924	2.62677	4.64379	730.894	-0.725458	0.200682	-3.61497	0.000300381	0.00728424	1.01467
Atad2	8	2.29823	2.83273	2.51849	2.50218	0.162827	0	8	2.72022e-40	8.36929e-09	2.94016e-11	62.0153	9.53323	4730.98	2.52299	0.527976	4.77861	1.76514e-06	9.03622e-05	0.993661
Atad3a	8	0.0601661	1.64048	0.579522	0.383331	0.540744	0	8	0.0253387	0.120321	0.00605414	36.3468	29.6342	1881.35	0.32759	0.155266	2.10986	0.0348703	0.254918	1.01587
Atad5	4	0.514292	8.90136	4.87219	5.03655	3.60568	0	4	0.00327113	0.0111466	0.000265913	10.6611	1.47063	1376.92	2.43518	0.334541	7.27918	3.35854e-13	7.80498e-11	0.943116
Atf1	5	0.143015	5.61327	1.46294	0.598354	2.328	0	5	0.00108967	0.022985	0.00183855	31.5366	23.8449	1289.01	0.548313	0.161689	3.39115	0.000695996	0.0146072	1.00105
Atf5	2	-0.45403	0.506278	0.0261239	0.0261239	0.67904	1	1	0.02294	0.0987131	0.0143804	3.65507	3.54353	260.506	0.152041	0.225796	0.673354	0.500722	0.861966	1.01101
Atf6b	3	-0.469991	-0.0628355	-0.274495	-0.290658	0.204058	3	0	0.0006256	0.00556062	0.000423372	19.1255	23.5714	1971.11	-0.28105	0.123995	-2.26663	0.0234129	0.218855	0.879701
Atf7ip	11	-0.647482	1.61032	0.587297	0.476653	0.639028	1	10	4.57386e-05	3.18629e-05	9.54581e-07	69.5567	48.4951	12202.8	0.471353	0.177521	2.6552	0.00792624	0.10359	0.901975
Atf7ip2	3	2.05012	6.89084	4.40509	4.27431	2.42301	0	3	7.52701e-06	6.04395e-05	1.27736e-06	0.650143	0	26.2263	3.65954	1.12114	3.26413	0.00109801	0.0206917	1.0157
Atg16l2	14	-1.69799	4.084	0.147654	-0.238863	1.37557	10	4	0.00608102	0.127307	0.028707	32.8676	43.5597	3194.01	-0.30178	0.178104	-1.6944	0.0901885	0.436815	1.01297
Atic	5	-0.145954	1.68127	0.702102	0.720568	0.697112	1	4	3.79945e-05	0.00127066	5.12891e-05	12.3784	8.14784	1016.45	0.527134	0.175082	3.01078	0.0026058	0.0425199	0.968386
Atl2	5	-0.612802	0.340997	-0.175928	-0.230562	0.377056	3	2	0.0439752	0.210649	0.0161035	19.9695	20.1445	2789.62	-0.0393785	0.134195	-0.293443	0.769184	0.95454	0.955821
Atl3	5	-2.05316	0.364199	-0.270864	0.251739	1.01721	2	3	0.012326	0.169272	0.0353964	20.0765	17.1821	3696.89	0.24266	0.128286	1.89156	0.0585497	0.345147	1.01297
Atm	5	-0.828629	2.49784	0.492469	0.256059	1.217	1	4	0.0406786	0.152482	0.0269696	13.3954	11.2808	4127.02	0.332401	0.155798	2.13353	0.0328811	0.246618	1.01261
Atp10a	2	2.5592	3.29834	2.92877	2.92877	0.52265	0	2	5.60047e-07	0.000260278	7.24403e-06	4.45023	0.893254	632.373	2.74406	0.728693	3.76573	0.000166063	0.00451257	0.999566
Atp10d	5	-0.664235	2.85751	0.673976	0.363812	1.30784	1	4	0.0311805	0.135543	0.0227124	9.43443	7.2046	1706.93	0.366002	0.147095	2.48821	0.012839	0.140306	0.943116
Atp11c	4	-2.33753	3.90144	0.464538	0.147121	2.59714	2	2	0.0462372	0.0156967	0.00100405	16.2139	13.2621	3336.87	0.385054	0.141989	2.71187	0.00669053	0.0886809	0.949574
Atp13a3	7	-1.05479	0.946818	0.23044	0.36947	0.759845	2	5	0.00040092	0.0496088	0.0073336	39.3842	31.269	7223.02	0.338729	0.153442	2.20753	0.0272767	0.240205	0.878396
Atp1a3	5	-1.60988	0.653727	-0.489041	-0.563054	0.957697	3	2	0.0230513	0.000104047	2.92563e-06	79.0365	94.5541	14503.2	-0.410908	0.225931	-1.81874	0.0689516	0.402471	0.901975
Atp1b3	3	1.89495	2.08362	1.9757	1.94852	0.0972243	0	3	1.39555e-11	1.79554e-06	3.67978e-08	142.677	33.5067	5251.18	1.96087	0.302918	6.47327	9.59047e-11	1.44646e-08	0.901975
Atp2a1	2	0.517006	5.32496	2.92098	2.92098	3.39974	0	2	0.0217364	0.253349	0.0275913	0.962834	0.635112	122.003	0.915787	0.394767	2.31982	0.0203507	0.182724	1.01367
Atp2a3	5	-4.60902	3.58261	1.44029	2.90989	3.44295	1	4	0.000122299	0.000180589	1.5231e-06	9.73601	3.04835	880.756	1.92111	0.240095	8.00145	1.2296e-15	3.8664e-13	1.01443
Atp2c1	17	-2.01011	0.844129	-0.446276	-0.361549	0.692046	13	4	3.18701e-05	1.09437e-05	1.28254e-07	61.5241	80.359	8727.45	-0.425555	0.177457	-2.39808	0.0164815	0.174413	0.878857
Atp5h	7	-0.822679	5.01384	0.745623	0.351289	1.94296	2	5	0.0457814	0.152875	0.0280304	43.941	43.0676	1084.68	-0.0227724	0.194883	-0.116852	0.906978	0.988889	0.968386
Atp5l-ps2	1	4.5956	4.5956	4.5956	4.5956	NA	0	1	6.16653e-06	0.000448233	6.16653e-06	3.68888	0.060993	29.129	4.63759	0.98086	4.72808	2.26649e-06	0.000109728	1.0096
Atp6v0a1	10	-1.83715	0.683223	-0.0291532	0.133229	0.72831	4	6	0.00558942	0.215378	0.0640488	97.2424	92.7521	12392.6	0.121927	0.127365	0.957299	0.338417	0.8217	0.878396
Atp6v0a2	6	-2.37303	0.470118	-0.180607	0.232587	1.08115	1	5	0.0392629	0.00228272	7.37507e-05	47.7124	43.6379	8598.48	0.194004	0.1437	1.35006	0.176996	0.627097	0.942118
Atp6v0e2	3	-0.622112	-0.319726	-0.500879	-0.560798	0.15985	3	0	0.0478757	0.189544	0.0438919	18.0492	20.6346	1500.48	-0.525371	0.236108	-2.22513	0.0260726	0.213562	1.01564
Atp6v1g2	5	-1.60953	0.739653	-0.347137	-0.304281	0.840695	4	1	0.0236749	0.0199405	0.00158877	32.3822	37.3678	1760.74	-0.248632	0.183818	-1.3526	0.176183	0.605415	1.01587
Atp8a2	5	-0.683493	-0.0438766	-0.373362	-0.486802	0.282797	5	0	0.00842741	0.122018	0.0230531	33.2501	54.3919	11483.5	-0.412462	0.195341	-2.11149	0.0347299	0.278814	0.878396
Atr	13	-0.90662	1.27215	0.390904	0.374357	0.489048	1	12	3.06334e-15	3.28661e-10	2.59889e-12	37.2874	26.7622	5486.38	0.463191	0.152628	3.03478	0.00240715	0.0415117	0.924806
Atrip	6	-0.474657	0.784897	0.166354	0.139412	0.544526	3	3	0.00633986	0.0082591	0.000472914	18.4349	14.6443	1787.93	0.345696	0.165428	2.08971	0.036644	0.263797	1.01564
Atrn	5	-0.384557	1.04327	-0.0022674	-0.226961	0.588807	4	1	0.00504928	0.0664827	0.00713295	17.6094	21.0421	4971.56	-0.167938	0.123151	-1.36368	0.172668	0.600457	1.01261
Atxn1	5	-1.98597	-0.588042	-1.11018	-0.901983	0.599883	5	0	1.88551e-06	0.00682347	0.000372236	9.52109	15.9411	4231.12	-0.720975	0.151966	-4.74433	2.09196e-06	0.00010834	0.949574
Atxn7	8	-1.93748	1.12541	-0.0671301	-0.0277374	0.906367	5	3	0.0187377	0.0101576	0.000469996	28.3707	25.5771	3841.36	0.227045	0.175958	1.29033	0.196935	0.643215	0.993661
Atxn7l2	6	-4.73112	1.98291	-0.595002	-0.196935	2.23397	3	3	0.0258665	1.84899e-06	1.2451e-08	7.99374	10.7376	820.522	-0.529518	0.289324	-1.83019	0.0672215	0.373969	1.01467
AU015336	1	-1.78777	-1.78777	-1.78777	-1.78777	NA	1	0	5.98847e-09	5.00478e-07	5.98847e-09	6.43269	22.8669	521.38	-1.7568	0.271021	-6.48214	9.04295e-11	1.25423e-08	0.999991
AU020206	2	0.859051	0.881495	0.870273	0.870273	0.0158704	0	2	4.71761e-08	1.84899e-06	2.82255e-08	94.7079	50.4827	7740.41	0.890389	0.187146	4.75773	1.95784e-06	0.000105129	0.924806
AU022793	1	1.1681	1.1681	1.1681	1.1681	NA	0	1	0.00484803	0.0561717	0.00484803	5.26137	2.34284	255.429	1.21111	0.361642	3.34892	0.000811276	0.0164248	1.00733
Auh	10	-1.28637	0.436126	-0.569713	-0.609488	0.551825	8	2	0.00297081	0.0263858	0.00066733	22.6853	38.9218	2070.83	-0.536812	0.182647	-2.93908	0.00329193	0.0527562	0.930244
Aunip	1	2.2764	2.2764	2.2764	2.2764	NA	0	1	0.000178956	0.00937856	0.000178956	2.72305	0.434266	65.1107	2.30561	0.575917	4.00338	6.2445e-05	0.00196463	1.01349
Aurka	4	-0.837508	3.76279	1.85176	2.24087	1.98314	1	3	0.000237064	0.00865274	0.000518398	5.03689	0.870046	192.112	2.56064	0.332868	7.69267	1.44093e-14	3.74033e-12	1.01322
Aurkb	8	3.85635	9.13601	5.98795	5.56915	1.70338	0	8	8.84929e-32	2.54757e-07	3.0079e-09	23.6429	0.372996	564.658	5.03989	0.958433	5.25847	1.4526e-07	9.53681e-06	0.999566
Auts2	18	-7.16698	5.41179	-0.633533	-0.568582	2.55412	14	4	0.000855507	0.0129062	0.000374459	9.06283	13.8579	1900.99	-0.555452	0.226154	-2.45608	0.0140462	0.149463	0.943116
Avpr2	2	-1.68018	1.16792	-0.256126	-0.256126	2.01391	1	1	8.78796e-09	7.24367e-05	1.63211e-06	10.0639	5.94965	881.578	0.987123	0.234102	4.21664	2.4797e-05	0.000881907	1.0156
AW011738	3	0.237885	1.31974	0.764595	0.736157	0.541489	0	3	0.000292543	0.0112531	0.000710116	12.1328	5.18774	856.076	1.02083	0.283612	3.59941	0.000318945	0.00766356	1.0156
Axl	7	2.44194	4.71674	3.79964	4.00232	0.807404	0	7	3.50974e-46	3.81364e-25	2.2828e-28	42.87	3.84769	3432.27	3.48415	0.263925	13.2013	8.62094e-40	3.58166e-36	0.949574
AY512915	4	0.669838	0.968959	0.758969	0.698541	0.140976	0	4	0.00640391	0.169657	0.0304586	5.40753	2.98261	328.459	0.827403	0.318142	2.60073	0.00930247	0.106593	1.01594
Azin2	6	-5.32217	2.76499	-0.482638	-0.189635	2.73904	3	3	0.00566673	0.00696794	0.000159742	5.09892	4.38141	316.913	0.0839423	0.228239	0.367783	0.713035	0.922018	1.01101
B130024G19Rik	5	-4.91218	2.76705	-0.950665	-1.39487	2.818	3	2	0.0143854	0.227899	0.00316598	0.26004	0.541517	45.7471	-0.843504	0.675727	-1.24829	0.211925	0.662568	1.00814
B130055M24Rik	2	-0.406395	0.677778	0.135691	0.135691	0.766626	1	1	0.0207696	0.170535	0.029283	13.2512	9.69887	698.591	0.382414	0.198617	1.92539	0.0541809	0.3305	1.01401
B230110C06Rik	3	-2.44069	0.474189	-1.13741	-1.44572	1.48169	2	1	0.00627278	0.00671827	0.000217619	0.352352	0.483975	30.1892	-0.545199	0.851941	-0.63995	0.522205	0.873015	1.01424
B230112I24Rik	1	-1.19143	-1.19143	-1.19143	-1.19143	NA	1	0	0.00516317	0.084452	0.00516317	0.752978	1.94093	68.8874	-1.15651	0.438319	-2.6385	0.00832726	0.0987051	1.01335
B230206I08Rik	1	-1.10569	-1.10569	-1.10569	-1.10569	NA	1	0	0.00855324	0.0681691	0.00855324	1.2374	2.77339	224.473	-1.07384	0.358009	-2.99946	0.00270456	0.044126	0.960382
B230217C12Rik	4	-6.8153	0.578698	-1.81103	-0.503752	3.37598	3	1	0.0493797	0.261955	0.0538613	4.50701	4.65243	336.569	0.189475	0.264827	0.715467	0.474321	0.861966	1.01594
B230303O12Rik	1	-0.849979	-0.849979	-0.849979	-0.849979	NA	1	0	0.0141029	0.216107	0.0141029	0.344732	0.72049	71.9557	-0.817812	0.397164	-2.05913	0.0394816	0.276239	1.01495
B230307C23Rik	6	0.213787	3.20545	0.908297	0.566017	1.13956	0	6	0.00549088	0.147674	0.0242277	21.9743	14.8347	816.821	0.581162	0.185476	3.13335	0.00172822	0.0297927	1.0156
B230362B09Rik	1	0.513598	0.513598	0.513598	0.513598	NA	0	1	0.0391323	0.251521	0.0391323	5.54905	3.51363	298.632	0.543523	0.251963	2.15715	0.0309936	0.237937	1.0155
B2m	1	1.07028	1.07028	1.07028	1.07028	NA	0	1	0.000149468	0.0023898	0.000149468	223.051	110.811	5817.75	1.08859	0.25279	4.30631	1.66004e-05	0.000693704	0.901975
B3galt1	4	-1.10473	-0.166506	-0.705577	-0.775537	0.396888	4	0	0.0311121	0.00461256	7.35767e-05	5.54688	8.5673	591.947	-0.656159	0.190109	-3.45148	0.000557521	0.0123389	0.999566
B3gnt2	3	0.173775	3.19115	1.43021	0.925698	1.57068	0	3	1.02556e-07	0.000200476	4.99891e-06	10.3775	5.32703	932.169	1.1281	0.219761	5.13334	2.84649e-07	1.71935e-05	1.01407
B3gnt7	2	0.734271	1.21168	0.972977	0.972977	0.33758	0	2	0.0021586	0.0151598	0.000761347	1.57949	0.649263	109.918	1.10787	0.45878	2.41482	0.0157429	0.155155	1.00046
B3gnt8	3	-1.35156	-0.856737	-1.06756	-0.99439	0.255397	3	0	0.000155961	0.0399442	0.00368799	3.2981	7.50029	740.798	-0.947793	0.239095	-3.96408	7.3679e-05	0.0022661	1.01443
B430212C06Rik	3	-0.44724	2.51975	0.541757	-0.44724	1.71299	2	1	0.00146194	0.0129495	0.000110211	0.428987	0.043735	28.2835	1.36063	0.886383	1.53503	0.124776	0.511603	1.01424
B430219N15Rik	2	-3.41203	0.733299	-1.33936	-1.33936	2.93119	1	1	0.0258782	0.248202	0.0243941	1.18624	0.757274	44.8868	0.646564	0.440948	1.4663	0.142565	0.548229	1.00814
B430306N03Rik	3	2.23821	2.37669	2.28856	2.25078	0.0765784	0	3	2.91174e-19	1.95631e-12	6.02787e-15	12.9972	2.19244	924.746	2.37447	0.278174	8.53593	1.39036e-17	5.52871e-15	1.01467
B4galt1	2	-0.726394	-0.551893	-0.639144	-0.639144	0.123391	2	0	5.32942e-08	4.4434e-05	1.40834e-06	43.1282	60.8104	7935.26	-0.536867	0.13696	-3.91989	8.85882e-05	0.00286293	0.924806
B4galt5	2	0.491677	0.693903	0.59279	0.59279	0.142995	0	2	0.00158456	0.019237	0.00163182	10.4251	7.14214	1379	0.536367	0.168901	3.17563	0.0014951	0.0264987	1.01587
B530045E10Rik	3	-3.49775	5.52666	-0.137434	-2.44121	4.93361	2	1	0.00634096	0.436246	0.0253372	0.11721	0.183081	12.3666	-0.962272	1.09471	-0.879024	0.379388	0.821	1.01391
B930059L03Rik	1	-0.463467	-0.463467	-0.463467	-0.463467	NA	1	0	0.0169047	0.110629	0.0169047	1.74923	2.20847	178.554	-0.436261	0.244674	-1.78303	0.0745817	0.394976	1.01469
B930086L07Rik	1	0.54156	0.54156	0.54156	0.54156	NA	0	1	5.43178e-07	1.87374e-05	5.43178e-07	15.3954	10.5848	2019.41	0.572825	0.142682	4.0147	5.9522e-05	0.00202611	0.931316
B9d2	3	-0.727414	0.713523	0.138332	0.428885	0.763145	1	2	0.0182174	0.402695	0.0651911	10.935	10.6458	368.893	0.116371	0.183624	0.633743	0.526249	0.876084	1.0107
Bahcc1	4	-2.70061	1.151	-0.500772	-0.226738	1.74281	2	2	0.0343669	0.158444	0.0100746	4.42175	3.56945	1176.22	0.475068	0.174123	2.72834	0.00636534	0.0841407	0.968386
Baiap2l1	1	-0.34763	-0.34763	-0.34763	-0.34763	NA	1	0	0.0443874	0.186075	0.0443874	6.41908	8.89091	987.602	-0.323108	0.182877	-1.76681	0.0772604	0.401214	1.01669
Banf1	4	-0.307732	4.53328	1.92129	1.72981	1.99102	1	3	0.0260645	0.222264	0.0108637	6.18722	5.02342	249.816	0.348595	0.211494	1.64825	0.0993019	0.469665	0.960382
Bap1	8	-1.83715	1.26823	0.145395	0.261718	0.986555	4	4	0.0462235	0.151393	0.0179936	19.9146	18.1818	2271.1	0.146206	0.135023	1.08282	0.27889	0.764821	0.931316
Bard1	1	3.2115	3.2115	3.2115	3.2115	NA	0	1	2.0425e-10	5.82126e-08	2.0425e-10	6.77226	0.547855	695.069	3.24293	0.410523	7.8995	2.80031e-15	8.16776e-13	1.01443
Bax	4	0.209688	0.980017	0.686613	0.778373	0.359382	0	4	1.93676e-07	0.000201969	7.02876e-06	46.1215	29.2885	1489.76	0.874521	0.174979	4.99788	5.79647e-07	3.45928e-05	0.953445
Baz1a	6	-0.173737	1.26765	0.407803	0.466441	0.521828	2	4	0.000855462	0.000297726	1.28905e-05	25.4388	18.2665	3377.21	0.549023	0.15436	3.55676	0.000375457	0.00946829	0.92751
Baz1b	5	-0.596126	1.21612	0.423452	0.5076	0.649229	1	4	4.39597e-08	0.00214342	0.000132154	74.0547	50.4578	12064.2	0.536769	0.161326	3.32722	0.00087716	0.0194391	0.878857
BB365896	1	-0.968897	-0.968897	-0.968897	-0.968897	NA	1	0	0.00093559	0.0189379	0.00093559	0.49872	1.06551	103.227	-0.944219	0.334858	-2.81976	0.00480594	0.0658344	1.01248
Bbc3	4	0.241274	2.14886	1.34401	1.49295	0.847877	0	4	0.000225111	0.0514427	0.00546495	9.59675	3.88218	337.963	1.28158	0.270676	4.73474	2.19337e-06	0.000106846	1.01374
Bbip1	6	-0.592468	3.65194	0.796757	0.0236809	1.61939	3	3	0.044743	0.0205299	0.00151927	22.9069	26.2433	1641.38	-0.124696	0.161461	-0.772299	0.439938	0.846074	1.01564
Bbs12	2	-7.20116	0.745422	-3.22787	-3.22787	5.61908	1	1	3.12427e-06	0.000306261	8.29651e-06	8.11087	4.64669	603.511	0.692056	0.188721	3.66709	0.000245322	0.00624673	0.999566
Bbs2	3	-0.880459	-0.277782	-0.530464	-0.433151	0.312901	3	0	0.0176534	0.131637	0.019818	5.02587	6.81829	610.053	-0.467579	0.169587	-2.75715	0.00583067	0.0767046	0.999991
Bbs9	11	-5.08726	0.715789	-1.73543	-0.673504	2.11514	8	3	0.0352921	0.230551	0.033262	10.5641	14.2165	1634.22	-0.40813	0.127386	-3.20389	0.00135582	0.0258411	0.951626
BC005537	2	0.271929	0.588442	0.430186	0.430186	0.223808	0	2	3.3678e-05	0.000679522	3.2929e-05	43.3212	30.4521	8967.63	0.620528	0.159979	3.87882	0.000104963	0.0032705	0.924806
BC023105	1	5.88569	5.88569	5.88569	5.88569	NA	0	1	0.00109622	0.0904122	0.00109622	0.225462	0	5.8238	5.92878	1.9005	3.1196	0.00181099	0.030915	1.0151
BC024978	4	-8.18095	0.570464	-2.04169	-0.278133	4.11278	3	1	2.61668e-07	1.35266e-07	1.8221e-10	7.76999	10.4332	2059.74	-0.388331	0.12403	-3.13095	0.0017424	0.0321745	0.930244
BC028528	4	-1.01098	3.34021	0.5815	-0.00161336	1.94221	2	2	0.0461654	0.397546	0.0312732	12.8539	10.1648	329.936	0.350272	0.276932	1.26483	0.205932	0.650635	1.01471
BC028777	1	6.98129	6.98129	6.98129	6.98129	NA	0	1	2.77373e-06	0.00018819	2.77373e-06	0.775009	0	12.293	7.01263	1.55433	4.51167	6.43198e-06	0.000273208	1.01444
BC043934	2	-0.458877	0.887318	0.214221	0.214221	0.951903	1	1	0.0253381	0.150618	0.0249314	3.65904	4.56968	373.259	-0.381918	0.225652	-1.69251	0.0905487	0.436914	1.01594
BC048559	2	0.775796	1.40278	1.08929	1.08929	0.443345	0	2	0.00349737	0.0476684	0.00381393	1.88911	1.19177	186.956	0.975689	0.388632	2.51057	0.0120536	0.127697	1.01375
BC051408	1	-5.31638	-5.31638	-5.31638	-5.31638	NA	1	0	0.00243723	0.0928522	0.00243723	0	0.086182	3.53745	-5.29982	2.08201	-2.54553	0.0109113	0.119035	1.016
BC051537	2	-1.14322	5.47201	2.16439	2.16439	4.67768	1	1	0.031726	0.34793	0.0448247	0.430564	0.524719	39.0935	-0.617587	0.577719	-1.06901	0.285066	0.74462	1.01424
BC055324	4	-5.59386	2.15728	-0.0912593	1.53577	3.69379	1	3	0.000106083	0.0129759	0.000834459	7.35599	3.76698	525.209	0.996689	0.291931	3.41413	0.000639869	0.013717	0.999566
BC064078	2	-4.11333	-3.69738	-3.90536	-3.90536	0.294125	2	0	0.00149438	0.22397	0.00350242	0	0.520575	22.2337	-4.06354	1.04867	-3.87494	0.000106653	0.00306603	1.0157
BC067074	2	-1.12406	3.03086	0.953403	0.953403	2.93797	1	1	0.00580855	0.0912937	0.00497994	0.092618	0.138917	36.4121	-0.268292	0.602319	-0.445431	0.656008	0.911173	1.016
BC147527	2	-2.36515	3.01204	0.323445	0.323445	3.80225	1	1	9.91763e-11	1.55278e-08	1.33739e-10	5.29718	1.10478	185.741	2.46259	0.356565	6.90643	4.97007e-12	8.65239e-10	1.01469
Bcam	3	-6.20188	0.916905	-1.51419	0.742403	4.0606	1	2	0.0208348	0.0174846	0.000116585	0.62119	0.521282	48.9416	0.274648	0.465669	0.589792	0.55533	0.881863	1.01536
Bcap31	1	0.332714	0.332714	0.332714	0.332714	NA	0	1	0.0472825	0.225636	0.0472825	22.4484	19.2003	1054.84	0.357483	0.176699	2.02312	0.0430611	0.28981	1.01669
Bcas1os2	1	-0.900515	-0.900515	-0.900515	-0.900515	NA	1	0	0.0345295	0.326369	0.0345295	0.454509	0.899613	31.7244	-0.862868	0.541817	-1.59254	0.111262	0.484871	1.0096
Bcas3	15	-4.52078	3.70785	-0.243766	-0.49273	1.91949	10	5	0.00922058	0.0166171	0.000786305	14.5167	21.6174	1891.07	-0.375739	0.210387	-1.78595	0.0741079	0.393224	1.01587
Bcat1	6	-2.60184	-0.555856	-1.62874	-1.82735	0.732041	6	0	0.000471612	0.0517143	0.00534731	2.37149	4.18567	758.605	-1.04624	0.204609	-5.11339	3.16429e-07	1.88726e-05	1.01407
Bckdha	1	-0.608737	-0.608737	-0.608737	-0.608737	NA	1	0	0.0231504	0.14755	0.0231504	6.28717	10.0707	572.756	-0.579904	0.236607	-2.45092	0.0142492	0.144845	0.999402
Bcl11a	6	-1.46043	0.307384	-0.389734	-0.340294	0.609329	4	2	0.0126833	0.0770217	0.0039241	7.61582	11.3004	1639.44	-0.47302	0.151892	-3.11419	0.00184448	0.0313251	1.01587
Bcl2	2	1.14448	1.87358	1.50903	1.50903	0.515553	0	2	4.14587e-13	2.17666e-07	2.37472e-09	12.2018	4.30874	1634.38	1.56434	0.240761	6.4975	8.16639e-11	1.12398e-08	1.01564
Bcl2a1a	1	1.33241	1.33241	1.33241	1.33241	NA	0	1	3.51454e-13	7.03558e-11	3.51454e-13	8.80652	3.43173	204.404	1.3648	0.233996	5.8326	5.45692e-09	4.89067e-07	1.01322
Bcl2a1b	1	0.63048	0.63048	0.63048	0.63048	NA	0	1	0.0111729	0.0594593	0.0111729	18.3299	11.4991	455.114	0.657756	0.24625	2.6711	0.00756038	0.0922085	1.01471
Bcl2a1d	1	1.39856	1.39856	1.39856	1.39856	NA	0	1	2.29687e-06	0.00016387	2.29687e-06	5.63085	2.00698	138.882	1.43652	0.314637	4.56565	4.97941e-06	0.000218072	1.01469
Bcl2l1	8	-0.375833	1.47083	0.305734	0.140321	0.61965	4	4	0.048377	0.0239231	0.00274428	48.3288	34.1295	3768.58	0.508183	0.204719	2.48235	0.0130519	0.135027	1.01297
Bcl2l11	6	1.57383	3.87757	2.15847	1.88274	0.863681	0	6	3.58629e-15	5.10487e-05	1.10011e-06	90.3076	19.9923	4756.46	1.98996	0.293977	6.76912	1.2957e-11	2.20447e-09	0.92751
Bcl2l12	5	-1.46713	5.46133	1.11285	0.922681	2.63784	2	3	0.0260268	0.037521	0.00240219	12.7803	9.08093	521.781	0.542661	0.259739	2.08926	0.0366848	0.266547	0.999402
Bcl2l15	2	-3.7982	-2.25941	-3.02881	-3.02881	1.08809	2	0	0.0310925	0.41652	0.0138146	0.076122	0.631801	16.1947	-3.00356	0.975578	-3.07874	0.00207875	0.0344914	1.01561
Bcl3	6	1.44052	5.29148	2.72537	2.31085	1.46451	0	6	0.00011929	0.0173272	0.000592988	3.55105	0.843932	106.552	1.85766	0.417142	4.45331	8.45576e-06	0.000352636	1.00046
Bcl6	2	0.355268	0.685287	0.520278	0.520278	0.233359	0	2	0.0225772	0.093451	0.0137158	5.17142	3.31461	661.653	0.49762	0.205461	2.42197	0.0154365	0.153464	0.999566
Bcl7a	3	-0.226684	0.702842	0.237159	0.23532	0.464765	1	2	0.0120709	0.0693273	0.00941165	19.4409	13.6277	2988.02	0.459026	0.17239	2.66272	0.0077511	0.0999057	0.92751
Bcl9l	6	-1.41286	0.0571242	-0.746428	-0.829839	0.494955	5	1	0.0195099	0.00888925	0.000487379	21.7966	32.9235	3961.71	-0.512702	0.12024	-4.26398	2.00815e-05	0.000740221	1.01261
Bclaf3	4	0.161605	0.619639	0.305543	0.220463	0.211245	0	4	0.000546519	0.00301347	0.000102146	17.4913	12.6389	1168.9	0.429854	0.185707	2.31468	0.0206303	0.19058	0.968386
Bcor	8	-9.92363	1.35287	-1.61072	-0.602365	3.62215	5	3	7.08165e-09	3.44091e-06	5.65163e-08	10.3851	12.61	1909.62	-0.216795	0.154127	-1.4066	0.159545	0.602065	0.931316
BE692007	3	0.41729	1.81062	1.12423	1.14476	0.696893	0	3	0.0389527	0.0638006	0.00775986	15.0762	8.66149	1347.56	0.792821	0.295052	2.68706	0.00720845	0.0891729	1.01564
Becn1	13	-2.20712	1.86771	-0.109106	0.0566118	1.21608	6	7	0.0167144	0.0519994	0.00352934	37.3443	32.9467	3452.22	0.149588	0.128705	1.16226	0.24513	0.727427	0.92751
Bend7	3	-1.71395	5.99169	1.67036	0.73335	3.93735	1	2	0.024925	0.115745	0.0131209	0.235289	0.229156	23.8045	0.39933	0.741024	0.538889	0.589963	0.889062	1.01519
Best3	1	-5.24092	-5.24092	-5.24092	-5.24092	NA	1	0	0.046302	1	0.046302	0	0.068334	3.23519	-5.1927	2.5381	-2.0459	0.040766	0.280726	1.016
Bhlhb9	5	-0.789255	0.410512	-0.20707	-0.409863	0.515784	3	2	0.00624492	0.000375175	1.2228e-05	7.07415	7.89938	952.22	-0.27428	0.175309	-1.56455	0.117689	0.495665	1.01669
Bhlhe41	3	0.13927	1.13244	0.763512	1.01883	0.543586	0	3	1.03122e-09	1.90428e-07	2.97676e-09	52.9404	25.7283	8595.84	0.983303	0.181242	5.42535	5.78422e-08	4.45792e-06	0.942118
Bicd1	6	-0.668294	0.377857	-0.172097	-0.316857	0.438177	4	2	0.00100612	0.0164833	0.00125295	4.17417	5.54886	1530.83	-0.338709	0.200237	-1.69154	0.0907336	0.451844	0.953445
Bicd2	2	0.216078	0.340815	0.278446	0.278446	0.088203	0	2	0.00533795	0.0728736	0.0109412	24.8677	21.9578	5410.47	0.279897	0.129733	2.15748	0.0309685	0.259923	0.878396
Bicral	4	-0.473514	0.30194	-0.203485	-0.321184	0.344902	3	1	0.00239847	0.0164553	0.00177032	10.7359	13.4611	2650.86	-0.217306	0.133427	-1.62865	0.103388	0.498789	0.879701
Bik	4	0.93275	7.50069	2.79919	1.38166	3.15005	0	4	4.4739e-06	1.51377e-05	9.47728e-08	2.9746	1.32706	117.911	1.47523	0.392717	3.75647	0.000172327	0.00465437	1.00046
Bin1	6	-0.427063	0.967678	0.172384	0.103902	0.592168	3	3	2.60224e-05	2.37767e-05	6.92619e-07	238.759	278.192	23346.5	-0.0141089	0.161606	-0.0873039	0.93043	1	0.901975
Bin2	4	0.869675	0.960546	0.9124	0.90969	0.0447671	0	4	1.15338e-09	0.00281192	0.000184603	190.148	106.556	6881.55	0.924139	0.224194	4.12204	3.75528e-05	0.00135759	0.924806
Birc5	2	2.5566	4.23564	3.39612	3.39612	1.18726	0	2	6.78273e-08	1.45015e-05	1.00627e-07	12.5346	0.221807	717.077	4.18367	1.01224	4.1331	3.57902e-05	0.00121384	1.01443
Blcap	5	-3.89429	2.19724	-1.11128	-0.414912	2.48807	4	1	0.00416407	0.0327468	0.00287572	22.2471	29.406	1249.11	-0.270975	0.167545	-1.61732	0.105808	0.470757	1.01669
Blm	10	1.13325	3.70629	2.07361	1.75195	0.859482	0	10	4.32566e-14	1.23818e-06	1.69963e-08	15.8362	3.72874	917.585	1.87326	0.335393	5.58528	2.33323e-08	1.82246e-06	1.01467
Bloc1s3	1	-0.654287	-0.654287	-0.654287	-0.654287	NA	1	0	0.0303964	0.161379	0.0303964	1.56728	2.25442	238.054	-0.628427	0.282445	-2.22496	0.0260841	0.213585	1.0155
Bmf	6	-6.56039	-0.678663	-2.05822	-1.28216	2.22082	6	0	9.91053e-10	8.36843e-05	2.88632e-06	14.2102	34.4121	3021.15	-1.1989	0.251416	-4.76859	1.8552e-06	9.78403e-05	0.949574
Bmp10	1	8.22364	8.22364	8.22364	8.22364	NA	0	1	0.0353643	0.428113	0.0353643	0.438475	0	29.1406	8.26152	3.90827	2.11386	0.0345274	0.254351	1.0096
Bnip3	5	-1.10519	-0.237185	-0.593993	-0.456335	0.375277	5	0	0.0268513	0.286347	0.0361908	12.3684	18.0388	761.358	-0.521148	0.194372	-2.68119	0.00733606	0.090417	1.01401
Bnip3l	7	-1.79212	0.0901213	-0.92277	-0.865326	0.660141	6	1	0.00887981	0.14201	0.0236107	15.6051	25.1227	2044.07	-0.498713	0.191827	-2.59981	0.00932758	0.107432	1.00645
Bnip5	2	0.555766	2.2956	1.42568	1.42568	1.23025	0	2	0.0429544	0.257822	0.040583	0.800452	0.551676	126.913	0.672745	0.324632	2.07233	0.0382349	0.270713	1.01391
Bod1l	4	-1.2316	1.30395	0.397624	0.759069	1.18414	1	3	0.0183707	0.0117758	0.00108367	15.7293	15.2838	5965.66	0.058525	0.133059	0.439841	0.660052	0.937898	0.878396
Bora	5	1.42543	4.56215	2.31072	1.81622	1.27605	0	5	0.00146533	0.0303804	0.00162675	13.5268	3.3873	758.058	1.87687	0.337604	5.55938	2.70731e-08	2.08805e-06	1.01401
Borcs8	4	-0.869726	0.0862769	-0.411656	-0.431588	0.391075	3	1	0.0497333	0.248202	0.0607765	12.3112	17.2687	470.588	-0.370991	0.252797	-1.46755	0.142227	0.549724	0.999991
Bpifb9b	1	-1.62809	-1.62809	-1.62809	-1.62809	NA	1	0	0.0169454	0.230934	0.0169454	0.074752	0.333189	17.732	-1.6038	0.789038	-2.0326	0.042093	0.286455	1.01526
Bptf	7	-0.772591	0.19008	-0.172964	0.0144946	0.339897	3	4	0.0295352	0.00514142	0.000394921	34.0125	38.9241	10737	-0.0803095	0.133699	-0.600672	0.548058	0.894662	0.924806
Brap	9	-10.2329	0.931098	-1.46036	-0.414392	3.38582	7	2	0.00115028	0.0928522	0.00881906	17.9329	20.866	2111.63	-0.193763	0.146724	-1.3206	0.186635	0.647062	0.930244
Brca1	5	-2.37303	6.3586	3.46905	4.41704	3.36874	1	4	6.68649e-19	2.58159e-09	6.21233e-12	11.6007	0.297538	921.455	4.65817	0.804425	5.79068	7.01013e-09	6.1326e-07	1.01467
Brca2	12	-1.7203	3.57747	1.15934	1.58947	1.68871	3	9	0.00849759	0.0214593	0.001141	16.2619	10.5179	1998.9	0.542347	0.212046	2.55769	0.0105371	0.123365	0.931316
Brd3	8	-0.611426	6.86201	1.57413	0.200596	2.90427	2	6	0.0164218	0.000134713	3.43211e-06	17.9254	16.5597	2597.69	0.140644	0.12512	1.12407	0.260982	0.723094	1.00645
Brd8	7	-0.00866188	0.409036	0.236447	0.303202	0.148503	1	6	0.0403069	0.11311	0.0158508	43.6811	37.6201	5751.06	0.290897	0.132588	2.194	0.0282353	0.241363	0.901975
Brf1	8	-0.146221	0.687338	0.250715	0.217166	0.235207	1	7	1.72085e-05	0.00500444	0.00025156	106.101	84.6404	6378.17	0.369098	0.133529	2.76418	0.00570656	0.0802239	0.924806
Brinp1	3	-0.827979	-0.471329	-0.595467	-0.487093	0.201516	3	0	0.0247471	0.227259	0.0700947	13.7032	17.7934	1989.94	-0.485721	0.204544	-2.37465	0.0175655	0.182021	0.879701
Brip1	3	2.33789	6.30962	4.31759	4.30525	1.9859	0	3	1.30791e-12	5.74743e-09	4.01119e-11	6.39041	0.260595	664.197	4.36076	0.704967	6.18576	6.18027e-10	6.87261e-08	1.00091
Brip1os	2	-0.200352	0.570527	0.185087	0.185087	0.545094	1	1	0.0065154	0.062339	0.0101392	13.5833	10.2009	1912.28	0.414729	0.189528	2.18823	0.0286531	0.23876	0.931316
Brwd1	13	-10.16	0.532391	-0.87554	-0.11429	2.81388	7	6	0.00262574	0.0644553	0.00931406	59.0562	68.8931	13238.1	-0.113585	0.127274	-0.892443	0.372155	0.843666	0.878396
Brwd3	4	-1.11336	0.363813	-0.220658	-0.0665434	0.635795	2	2	0.0364551	0.174131	0.0475574	7.19078	7.02049	2090.56	0.0448893	0.120713	0.371868	0.709991	0.93543	0.955821
Bsdc1	6	-1.11621	-0.294219	-0.781469	-0.819075	0.322985	6	0	0.00610577	0.122092	0.0180234	14.7366	23.399	1991.59	-0.478185	0.17027	-2.8084	0.0049789	0.0721204	0.930244
Bsg	5	-0.570993	3.13731	0.668827	0.204106	1.46905	2	3	0.0343304	0.0238018	0.00189249	60.2976	67.2349	3151.02	-0.108438	0.143575	-0.75527	0.450087	0.852096	0.993661
Bsn	2	-0.465283	2.12993	0.832325	0.832325	1.8351	1	1	0.0357339	0.148982	0.0354124	16.3798	20.1409	11957.9	-0.341752	0.19358	-1.76543	0.0774917	0.43459	0.878857
Bspry	2	-1.8188	6.95231	2.56675	2.56675	6.20211	1	1	5.89921e-09	0.000162134	3.27493e-06	0.421294	0.454256	41.1045	-0.0678414	0.525649	-0.129062	0.897308	0.974025	1.01536
Bst2	2	2.44208	2.69521	2.56865	2.56865	0.178989	0	2	2.5603e-13	3.91159e-08	3.33734e-10	48.4996	7.98645	762.435	2.49658	0.331828	7.52371	5.32418e-14	1.30315e-11	1.01443
Btaf1	3	0.195286	0.43298	0.290106	0.242052	0.125923	0	3	0.0113708	0.117392	0.0251051	27.9441	24.2357	6406.79	0.293558	0.143864	2.04052	0.0412983	0.307258	0.878396
Btbd10	5	-1.54933	0.482538	-0.160378	0.303513	0.848193	2	3	0.0224206	0.162132	0.0282755	16.3885	17.4644	1372.12	-0.0739999	0.127899	-0.578581	0.562872	0.881863	1.01587
Btnl7-ps	1	1.78252	1.78252	1.78252	1.78252	NA	0	1	0.0062069	0.250365	0.0062069	0.426532	0.089338	20.9106	1.78368	0.757268	2.35541	0.0185021	0.171001	1.01579
Bub1	5	4.85557	8.87142	6.29899	6.07061	1.55653	0	5	3.8044e-12	6.83986e-10	2.71781e-12	12.5143	0.058396	701.131	6.02488	1.70088	3.54221	0.000396797	0.00918082	1.0156
Bub1b	4	3.19705	7.48976	5.47383	5.60425	2.08373	0	4	1.65995e-16	5.36289e-08	4.71762e-10	12.7842	0.335374	785.701	4.77244	0.885278	5.3909	7.01059e-08	4.93147e-06	1.0156
Bub3	6	0.111269	0.911753	0.468795	0.332055	0.336185	0	6	0.0171664	0.15806	0.0247318	16.7259	13.4806	1650.05	0.35436	0.153077	2.3149	0.0206181	0.193331	0.943116
C030005K06Rik	3	0.971616	5.87624	2.66718	1.1537	2.78061	0	3	1.11241e-05	0.00592587	0.000540518	12.0252	4.7666	504.75	1.17187	0.220939	5.30407	1.1325e-07	7.62017e-06	0.999402
C030006K11Rik	5	-0.914123	2.70974	0.538352	-0.0981024	1.45889	3	2	0.0421986	0.134214	0.00899134	4.36416	4.81132	394.267	-0.121677	0.208697	-0.583032	0.559872	0.881863	1.01711
C030017B01Rik	1	-0.363553	-0.363553	-0.363553	-0.363553	NA	1	0	0.0465271	0.225719	0.0465271	5.33031	6.20947	750.855	-0.334013	0.178101	-1.87542	0.0607349	0.352365	1.01443
C030017G13Rik	1	0.437406	0.437406	0.437406	0.437406	NA	0	1	0.0217257	0.138751	0.0217257	7.83949	5.71863	653.888	0.468601	0.20414	2.29549	0.0217052	0.192701	0.999566
C030037D09Rik	3	-1.37478	-0.5577	-0.889962	-0.737409	0.429369	3	0	0.0459308	0.23743	0.0559879	1.59505	2.34251	195.481	-0.756774	0.321402	-2.35461	0.0185423	0.17158	1.01322
C130021I20Rik	1	-5.11333	-5.11333	-5.11333	-5.11333	NA	1	0	0.00272318	1	0.00272318	0	0.038024	3.01257	-5.07977	2.14703	-2.36596	0.0179836	0.16777	1.016
C130073E24Rik	2	-1.713	-1.11521	-1.41411	-1.41411	0.422703	2	0	0.0013461	0.117067	0.0135535	0.186677	0.472904	129.363	-1.34427	0.456169	-2.94688	0.00321001	0.0485632	1.01248
C130075A20Rik	1	-1.18803	-1.18803	-1.18803	-1.18803	NA	1	0	0.0127013	0.119898	0.0127013	0.393034	0.749645	100.623	-1.15192	0.443193	-2.59914	0.00934584	0.107934	1.00046
C130083M11Rik	1	1.12912	1.12912	1.12912	1.12912	NA	0	1	0.00191042	0.0775759	0.00191042	1.01753	0.482381	56.8284	1.15758	0.434584	2.66366	0.00772959	0.0939377	1.00814
C1ql4	1	6.6379	6.6379	6.6379	6.6379	NA	0	1	6.15446e-06	0.0018198	6.15446e-06	0.35932	0	9.74583	6.6754	1.59719	4.17947	2.92185e-05	0.00101743	1.01358
C1qtnf5	3	-1.78133	7.68693	1.9611	-0.0223007	5.03611	2	1	2.08024e-06	0.000132847	4.14109e-07	0.669619	0.514364	23.4749	1.17296	0.848116	1.38302	0.16666	0.590699	1.01526
C1ra	1	1.25796	1.25796	1.25796	1.25796	NA	0	1	7.59413e-06	0.000500084	7.59413e-06	0.95002	0.439708	87.6287	1.28635	0.340004	3.78335	0.000154733	0.00421583	1.01335
C1rb	1	1.36106	1.36106	1.36106	1.36106	NA	0	1	0.0158015	0.211957	0.0158015	0.241134	0.103874	15.1983	1.41738	0.765807	1.85083	0.0641938	0.364526	1.01537
C1rl	1	-1.08272	-1.08272	-1.08272	-1.08272	NA	1	0	9.84323e-06	0.000314658	9.84323e-06	0.878218	1.88954	165.64	-1.05745	0.284294	-3.71957	0.000199561	0.00520945	1.01352
C230034O21Rik	1	-0.807737	-0.807737	-0.807737	-0.807737	NA	1	0	0.0203082	0.24023	0.0203082	0.306032	0.525025	51.0767	-0.775774	0.42961	-1.80577	0.0709549	0.385803	1.00773
C230057M02Rik	2	-0.761827	-0.59025	-0.676039	-0.676039	0.121323	2	0	0.00416747	0.0500642	0.00411354	2.09375	4.09354	331.658	-0.673376	0.265855	-2.53287	0.0113132	0.121891	1.01711
C230071H17Rik	1	-0.981446	-0.981446	-0.981446	-0.981446	NA	1	0	0.0477948	0.485928	0.0477948	0.684087	1.68759	130.448	-0.947461	0.438174	-2.16229	0.0305957	0.236122	1.01248
C230085N15Rik	1	-0.55768	-0.55768	-0.55768	-0.55768	NA	1	0	0.0232449	0.142331	0.0232449	1.12695	1.52569	215.898	-0.524268	0.262028	-2.00081	0.0454131	0.299506	1.01101
C2cd4d	2	-4.68511	-3.0151	-3.85011	-3.85011	1.18087	2	0	0.0190483	0.710136	0.0351567	0	0.54413	11.043	-3.62857	1.37007	-2.64845	0.00808618	0.0965333	1.01543
C2cd5	14	-2.8544	1.93245	0.369328	0.588111	1.10066	4	10	0.00142919	0.040339	0.00373259	31.6106	29.8416	3539.62	0.261693	0.154607	1.69263	0.0905258	0.452173	0.949574
C3	1	2.31202	2.31202	2.31202	2.31202	NA	0	1	0.0113041	0.113063	0.0113041	1.03936	0.066731	111.357	2.36802	0.718556	3.29553	0.00098237	0.0191756	1.00046
C330024D21Rik	2	5.82097	6.60662	6.2138	6.2138	0.555541	0	2	0.000816425	0.190714	0.00472781	0.248696	0	14.3419	7.24935	1.54073	4.70513	2.53701e-06	0.000120673	1.01561
C3ar1	1	0.455655	0.455655	0.455655	0.455655	NA	0	1	0.0324998	0.140586	0.0324998	27.2368	19.7269	4375.33	0.479272	0.203327	2.35715	0.018416	0.178409	0.949574
C4b	3	1.21709	1.71061	1.41067	1.30432	0.263391	0	3	0.00213919	0.0510175	0.00379733	18.2668	8.99673	2488.32	1.2975	0.553602	2.34373	0.0190918	0.182035	0.955821
C530008M17Rik	11	-2.63713	4.77545	-0.027076	-0.636374	1.99405	7	4	0.0181131	0.225925	0.0332046	3.95965	4.95714	751.856	-0.402591	0.219028	-1.83808	0.0660511	0.370345	1.01401
C530043K16Rik	1	0.941406	0.941406	0.941406	0.941406	NA	0	1	0.00675783	0.0599907	0.00675783	3.64349	2.51733	442.554	0.980258	0.309858	3.16357	0.00155845	0.0275394	1.0107
C5ar1	2	0.945974	1.39014	1.16806	1.16806	0.314076	0	2	0.00402519	0.138753	0.0213256	16.7453	9.25754	1310.64	1.10365	0.341298	3.23368	0.00122207	0.0225424	1.01576
C79798	1	0.623399	0.623399	0.623399	0.623399	NA	0	1	0.0210811	0.173968	0.0210811	4.32307	3.30328	297.777	0.657062	0.272188	2.414	0.0157784	0.153928	1.0155
C920006O11Rik	1	-0.608975	-0.608975	-0.608975	-0.608975	NA	1	0	0.0335036	0.226872	0.0335036	1.04689	1.85227	82.8607	-0.581393	0.358489	-1.62179	0.104849	0.469665	1.01402
C920009B18Rik	4	2.46464	4.05085	3.27031	3.28288	0.676711	0	4	4.26257e-22	6.31783e-12	2.6493e-14	8.81869	1.08967	624.373	3.17022	0.27591	11.49	1.48043e-30	2.39031e-27	0.999566
CAAA01147332.1	1	-1.82714	-1.82714	-1.82714	-1.82714	NA	1	0	1.87684e-11	4.09067e-09	1.87684e-11	4.35202	14.4795	96.587	-1.80086	0.331259	-5.43642	5.43619e-08	4.00871e-06	1.01367
Cables1	3	-0.983768	-0.369007	-0.590268	-0.418029	0.341662	3	0	0.00240609	0.00834079	0.000598989	28.783	46.8788	4387.37	-0.486344	0.239882	-2.02743	0.0426183	0.299506	0.949574
Cabp1	5	-0.641201	3.89362	0.854318	-0.437188	2.0388	3	2	0.000417238	0.0465054	0.00175848	15.6232	23.3446	1701.42	-0.549429	0.202085	-2.7188	0.00655191	0.0829592	1.01564
Cabyr	1	-9.49641	-9.49641	-9.49641	-9.49641	NA	1	0	0.0150864	0.146834	0.0150864	2.59593	3.00213	220.24	-0.262394	0.223569	-1.17366	0.240532	0.712721	0.960382
Cacna1c	17	-11.3445	5.63675	-1.1034	-0.567598	3.31767	13	4	0.0478271	0.0393805	0.00368834	7.14365	12.372	2255.64	-0.486993	0.220452	-2.20906	0.0271702	0.230962	0.931316
Cacna1e	8	-1.64927	-0.105801	-0.487003	-0.393114	0.490742	8	0	0.0387129	0.0493057	0.00170653	13.783	16.1214	6609.88	-0.346402	0.199272	-1.73834	0.0821505	0.436479	0.924806
Cacna1s	2	-0.148986	6.58216	3.21659	3.21659	4.75964	1	1	0.0108272	0.0034154	2.49791e-05	0.357483	0.091994	40.301	2.64696	0.633315	4.17953	2.92112e-05	0.0010164	1.01536
Cacna2d1	8	-1.61696	0.130985	-0.600769	-0.463877	0.560875	7	1	0.01062	0.00525193	0.000277566	14.7721	19.2471	3336.13	-0.419373	0.138764	-3.02221	0.0025094	0.0399045	1.01261
Cacna2d3	8	-4.48818	-0.479499	-1.63345	-0.93455	1.44489	8	0	0.000517275	0.0323578	0.00303755	8.13606	14.8638	1510.47	-0.704268	0.21911	-3.21423	0.00130796	0.0251654	0.951626
Cacnb1	5	-1.1939	-0.251255	-0.708897	-0.76023	0.353082	5	0	0.0251341	0.224173	0.0470823	10.2142	13.1917	1359.07	-0.533545	0.2236	-2.38616	0.0170255	0.168991	0.951626
Cacng7	2	-0.605674	-0.487006	-0.54634	-0.54634	0.083911	2	0	0.0306143	0.292542	0.0287225	6.97838	9.69709	737.835	-0.565563	0.227408	-2.487	0.0128825	0.133734	1.01401
Cadm3	5	-10.0395	-0.246285	-2.46988	-0.616666	4.24037	5	0	0.00435054	2.92606e-13	6.67933e-16	14.9793	18.2142	3130.25	-0.416483	0.233473	-1.78386	0.0744458	0.394976	1.01297
Cadps	11	-11.6848	0.144845	-1.73755	-0.759849	3.34418	10	1	0.0135975	0.0319279	0.00278251	17.3267	21.9593	4619.23	-0.569695	0.204085	-2.79146	0.00524714	0.070277	1.01261
Calcoco1	7	-0.975974	-0.274278	-0.651077	-0.667716	0.287272	7	0	2.99724e-05	0.0613045	0.00350619	12.6945	22.1721	1682.76	-0.664806	0.183633	-3.6203	0.00029426	0.00716375	1.01564
Calhm2	2	-0.398839	0.46635	0.0337554	0.0337554	0.611781	1	1	0.0103152	0.202321	0.0328087	15.7085	18.9336	1751.95	-0.301059	0.176738	-1.70342	0.0884895	0.446285	0.951626
Calm1	4	-0.297582	1.25165	0.800524	1.12402	0.737446	1	3	0.0271572	0.00139908	5.78775e-05	158.543	148.624	23563.8	-0.10107	0.189448	-0.533497	0.593689	0.910933	0.924806
Calr	4	0.274445	0.516559	0.372349	0.349197	0.112002	0	4	0.0175918	0.145783	0.0342325	150.734	112.706	10193.8	0.411761	0.192237	2.14194	0.0321982	0.266233	0.878857
Camk1d	3	0.489121	1.10255	0.894966	1.09323	0.351504	0	3	2.08757e-06	0.0034154	0.000229259	47.6472	27.1544	5197.94	0.797209	0.177853	4.4824	7.38077e-06	0.000350805	0.878857
Camk2a	7	-1.50864	0.964957	-0.65277	-0.766851	0.819148	6	1	0.0425239	0.000491916	1.55616e-05	104.689	117.493	22032.2	-0.357181	0.21665	-1.64865	0.0992185	0.474009	0.942118
Camk2b	12	-1.87936	1.48184	-0.469011	-0.430269	0.830201	10	2	0.00926941	0.105437	0.00632067	39.5197	50.2414	7015.96	-0.291312	0.16837	-1.73019	0.0835967	0.440324	0.924806
Camp	1	2.13014	2.13014	2.13014	2.13014	NA	0	1	0.00227649	0.056895	0.00227649	0.938501	0.190814	16.3429	2.16179	0.8246	2.62163	0.00875112	0.102098	1.01444
Camsap1	5	-1.00044	0.147411	-0.583869	-0.746189	0.459583	4	1	0.000387234	0.0279953	0.00336255	16.2705	23.3894	4839.59	-0.496388	0.133582	-3.71598	0.000202417	0.00556598	0.949574
Camta1	10	-4.27997	3.45366	0.0556082	0.102994	1.8665	4	6	0.0149944	1.16124e-13	2.99689e-16	27.6433	26.807	4414.71	0.0527086	0.117547	0.448405	0.653861	0.911763	0.993661
Cap1	7	-0.595936	1.29697	0.526793	0.802674	0.707182	2	5	0.00196237	0.00369003	0.000138473	61.0873	48.2327	4251.31	0.472586	0.154986	3.04922	0.00229434	0.0398503	0.92751
Capg	10	-0.132875	8.63626	2.84796	2.50192	2.28874	1	9	2.76017e-21	1.83254e-08	4.25438e-11	18.6153	2.95656	444.43	2.91852	0.274969	10.614	2.56491e-26	2.56673e-23	1.01374
Capns2	1	0.488309	0.488309	0.488309	0.488309	NA	0	1	0.00324242	0.0272809	0.00324242	50.2982	32.8803	1620.33	0.516639	0.17932	2.88109	0.00396298	0.0601114	0.943116
Caprin1	14	-4.40927	0.915048	-0.12874	0.325302	1.42448	2	12	0.0184833	0.0995617	0.0108964	96.45	85.4566	7912.05	0.322276	0.143631	2.24378	0.0248465	0.227208	0.878857
Capza1	4	0.311378	3.35523	1.10994	0.386569	1.4973	0	4	4.8326e-05	0.00116558	6.26002e-05	33.2311	24.4923	2775.75	0.410854	0.143342	2.86625	0.00415367	0.0616878	0.955821
Capza2	5	-0.657488	0.491844	-0.0434155	0.177398	0.482362	2	3	0.000202051	0.0168527	0.00173142	111.666	94.9531	12112.3	0.235277	0.117347	2.00497	0.0449665	0.309631	0.942118
Capzb	10	-12.147	0.79525	-1.16412	0.078925	3.88089	4	6	0.019233	0.0233638	0.00187643	82.8815	98.1226	3979.58	-0.168287	0.126424	-1.33113	0.183146	0.62173	0.993661
Car11	4	-0.578363	2.2956	0.452795	0.0469709	1.3346	2	2	0.0052515	0.0935526	0.0121156	14.2305	19.0394	986.696	-0.4982	0.189796	-2.62492	0.00866694	0.102324	1.00094
Car12	4	-2.20719	-0.429883	-1.4118	-1.50507	0.767496	4	0	0.0201425	0.334197	0.0320721	0.746465	1.03909	128.904	-0.639029	0.318243	-2.00799	0.044644	0.296771	1.01391
Car13	1	1.28299	1.28299	1.28299	1.28299	NA	0	1	0.0321447	0.406703	0.0321447	0.390936	0.143484	25.3601	1.29241	0.687865	1.87887	0.0602621	0.350506	1.01556
Card11	3	-2.43811	-0.0177928	-1.23356	-1.24477	1.2102	3	0	0.000648661	0.00639344	0.000376267	0.71343	1.80129	198.665	-1.15362	0.334046	-3.45347	0.000553433	0.0121263	1.01469
Card19	5	-1.76683	1.21847	-0.486823	-0.598203	1.07438	4	1	0.0306954	0.277771	0.046262	15.4053	17.7109	429.803	-0.360083	0.242271	-1.48628	0.137205	0.535323	1.01374
Carf	8	-0.795295	1.2001	0.137108	0.177337	0.722941	3	5	0.00816966	0.19711	0.0374108	12.3338	12.7303	1889.84	-0.0917613	0.153322	-0.598488	0.549515	0.889987	0.943116
Carns1	4	-0.924257	2.04221	0.646228	0.733478	1.61823	2	2	0.0108402	0.106428	0.00663444	0.698755	0.8969	125.98	-0.65486	0.343461	-1.90665	0.0565662	0.34101	1.00046
Cars2	10	-0.722209	1.78479	0.390876	0.422395	0.684573	2	8	3.39227e-06	0.00183617	7.61536e-05	32.1713	23.2302	1986.84	0.468742	0.136833	3.42566	0.000613311	0.0140097	0.931316
Casp3	3	-0.849941	-0.404761	-0.657132	-0.716693	0.228489	3	0	2.17262e-08	4.93608e-05	1.00738e-06	7.79805	14.4292	955.4	-0.767653	0.15786	-4.86288	1.15689e-06	6.09025e-05	1.01576
Casp4	7	-1.78977	0.92132	0.047223	0.417997	1.09932	2	5	4.11888e-05	0.0203138	0.00162297	23.9231	17.653	863.856	0.605782	0.236115	2.56562	0.0102991	0.114404	1.01401
Casp7	6	-0.920639	1.00929	0.395744	0.691468	0.697793	1	5	5.21383e-06	0.0121882	0.000796618	21.8626	12.3748	909.162	0.721197	0.234517	3.07524	0.00210336	0.0347802	1.0156
Castor1	1	-1.00661	-1.00661	-1.00661	-1.00661	NA	1	0	0.00542589	0.0647031	0.00542589	0.97295	1.7387	90.4051	-0.980879	0.388624	-2.52398	0.0116035	0.12433	1.01248
Castor2	2	-0.615751	-0.0404739	-0.328112	-0.328112	0.406782	2	0	0.00523785	0.029467	0.00358221	5.16118	7.20392	1715.61	-0.544539	0.174718	-3.11668	0.00182901	0.0328402	0.951626
Catsper2	4	-0.768056	1.84262	0.0300424	-0.477198	1.21892	3	1	0.0298497	0.352501	0.0480626	3.55581	4.27804	298.616	-0.279133	0.230204	-1.21254	0.225304	0.693315	0.958964
Catsper3	1	-1.28616	-1.28616	-1.28616	-1.28616	NA	1	0	0.00773212	0.247594	0.00773212	0.256386	0.665834	22.8821	-1.26638	0.634953	-1.99445	0.0461025	0.301097	1.01579
Catspere2	5	-6.35865	-0.512731	-2.65551	-0.861819	2.76729	5	0	0.00110694	0.258837	0.00728306	3.06318	5.68217	461.023	-0.64511	0.257639	-2.50393	0.0122822	0.129031	1.01711
Cbfb	5	0.528704	5.88639	1.83074	0.842884	2.27997	0	5	1.92776e-06	0.00407421	0.000156992	36.4569	21.3431	2010.47	0.790023	0.147197	5.36713	8.00014e-08	6.21317e-06	0.879701
Cblb	6	-1.3469	7.16185	0.928601	0.00339585	3.15023	3	3	3.28646e-05	0.00105117	3.70319e-05	13.2842	14.6552	2290.34	-0.206892	0.162003	-1.27709	0.201572	0.646764	1.00645
Cbwd1	5	0.44585	3.75977	1.53639	0.82697	1.35684	0	5	0.0123205	0.203492	0.0229546	5.37868	2.78453	230.085	1.19617	0.369096	3.2408	0.00119194	0.02223	1.00733
Cbx1	4	-0.265297	0.350157	0.122793	0.203155	0.272049	1	3	0.00863131	0.149789	0.022852	29.1241	23.3705	1985.85	0.290568	0.155317	1.8708	0.0613728	0.37299	0.930244
Cbx3	6	-6.72072	0.867854	-0.98964	0.345839	2.93307	2	4	1.33201e-05	0.00507933	0.000242055	33.0127	22.462	1770.85	0.500508	0.154821	3.23281	0.00122577	0.0225843	1.01587
Cbx5	4	-1.06326	0.855792	0.127946	0.359624	0.920991	2	2	0.00056479	0.00641637	0.000508217	26.1545	12.7959	6013.9	0.859333	0.215549	3.98671	6.6995e-05	0.00230327	0.901975
Cbx7	5	-3.70868	0.230034	-1.29703	-0.958428	1.46794	4	1	0.00110265	0.00704814	0.000586084	10.5818	16.724	2825.19	-0.672146	0.162896	-4.12623	3.68759e-05	0.00133512	0.931316
Cc2d1b	8	-0.197008	1.23004	0.484424	0.456141	0.423879	1	7	0.0255438	0.328826	0.0575776	30.5498	25.5132	2439.99	0.317769	0.133681	2.37707	0.0174505	0.18114	0.879701
Ccdc102a	2	1.15218	1.29066	1.22142	1.22142	0.0979184	0	2	0.00016201	0.00359807	0.00017936	3.49895	1.43819	201.905	1.20979	0.284565	4.25136	2.12475e-05	0.000775593	1.01322
Ccdc12	8	0.122699	0.857543	0.489819	0.468511	0.250081	0	8	0.000107191	0.000696126	1.86331e-05	45.0365	33.5798	1156.9	0.540785	0.181214	2.98423	0.00284292	0.0443622	1.00105
Ccdc134	5	-0.120463	2.20971	0.78676	0.70799	0.881454	1	4	8.43426e-05	0.00762627	0.000421102	17.1918	8.84195	1539.64	0.833493	0.20014	4.16455	3.11965e-05	0.00107108	1.01587
Ccdc136	7	-5.28546	8.63559	-0.617324	-1.30383	4.3805	6	1	0.00451976	0.237245	0.0271205	4.14883	6.99319	487.77	-0.461361	0.235367	-1.96018	0.0499747	0.31851	0.999991
Ccdc138	2	1.14864	1.2569	1.20277	1.20277	0.07655	0	2	0.000467818	0.107362	0.00370843	4.27033	1.69707	272.376	1.22492	0.349654	3.50322	0.000459669	0.0103556	1.0155
Ccdc14	4	1.37757	10.2307	3.76777	1.73142	4.31975	0	4	1.11184e-09	0.00161604	6.11769e-05	7.39833	2.23436	696.382	1.50923	0.251348	6.00455	1.91859e-09	1.89763e-07	1.01407
Ccdc148	4	-4.26922	-0.429984	-1.83107	-1.31253	1.67812	4	0	0.0303748	0.448398	0.0229509	0.977572	1.72717	210.659	-0.688758	0.312213	-2.20605	0.0273807	0.221102	1.01322
Ccdc15	5	0.368403	1.29923	0.744721	0.473387	0.436575	0	5	0.00895531	0.0170992	0.000844529	5.86759	4.28187	524.428	0.679663	0.301604	2.25349	0.0242282	0.205803	0.999991
Ccdc152	2	-0.908731	2.21514	0.653203	0.653203	2.20891	1	1	0.016445	0.108702	0.015665	2.81618	4.84256	216.165	-0.872319	0.339525	-2.56923	0.0101924	0.11396	1.01101
Ccdc155	2	1.19854	3.34236	2.27045	2.27045	1.51591	0	2	0.0281329	0.226722	0.0334446	2.33813	0.647527	129.446	1.31758	0.517358	2.54674	0.0108734	0.118993	1.01391
Ccdc159	4	-2.88202	6.46108	2.22768	2.66583	4.79072	2	2	0.00465971	0.347122	0.0129699	1.9253	2.73031	130.941	-0.512084	0.325024	-1.57553	0.115135	0.491217	1.01391
Ccdc162	8	-8.00486	-1.0905	-3.56359	-2.82334	2.4941	8	0	9.05515e-09	3.55872e-06	7.6436e-09	1.76613	5.97338	560.997	-1.71045	0.418213	-4.08991	4.31536e-05	0.00143067	1.00091
Ccdc163	9	-6.12389	1.91249	-1.00272	0.435099	2.68826	4	5	0.00310782	0.0642822	0.00747467	14.7369	10.9805	575.835	0.622043	0.231918	2.68217	0.00731459	0.0911494	0.999402
Ccdc18	3	2.19961	2.38955	2.28554	2.26747	0.0962487	0	3	3.79243e-11	1.23742e-05	2.35779e-07	3.67391	0.587254	317.995	2.35708	0.402402	5.85753	4.69808e-09	4.5064e-07	0.960382
Ccdc25	3	0.322439	0.631277	0.452783	0.404634	0.15995	0	3	0.0420799	0.345176	0.11216	9.43374	7.21498	750.981	0.447055	0.19059	2.34564	0.0189944	0.174282	1.01407
Ccdc30	12	-4.20703	4.29217	-0.607725	-0.555809	2.12276	9	3	0.00197924	0.0303841	0.00111819	2.81397	5.51528	326.872	-0.787678	0.288996	-2.72557	0.00641905	0.0816673	1.01471
Ccdc34	7	-1.20237	3.97808	1.0463	0.8795	1.5714	1	6	0.000129249	0.0372691	0.00350037	10.3683	4.39279	584.916	1.06373	0.273641	3.88732	0.000101356	0.00297421	0.999991
Ccdc36	1	1.42774	1.42774	1.42774	1.42774	NA	0	1	0.028744	0.165351	0.028744	2.43202	0.574212	196.294	1.44664	0.534807	2.70497	0.00683099	0.0858342	1.01352
Ccdc39	5	-1.50551	-0.0760994	-0.715516	-0.851072	0.559207	5	0	0.0479533	0.301469	0.0623813	3.8931	5.5507	537.518	-0.511206	0.183032	-2.79299	0.0052223	0.070668	0.999566
Ccdc61	6	-3.66507	2.869	0.521472	0.609425	2.2915	1	5	0.00638129	0.164043	0.0121575	7.03907	5.281	403.297	0.340243	0.188739	1.80271	0.0714333	0.385667	1.01711
Ccdc62	6	-3.77043	2.88143	0.18376	0.367326	2.19167	1	5	0.00255526	0.00162847	6.57964e-05	8.69634	8.68097	1066.29	0.15583	0.160578	0.970434	0.33183	0.794764	1.00105
Ccdc65	1	-0.878337	-0.878337	-0.878337	-0.878337	NA	1	0	0.0497492	0.369328	0.0497492	0.384986	0.776028	47.1399	-0.846267	0.493539	-1.71469	0.0864017	0.427683	1.01529
Ccdc69	2	2.44076	5.27883	3.8598	3.8598	2.00681	0	2	1.77969e-05	0.0077256	0.000140131	1.72918	0.192974	52.81	2.77547	0.639763	4.33828	1.43604e-05	0.000555402	1.00773
Ccdc77	10	-3.72361	3.85572	0.163	0.366591	2.21882	4	6	0.0401395	0.0666296	0.00331698	14.3838	8.61653	1026.49	0.570138	0.19888	2.86674	0.0041472	0.0589295	1.01576
Ccdc80	1	5.56904	5.56904	5.56904	5.56904	NA	0	1	0.0433152	0.532413	0.0433152	0.642935	0.7073	258.936	1.7986	1.16931	1.53818	NA	NA	NA
Ccdc82	6	-2.3406	0.878528	0.117649	0.518613	1.22678	1	5	2.17455e-09	3.68491e-05	1.13395e-06	46.0415	25.3455	4393.55	0.730281	0.193852	3.76721	0.000165083	0.00446295	1.01261
Ccdc86	3	0.5942	5.52092	2.43547	1.19129	2.6887	0	3	9.20261e-08	0.000480113	1.46351e-05	9.8999	4.57093	976.687	1.15176	0.206968	5.56494	2.62239e-08	2.02801e-06	1.01576
Ccdc88a	7	0.329339	3.07588	1.04267	0.647425	0.94474	0	7	0.000296451	0.0340117	0.00435749	21.5713	16.1135	5270.16	0.569869	0.174286	3.26973	0.00107651	0.0219375	0.924806
Ccdc88c	6	-1.70828	2.21514	-0.0528305	-0.684946	1.50713	4	2	0.0206364	0.221544	0.0429327	2.35496	3.53875	615.3	-0.598486	0.265615	-2.2532	0.0242463	0.205803	1.00091
Ccdc9	13	-0.852079	1.05157	0.0112319	0.0198451	0.544146	6	7	0.0168045	0.0124877	0.000746854	34.9435	35.787	2010.02	-0.00707986	0.136358	-0.0519212	0.958591	1	0.930244
Ccdc93	6	-1.37738	-0.167603	-0.490836	-0.33446	0.452738	6	0	0.0155333	0.149668	0.0186673	52.1111	72.8869	9006.74	-0.281387	0.173221	-1.62444	0.104281	0.501211	0.878396
Ccdc96	1	-0.787996	-0.787996	-0.787996	-0.787996	NA	1	0	0.00313537	0.0424571	0.00313537	0.609917	0.971327	107.825	-0.753246	0.318022	-2.36854	0.0178587	0.167393	1.01367
Ccdc97	9	-21.6808	2.58272	-2.3633	-0.146666	7.31551	7	2	0.016941	4.94825e-06	2.93172e-08	52.7418	56.801	3196.73	-0.0835541	0.175237	-0.476807	0.6335	0.911763	0.949574
Cchcr1	6	1.40185	3.14323	2.41191	2.52504	0.620177	0	6	6.30229e-12	1.20031e-08	9.62381e-11	24.8378	3.367	1032.33	2.73479	0.286315	9.55168	1.27615e-21	8.26078e-19	1.01576
Ccl11	1	2.46244	2.46244	2.46244	2.46244	NA	0	1	0.00601406	0.221273	0.00601406	0.906059	0.128242	24.5111	2.48916	0.868518	2.86598	0.00415716	0.0590263	1.0157
Ccl12	2	3.79832	4.35937	4.07885	4.07885	0.396724	0	2	3.87242e-16	1.42697e-12	5.97586e-15	89.2321	4.27445	990.799	4.36245	0.677223	6.44168	1.18155e-10	1.55711e-08	1.01669
Ccl19	3	-1.56231	6.16621	1.06188	-1.41825	4.42106	2	1	0.00486505	0.204025	0.0311834	1.32558	2.11216	46.1059	-0.903089	0.516564	-1.74826	0.080419	0.41202	1.00773
Ccl2	2	4.32491	5.25355	4.78923	4.78923	0.656644	0	2	1.60789e-17	1.52715e-10	5.68894e-13	17.532	0.59963	275.009	4.89952	0.833998	5.87474	4.23504e-09	4.1312e-07	0.960382
Ccl27a	21	-5.83514	2.28669	-0.808243	-0.451393	1.93567	14	7	0.0277495	0.170535	0.0239032	24.0221	33.063	763.29	-0.475054	0.158341	-3.00019	0.00269812	0.0421105	1.0156
Ccl3	1	1.62536	1.62536	1.62536	1.62536	NA	0	1	3.50993e-06	0.000194332	3.50993e-06	5.46427	1.76335	111.024	1.66164	0.366305	4.53622	5.72728e-06	0.000246393	1.01391
Ccl4	1	1.48863	1.48863	1.48863	1.48863	NA	0	1	0.0182212	0.197818	0.0182212	4.30645	1.23218	78.9558	1.5113	0.56953	2.65358	0.00796417	0.0956733	1.01335
Ccl7	1	4.10138	4.10138	4.10138	4.10138	NA	0	1	0.00304386	0.0628841	0.00304386	4.00908	0	58.2021	4.14285	2.00803	2.06315	0.0390987	0.274611	1.01529
Ccn6	1	2.46783	2.46783	2.46783	2.46783	NA	0	1	1.82035e-05	0.00118197	1.82035e-05	1.09275	0.130792	32.1317	2.50821	0.643822	3.89582	9.78677e-05	0.00287409	1.016
Ccna2	4	2.56975	6.22487	4.44535	4.49338	1.80307	0	4	1.17219e-17	8.25371e-07	1.07784e-08	15.9168	1.67862	746.144	3.0357	0.371487	8.17176	3.03923e-16	1.0332e-13	1.01401
Ccnb1	6	2.89926	20.6563	8.84837	7.73745	6.30948	0	6	1.92622e-33	4.34728e-09	1.84661e-11	8.30856	0.161072	374.077	6.01363	1.43171	4.20031	2.66549e-05	0.000940206	1.01471
Ccnb1-ps	1	5.0956	5.0956	5.0956	5.0956	NA	0	1	0.000399078	0.0440352	0.000399078	0.286729	0.005092	6.66064	5.13212	1.65721	3.09684	0.00195597	0.0328923	1.0151
Ccnb2	1	2.32667	2.32667	2.32667	2.32667	NA	0	1	4.61937e-06	0.000165937	4.61937e-06	4.02525	0.750749	150.394	2.35894	0.454705	5.18786	2.1273e-07	1.32774e-05	1.01223
Ccnd1	3	1.07047	1.48875	1.22539	1.11694	0.229258	0	3	3.12848e-06	0.00635061	0.000264418	24.3174	9.52013	2189.56	1.22761	0.278728	4.40433	1.06112e-05	0.000455569	0.931316
Ccnd3	10	-3.65187	1.75858	-1.26007	-1.27015	1.39615	9	1	1.20088e-20	8.27555e-16	2.02292e-18	81.1376	206.992	13004.4	-1.26485	0.178842	-7.07241	1.52269e-12	3.14304e-10	0.924806
Ccne1	5	1.4637	4.87791	2.6807	2.41797	1.30003	0	5	5.66185e-08	0.000245449	9.46556e-07	12.9413	1.65891	323.537	2.47971	0.460975	5.37928	7.47864e-08	5.1819e-06	1.01471
Ccne2	6	-9.69644	4.21744	0.443599	2.01128	5.04913	1	5	0.00839392	0.0196756	0.000629045	14.1304	4.15202	727.407	1.71475	0.369407	4.6419	3.45221e-06	0.000158212	1.01407
Ccnf	10	-0.189673	9.71696	4.6271	4.25312	2.7143	1	9	9.53977e-38	2.21591e-08	1.35429e-10	27.7484	1.57793	1191.7	3.97247	0.625	6.35596	2.07133e-10	2.70269e-08	0.968386
Ccng1	1	0.422553	0.422553	0.422553	0.422553	NA	0	1	0.00072066	0.0169155	0.00072066	12.0657	8.98547	1512.49	0.453008	0.156899	2.88726	0.00388608	0.0559866	1.01587
Ccng2	6	-0.925246	1.67025	-0.211149	-0.434284	0.948387	5	1	0.0126499	0.0147601	0.000695411	33.6811	57.2186	6654.1	-0.416487	0.245862	-1.69398	0.0902682	0.453352	0.942118
Ccnjl	1	-1.14138	-1.14138	-1.14138	-1.14138	NA	1	0	0.000198072	0.00801302	0.000198072	0.301625	0.71707	50.8084	-1.20454	0.419517	-2.87126	0.00408838	0.0584053	1.01529
Ccnl1	14	-6.41853	1.4171	0.0215814	0.518497	1.8902	2	12	4.00955e-10	0.000184414	3.72273e-06	164.611	119.452	11366	0.571538	0.159555	3.58208	0.000340876	0.00893374	0.901975
Ccnl2	4	0.232235	0.632029	0.382824	0.333515	0.182041	0	4	0.013197	0.12143	0.0262024	95.7387	79.2067	11648.8	0.376924	0.132249	2.8501	0.00437053	0.0668654	0.901975
Ccp110	5	-0.0401925	1.66392	0.618476	0.583669	0.698198	1	4	0.010892	0.0754869	0.00907264	13.663	7.63398	2207.4	0.75682	0.218489	3.46389	0.000532431	0.0118508	1.00645
Ccpg1os	2	-0.846764	-0.690811	-0.768788	-0.768788	0.110275	2	0	0.0126776	0.229642	0.0233022	1.67275	2.91153	140.207	-0.715652	0.270187	-2.64873	0.0080794	0.096629	1.01322
Ccr1	1	0.841769	0.841769	0.841769	0.841769	NA	0	1	0.0462906	0.212249	0.0462906	2.10487	1.18345	210.478	0.871738	0.383481	2.27322	0.0230127	0.198154	1.01375
Ccr10	1	1.03109	1.03109	1.03109	1.03109	NA	0	1	0.0110656	0.189529	0.0110656	1.4801	0.616744	75.8363	1.07202	0.425978	2.51661	0.0118489	0.125877	1.01402
Ccrl2	2	-0.850703	0.918748	0.0340224	0.0340224	1.25119	1	1	0.00720363	0.0458489	0.00324717	1.27074	0.807697	118.317	0.65986	0.419408	1.57331	0.115647	0.492247	1.01248
Ccser1	11	-6.08645	1.58972	-0.174196	0.406872	2.15814	4	7	0.0389867	0.183802	0.0339833	4.51824	4.97785	539.312	0.00695446	0.209305	0.0332265	0.973494	0.993553	0.999402
Ccser2	9	-1.2616	6.07058	0.624066	-0.215111	2.23695	6	3	0.0357923	0.264925	0.0969428	9.08659	11.8224	2362.49	-0.283646	0.135197	-2.09802	0.0359036	0.270092	0.955821
Cct8	6	-0.446181	1.08403	0.293919	0.196256	0.540693	1	5	0.0471521	0.0690015	0.011761	36.5101	32.8577	2429.25	0.262817	0.134503	1.95399	0.0507028	0.334144	0.931316
Cd101	2	-2.29288	-0.688157	-1.49052	-1.49052	1.13471	2	0	0.000625129	0.00920667	0.000589026	1.43954	2.46857	253.614	-0.664338	0.222699	-2.98312	0.00285327	0.0440452	1.0155
Cd14	2	-1.03123	-0.400019	-0.715626	-0.715626	0.446336	2	0	0.0122465	0.00330596	0.000115161	17.0557	25.2348	1369.13	-0.454354	0.219463	-2.0703	0.0384242	0.271371	1.01564
Cd180	4	0.142884	1.0988	0.682763	0.744685	0.471722	0	4	1.3798e-08	9.30156e-05	3.26873e-06	95.2248	48.4956	6773.34	1.03161	0.228584	4.51304	6.39049e-06	0.000308456	0.878857
Cd1d1	4	-0.944725	1.60842	-0.216401	-0.76465	1.21993	3	1	0.00901503	0.0721876	0.00931663	4.11146	7.817	324.792	-0.771229	0.289381	-2.6651	0.00769655	0.0930905	1.01471
Cd209f	5	-3.70166	1.93	0.197598	1.01588	2.2386	1	4	0.0164926	0.089276	0.00414559	4.84013	1.85005	186.728	0.872588	0.40765	2.14053	0.0323117	0.243418	1.01469
Cd209g	2	1.14847	1.69864	1.42356	1.42356	0.389029	0	2	0.000390072	0.010811	0.000322161	1.41842	0.572444	111.511	1.3428	0.435288	3.08484	0.00203659	0.0340094	1.01248
Cd244a	4	1.00762	2.40736	1.71168	1.71588	0.772965	0	4	2.21721e-08	1.42692e-05	2.80185e-07	6.9848	1.87896	550.334	2.17595	0.307759	7.07032	1.54574e-12	2.96667e-10	0.999991
Cd274	1	1.5222	1.5222	1.5222	1.5222	NA	0	1	7.17516e-10	6.98473e-08	7.17516e-10	4.54524	1.61368	446.745	1.55498	0.244425	6.36181	1.99391e-10	2.5031e-08	1.01374
Cd300a	3	-0.979793	-0.7235	-0.87479	-0.921077	0.134269	3	0	0.0223823	0.0694941	0.0122633	12.4069	18.5147	2250.05	-0.779892	0.306209	-2.54692	0.0108677	0.131054	0.879701
Cd300lb	2	1.11395	2.04215	1.57805	1.57805	0.65634	0	2	0.0111518	0.117067	0.0100242	0.59524	0.215578	39.4066	1.33782	0.527467	2.53631	0.0112026	0.121673	1.0096
Cd300lf	5	2.54997	10.43	4.38143	3.0376	3.38752	0	5	3.21988e-18	7.40565e-16	1.72197e-18	38.0776	6.86221	3336.42	3.12023	0.296743	10.5149	7.37277e-26	7.31799e-23	0.993661
Cd34	5	0.378862	5.82845	1.68351	0.786167	2.32309	0	5	0.000727129	0.0471239	0.00142339	47.947	34.3412	4433.77	0.574224	0.224648	2.55611	0.010585	0.124068	0.92751
Cd36	3	-1.82405	4.74123	2.32237	4.04992	3.6075	1	2	0.000899481	0.131302	0.015841	2.39128	1.30818	273.547	1.47657	0.41628	3.54707	0.00038954	0.0090438	1.0155
Cd4	4	-4.8722	4.53328	0.101394	0.372249	3.86959	2	2	0.00612247	0.0671375	0.00373784	1.15215	0.723761	104.59	0.51908	0.431048	1.20423	0.228501	0.681052	1.01367
Cd40	5	0.697779	6.18308	3.37539	2.40004	2.28451	0	5	9.1505e-05	0.0360915	0.00103637	2.0889	0.321707	67.8015	2.79367	0.550398	5.07572	3.86022e-07	2.24676e-05	1.01335
Cd44	3	2.42278	10.8642	5.68149	3.7575	4.53769	0	3	6.13201e-20	3.99953e-14	7.34056e-17	5.93889	0.514172	628.046	3.73875	0.358471	10.4297	1.81408e-25	1.65157e-22	0.999991
Cd48	2	0.526307	1.03282	0.779566	0.779566	0.358162	0	2	0.00450709	0.124339	0.0143312	17.8916	10.8852	687.473	0.646802	0.203899	3.17217	0.00151302	0.0267826	1.01407
Cd52	3	0.559606	2.16088	1.61856	2.13519	0.917169	0	3	4.58438e-15	6.82296e-10	1.73054e-12	25.7835	6.01001	327.165	2.1526	0.276957	7.77232	7.70589e-15	2.12056e-12	1.01594
Cd55os	1	1.00484	1.00484	1.00484	1.00484	NA	0	1	0.0253352	0.48617	0.0253352	0.33896	0.19488	28.0768	1.02072	0.577001	1.76901	0.076892	0.401688	1.0096
Cd63-ps	2	-2.2244	0.507258	-0.85857	-0.85857	1.93157	1	1	0.020774	0.434928	0.0203296	4.96558	4.98482	177.929	0.0706814	0.277753	0.254475	0.799128	0.949287	1.01469
Cd68	2	0.454774	0.541761	0.498267	0.498267	0.061509	0	2	0.00700104	0.056314	0.00878486	64.1311	44.3545	2707.86	0.557685	0.183837	3.03359	0.00241663	0.0390185	1.00645
Cd69	3	5.6415	9.70746	7.70214	7.75747	2.03355	0	3	1.10513e-29	1.39711e-13	2.59787e-16	4.98959	0	266.869	8.96288	0.828289	10.821	2.73897e-27	3.27134e-24	0.958964
Cd72	8	0.8072	8.14418	5.4646	5.83604	2.37312	0	8	1.02133e-57	1.05352e-13	2.634e-16	42.4809	2.8223	2160.63	4.66988	0.636681	7.33472	2.22183e-13	5.4299e-11	0.931316
Cd82	7	-1.19628	-0.149972	-0.772957	-0.744559	0.356935	7	0	0.0221069	0.00865274	0.000544294	21.537	34.4107	1539.43	-0.67066	0.18812	-3.56507	0.000363765	0.00908148	0.943116
Cd83	2	0.604483	0.808269	0.706376	0.706376	0.144098	0	2	0.0489967	0.215507	0.0408841	11.3328	6.38796	850.938	0.712524	0.255101	2.79311	0.0052204	0.0699518	1.01407
Cd84	5	0.375728	1.08044	0.70641	0.670738	0.285963	0	5	4.84797e-08	0.000890744	4.53555e-05	96.7428	56.6809	9416.03	0.678981	0.178556	3.80261	0.000143178	0.00435898	0.901975
Cd86	3	-0.421198	-0.295872	-0.358506	-0.358447	0.0626632	3	0	0.0029189	0.0371991	0.00334882	49.0954	60.6562	4015.19	-0.310781	0.146512	-2.1212	0.0339054	0.265806	0.92751
Cd8a	3	-6.54099	6.45055	0.516762	1.64072	6.5683	1	2	0.000177742	0.0496088	0.000484158	0.312304	0.143378	20.8502	0.61042	1.13932	0.535775	0.592114	0.890199	1.01556
Cd9	3	0.806163	1.75676	1.40836	1.66215	0.523658	0	3	5.89137e-06	0.00376932	8.50567e-05	99.3244	53.4251	3917.4	0.902457	0.209293	4.31193	1.61835e-05	0.000621133	0.993661
Cdan1	8	-1.7816	0.768972	-0.0923399	-0.0617268	0.773269	5	3	0.0485801	0.0183163	0.00152905	22.1316	21.1288	3859.53	0.176131	0.186289	0.945473	0.344418	0.7983	1.01261
Cdc20	2	3.8612	6.94628	5.40374	5.40374	2.18148	0	2	6.70577e-17	2.55039e-11	1.20786e-13	6.10122	0.359832	215.591	4.19079	0.46346	9.0424	1.53268e-19	7.82947e-17	1.00733
Cdc25a	5	0.53034	1.63434	1.26229	1.36173	0.42452	0	5	1.06578e-11	0.000102969	2.41614e-06	14.261	4.26722	1066.4	1.44905	0.284346	5.09606	3.46788e-07	2.03732e-05	1.01576
Cdc25b	7	0.748211	3.02385	1.76006	1.63492	0.78125	0	7	0.02401	0.193392	0.0249407	11.8157	3.35616	597.795	1.4789	0.314592	4.70101	2.58879e-06	0.000124624	0.999402
Cdc25c	5	3.89688	8.64584	5.93595	5.44898	1.80037	0	5	7.80139e-28	1.80968e-11	2.50038e-14	4.96275	0.113725	163.43	5.59518	0.62906	8.89452	5.86728e-19	2.74059e-16	1.01352
Cdc34	8	-0.457283	8.58295	1.91772	1.25851	2.83985	1	7	0.000103384	0.0122375	0.000243835	16.0163	12.2977	562.189	0.401488	0.185003	2.17018	0.0299935	0.234983	0.999566
Cdc37l1	6	-0.330434	-0.0988464	-0.243203	-0.259552	0.0870933	6	0	2.79815e-06	0.00678451	0.000544849	58.9016	71.0755	10192.3	-0.217549	0.113692	-1.91349	0.0556856	0.349716	0.942118
Cdc42bpg	2	1.83703	2.45325	2.14514	2.14514	0.435734	0	2	7.63385e-11	8.68963e-09	6.98662e-11	1.93067	0.529466	257.477	1.90993	0.253634	7.53024	5.06482e-14	1.25721e-11	1.00733
Cdc45	3	3.21277	4.10798	3.54246	3.30662	0.492	0	3	1.03977e-13	9.13188e-09	7.01508e-11	10.6993	0.918031	375.361	3.33225	0.424183	7.85568	3.97607e-15	1.12308e-12	1.01374
Cdc6	4	3.79617	8.39989	5.99742	5.89681	1.94864	0	4	0.00085814	0.0221792	0.000271229	5.2029	0.080352	336.841	5.01522	1.09202	4.5926	4.37754e-06	0.000194385	1.01471
Cdc7	6	0.452513	5.40691	2.66361	2.38616	1.70059	0	6	5.74063e-07	7.35621e-05	1.65894e-06	19.3348	3.50976	1225.64	2.23012	0.56585	3.94119	8.10793e-05	0.00248127	1.00105
Cdca2	6	4.13314	9.42941	5.42819	4.7614	1.98457	0	6	5.73397e-09	2.29738e-09	4.52814e-12	20.9842	0.285641	1126.37	5.08013	1.0139	5.01047	5.4297e-07	3.07329e-05	1.01669
Cdca3	4	1.7773	7.25449	4.33431	4.15272	2.38646	0	4	1.13259e-16	3.0433e-06	3.50349e-08	11.3897	0.336387	387.076	4.43721	0.467127	9.49894	2.12041e-21	1.27621e-18	1.01711
Cdca4	3	-0.725564	1.37334	0.406904	0.572935	1.05926	1	2	1.36874e-06	0.000255933	1.23017e-05	18.8576	12.3362	1328.58	0.617607	0.198308	3.11438	0.00184331	0.0313239	1.01576
Cdca5	2	4.12408	5.20923	4.66666	4.66666	0.767314	0	2	4.84223e-09	3.83495e-06	6.12501e-08	4.66167	0.1457	171.744	4.202	0.608361	6.90709	4.94697e-12	8.65239e-10	1.01375
Cdca7	5	1.21336	1.62588	1.39244	1.40732	0.180731	0	5	9.04408e-09	0.000157822	4.09914e-06	21.2144	6.32645	741.382	1.46456	0.331269	4.42105	9.82219e-06	0.000395974	1.01467
Cdca7l	3	0.474507	2.78063	1.47004	1.155	1.1849	0	3	2.03317e-05	0.000530273	9.1116e-06	2.58477	0.481535	143.375	2.44127	0.496223	4.91971	8.66709e-07	4.72206e-05	1.01352
Cdca8	5	0.723641	7.33276	4.00435	4.02426	2.35125	0	5	3.90701e-12	6.16923e-05	1.40221e-06	11.4677	0.268727	466.395	3.69194	1.41987	2.60019	0.00931734	0.107782	0.999468
Cdh19	2	-0.583995	0.36928	-0.107358	-0.107358	0.674068	1	1	0.00544248	0.0426375	0.00418911	0.767846	1.15571	143.87	-0.482229	0.261256	-1.84581	0.0649191	0.366869	1.01469
Cdh22	1	-0.888811	-0.888811	-0.888811	-0.888811	NA	1	0	7.52377e-05	0.0018198	7.52377e-05	1.63688	3.02735	344.162	-0.858182	0.221478	-3.8748	0.000106714	0.00306603	1.01711
Cdh23	14	-3.96906	0.835613	-1.26646	-1.33238	1.16765	11	3	0.00633655	7.50681e-05	1.18587e-06	12.9556	42.4366	4594.76	-1.34088	0.256082	-5.23613	1.63974e-07	1.10274e-05	0.949574
Cdh4	4	-4.39228	1.84997	-1.14818	-1.02521	2.57078	3	1	0.0442519	0.232565	0.0459698	0.771148	1.35446	215.329	-0.797001	0.268095	-2.97283	0.00295067	0.0455161	1.00733
Cdipt	6	-2.94187	4.51437	0.309991	0.0214872	2.47067	3	3	0.00415135	0.00131212	5.36442e-05	28.4156	33.5917	2263.1	-0.354416	0.161418	-2.19565	0.0281173	0.235959	0.931316
Cdiptos	5	-21.5367	8.53927	-2.42408	-0.138471	11.2955	3	2	0.0155009	7.72977e-08	4.13651e-10	4.50288	5.30726	276.036	-0.0326317	0.303145	-0.107644	0.914278	0.980342	1.00733
Cdk1	7	2.64636	5.08621	4.06609	4.17717	0.729833	0	7	1.05888e-18	5.32944e-11	2.57683e-13	11.3582	0.215642	640.177	4.078	1.13824	3.58271	0.000340043	0.00819665	0.999991
Cdk14	13	-0.770605	3.69776	0.959053	0.760132	1.04253	1	12	3.45135e-07	0.00036937	4.23805e-06	47.6957	32.738	5985.2	0.760006	0.22202	3.42314	0.000619026	0.0139949	0.942118
Cdk19	3	-2.45743	6.72851	1.31603	-0.322984	4.8073	2	1	0.0284222	0.157449	0.0383887	11.9494	16.5381	3328.56	-0.337129	0.160789	-2.09672	0.0360187	0.261388	1.01297
Cdk2	5	-1.42392	8.8547	2.33698	1.06357	3.87032	1	4	4.06619e-23	1.01428e-08	7.59434e-11	35.0386	16.1941	2583.19	0.965525	0.229115	4.21416	2.50714e-05	0.000959818	0.930244
Cdk2ap1	5	-5.41085	0.478045	-0.959578	0.102508	2.50075	2	3	0.022538	0.295461	0.0563405	34.7945	32.7128	1570.11	0.111655	0.156324	0.714255	0.47507	0.861966	1.01564
Cdk2ap2	4	-0.339946	4.88873	1.37622	0.478049	2.42291	2	2	0.0305806	0.00710979	0.000311218	9.02742	7.58249	300.698	0.356735	0.207735	1.71726	0.0859326	0.426405	1.0155
Cdk4	7	-0.313982	1.74741	0.544116	0.397488	0.631085	1	6	0.000837508	0.0209009	0.00156011	35.4908	24.3577	1960.69	0.5147	0.193917	2.65423	0.00794896	0.101287	0.931316
Cdk5rap2	6	0.35252	1.92356	1.02602	0.916021	0.584697	0	6	0.000545119	0.00949063	0.000177397	14.484	7.34201	2450.77	0.880369	0.170839	5.15321	2.56059e-07	1.64565e-05	0.955821
Cdk6	6	0.374479	1.62037	0.984384	0.958159	0.472896	0	6	0.000227986	0.000803317	2.76203e-05	40.6485	22.8048	10068.4	0.890812	0.249884	3.56491	0.000363983	0.009224	0.924806
Cdkl3	14	-9.70728	7.74972	-0.697574	-0.261925	4.86919	7	7	6.27568e-07	5.8115e-07	2.75035e-09	5.26231	6.83184	520.713	-0.327416	0.240906	-1.3591	0.174114	0.606812	0.999468
Cdkn1a	5	2.33219	6.24778	4.24959	4.3471	1.39748	0	5	2.15202e-23	3.47604e-08	2.10314e-10	27.9397	4.26332	1432.03	3.20789	0.571774	5.61042	2.01835e-08	1.60962e-06	1.01587
Cdkn2a	2	3.2124	4.44055	3.82648	3.82648	0.868428	0	2	0.000515161	0.0536648	0.00074172	0.882343	0.117214	24.826	3.38822	0.880163	3.84953	0.000118343	0.00334851	1.01526
Cdkn2aipnl	2	0.426588	0.741842	0.584215	0.584215	0.222918	0	2	0.0470265	0.185569	0.0585901	8.21576	5.89581	487.792	0.486191	0.231965	2.09596	0.0360855	0.263797	0.999991
Cdkn2b	1	2.44856	2.44856	2.44856	2.44856	NA	0	1	3.9244e-11	7.95063e-09	3.9244e-11	9.48199	1.39696	315.855	2.4782	0.33552	7.38617	1.51116e-13	3.50428e-11	1.00733
Cdkn2c	2	2.66432	4.41523	3.53977	3.53977	1.23808	0	2	1.48255e-09	1.91541e-05	2.29777e-07	10.6496	0.7694	415.217	3.0366	0.455732	6.66313	2.6806e-11	3.91532e-09	1.01711
Cdkn3	2	1.93873	4.23734	3.08804	3.08804	1.62537	0	2	1.71496e-05	0.0164817	0.000834231	6.28923	1.51469	170.388	1.75095	0.358916	4.87845	1.0692e-06	5.68256e-05	1.01375
Cdt1	5	-0.664449	2.58298	1.3419	1.77564	1.27191	1	4	0.000924962	0.00828909	0.000321831	8.52511	2.01299	413.155	2.03438	0.385789	5.27329	1.33997e-07	8.71369e-06	1.01711
Cdv3	6	-0.952631	5.38203	1.20568	0.721913	2.18282	1	5	0.000179069	0.00449525	0.000168323	25.6042	17.0732	2943.21	0.525962	0.161659	3.25352	0.00113984	0.0225027	0.949574
Cdyl	4	-0.321831	1.2704	0.485862	0.497438	0.6524	1	3	0.000221665	0.0202343	0.000703013	15.3595	9.94776	1012.69	0.650989	0.144583	4.50252	6.71534e-06	0.000287001	1.00094
Ceacam16	1	4.28986	4.28986	4.28986	4.28986	NA	0	1	0.00181869	0.0295243	0.00181869	2.58354	0	83.4504	4.32811	2.05467	2.10647	0.0351634	0.256947	1.01335
Cecr2	5	-5.83187	-1.25999	-2.89234	-2.24228	1.76059	5	0	2.65227e-11	1.6623e-05	3.42601e-07	0.74163	2.26408	418.57	-1.72484	0.269677	-6.39594	1.59559e-10	2.06982e-08	1.01374
Celf1	12	-2.37303	2.57044	0.0781347	0.357616	1.53621	5	7	0.0224431	0.00423325	0.000139784	48.2526	46.4283	11109.6	0.0996595	0.128233	0.777176	0.437055	0.861966	0.901975
Celf4	10	-1.51662	0.29901	-0.615309	-0.64517	0.531029	8	2	0.00893885	0.0147601	0.000695632	21.5313	28.4353	3370.84	-0.436825	0.189665	-2.30314	0.0212711	0.19102	0.993661
Celsr3	7	-3.6145	0.401345	-0.917547	-0.645859	1.38675	5	2	0.00239948	0.0319207	0.00401182	4.78282	7.55674	2520.82	-0.610666	0.186682	-3.27116	0.00107106	0.0212422	0.955821
Cemip2	4	-0.295438	6.40307	2.77685	2.49988	3.29356	1	3	3.88252e-13	5.7213e-14	1.40499e-16	2.78345	3.66645	669.384	-0.244182	0.184994	-1.31995	0.186852	0.625881	0.999468
Cenpa	5	1.56739	5.81936	3.29196	2.82651	1.62552	0	5	3.23873e-20	3.0481e-09	1.18226e-11	27.913	4.0054	1541.83	2.76484	0.321625	8.59646	8.22096e-18	3.51892e-15	0.953445
Cenpc1	4	0.591431	1.29471	0.927944	0.912815	0.289663	0	4	0.000260686	0.0167159	0.00120587	19.7158	10.0501	1475.87	0.8116	0.207579	3.90984	9.23565e-05	0.00289991	0.943116
Cenpe	4	2.89757	4.4266	3.82263	3.98317	0.72029	0	4	3.29041e-15	2.71116e-11	1.55217e-13	8.40078	0.189863	1190.9	4.05024	1.03258	3.92246	8.76512e-05	0.002612	1.01576
Cenpf	5	1.45363	6.40098	3.14391	2.2386	1.96954	0	5	6.08588e-09	0.000537408	1.97712e-05	10.8489	3.17686	1606.64	2.11321	0.640314	3.30027	0.00096593	0.0187289	1.01564
Cenph	2	3.66489	3.75404	3.70947	3.70947	0.0630373	0	2	2.05081e-10	5.43839e-05	9.32289e-07	7.67738	0.394516	145.408	3.73441	0.520744	7.17129	7.42937e-13	1.52397e-10	1.01223
Cenpi	4	3.42391	5.03158	4.26524	4.30273	0.68901	0	4	3.34423e-21	5.0764e-09	3.51389e-11	9.14097	0.533345	465.018	3.71965	0.903985	4.11473	3.87632e-05	0.00131763	0.999566
Cenpj	4	0.366204	3.32532	1.37116	0.896557	1.35716	0	4	9.50439e-06	0.00182696	6.86288e-05	8.51959	4.11779	831.664	1.01642	0.273033	3.7227	0.000197105	0.00514629	1.0156
Cenpk	8	2.68983	8.39852	4.37766	3.49726	2.00865	0	8	1.48378e-24	6.18743e-08	2.51845e-10	14.755	0.820613	364.801	3.52581	0.413346	8.52992	1.46448e-17	5.65353e-15	1.0107
Cenpl	6	-0.566103	1.85209	1.10145	1.50873	0.943981	1	5	6.46281e-05	0.00146506	6.26782e-05	6.26253	2.62419	486.367	1.31768	0.302951	4.34948	1.3646e-05	0.000533928	0.999402
Cenpm	3	-1.18197	6.46108	2.96446	3.61426	3.86273	1	2	0.000566814	0.0274567	0.000701483	2.25613	0.342298	73.1716	2.9337	0.719871	4.07532	4.59514e-05	0.00150267	1.01379
Cenpn	5	1.87598	6.18148	3.63075	2.95872	1.70132	0	5	4.78983e-05	0.000254957	3.07557e-06	8.87421	1.18041	282.412	2.76536	0.356813	7.75018	9.17601e-15	2.46794e-12	1.0155
Cenpp	2	1.33938	2.53661	1.93799	1.93799	0.846572	0	2	2.44028e-06	0.000153188	2.12171e-06	5.04263	1.34115	224.515	1.96151	0.48056	4.08173	4.47026e-05	0.00153595	0.960382
Cenpq	3	1.10649	6.35007	2.88666	1.20342	2.99979	0	3	0.00084019	0.0543934	0.00441996	4.23364	1.6604	151.081	1.29423	0.402276	3.21728	0.00129413	0.0236225	1.01469
Cenps	6	-0.116031	7.47147	3.44157	3.45914	2.44245	1	5	1.00223e-05	0.0250741	0.000755636	4.34693	0.653097	86.1597	2.95936	0.487266	6.0734	1.25233e-09	1.28218e-07	1.01402
Cenpt	10	-3.52394	3.4275	1.01634	1.66404	1.89475	2	8	0.000569464	0.0769152	0.00387934	16.3148	8.12527	1066.19	0.829149	0.260257	3.18589	0.00144309	0.0257785	1.01669
Cenpw	2	0.879431	2.23368	1.55656	1.55656	0.9576	0	2	1.50908e-05	0.000299062	6.63238e-06	1.5094	0.398408	123.179	1.82576	0.484048	3.77186	0.000162035	0.0043827	1.01367
Cenpx	4	-0.307568	7.15667	1.73579	0.0470258	3.6228	2	2	0.0470857	0.000762933	1.51554e-05	13.4804	12.192	397.06	0.082047	0.193917	0.423103	0.67222	0.911763	1.01711
Cep128	10	-0.120463	4.21187	2.11402	2.16593	1.09622	1	9	2.41003e-20	9.69239e-07	1.30401e-08	19.0448	4.07949	1487.97	2.22589	0.338172	6.58212	4.63773e-11	6.96401e-09	0.953445
Cep162	4	0.402883	0.848855	0.604204	0.582539	0.184007	0	4	9.87554e-05	0.0427654	0.00414393	9.51277	6.81645	1598.89	0.540221	0.150292	3.59449	0.00032503	0.00829038	0.943116
Cep170	12	-2.34315	1.69664	0.147031	0.211082	0.996272	3	9	0.0151946	0.0319411	0.00282899	72.8061	60.5052	11319.6	0.232072	0.148792	1.55971	0.11883	0.535304	0.878396
Cep192	11	0.158955	1.17626	0.694501	0.764038	0.393907	0	11	7.34783e-09	0.00059568	2.82757e-05	55.3725	37.1396	6138.2	0.66125	0.190708	3.46734	0.000525633	0.0130121	0.878857
Cep250	5	0.255371	0.834158	0.658481	0.767252	0.243102	0	5	0.00118822	0.0559501	0.00871141	25.0903	15.7752	4469.63	0.637358	0.192551	3.31007	0.000932716	0.0182402	1.01261
Cep295	12	-1.82236	1.64497	-0.0160571	0.27067	1.0179	5	7	0.000166427	0.0315839	0.00395253	36.993	27.4698	5663.75	0.364187	0.175017	2.08086	0.0374465	0.279735	0.942118
Cep350	5	-0.0219916	0.46169	0.204113	0.200852	0.172312	1	4	0.011432	0.0612823	0.00993005	26.4991	23.9292	9255.24	0.236779	0.1351	1.75262	0.0796678	0.441024	0.878857
Cep41	9	-2.24311	2.44744	0.289844	0.47464	1.48664	4	5	0.0138949	0.319527	0.03057	4.94901	3.07219	322.103	0.716578	0.278378	2.57412	0.0100495	0.112706	1.01471
Cep55	3	4.31374	6.95642	5.3863	4.88873	1.38983	0	3	1.63286e-15	2.02633e-10	1.1516e-12	4.72247	0.154471	239.58	4.63405	0.498988	9.28689	1.58864e-20	8.71745e-18	1.01101
Cep57l1	7	0.157195	5.11247	1.44419	1.08687	1.6852	0	7	0.000664639	0.000412027	4.66421e-06	12.2107	5.92892	531.375	0.962211	0.26171	3.67663	0.000236337	0.00605802	0.999402
Cep76	2	0.959051	1.04403	1.00154	1.00154	0.0600884	0	2	0.00330538	0.0357307	0.00322197	2.76985	1.25164	267.184	1.00282	0.30548	3.28276	0.00102794	0.0196841	1.01101
Cep83	4	0.94066	2.28683	1.5198	1.42584	0.560228	0	4	1.34472e-22	2.47142e-12	1.0324e-14	25.72	11.6174	2700.28	1.38909	0.193192	7.19023	6.46838e-13	1.45061e-10	0.931316
Cep85	7	-2.5344	0.774174	-0.48871	-0.229881	1.23469	5	2	0.000896927	0.0167462	0.00171698	276.682	165.178	9323.63	0.774701	0.226362	3.4224	0.000620702	0.0147586	0.878396
Cerk	3	-0.486445	0.0264083	-0.209396	-0.168152	0.258902	2	1	0.0356723	0.0162687	0.00165696	41.5257	55.2211	8516.82	-0.313503	0.132646	-2.36345	0.0181059	0.186272	0.878396
Cers4	6	-1.94491	2.36788	-0.290982	-0.743854	1.66855	4	2	0.001025	6.92569e-05	1.70301e-06	3.82247	4.84759	1084.14	-0.401228	0.16726	-2.39883	0.0164475	0.159698	1.00105
Cfap44	5	-4.58061	1.51195	-0.739807	-0.0141092	2.46474	3	2	3.45125e-05	0.000139754	1.13202e-06	0.354083	0.654457	85.1096	-0.61496	0.546089	-1.12612	0.260116	0.72014	1.01402
Cfap61	4	-3.5894	1.51195	-1.30492	-1.57112	2.27437	3	1	0.0321493	0.112241	0.00887861	0.152177	0.343195	34.5409	-1.39643	0.531629	-2.6267	0.00862164	0.10109	1.01424
Cfap65	3	-5.03113	5.18739	-0.127813	-0.539704	5.1217	2	1	4.72108e-07	1.56267e-05	6.72945e-08	0.338431	0.690008	77.9404	-0.819884	0.403525	-2.03181	0.0421734	0.28685	1.01402
Cfap74	11	-6.24158	0.0162338	-1.5332	-0.942722	1.89963	10	1	2.80197e-05	0.0172478	0.000728674	33.9109	59.3383	5699.89	-0.770101	0.188736	-4.0803	4.49767e-05	0.00159151	0.924806
Cfb	3	0.707817	10.0086	4.5346	2.88742	4.86424	0	3	0.00829926	0.10928	0.01042	5.83983	2.02123	303.892	1.39717	0.386242	3.61733	0.000297653	0.00725926	1.01101
Cfl2	6	-0.612196	3.04565	0.446457	-0.0779465	1.39194	3	3	0.000108658	0.00260052	0.000112261	19.336	17.5029	1522.77	0.199702	0.15211	1.31288	0.189223	0.64413	0.951626
Cfp	2	-0.0731787	0.842489	0.384655	0.384655	0.647475	1	1	0.0111144	0.0514427	0.00577764	6.61167	4.64249	386.462	0.763368	0.274366	2.7823	0.00539759	0.0716435	1.01711
Cgas	2	0.880823	1.6581	1.26946	1.26946	0.549619	0	2	7.16109e-06	0.00197905	0.000122093	21.6861	9.27702	2190.68	1.12707	0.246999	4.56306	5.04145e-06	0.000232434	0.955821
Cgref1	2	-1.13739	-0.891132	-1.01426	-1.01426	0.174132	2	0	0.000659873	0.012519	0.000198674	2.05556	4.50858	183.806	-0.935852	0.363957	-2.57132	0.0101311	0.113211	1.01352
Ch25h	1	5.06898	5.06898	5.06898	5.06898	NA	0	1	2.33169e-12	7.52158e-10	2.33169e-12	3.71503	0.118399	128.489	5.10752	0.631495	8.08798	6.0661e-16	1.97509e-13	1.00046
Chaf1a	2	1.5928	2.26474	1.92877	1.92877	0.475132	0	2	3.03878e-08	0.000188673	4.68636e-06	10.7148	2.2795	1489.74	1.97517	0.332672	5.9373	2.89762e-09	2.78294e-07	1.01564
Chaf1b	4	3.87609	8.6097	6.07769	5.91249	2.34934	0	4	9.71489e-12	0.00052525	1.26337e-06	9.33881	0.324934	290.58	4.71995	0.528811	8.92558	4.43359e-19	2.2487e-16	0.958964
Chat	2	-5.64274	-3.49775	-4.57025	-4.57025	1.51674	2	0	0.0357697	0.361842	0.0255433	0	0.146194	5.25147	-5.89066	2.2294	-2.64226	0.00823558	0.0978526	1.01503
Chchd10	3	-0.831417	2.1089	0.485236	0.178221	1.49401	1	2	0.00264591	0.0722645	0.00875768	9.12925	11.9172	424.711	-0.532508	0.276152	-1.92832	0.0538158	0.329071	1.01374
Chd1l	3	-0.618478	0.486775	0.0295731	0.220422	0.576813	1	2	0.0122278	0.0498969	0.00501111	8.62843	7.32771	861.744	0.274405	0.155237	1.76764	0.0771203	0.401426	1.01401
Chd6	11	-0.673568	0.078336	-0.292675	-0.274128	0.212227	10	1	0.0031918	0.107593	0.0220099	29.4166	37.206	8053.04	-0.277996	0.121498	-2.28807	0.0221336	0.210947	0.878396
Chd9	13	-0.833035	0.707851	-0.1732	-0.121418	0.488827	8	5	0.0118701	0.0128282	0.000784657	130.815	171.046	22382.3	-0.252891	0.127907	-1.97715	0.0480251	0.325534	0.924806
Chdh	3	-5.06973	2.30874	-0.804524	0.347418	3.82174	1	2	0.0104296	0.109247	0.0155689	2.55025	1.87486	470.285	0.470119	0.186387	2.52227	0.0116601	0.125701	0.999566
Chek1	5	-6.048	6.90931	1.59432	2.76439	4.73289	1	4	4.61966e-09	3.54702e-05	7.62351e-07	5.06175	1.22649	280.432	2.41463	0.529173	4.56302	5.04226e-06	0.000231861	0.960382
Chek2	6	0.107703	6.88151	2.13645	1.29026	2.4563	0	6	4.12104e-06	0.000720374	9.17606e-06	17.6669	7.88108	849.426	1.03004	0.253135	4.06915	4.71845e-05	0.00153595	1.01443
Chfr	10	-1.63929	1.81692	-0.0798386	-0.0607131	1.00895	5	5	0.0489046	0.220715	0.031954	27.0939	28.4277	2237.08	-0.0149102	0.165797	-0.0899307	0.928342	1	0.930244
Chic2	2	-0.53099	-0.444069	-0.487529	-0.487529	0.0614623	2	0	6.52747e-06	0.000172299	6.61427e-06	8.80301	13.9772	3860.89	-0.493449	0.153883	-3.20665	0.00134288	0.0244317	1.01297
Chid1	10	-1.73846	6.77222	1.37592	0.0933195	2.96204	5	5	0.000280682	0.0157282	0.00116272	14.3738	16.8706	2660.14	-0.264291	0.12964	-2.03865	0.041485	0.298758	0.930244
Chil1	5	-5.08776	2.23383	-0.021192	0.586423	2.9202	1	4	0.0470056	0.304188	0.0747343	11.5262	6.01747	478.929	0.895372	0.295576	3.02924	0.00245169	0.0396127	0.999991
Chka	14	-2.8024	2.44522	-0.477116	-0.497263	1.08143	12	2	0.000364486	0.0061801	0.000384382	56.5666	81.9484	6974.09	-0.548041	0.174711	-3.13685	0.00170776	0.033079	0.878857
Chkb	8	-1.50248	1.39691	-0.213396	-0.326234	0.838441	6	2	0.0366884	0.196597	0.0373186	42.8636	51.1241	3157.54	-0.232882	0.147511	-1.57874	0.114396	0.505431	0.949574
Chmp1b	1	-0.34448	-0.34448	-0.34448	-0.34448	NA	1	0	0.00947525	0.0780876	0.00947525	5.65534	7.32014	680.51	-0.318987	0.166603	-1.91465	0.0555369	0.334879	1.01401
Chn1os3	1	-0.690977	-0.690977	-0.690977	-0.690977	NA	1	0	0.00573568	0.0696327	0.00573568	0.992447	1.74747	144.63	-0.659577	0.282232	-2.337	0.0194392	0.176725	1.01469
Chrm3	4	-0.721505	-0.520305	-0.636048	-0.651191	0.0860954	4	0	0.0208433	0.198463	0.0355224	3.78564	6.10187	805.174	-0.613874	0.208908	-2.93849	0.00329814	0.0495015	1.01443
Chrna10	1	5.1739	5.1739	5.1739	5.1739	NA	0	1	0.0498318	0.458597	0.0498318	0.082485	0	3.44182	5.18709	2.50343	2.07199	0.0382662	0.271307	1.01198
Chrna4	4	-4.67982	3.65261	-0.868601	-1.22359	3.47793	3	1	0.0482198	0.266122	0.0642314	1.60678	2.61325	353.474	-0.711768	0.230358	-3.08984	0.00200266	0.0334562	1.01594
Chrnb2	3	-2.0838	0.989495	-0.375378	-0.0318313	1.56518	2	1	0.00134685	8.4679e-05	2.00105e-06	7.82542	5.55801	1235.8	0.533359	0.17925	2.9755	0.00292508	0.0466703	0.968386
Chst8	5	-2.57964	1.04927	-1.15118	-1.60784	1.40236	4	1	7.5007e-07	0.00579152	9.55226e-05	3.11179	6.73663	454.703	-1.02191	0.243334	-4.1996	2.67386e-05	0.000942209	1.01471
Chsy3	3	-5.10729	0.274135	-1.77493	-0.491642	2.91119	2	1	0.0134614	0.0216345	0.000714249	4.04547	4.86705	694.497	-0.311015	0.199554	-1.55855	0.119103	0.498676	1.01401
Chtf18	6	1.17964	8.6912	4.77433	3.97214	3.02747	0	6	2.55981e-18	1.08255e-06	8.15081e-09	11.1047	1.12341	580.96	3.05718	0.697256	4.38459	1.16203e-05	0.00046255	0.999991
Ciao1	2	-0.291486	-0.133462	-0.212474	-0.212474	0.11174	2	0	0.0408909	0.163057	0.0277826	6.37313	8.17441	789.431	-0.243587	0.174667	-1.39458	0.163144	0.584425	1.01407
Cib1	8	-2.00174	4.87668	-0.120684	-0.862475	2.22181	6	2	1.27721e-06	0.00919234	0.000584996	9.95304	16.3625	456.012	-0.923015	0.274385	-3.36394	0.000768381	0.0155586	1.01711
Cib2	1	-1.07053	-1.07053	-1.07053	-1.07053	NA	1	0	0.028788	0.159298	0.028788	2.40418	4.17897	178.794	-1.05104	0.414736	-2.53423	0.0112694	0.12186	1.01375
Cic	13	-0.885038	1.17576	0.178706	0.0374135	0.556273	6	7	0.0227527	0.0648698	0.00722516	69.2453	62.1697	9516.07	0.136367	0.121131	1.12578	0.26026	0.745021	0.924806
Cidea	1	5.60023	5.60023	5.60023	5.60023	NA	0	1	0.0262125	0.431813	0.0262125	0.297534	0	4.62756	5.61462	2.31259	2.42785	0.0151886	0.149731	1.01657
Ciita	7	-3.49186	6.86461	0.0995653	-0.328182	3.21329	5	2	0.00181151	0.0160775	0.00114359	1.13684	2.27536	296.785	-0.692732	0.303424	-2.28305	0.0224274	0.201692	0.960382
Cilp2	1	-1.03764	-1.03764	-1.03764	-1.03764	NA	1	0	0.0299592	0.391886	0.0299592	0.09457	0.268158	29.8012	-1.00025	0.584111	-1.71243	0.0868182	0.429081	1.01424
Cip2a	8	-1.81463	6.74766	3.86876	4.32318	2.73221	1	7	2.3392e-31	5.75529e-20	4.8319e-23	13.9497	1.31306	752.742	3.07556	0.35106	8.76079	1.93895e-18	8.37835e-16	1.01443
Cirbp	7	-4.2148	-0.0197112	-0.864766	-0.322461	1.49046	7	0	0.0123318	0.192614	0.0366313	57.814	83.8482	2781.46	-0.378706	0.170535	-2.2207	0.0263714	0.227277	0.930244
Cit	19	-2.03091	6.35713	2.12536	1.42205	2.26628	3	16	0.000253934	4.27362e-05	2.86755e-07	28.1707	16.8817	4070.59	0.831818	0.273609	3.04017	0.00236444	0.038192	1.01297
Ckap2	3	2.20681	8.45434	5.10226	4.64564	3.1487	0	3	1.39458e-25	3.95228e-16	6.22157e-19	8.11271	0.278385	331.561	4.78833	0.473724	10.1078	5.09953e-24	4.1447e-21	1.01594
Ckap2l	1	4.2545	4.2545	4.2545	4.2545	NA	0	1	1.58073e-11	2.35913e-09	1.58073e-11	7.14333	0.277556	401.529	4.27305	0.771748	5.53685	3.07968e-08	2.37779e-06	1.0107
Ckap5	8	-0.187565	11.0279	1.6283	0.220795	3.81522	1	7	0.00780276	9.81307e-15	2.09057e-17	22.4353	17.8668	4688.26	0.34088	0.143439	2.37648	0.0174789	0.172353	0.949574
Cklf	7	-2.07691	12.6792	1.92036	0.603553	4.84709	1	6	3.18586e-07	0.00607746	0.000349639	48.8531	30.4905	1724.76	0.759895	0.209449	3.62806	0.000285562	0.00742967	0.943116
Cks1b	3	1.70317	4.47227	2.71842	1.97982	1.52516	0	3	0.0106805	0.280658	0.0208177	2.08082	0.601205	40.3906	2.22382	0.781896	2.84414	0.00445315	0.0620903	1.01536
Cks2	1	1.98397	1.98397	1.98397	1.98397	NA	0	1	0.000119489	0.00367791	0.000119489	5.66836	1.25327	91.9514	2.00653	0.48576	4.13071	3.61642e-05	0.00122626	1.01367
Clasp2	11	-1.81584	6.20792	1.26701	0.904573	2.33452	3	8	0.0106723	0.0214365	0.00144506	90.3233	78.9511	13667.9	0.140285	0.135375	1.03627	0.300076	0.78215	0.942118
Clcf1	4	-0.784712	-0.217292	-0.439004	-0.377005	0.243371	4	0	0.000426851	0.000408756	1.82039e-05	29.8915	51.0742	3601.8	-0.465127	0.277615	-1.67544	0.0938477	0.465917	0.92751
Clcn2	8	-2.62194	0.631527	-0.647059	-0.560262	0.961919	7	1	0.0265947	0.0510635	0.00540494	8.78405	12.7214	1263.89	-0.396071	0.172666	-2.29386	0.0217988	0.192909	1.00105
Cldn14	1	-5.82169	-5.82169	-5.82169	-5.82169	NA	1	0	0.0186277	0.341024	0.0186277	0	0.205999	5.00055	-5.81969	2.26138	-2.57352	0.0100671	0.112756	1.0154
Clec12a	3	0.226838	3.08649	1.88405	2.3388	1.48307	0	3	0.00257959	0.0295779	0.000340665	1.25515	0.514107	74.9424	1.77963	0.520476	3.41923	0.000627994	0.0133825	1.01349
Clec2h	2	-8.26385	-5.45299	-6.85842	-6.85842	1.98758	2	0	3.97655e-11	3.10963e-08	1.09453e-10	0	0.747907	30.7661	-8.4352	1.32206	-6.38035	1.76686e-10	2.23718e-08	1.016
Clec2j	2	-5.64277	-2.9504	-4.29659	-4.29659	1.90379	2	0	0.0497862	0.617683	0.0539864	0	0.772221	10.5108	-3.84875	1.28953	-2.98463	0.00283925	0.043874	1.01489
Clec4a3	3	-4.40927	-0.815744	-2.22713	-1.45637	1.91674	3	0	2.34613e-05	2.93752e-05	1.01665e-06	9.07455	19.8089	717.541	-1.03906	0.274135	-3.79034	0.000150443	0.00411183	1.01407
Clec5a	4	-0.343979	1.71244	0.692003	0.699776	0.844432	1	3	0.0287666	0.216822	0.0138576	11.7808	9.14956	1309.89	0.617445	0.220298	2.80277	0.00506659	0.0690986	1.00094
Clec7a	3	-0.986687	2.96465	1.1923	1.59895	2.00681	1	2	0.000989524	0.0232172	0.00171002	2.98166	0.683759	126.07	1.73657	0.404407	4.29412	1.75386e-05	0.000662878	1.00046
Clic1	2	0.441874	0.558124	0.499999	0.499999	0.0822014	0	2	0.00579459	0.0886757	0.0117051	27.829	22.7983	1255.37	0.509658	0.203849	2.50018	0.0124131	0.13145	1.00094
Clic4	2	0.269507	2.86518	1.56734	1.56734	1.83542	0	2	0.00266945	1.30934e-05	7.48234e-08	4.91713	3.22833	694.176	0.51468	0.200675	2.56475	0.010325	0.114517	1.01467
Clip4	14	-7.06304	3.89362	-1.15774	-0.826455	2.48063	10	4	0.000686502	0.000156379	3.77845e-06	3.76598	6.51219	528.745	-0.715249	0.232523	-3.07603	0.00209776	0.035066	0.999566
Clmn	7	-2.70061	3.43772	-0.406338	-0.885859	2.18524	5	2	0.000146571	0.00435242	0.000244717	2.1554	3.74092	1217.73	-0.814737	0.188135	-4.33059	1.48712e-05	0.000574017	1.00094
Cln5	2	0.380502	0.386199	0.383351	0.383351	0.00402843	0	2	0.00263947	0.0274281	0.00219467	18.2307	13.1049	1212.02	0.407661	0.186264	2.18862	0.0286244	0.228382	1.00094
Cln6	4	0.496235	0.839888	0.657563	0.647065	0.149985	0	4	0.000788837	0.016023	0.00113671	9.96606	5.53695	446.249	0.765226	0.219561	3.48525	0.000491672	0.0109896	1.01374
Clspn	6	2.04221	6.39516	4.17645	4.19672	1.8669	0	6	4.03834e-28	2.77212e-15	4.93196e-18	11.632	0.269007	865.769	4.7091	0.818167	5.75567	8.63014e-09	7.47678e-07	1.01443
Clstn3	8	-1.68593	1.67072	-0.330715	-0.577733	1.01301	5	3	0.0275079	0.0944135	0.00542239	18.5157	24.9396	3280.88	-0.504901	0.209598	-2.4089	0.0160006	0.157678	0.993661
Cmas	4	0.187241	0.442954	0.322633	0.330167	0.106331	0	4	0.0197362	0.265687	0.0630643	30.7316	26.6221	2162.17	0.314129	0.145513	2.15876	0.0308685	0.25913	0.879701
Cmpk2	3	1.48737	3.09717	2.21685	2.06603	0.815428	0	3	8.45232e-08	0.000238432	7.15896e-06	8.15825	1.75646	495.806	2.07564	0.309828	6.69935	2.09349e-11	3.16307e-09	0.999991
Cmtr1	13	0.399748	7.18842	1.28418	0.676768	1.80816	0	13	5.67075e-07	0.00236076	0.000147158	34.7706	23.5895	5405.47	0.660809	0.174745	3.78156	0.000155846	0.00475511	0.878857
Cnbd2	3	-0.400307	1.12657	0.30646	0.193111	0.769726	1	2	0.00127927	0.0196154	0.000873969	19.5792	12.4768	1294.29	1.05379	0.277026	3.80392	0.000142424	0.00392881	1.01669
Cnep1r1	5	-1.19773	1.14168	0.239332	0.257593	0.88838	1	4	0.0410753	0.227604	0.0150672	15.7028	13.4476	1077.61	0.138677	0.157546	0.880234	0.378733	0.8217	1.00105
Cnih2	2	-1.51133	-0.450089	-0.980708	-0.980708	0.750408	2	0	0.0435781	0.240565	0.0309379	20.8447	24.1448	1231.8	-0.43457	0.21322	-2.03812	0.0415374	0.283917	1.01576
Cnn2	1	0.939	0.939	0.939	0.939	NA	0	1	0.00562543	0.0508279	0.00562543	2.3826	1.10067	173.656	0.969669	0.335265	2.89225	0.00382495	0.0554325	1.01322
Cnn3	4	-3.35282	3.64182	-0.542757	-1.23001	2.98365	3	1	0.026375	0.162759	0.00384263	3.06717	4.18397	293.515	-0.627632	0.341696	-1.83681	0.0662373	0.371504	1.01101
Cnnm4	2	0.637189	0.69468	0.665934	0.665934	0.0406525	0	2	3.74775e-09	1.72316e-07	1.81095e-09	9.28256	5.34114	1139.4	0.712488	0.194862	3.65636	0.000255821	0.00636781	1.01669
Cnot6	5	0.31414	0.867032	0.529007	0.453584	0.228932	0	5	0.00378851	0.0814756	0.00494183	27.9609	20.1932	3576.03	0.496374	0.168081	2.95318	0.00314522	0.0510612	0.92751
Cnot8	3	-0.504232	-0.230451	-0.373508	-0.38584	0.137307	3	0	5.63982e-05	0.0033143	0.000174291	24.4243	30.928	1700.2	-0.297249	0.14315	-2.07649	0.0378489	0.268876	1.01587
Cnpy1	3	3.04356	6.15336	4.69325	4.88282	1.56354	0	3	5.33931e-05	0.00433933	2.0238e-05	0.11165	0	11.5556	6.91265	1.5944	4.33559	1.45367e-05	0.000558176	1.01391
Cnr1	3	-4.39068	-0.379304	-2.17783	-1.7635	2.03753	3	0	0.0454197	0.15079	0.0145807	5.59181	8.97351	1674.8	-0.563444	0.212463	-2.65196	0.00800252	0.09582	1.01587
Cnr2	2	0.164712	0.374782	0.269747	0.269747	0.148542	0	2	0.0448563	0.177941	0.0322342	4.56045	3.2593	579.995	0.401017	0.192305	2.08532	0.0370404	0.267969	0.999566
Cnst	4	0.14199	0.437474	0.297044	0.304357	0.126664	0	4	0.0177444	0.0761412	0.00946018	11.8302	10.2128	1361.84	0.287359	0.137844	2.08466	0.0371	0.276239	0.953445
Cntln	4	0.739355	1.48558	1.16956	1.22665	0.31258	0	4	0.000513	0.0373762	0.00238629	10.2692	4.12407	1207.26	1.25648	0.227258	5.52885	3.22334e-08	2.45073e-06	1.01576
Cntn2	6	-1.02335	0.980818	-0.141752	-0.392062	0.881545	4	2	0.000910039	0.0185646	0.0012552	5.80667	8.09877	1752.95	-0.392562	0.142032	-2.76391	0.00571135	0.074798	1.01587
Cntnap3	1	-0.945435	-0.945435	-0.945435	-0.945435	NA	1	0	0.0147593	0.135674	0.0147593	0.233462	0.546645	101.577	-0.95815	0.388524	-2.46613	0.0136582	0.139249	1.01367
Cntnap5a	1	-0.468768	-0.468768	-0.468768	-0.468768	NA	1	0	0.0293368	0.142267	0.0293368	1.78636	2.24635	905.903	-0.433468	0.200272	-2.1644	0.0304338	0.234936	1.01467
Cntnap5b	2	-0.830251	-0.692607	-0.761429	-0.761429	0.0973295	2	0	0.00549004	0.106633	0.0152526	1.24392	1.68455	257.73	-0.692967	0.274362	-2.52574	0.0115455	0.124081	1.01101
Cntrob	7	0.236125	1.15312	0.849725	0.895593	0.309029	0	7	0.00195539	0.0936472	0.0160643	16.0025	7.80204	1338.82	0.83997	0.241366	3.48006	0.000501294	0.0111598	1.01587
Col15a1	9	-5.07425	6.43412	-0.986022	-0.675243	3.49258	7	2	0.000151281	0.0162432	0.00165339	14.1976	19.7926	3242.65	-0.502719	0.144729	-3.47351	0.000513691	0.0116007	0.993661
Col18a1	2	-4.74748	-0.755546	-2.75151	-2.75151	2.82272	2	0	0.00149955	0.0508464	0.00167275	0.288894	0.493504	81.6909	-0.78781	0.33311	-2.36501	0.0180294	0.168167	1.01495
Col24a1	2	-4.08396	-1.03482	-2.55939	-2.55939	2.15606	2	0	0.000485724	0.0435563	0.00104169	0.31932	0.819887	156.043	-1.14194	0.278387	-4.10198	4.09626e-05	0.00135385	1.01469
Col27a1	7	-0.919657	-0.315049	-0.648655	-0.775715	0.269339	7	0	1.99188e-12	6.73392e-05	2.23023e-06	63.4076	123.397	21407.8	-0.770722	0.181319	-4.25063	2.13168e-05	0.000823131	0.942118
Col4a2	3	-3.52394	-0.48065	-2.00555	-2.01206	1.52166	3	0	0.0395182	0.216955	0.041414	2.69228	4.29778	830.046	-0.500576	0.223629	-2.23842	0.0251935	0.208914	1.01443
Col4a6	1	-0.950828	-0.950828	-0.950828	-0.950828	NA	1	0	0.0428767	0.402213	0.0428767	0.138234	0.231414	50.7237	-0.922286	0.496061	-1.85922	0.062996	0.360365	1.01536
Col5a2	2	-1.71069	-1.01694	-1.36382	-1.36382	0.490557	2	0	0.00145947	0.0335297	0.00111211	0.079006	0.290681	50.4951	-1.67919	0.551393	-3.04536	0.00232404	0.0378586	1.0075
Col6a1	2	-1.40274	-0.657105	-1.02992	-1.02992	0.527241	2	0	0.0337079	0.182155	0.0324617	2.70728	4.24345	511.228	-0.625277	0.272993	-2.29045	0.0219952	0.194035	0.999468
Col6a3	6	-1.92955	-0.901985	-1.35644	-1.43238	0.389041	6	0	6.15807e-09	1.39342e-05	2.34192e-07	3.39454	9.2357	1870.92	-1.56063	0.333708	-4.67663	2.9163e-06	0.000144119	0.951626
Col6a4	2	-4.85173	-2.86527	-3.8585	-3.8585	1.40464	2	0	0.0458758	0.675261	0.0760958	0	0.345866	54.5541	-3.19922	2.23508	-1.43136	0.152326	0.565263	1.01529
Col7a1	6	-2.13308	2.64836	0.9531	1.22145	1.75851	1	5	0.0329306	0.139741	0.0237302	0.76366	0.503972	166.21	0.58974	0.311029	1.89609	0.0579482	0.343198	1.01375
Col9a3	6	-1.6426	6.13252	1.82922	1.71042	2.52243	1	5	2.85349e-05	0.0078046	0.000448476	4.62907	1.60334	297.351	1.28928	0.316839	4.06918	4.71782e-05	0.00160461	0.960382
Colec12	4	0.731085	3.67824	1.63286	1.06105	1.37473	0	4	0.000829062	0.0508731	0.00352463	3.84935	1.89975	347.713	1.03225	0.307283	3.35927	0.000781473	0.015794	1.01374
Commd8	4	0.318398	0.624655	0.475696	0.479866	0.161081	0	4	0.000388503	0.0462688	0.0066972	42.9655	32.3426	4208.22	0.400895	0.114565	3.49927	0.000466539	0.0105095	1.01297
Cop1	12	-0.393509	2.36247	0.594428	0.393538	0.797043	2	10	0.021027	0.0353247	0.0021948	47.9369	41.9913	6308.47	0.221135	0.13842	1.59756	0.110141	0.516628	0.878857
Cope	6	-5.2647	0.574526	-1.21338	-0.420649	2.08178	5	1	0.0271379	0.368004	0.098267	29.2124	31.3872	2102.77	-0.257238	0.176879	-1.45431	0.145859	0.554316	1.00645
Cops4	7	-0.219806	1.80263	0.533026	0.494164	0.645948	1	6	0.0191157	0.0354996	0.00409583	26.8871	24.2746	2049.52	0.354736	0.176673	2.00787	0.0446575	0.321406	0.879701
Coq7	4	0.000603239	1.80113	1.1262	1.35153	0.812391	0	4	5.55467e-18	2.20637e-15	4.28837e-18	4.32088	2.06678	284.317	1.13686	0.232224	4.89554	9.80386e-07	5.29194e-05	1.00733
Coq8a	9	-4.81555	-0.300126	-1.69371	-0.561227	1.72558	9	0	0.0460332	0.264595	0.0244273	2.66908	5.44655	459.534	-0.612475	0.275675	-2.22173	0.0263016	0.215546	1.0107
Coro1a	10	-1.27517	1.06656	0.589426	0.792903	0.676317	1	9	6.5762e-05	0.00157902	6.70549e-05	181.436	119.62	6647.56	0.741952	0.159081	4.66398	3.10152e-06	0.000159179	0.901975
Coro1c	10	0.116883	1.5232	0.480753	0.404366	0.426981	0	10	0.000159713	0.0173907	0.00180015	32.174	26.2598	3001.03	0.431052	0.155651	2.76935	0.00561675	0.0776696	0.949574
Coro6	5	-1.25977	-0.375324	-0.668544	-0.460107	0.384303	5	0	0.0429479	0.215507	0.042933	9.19917	12.7061	990.936	-0.534023	0.230412	-2.31768	0.0204665	0.189401	0.968386
Coro7	12	-0.516854	1.33087	0.684195	0.771487	0.448783	1	11	1.88293e-08	0.00865274	0.000518684	52.0164	37.4002	5140.25	0.699764	0.177391	3.94476	7.98795e-05	0.00273167	0.878396
Cotl1	2	0.471033	2.21514	1.34309	1.34309	1.23327	0	2	0.0172599	0.100295	0.0169506	31.0047	21.1103	1592.06	0.5075	0.195118	2.60098	0.00929566	0.112266	0.943116
Cox16	7	-1.23978	2.43153	0.332796	0.181552	1.22531	3	4	0.0073433	0.0271393	0.00223296	19.0258	20.6845	671.63	-0.0826951	0.160624	-0.514837	0.606667	0.896882	0.999991
Cox8b	1	-5.61041	-5.61041	-5.61041	-5.61041	NA	1	0	0.000306228	0.0204999	0.000306228	0	0.585195	4.29091	-5.5867	1.91743	-2.91364	0.00357242	0.0524735	1.01694
Cpd	3	1.84331	3.57084	2.66346	2.57623	0.867061	0	3	2.91165e-11	4.81072e-08	6.28134e-10	40.7348	10.6998	7756.45	1.99634	0.270565	7.37843	1.60163e-13	4.20169e-11	0.878857
Cpeb1	8	-3.34068	10.3489	0.377954	-0.541532	4.15857	7	1	0.0036198	0.101541	0.00807956	8.79038	13.5779	814.163	-0.556114	0.236686	-2.34959	0.0187943	0.172956	1.0156
Cpne1	13	-3.39672	2.63951	0.0669132	0.205277	1.46862	5	8	0.00530852	0.11191	0.0148719	19.7861	20.3522	1668.44	0.0436097	0.170878	0.25521	0.798561	0.962868	0.953445
Cpne5	7	-4.28432	2.0606	-0.70529	-0.568976	2.34975	4	3	0.0120706	0.146635	0.026234	2.77996	3.68808	580.377	-0.375526	0.219493	-1.71088	0.0871031	0.432439	0.999402
Cpne6	6	-1.28406	2.23724	-0.141519	-0.39689	1.22244	5	1	0.0205592	0.155188	0.0257594	7.96684	10.5028	1147.08	-0.360906	0.171305	-2.1068	0.035135	0.264578	0.968386
Cpsf2	1	0.274542	0.274542	0.274542	0.274542	NA	0	1	0.011309	0.0746155	0.011309	6.85032	5.62348	1442.67	0.306075	0.143484	2.13316	0.0329117	0.246107	1.01587
Cpsf4	5	-1.57329	1.20697	-0.190381	0.181764	1.11576	2	3	0.00161604	0.0219609	0.00104564	22.0461	18.436	1970.91	0.207864	0.177283	1.1725	0.240998	0.714474	0.955821
Cpsf4l	2	-1.3779	-0.457006	-0.917455	-0.917455	0.651172	2	0	0.043866	0.197962	0.0408	2.36231	3.63633	168.546	-0.484411	0.275661	-1.75727	0.0788718	0.407097	1.01352
Cpsf7	8	-0.543965	1.92479	0.307454	0.193369	0.720867	2	6	0.0387631	0.141369	0.0229724	67.9104	64.5782	6154.41	0.187584	0.137322	1.36601	0.171935	0.631837	0.901975
CR974473.1	1	3.16827	3.16827	3.16827	3.16827	NA	0	1	0.00268875	0.16333	0.00268875	5.21668	0.46808	6.98844	3.20968	1.27469	2.51801	0.0118019	0.125324	1.01657
Cracr2b	8	-0.720644	4.79427	0.464713	-0.334755	1.89515	5	3	1.53867e-06	0.00174971	7.51781e-05	31.3398	48.9308	1556.36	-0.538431	0.146573	-3.67346	0.000239287	0.00603855	1.01587
Cradd	6	-1.86488	-0.168946	-0.784005	-0.691832	0.567887	6	0	0.000503077	0.0858104	0.00519837	10.3498	17.3572	702.87	-0.619695	0.173084	-3.58031	0.00034319	0.00816321	1.01407
Creb1	9	-9.19539	2.41238	-1.01523	0.305557	3.42843	3	6	1.104e-05	0.0355297	0.000603667	46.2334	42.6742	6511.4	0.315244	0.151907	2.07525	0.0379636	0.284674	0.924806
Creb3l2	2	-0.828747	-0.508617	-0.668682	-0.668682	0.226366	2	0	1.38549e-10	1.56882e-08	1.83795e-10	6.33312	10.5871	2025.9	-0.749247	0.153981	-4.86583	1.13977e-06	6.34771e-05	0.955821
Creb5	13	1.52298	6.95186	3.63947	2.87877	1.67935	0	13	1.46169e-36	3.53941e-15	6.65519e-18	16.0531	2.39028	1561.08	2.62071	0.24076	10.8851	1.35685e-27	1.63567e-24	1.01564
Crebl2	4	-0.488599	3.16768	0.523064	-0.29341	1.7665	3	1	0.0373146	0.286191	0.0671937	7.77213	9.82282	949.512	-0.329308	0.171241	-1.92307	0.0544716	0.334034	1.00105
Crebrf	6	-1.14276	1.16799	-0.244403	-0.510625	0.831642	4	2	0.004987	0.107513	0.0191574	16.189	24.6729	4271.56	-0.510612	0.222858	-2.2912	0.0219519	0.192584	1.01297
Crhr1	1	-0.61515	-0.61515	-0.61515	-0.61515	NA	1	0	0.0195738	0.122598	0.0195738	1.85243	3.33373	242.605	-0.584151	0.25929	-2.25289	0.0242663	0.204357	1.0155
Crip1	6	-2.14135	5.88705	0.683144	0.152012	3.05274	3	3	0.0181888	0.444145	0.0220794	0.986823	1.0916	51.8114	0.696628	0.601296	1.15854	0.246643	0.70211	1.01529
Crlf2	3	-1.30164	1.3779	-0.307966	-1.00016	1.46776	2	1	0.0110855	0.0565301	0.00652838	3.9007	7.23037	295.295	-0.798578	0.212624	-3.75583	0.000172771	0.00460426	1.0155
Crnde	5	-0.955616	6.21638	1.78872	0.761231	2.76883	1	4	0.000339297	0.0136669	8.68934e-05	4.26422	2.90009	102.094	0.834347	0.406203	2.05401	0.0399743	0.278503	1.01338
Crot	3	0.10262	0.37159	0.231321	0.219752	0.134857	0	3	2.04211e-05	0.000125434	3.06739e-06	23.0439	19.1818	2189.94	0.32114	0.138501	2.31869	0.0204118	0.190849	0.955821
Crtc1	5	-0.781995	-0.325574	-0.514308	-0.486864	0.173781	5	0	0.00143685	0.0303841	0.0039515	12.3562	18.492	3108.41	-0.437764	0.149645	-2.92535	0.00344064	0.0519184	0.993661
Crtc3	4	-1.12352	-0.0570891	-0.445821	-0.301335	0.466508	4	0	0.0104498	0.135322	0.0196251	8.44793	10.7708	1340.19	-0.248552	0.149288	-1.66492	0.0959287	0.467506	0.943116
Cryba4	3	-2.69691	1.56243	-0.46531	-0.261455	2.13697	2	1	0.0009491	0.00301671	7.26767e-05	11.9105	14.8625	406.709	-0.46463	0.232641	-1.9972	0.0458038	0.300837	1.0107
Crybb1	2	-1.75255	-1.20884	-1.48069	-1.48069	0.384466	2	0	4.32096e-10	2.82494e-06	2.53337e-08	24.3407	68.6721	1737.54	-1.63539	0.255978	-6.38878	1.67212e-10	2.15482e-08	1.01587
Crybg1	1	1.03547	1.03547	1.03547	1.03547	NA	0	1	0.000131596	0.00279419	0.000131596	1.18976	0.55562	270.247	1.06746	0.274629	3.88692	0.000101526	0.00308422	0.960382
Crybg2	6	-2.37303	3.87757	0.308399	0.457573	2.43193	2	4	0.00368423	0.0249508	0.000619763	1.16476	0.435355	78.553	1.58122	0.420822	3.75744	0.000171658	0.0045858	1.01379
Csad	18	-7.88243	2.37073	-1.09636	-0.985791	1.97142	15	3	5.46308e-08	0.0032734	0.000221725	46.1872	97.0451	3295.81	-0.935281	0.236537	-3.95406	7.68351e-05	0.00237912	0.993661
Cse1l	8	-0.258328	0.557171	0.149301	0.207301	0.263417	2	6	0.0424094	0.129625	0.0296324	35.7684	27.7199	2788.49	0.317153	0.151284	2.09641	0.0360458	0.262795	1.00645
Csf1	5	1.22038	2.72484	2.02285	1.95511	0.552121	0	5	1.58791e-38	5.48751e-23	1.76239e-26	22.9811	6.14373	1802.18	2.02934	0.207273	9.7907	1.23434e-22	9.39885e-20	0.951626
Csf1r	5	-0.481064	-0.169491	-0.316718	-0.321245	0.117596	5	0	0.0465968	0.075985	0.014003	565.553	643.715	105329	-0.310503	0.17532	-1.77107	0.0765497	0.432293	0.878857
Csf2rb2	2	-0.288261	5.16398	2.43786	2.43786	3.85532	1	1	0.00908913	0.0596386	0.00975614	10.737	12.9506	2224.09	-0.226371	0.132941	-1.70279	0.0886082	0.445754	0.955821
Csmd1	7	-2.04742	0.793825	-0.850307	-0.745212	0.898334	6	1	0.000197877	0.0142473	0.000458703	10.3311	15.7815	4205.07	-0.627212	0.194328	-3.22759	0.00124837	0.0229816	1.01297
Csmd2	6	-2.41535	0.354783	-0.918358	-0.877108	1.06496	4	2	0.002733	0.0429802	0.00129062	3.82829	7.04738	2163.88	-0.561899	0.20466	-2.74552	0.00604146	0.0832761	0.931316
Csmd2os	2	-2.3996	5.42349	1.51194	1.51194	5.53176	1	1	0.0378439	0.412215	0.0403519	0.421615	0.452112	15.7624	-0.653421	0.851306	-0.767551	0.442754	0.846294	1.01561
Csnk1a1	9	-2.24333	1.77307	0.0842533	-0.0667222	1.07465	5	4	0.0320703	0.0126839	0.000908415	104.219	112.597	13386.2	-0.0849379	0.123782	-0.68619	0.492593	0.876763	0.942118
Csnk1d	8	-0.592132	0.310506	0.0140681	0.0530777	0.279207	3	5	0.0207775	0.024654	0.00300544	62.471	60.318	4501.96	0.0875654	0.12963	0.675501	0.499357	0.866677	0.993661
Csnk1e	12	-0.595363	1.74508	-0.0547434	-0.300165	0.666312	10	2	3.16455e-08	0.00721419	0.000591942	132.939	165.912	11743.6	-0.292035	0.122045	-2.39285	0.0167183	0.176167	0.878396
Csnk1g1	12	-1.31364	9.13859	1.99467	0.424619	3.42082	3	9	2.88637e-05	0.00816348	0.000700291	23.2372	19.1526	3347.07	0.322432	0.167606	1.92375	0.0543857	0.331195	1.01261
Csnk1g2	6	-0.834974	0.139304	-0.366608	-0.399993	0.38787	4	2	0.0208345	0.0509501	0.00763728	26.3161	28.932	3237.89	-0.104386	0.124237	-0.840219	0.400786	0.843666	0.949574
Csnk1g3	3	-0.339418	1.26692	0.418109	0.326829	0.807048	1	2	0.000435331	0.00392422	0.000269411	12.2436	10.1321	1821.12	0.348064	0.13328	2.61153	0.00901375	0.109643	0.943116
Csprs	1	6.66188	6.66188	6.66188	6.66188	NA	0	1	7.58926e-07	0.000211935	7.58926e-07	0.174724	0	9.79455	6.68926	1.54426	4.3317	1.47965e-05	0.000566363	1.01489
Csrnp3	7	-3.27907	1.78046	-1.22663	-0.536884	1.85167	6	1	0.000697582	0.0636045	0.00827945	4.67465	6.1191	1645.73	-0.775859	0.271526	-2.8574	0.00427125	0.060137	1.01564
CT010467.1	1	0.609803	0.609803	0.609803	0.609803	NA	0	1	0.0118198	0.0687874	0.0118198	64.253	43.111	4043.38	0.639544	0.211226	3.02777	0.00246367	0.041421	0.949574
CT010467.2	1	0.690567	0.690567	0.690567	0.690567	NA	0	1	1.89991e-05	0.000423327	1.89991e-05	40302.1	27350.3	1.02287e+06	0.72214	0.171764	4.20425	2.61947e-05	0.000985238	0.942118
Ctbp2	15	-0.539782	2.66305	0.754289	0.828958	0.720658	2	13	3.84498e-05	0.0199079	0.000559119	61.8539	44.4121	2785.1	0.599862	0.160069	3.74752	0.000178593	0.00475511	1.00645
Ctcf	5	-0.225138	0.766665	0.322466	0.305092	0.376801	1	4	0.00147783	0.0302146	0.00391536	31.0744	24.0985	2771.62	0.304207	0.1552	1.96009	0.0499853	0.326731	0.955821
Ctdsp1	3	-0.660592	0.607582	0.0992029	0.350619	0.670428	1	2	0.0384648	0.260553	0.0792453	16.4926	14.4549	1653	0.203196	0.162154	1.2531	0.210168	0.657361	1.01564
Ctdsp2	4	-0.576002	-0.306727	-0.413312	-0.38526	0.114656	4	0	0.022258	0.120043	0.0180771	18.131	28.7481	3145.19	-0.421512	0.183857	-2.29261	0.0218707	0.192176	1.01297
Ctdsp2-ps	1	-0.870776	-0.870776	-0.870776	-0.870776	NA	1	0	0.00654429	0.0781212	0.00654429	2.77632	4.32527	123.941	-0.837306	0.327569	-2.55612	0.0105847	0.116917	1.01338
Ctf2	1	1.5732	1.5732	1.5732	1.5732	NA	0	1	0.00341594	0.0750866	0.00341594	0.31521	0.099053	15.4055	1.60814	0.747019	2.15275	0.0313385	0.239114	1.01537
Ctla2b	4	0.417494	2.80784	1.82631	2.03996	1.12419	0	4	7.06726e-06	0.00103643	3.47003e-05	19.671	7.05744	902.402	1.5762	0.273927	5.75408	8.71151e-09	7.52691e-07	1.01467
Ctnnal1	8	-1.59551	0.179516	-0.692145	-0.691806	0.531043	7	1	3.16459e-06	6.93503e-05	1.4778e-06	13.8015	19.9023	1702.32	-0.456234	0.14562	-3.13303	0.00173009	0.0313239	0.953445
Ctnnbip1	2	-0.665268	-0.584435	-0.624852	-0.624852	0.0571577	2	0	5.32086e-05	0.00122524	4.47841e-05	4.93757	7.71468	681.952	-0.635635	0.174429	-3.64408	0.000268345	0.00662363	1.01443
Ctnnbl1	4	-2.13957	-0.262352	-1.067	-0.933046	0.811536	4	0	0.0187325	0.203386	0.0382515	6.58833	8.72737	661.606	-0.392859	0.161804	-2.42799	0.0151827	0.151592	0.999468
Ctnnd2	12	-1.59728	2.04215	-0.47514	-0.515453	0.908868	10	2	0.0457961	0.285825	0.0378589	17.5463	22.7694	3396.82	-0.442919	0.212487	-2.08446	0.0371187	0.280486	0.92751
Ctps	3	0.878561	1.60608	1.35143	1.56964	0.409919	0	3	0.000295656	0.0301386	0.000971546	11.6834	5.17698	761.285	0.998227	0.254255	3.92609	8.63394e-05	0.00258431	1.0156
Ctps2	12	-1.54487	1.19073	-0.181168	-0.196278	0.713783	9	3	0.0285444	0.0664218	0.0094928	26.8558	29.5317	2209.59	-0.185663	0.138678	-1.3388	0.180635	0.654871	0.879701
Ctsb	3	-0.177291	0.248266	0.0908154	0.201471	0.233363	1	2	0.0457884	0.189941	0.0520743	125.22	108.098	19670.5	0.25682	0.142479	1.80252	0.0714642	0.416559	0.878857
Ctsc	5	0.247631	2.15145	0.87586	0.679065	0.736602	0	5	3.73754e-07	0.0058423	0.000450555	105.671	72.1368	8156.65	0.658722	0.156195	4.2173	2.47249e-05	0.000954032	0.924806
Ctse	1	5.77527	5.77527	5.77527	5.77527	NA	0	1	0.000361385	0.011845	0.000361385	0.289293	0	86.4643	6.32919	2.32537	2.7218	NA	NA	NA
Ctsf	11	-1.89075	0.285728	-0.675405	-0.535911	0.570099	10	1	0.000162218	0.0444279	0.00329286	62.5829	93.6374	4876.34	-0.428748	0.186704	-2.29641	0.0216525	0.190882	1.01297
Ctsz	1	0.806661	0.806661	0.806661	0.806661	NA	0	1	1.06565e-06	3.50465e-05	1.06565e-06	148.294	85.0815	6685.53	0.831218	0.17674	4.70307	2.56281e-06	0.000131718	0.924806
Cttn	7	-3.29054	1.42006	-0.880995	-1.25844	1.60384	5	2	0.00636439	3.26048e-05	7.22524e-07	6.87189	9.39062	771.592	-0.359177	0.169542	-2.11852	0.0341313	0.252185	1.01467
Cul9	10	-1.11578	1.97627	-0.0621732	-0.243615	0.903352	7	3	0.000155661	0.0144788	0.00096824	17.6687	21.4334	4236.63	-0.287087	0.131231	-2.18764	0.0286958	0.229881	0.993661
Cux1	14	-0.369372	2.25268	0.560949	0.346804	0.717722	2	12	0.00350327	0.0484008	0.00706707	57.5469	41.6167	12504.4	0.53191	0.184371	2.88499	0.0039142	0.0595914	0.942118
Cux2	11	-9.11534	1.40693	-0.956487	-0.307791	2.8221	7	4	0.000331409	0.00321202	0.000210749	10.3499	13.9356	2321.24	-0.393756	0.182665	-2.15562	0.0311137	0.251672	0.930244
Cxadr	5	-2.19181	1.26452	-0.477457	-0.450579	1.24241	4	1	0.0303377	0.198742	0.0170661	3.39611	3.85263	622.57	-0.0838986	0.166992	-0.502411	0.615378	0.899293	0.999566
Cxcl10	4	3.4882	11.0164	7.16209	7.0719	3.10729	0	4	1.6484e-36	8.68834e-16	1.49006e-18	19.2816	0.113058	742.055	7.16908	1.00575	7.1281	1.01763e-12	2.02375e-10	1.01443
Cxcl11	2	3.29343	5.91431	4.60387	4.60387	1.85324	0	2	6.62242e-13	3.05293e-10	5.11145e-13	1.21108	0.020192	82.12	5.97949	0.756154	7.90776	2.62064e-15	7.71618e-13	1.01335
Cxcl12	4	-1.87987	0.154436	-0.879896	-0.897073	0.926242	3	1	0.0453718	0.0383519	0.00362315	0.946603	1.51947	208.325	-0.694211	0.351535	-1.9748	0.0482911	0.309581	1.01352
Cxcl13	1	8.64777	8.64777	8.64777	8.64777	NA	0	1	0.0269044	0.284068	0.0269044	1.10544	0	38.4377	8.66164	3.9079	2.21644	0.0266612	0.2178	1.0096
Cxcl16	3	1.06928	2.7696	1.7772	1.49271	0.88514	0	3	9.75814e-11	4.41963e-05	1.02932e-06	15.0343	7.24119	1068.46	1.24151	0.217328	5.71261	1.11253e-08	9.48567e-07	1.00105
Cxcl9	2	-2.70061	6.70617	2.00278	2.00278	6.6516	1	1	5.39436e-05	0.00470047	3.74889e-05	0.144202	0	8.76404	1.5117	1.63916	0.922242	0.356402	0.804115	1.01543
Cxcr5	1	1.22928	1.22928	1.22928	1.22928	NA	0	1	0.00108501	0.0329336	0.00108501	0.580054	0.249331	49.3062	1.20929	0.462698	2.61356	0.00896038	0.103833	1.01536
Cxxc4	4	-0.718133	0.980602	-0.181058	-0.493351	0.787226	3	1	0.0114578	0.0919197	0.0129587	2.27918	2.95443	505.968	-0.455125	0.206871	-2.20004	0.0278038	0.225031	0.999991
Cyb561	5	-4.00794	-0.381552	-2.08929	-1.75915	1.68396	5	0	0.0280929	0.144881	0.0257249	2.88156	4.41935	368.755	-0.66521	0.252377	-2.63578	0.00839431	0.0990312	1.01711
Cyb5d1	3	-0.815471	-0.179383	-0.563529	-0.695731	0.338024	3	0	0.0198416	0.140622	0.0177038	7.50139	10.8041	328.404	-0.465229	0.242349	-1.91966	0.0549005	0.333082	1.01374
Cyb5d2	3	-3.57201	-0.383779	-1.50144	-0.548535	1.79506	3	0	0.000757849	0.00861211	0.000506801	5.93207	8.1678	752.594	-0.508345	0.207521	-2.44961	0.0143013	0.143797	1.01467
Cybb	4	2.04221	4.25162	3.28637	3.42582	1.04771	0	4	3.64257e-19	2.78711e-11	1.53802e-13	16.0895	2.35826	1659.94	3.09974	0.325225	9.53105	1.55706e-21	9.89477e-19	1.01587
Cybc1	7	-0.335045	11.2769	1.67596	0.081122	4.24131	2	5	9.42288e-07	1.07316e-17	1.27653e-20	39.5635	37.6836	2856.95	0.145482	0.164225	0.885871	0.375687	0.832267	0.931316
Cyp20a1	2	-0.319765	0.72838	0.204307	0.204307	0.741151	1	1	0.0260653	0.111446	0.0171751	6.68208	5.64253	515.305	0.375885	0.211685	1.77568	0.0757858	0.40118	0.999468
Cyp26b1	2	-1.12337	0.937933	-0.0927195	-0.0927195	1.45756	1	1	0.000628239	0.00452174	0.00017537	0.4371	0.786713	111.909	-0.6091	0.35705	-1.70592	0.0880224	0.434503	1.00046
Cyp2d22	5	-3.16149	1.19029	-0.493136	-0.478782	1.70117	3	2	0.0421584	0.162451	0.00518867	1.61311	2.76375	233.766	-0.640971	0.252053	-2.543	0.0109907	0.12433	0.958964
Cyp2u1	3	-5.81707	-0.417338	-2.33887	-0.782201	3.01773	3	0	0.000501644	0.0239826	0.000651883	1.15894	1.7431	225.396	-0.746471	0.272923	-2.7351	0.00623616	0.0833958	0.958964
Cyp39a1	1	1.19104	1.19104	1.19104	1.19104	NA	0	1	0.0130068	0.171172	0.0130068	0.5078	0.20635	41.1004	1.22643	0.539552	2.27306	0.0230228	0.198962	1.00773
Cyp46a1	4	-0.499659	0.613647	0.0641917	0.0713894	0.458698	2	2	0.0346287	0.0715817	0.0106252	18.3889	22.278	1546.35	-0.321719	0.17042	-1.8878	0.0590535	0.36256	0.943116
Cyp4f13	11	-9.54266	0.830578	-1.2611	-0.658299	2.80378	10	1	3.12721e-12	1.80968e-11	2.94689e-14	39.3197	69.4385	2579.54	-0.673711	0.175101	-3.84756	0.000119298	0.00381239	0.879701
Cyp4f18	2	1.62071	2.82366	2.22218	2.22218	0.850616	0	2	0.000410475	0.00657739	0.000368463	3.13394	0.394375	206.91	2.62588	1.05475	2.48957	0.0127897	0.133152	1.01352
Cyren	5	-0.356132	6.21376	1.28915	0.152146	2.77053	2	3	0.0395604	0.0938251	0.0121693	12.9315	15.8974	1384.42	-0.148978	0.181688	-0.819965	0.412236	0.832616	1.01564
Cyth3	6	-0.856344	0.0077064	-0.447167	-0.361095	0.341551	5	1	0.0183635	0.205025	0.0374431	13.9704	17.92	2053.63	-0.341028	0.144928	-2.35308	0.0186187	0.182358	0.930244
D11Bhm181e	1	-1.77899	-1.77899	-1.77899	-1.77899	NA	1	0	0.0396939	0.696069	0.0396939	0.314057	0.780508	7.79384	-1.7763	1.08771	-1.63307	0.102454	0.465255	1.01543
D1Ertd622e	4	-2.90317	1.5093	-0.317126	0.0626857	1.87981	2	2	0.0106019	0.0868411	0.0162438	7.56498	7.73542	5335.54	0.00407132	0.135279	0.0300957	0.975991	1	0.878396
D430020J02Rik	1	2.43076	2.43076	2.43076	2.43076	NA	0	1	2.27547e-09	1.29265e-07	2.27547e-09	6.21577	1.16264	413.347	2.45682	0.348275	7.05424	1.73543e-12	3.24338e-10	1.01594
D430040D24Rik	2	-4.1426	-0.790868	-2.46673	-2.46673	2.37003	2	0	1.55641e-05	0.00543651	0.000285551	2.61017	5.20423	300.002	-0.907623	0.233394	-3.8888	0.000100743	0.00294588	1.01101
D430041D05Rik	7	-1.61658	0.703263	-0.613565	-0.730061	0.756903	6	1	0.0443279	0.126083	0.027588	6.21276	7.32197	3189.21	-0.337045	0.201332	-1.67408	0.0941152	0.446212	1.01297
D630008O14Rik	2	1.05115	1.48406	1.2676	1.2676	0.306115	0	2	0.000630356	0.210003	0.00831854	1.93441	1.0663	93.0941	1.26732	0.404193	3.13542	0.00171606	0.0299728	1.00046
D630030B08Rik	1	0.584331	0.584331	0.584331	0.584331	NA	0	1	4.97984e-06	0.000236455	4.97984e-06	7.98696	5.55346	982.607	0.616524	0.159317	3.8698	0.000108927	0.00311531	1.01576
D630045J12Rik	6	-2.43452	-0.252155	-1.60179	-2.01755	0.926632	6	0	0.00745577	0.00301144	0.000143289	3.65175	6.83355	1775.21	-0.945469	0.180247	-5.24541	1.55935e-07	1.05019e-05	0.951626
D7Ertd443e	9	-2.62444	0.701917	-1.02337	-1.22328	1.01718	7	2	0.000553039	0.0373568	0.00129087	3.441	6.11947	291.802	-1.06901	0.356915	-2.99513	0.00274327	0.0445999	0.958964
Daam1	5	-0.552769	1.67999	0.483527	0.459668	0.829466	1	4	0.0218618	0.00228451	9.78543e-05	13.354	10.9183	2321.45	0.23582	0.137393	1.7164	0.086089	0.445665	0.930244
Daam2	4	-3.49775	-0.268475	-1.42546	-0.967808	1.46854	4	0	0.0463309	0.198277	0.04388	2.90271	4.33169	1192.78	-0.486291	0.209547	-2.32068	0.0203043	0.18828	0.968386
Dab2	7	-3.57796	1.20982	0.291653	0.776383	1.71666	1	6	2.57665e-10	0.000284164	1.21901e-05	46.0259	25.8764	2756.59	0.912923	0.203461	4.48696	7.22466e-06	0.000318357	0.955821
Dalrd3	8	-0.931997	1.11267	-0.0720684	-0.13641	0.609155	6	2	0.042338	0.0802187	0.0154601	52.2882	60.0504	2864.46	-0.233352	0.190789	-1.22309	0.221297	0.697503	0.931316
Dars	3	-0.22818	0.438905	0.162217	0.275926	0.347776	1	2	0.00528131	0.0914638	0.011888	17.5099	15.107	1375.08	0.308657	0.15218	2.02824	0.0425357	0.298758	0.953445
Daxx	7	-4.99851	1.62955	0.140063	0.977315	2.29947	1	6	5.01615e-06	0.00891716	0.000488631	20.7679	8.42756	959.569	1.06705	0.242918	4.39262	1.11994e-05	0.000447885	1.00094
Dazap2	2	-0.871379	-0.469066	-0.670223	-0.670223	0.284478	2	0	0.0188109	0.193029	0.0277522	14.7824	20.1192	1259.44	-0.515177	0.259942	-1.98189	0.0474918	0.314654	0.968386
Dbf4	8	-3.83413	2.95816	1.05149	1.49249	2.05509	1	7	1.9118e-10	7.03038e-05	7.19133e-07	19.2501	6.0262	965.382	1.67922	0.271768	6.17887	6.45601e-10	7.15663e-08	1.00094
Dbp	3	-1.06463	-0.416676	-0.689624	-0.587565	0.335817	3	0	0.0156433	0.156502	0.0264069	14.0102	18.2132	1172.53	-0.468472	0.221684	-2.11325	0.0345795	0.253742	1.01576
Dbr1	3	-4.68202	0.562512	-1.19744	0.527191	3.01779	1	2	0.0311386	0.16471	0.0304407	5.1848	3.66027	325.151	0.500692	0.263045	1.90344	0.0569826	0.339616	1.01471
Dcaf10	3	-0.200843	4.13314	1.83301	1.56672	2.17923	1	2	0.0312766	0.0864966	0.00891268	9.11719	6.43362	1758.18	0.423029	0.192203	2.20095	0.0277395	0.231929	0.943116
Dcaf8	9	-0.478375	0.43675	-0.131427	-0.162098	0.244796	8	1	0.0138826	0.209156	0.0450643	67.5112	77.5105	9164.44	-0.192294	0.132172	-1.45488	0.145704	0.579413	0.924806
Dcakd	5	-0.298905	0.659077	0.24011	0.368245	0.407396	2	3	0.00013773	2.19442e-06	2.98487e-08	43.7481	39.397	1436.3	0.191966	0.172419	1.11337	0.26555	0.724904	1.01564
Dcbld2	5	-0.252631	1.52359	0.287438	-0.187543	0.777656	3	2	0.024188	0.105656	0.0213591	17.2787	17.1493	3383.65	-0.141052	0.166869	-0.845286	0.397951	0.844549	0.92751
Dcc	2	-0.985006	-0.369385	-0.677195	-0.677195	0.435309	2	0	0.0499383	0.22731	0.0208027	1.4205	2.00715	591.143	-0.460805	0.238916	-1.92873	0.0537639	0.331301	0.999991
Dcdc2b	2	-0.529777	-0.502496	-0.516137	-0.516137	0.0192902	2	0	0.0468086	0.229679	0.0495213	7.86714	12.5848	326.455	-0.52358	0.271795	-1.92638	0.0540569	0.330609	1.0107
Dchs1	2	-0.444411	1.51195	0.533768	0.533768	1.38336	1	1	0.0351636	0.183466	0.0344142	0.652242	0.919572	332.253	-0.392365	0.216013	-1.8164	0.0693091	0.379586	1.01711
Dck	2	1.57276	2.64552	2.10914	2.10914	0.75856	0	2	5.83685e-08	0.000345748	3.27377e-06	13.7694	3.55461	718.91	1.89592	0.335709	5.6475	1.62795e-08	1.33288e-06	1.0156
Dclk1	15	-2.014	7.69626	0.162383	-0.589654	2.41125	10	5	0.00764252	0.000968845	4.23447e-06	35.8075	47.4591	10057.4	-0.439257	0.163969	-2.6789	0.00738636	0.0966873	0.924806
Dclk2	9	-1.7816	2.33392	0.0430507	0.183388	1.21195	3	6	0.0119165	0.0491582	0.00573412	11.6932	10.1247	2489.73	0.294674	0.163776	1.79925	0.0719787	0.418129	0.879701
Dcp2	2	0.423231	0.732099	0.577665	0.577665	0.218403	0	2	0.0160914	0.0978425	0.0193536	12.3401	8.57953	3100.05	0.481258	0.171737	2.8023	0.00507399	0.0720288	0.949574
Dctn5	4	-1.47549	2.4498	0.294641	0.102129	1.62241	2	2	0.042648	0.219993	0.0507939	46.4577	46.1455	4354.27	0.0923091	0.144903	0.63704	0.524099	0.874343	1.01261
Dcun1d4	7	-1.60233	0.905734	-0.485144	-0.658101	0.823413	5	2	0.0132606	0.0258882	0.00158597	8.60313	11.6999	1225.82	-0.401517	0.16277	-2.46678	0.0136335	0.140312	1.00105
Dcx	6	-3.16919	4.13314	-0.204273	-0.428903	2.4603	4	2	0.0277153	0.0843262	0.00994089	3.27759	4.41106	952.502	-0.242246	0.21049	-1.15086	0.249788	0.706314	1.01669
Dcxr	4	-0.832075	-0.60012	-0.706555	-0.697013	0.117156	4	0	4.36979e-09	0.000219357	6.12803e-06	12.9577	21.1574	607.631	-0.688426	0.159141	-4.32588	1.51922e-05	0.000586035	0.999402
Ddb2	4	-0.959202	6.43412	1.52843	0.319411	3.3293	1	3	0.0287441	0.274821	0.0590125	13.0634	11.6452	1072.68	0.249399	0.16916	1.47434	0.140391	0.545282	1.00094
Ddhd2	6	-0.232278	0.562768	0.262573	0.306276	0.277372	1	5	0.016957	0.231351	0.0509182	34.5432	30.8095	3779.43	0.238198	0.128349	1.85586	0.0634732	0.362755	1.01261
Ddi1	1	-5.62204	-5.62204	-5.62204	-5.62204	NA	1	0	0.000465694	0.0213368	0.000465694	0	0.028819	4.30856	-5.59641	1.9341	-2.89355	0.00380914	0.0553172	1.01198
Ddias	2	2.19284	6.79993	4.49639	4.49639	3.25771	0	2	2.98112e-07	0.000132217	3.13343e-06	2.47706	0.338934	156.894	3.13274	0.464707	6.74133	1.56947e-11	2.41094e-09	1.01375
Ddit4	1	-1.52267	-1.52267	-1.52267	-1.52267	NA	1	0	1.34397e-05	0.000309154	1.34397e-05	11.2296	37.7307	1885.58	-1.49777	0.289749	-5.1692	2.351e-07	1.44192e-05	1.01564
Ddt	2	-0.919061	0.630978	-0.144042	-0.144042	1.09604	1	1	0.0282329	0.190778	0.0275713	4.11399	5.44759	118.777	-0.636699	0.385446	-1.65185	0.0985652	0.459123	1.00046
Ddx11	7	1.12544	4.28636	1.84772	1.47232	1.09893	0	7	6.075e-08	0.00171325	6.67044e-05	20.8396	8.20895	1385.44	1.41857	0.292571	4.84863	1.24318e-06	6.83369e-05	0.951626
Ddx18	3	0.318714	1.31474	0.732193	0.563128	0.519089	0	3	0.0136094	0.147468	0.0223178	10.2751	7.83111	735.524	0.450273	0.164499	2.73723	0.00619584	0.0796101	1.01407
Ddx19a	3	0.0669675	0.486534	0.270393	0.257679	0.210072	0	3	0.0333009	0.147998	0.0235588	9.91059	8.21032	785.971	0.291567	0.167016	1.74574	0.0808558	0.411951	1.01443
Ddx20	2	0.393728	0.43077	0.412249	0.412249	0.0261925	0	2	0.0115225	0.0722935	0.00857556	9.41963	7.18258	827.898	0.443034	0.209567	2.11405	0.0345114	0.253742	1.01407
Ddx21	3	-0.436582	0.359508	-0.00836093	0.051991	0.401461	1	2	0.0295066	0.102716	0.0162782	12.4502	12.8132	1428.75	0.130876	0.190773	0.686028	0.492695	0.87669	0.943116
Ddx27	6	0.225605	1.54755	0.646592	0.492648	0.482586	0	6	0.00192136	0.104817	0.00977659	19.7829	13.9684	1289.08	0.507112	0.139644	3.63147	0.000281814	0.00688549	1.01669
Ddx31	4	0.274355	0.881978	0.680735	0.783303	0.276201	0	4	0.0410446	0.326721	0.0449494	17.9138	12.5947	1503.28	0.470521	0.166162	2.83171	0.00462999	0.0639369	1.01587
Ddx39	7	-21.7362	1.05301	-2.81811	0.507917	8.39381	2	5	2.90521e-05	4.62337e-06	2.70065e-08	20.3383	14.5772	1165.36	0.499609	0.18643	2.67987	0.00736502	0.0915086	1.00094
Ddx43	1	1.12975	1.12975	1.12975	1.12975	NA	0	1	2.20876e-08	1.70276e-06	2.20876e-08	11.0117	4.94714	658.58	1.16247	0.200492	5.79807	6.70809e-09	5.97254e-07	0.999468
Ddx54	4	-0.691417	0.416049	-0.044266	0.049152	0.534382	2	2	0.046055	0.410478	0.0533467	9.31825	8.39048	1273.82	0.149222	0.151256	0.986551	0.323863	0.795556	0.968386
Ddx58	8	0.668478	1.99056	1.39553	1.42679	0.501996	0	8	2.23411e-27	2.47142e-12	5.03715e-15	50.0721	17.5285	2693.97	1.49196	0.214924	6.94183	3.87055e-12	6.93135e-10	1.00645
Ddx60	6	1.24129	2.78078	1.93883	1.96715	0.561732	0	6	8.30394e-22	2.54207e-12	1.28068e-14	28.7898	11.6928	3717.9	1.7762	0.288391	6.15901	7.3203e-10	8.39623e-08	0.949574
Dek	7	-2.50793	2.33616	0.653144	1.02382	1.51958	1	6	4.73439e-14	9.18614e-10	5.26184e-12	56.3888	25.9643	2428.38	1.10342	0.188395	5.85698	4.71349e-09	4.35808e-07	1.00645
Denn2b	9	0.11819	9.26772	2.66525	1.0679	3.74252	0	9	0.000318072	0.143648	0.0157001	20.4041	11.3353	2152.31	0.876075	0.25735	3.40422	0.00066354	0.0140172	1.00645
Dennd2c	6	0.72431	5.78004	2.15691	1.67757	1.83075	0	6	1.93247e-09	0.000221819	2.71292e-06	20.4225	6.29325	1763	1.70873	0.238548	7.16307	7.88927e-13	1.60351e-10	1.01564
Dennd3	5	-5.64053	0.251637	-2.2812	-2.29288	2.34434	4	1	0.0401698	0.0369786	0.000323719	1.21145	1.45896	252.998	-0.141648	0.248113	-0.570901	0.568066	0.884209	1.0155
Dennd4a	8	-0.689083	-0.179275	-0.535359	-0.569746	0.154863	8	0	1.52425e-16	0.000279288	5.59744e-06	114.885	171.424	28703	-0.528938	0.118258	-4.47274	7.72244e-06	0.00035638	0.901975
Dennd4c	4	-0.422657	0.920488	0.140859	0.0328016	0.583073	2	2	0.0315035	0.14716	0.0367127	8.91435	9.33671	2553.45	-0.0636906	0.124216	-0.512741	0.608132	0.911763	0.931316
Dennd5b	7	-0.898288	2.43121	0.513337	-0.151085	1.23257	4	3	0.00767003	0.0567133	0.00440311	5.80834	7.40388	1829.33	-0.251695	0.14304	-1.7596	0.0784748	0.422115	0.943116
Denr	4	-6.34885	0.575762	-2.22175	-1.55695	3.30134	2	2	4.57523e-06	0.000422172	1.28366e-05	11.2287	9.06333	1261.87	0.37854	0.134001	2.82489	0.00472962	0.0656207	1.00094
Depdc1a	1	5.29554	5.29554	5.29554	5.29554	NA	0	1	0.0164636	0.109059	0.0164636	3.46923	0	182.788	5.65245	2.20115	2.56795	0.0102302	0.114037	1.01375
Depdc1b	5	3.89161	7.5227	4.93207	4.29267	1.49106	0	5	2.04102e-17	1.72197e-08	9.77821e-11	4.60122	0.203997	210.365	4.7752	0.554634	8.60964	7.32906e-18	2.98931e-15	1.01223
Deptor	3	-1.63717	-0.719487	-1.17867	-1.17936	0.458842	3	0	0.0165796	0.115304	0.0164698	1.59113	2.62204	644.353	-0.722697	0.275972	-2.61873	0.00882569	0.103833	0.999991
Derl2	5	0.20537	1.52549	0.746005	0.76693	0.556479	0	5	0.0234983	0.209065	0.0027197	22.0626	17.9784	3100.64	0.285298	0.154684	1.84439	0.0651258	0.371565	0.993661
Derl3	8	-5.32341	7.37523	-0.188538	-1.23785	4.50459	6	2	0.0352624	0.0523369	0.00187161	2.16826	2.28557	82.1348	-0.453654	0.440657	-1.02949	0.303248	0.764618	1.01379
Des	1	-5.6532	-5.6532	-5.6532	-5.6532	NA	1	0	0.026614	0.414141	0.026614	0	0.066837	4.29805	-5.6012	2.3646	-2.36878	0.017847	0.167432	1.0123
Dgcr8	8	0.500447	1.28168	0.763315	0.709006	0.257117	0	8	4.55238e-08	0.000285561	1.22395e-05	52.7761	29.1205	3886.77	0.764754	0.221421	3.45384	0.000552658	0.0123193	0.993661
Dgka	3	-0.878226	-0.210038	-0.641502	-0.836242	0.374248	3	0	1.90138e-05	0.00241961	0.000103368	6.85164	13.0879	1103.92	-0.813415	0.202449	-4.01788	5.87238e-05	0.00188638	1.00094
Dgke	3	-0.367193	0.622978	0.123092	0.11349	0.495155	1	2	0.0246737	0.140349	0.0223793	4.52107	4.46474	1396.37	-0.105868	0.165939	-0.637993	0.523478	0.881863	0.943116
Dgkg	5	-1.42017	1.40244	-0.390044	-0.629009	1.05935	4	1	0.0199713	0.23738	0.0484594	4.47219	5.96753	735.145	-0.412037	0.171636	-2.40065	0.016366	0.157946	1.01407
Dgkz	12	-3.52402	1.23152	0.113976	0.535701	1.25542	3	9	1.23947e-05	0.00243423	0.00010243	92.3282	70.8106	9624.69	0.318761	0.132343	2.4086	0.0160139	0.163467	0.942118
Dglucy	8	-1.17903	3.22298	0.521422	0.425608	1.28246	2	6	0.0330272	0.262322	0.0606025	22.4001	17.3132	1901.65	0.454766	0.144914	3.13818	0.0017	0.0309119	0.953445
Dguok	8	-3.17234	2.4498	0.0857609	-0.15265	1.6515	5	3	0.0295592	0.241151	0.0257242	20.1847	21.7848	1362.16	-0.0227046	0.156394	-0.145175	0.884573	0.986691	0.953445
Dhfr	1	1.59381	1.59381	1.59381	1.59381	NA	0	1	0.000401805	0.00661522	0.000401805	1.86724	0.573223	246.587	1.62304	0.387828	4.18494	2.85237e-05	0.00104307	0.960382
Dhrs1	4	-1.91538	0.344953	-0.575988	-0.36676	0.956518	3	1	0.032569	0.2293	0.0165153	9.23244	9.97956	667.627	-0.103438	0.183285	-0.564355	0.572512	0.88537	1.00091
Dhrs11	2	0.277372	0.37828	0.327826	0.327826	0.0713526	0	2	0.0398553	0.344205	0.101952	10.3312	8.33791	416.308	0.352181	0.182337	1.93148	0.0534237	0.328855	1.0107
Dhrs13	3	0.701055	6.73023	3.35988	2.64836	3.07692	0	3	0.0101612	0.219993	0.00381931	1.09937	0.446254	58.1982	1.26218	0.501441	2.51711	0.011832	0.125647	1.01536
Dhrs13os	1	0.896155	0.896155	0.896155	0.896155	NA	0	1	0.040681	0.390948	0.040681	0.887468	0.558326	77.5498	0.925312	0.451296	2.05034	0.040331	0.279817	1.01379
Dhtkd1	4	-0.882043	-0.173258	-0.6295	-0.73135	0.322904	4	0	1.04335e-05	0.000429003	1.34705e-05	2.6043	3.82692	444.805	-0.649133	0.197383	-3.2887	0.0010065	0.0193482	1.01374
Dhx15	5	0.274927	0.450307	0.345275	0.299952	0.0784309	0	5	4.70498e-05	0.0308179	0.00383196	91.058	72.0617	7846.51	0.344661	0.150434	2.29111	0.0219569	0.206284	0.901975
Dhx16	7	-0.954758	1.54204	-0.0546048	-0.344278	0.796758	4	3	0.0323784	0.0645069	0.0109469	18.9556	21.6175	2095.13	-0.0841447	0.161867	-0.519838	0.603177	0.918296	0.879701
Dhx32	7	-5.88307	2.19712	-0.394578	0.788016	2.87251	2	5	1.67505e-07	0.00184277	2.39043e-05	12.0334	7.79412	998.371	0.656338	0.164853	3.98135	6.85238e-05	0.00212724	1.01576
Dhx58	5	2.02516	4.16676	2.69222	2.49961	0.847935	0	5	5.05696e-30	1.63865e-13	4.43055e-16	39.3268	8.23053	1553.59	2.34452	0.263545	8.89609	5.78484e-19	2.83455e-16	0.953445
Dhx58os	1	2.84608	2.84608	2.84608	2.84608	NA	0	1	1.0215e-08	2.19405e-06	1.0215e-08	1.6089	0.174257	49.3815	2.88234	0.537421	5.36327	8.1729e-08	5.58237e-06	1.01529
Dhx9	9	-0.719631	2.09259	0.0373924	-0.138634	0.807831	7	2	2.29923e-05	3.61633e-05	1.10992e-06	149.701	168.457	17032.6	-0.0706769	0.159845	-0.442158	0.658375	0.937225	0.878396
Diaph1	8	-7.03427	4.92123	0.351877	0.86314	3.45406	2	6	0.00752448	0.19244	0.0151486	9.25937	6.73293	1698.21	0.596061	0.252469	2.36093	0.0182291	0.176725	0.951626
Diaph2	5	-0.756046	0.946587	0.19356	0.466998	0.707988	2	3	0.00094846	0.00953864	0.000833397	52.8927	35.6067	7786.02	0.530073	0.130213	4.07082	4.68488e-05	0.00173007	0.878857
Diaph3	5	3.07204	5.67525	4.56658	5.13184	1.14184	0	5	1.15371e-11	6.5289e-07	7.59775e-09	12.259	0.489714	931.269	4.16257	0.651699	6.38726	1.68882e-10	2.15482e-08	1.0156
Dip2b	5	-0.766868	-0.48044	-0.593021	-0.552516	0.108615	5	0	9.53285e-10	4.46374e-05	7.81557e-07	46.671	69.6365	13260.7	-0.518864	0.130627	-3.97211	7.12401e-05	0.00237217	0.924806
Dipk2a	1	0.401559	0.401559	0.401559	0.401559	NA	0	1	0.0173341	0.118835	0.0173341	6.12736	4.92217	841.697	0.431256	0.179376	2.4042	0.0162077	0.156701	1.0156
Dis3	5	-0.499767	0.985459	0.537216	0.66859	0.607446	1	4	5.54747e-12	4.19894e-09	2.59537e-11	18.9351	10.6317	1887.08	0.708057	0.195369	3.62421	0.000289846	0.00707599	1.01564
Disp3	3	-5.24448	-0.631748	-2.44786	-1.46734	2.45772	3	0	0.0031663	0.078172	0.00167697	1.85393	3.28684	499.887	-0.771803	0.214316	-3.60123	0.000316715	0.00772804	0.999402
Dlc1	9	-2.11265	0.517315	-0.660239	-0.636302	0.775351	7	2	0.0315485	0.0753664	0.00991495	8.53414	12.1134	1643.17	-0.618281	0.197463	-3.13112	0.00174142	0.0315254	0.951626
Dleu2	12	-3.04273	2.25719	-0.497661	-0.278484	1.28531	8	4	5.38731e-09	3.17028e-06	5.30303e-08	222.521	241.524	23258.4	-0.0777863	0.115249	-0.674939	0.499715	0.88537	0.878396
Dlg1	15	-1.66954	1.61844	0.0134065	-0.0161987	0.928022	8	7	0.00377732	0.0917205	0.0121217	38.3284	37.2208	4467.99	0.0856415	0.128784	0.665002	0.506049	0.864779	1.01297
Dlg2	17	-3.81947	1.36291	-0.560305	-0.495683	1.11615	12	5	0.0140355	0.000518858	8.88674e-06	20.418	27.0852	5502.86	-0.397122	0.200201	-1.98362	0.0472982	0.331516	0.878857
Dlg3	8	-1.61134	1.23843	-0.394394	-0.385384	1.10148	4	4	0.0093878	0.00202302	8.46857e-05	10.7828	13.0525	2194.7	-0.245191	0.144516	-1.69663	0.0897663	0.454891	0.930244
Dlg4	16	-0.952059	4.26465	-0.0170075	-0.282027	1.20508	12	4	0.0462995	0.00231974	0.000143874	52.8865	60.0468	8497.23	-0.232854	0.192556	-1.20928	0.226556	0.721269	0.878857
Dlgap1	19	-1.931	1.09884	-0.621585	-0.781562	0.700359	16	3	0.0386918	0.103314	0.0103724	41.92	58.3632	7980.83	-0.603089	0.199745	-3.01929	0.00253371	0.0449194	0.878396
Dlgap2	8	-0.888302	0.71143	-0.376985	-0.506717	0.503801	7	1	0.024531	0.141688	0.0192993	8.35597	11.6672	1367.02	-0.500961	0.218751	-2.2901	0.0220157	0.192584	1.01564
Dlgap4	12	-4.16446	0.69255	-0.635207	-0.258976	1.50924	7	5	0.00880095	0.0284328	0.000981867	43.2641	51.3876	7394.29	-0.194981	0.119284	-1.63458	0.102136	0.496907	0.878857
Dlgap5	7	4.09982	7.2554	5.79052	5.46483	1.18498	0	7	8.52472e-19	8.36929e-09	1.98389e-11	10.5731	0.167064	610.381	5.37084	0.743462	7.2241	5.0443e-13	1.08548e-10	0.999991
Dlk2	3	-8.73785	7.34847	-0.683137	-0.660022	8.04319	2	1	7.39754e-11	7.32746e-10	2.46479e-12	4.1497	6.85381	365.79	-0.676939	0.235497	-2.87451	0.00404657	0.0579363	1.01594
Dlst	12	-1.13354	0.732495	0.198703	0.244345	0.492024	2	10	0.0054212	0.0982053	0.0142667	96.1045	74.8995	5739.75	0.397681	0.142064	2.79932	0.00512106	0.0739144	0.924806
Dmac2	6	-11.4448	0.720058	-1.8679	-0.0828988	4.71418	3	3	0.0315566	0.0366426	0.00339683	25.496	31.6089	1282.67	-0.0618372	0.181848	-0.34005	0.733819	0.93117	1.00094
Dmc1	2	1.87445	3.8267	2.85057	2.85057	1.38045	0	2	0.000434485	0.0110342	0.000433883	1.0611	0.300795	73.7207	2.08683	0.549651	3.79664	0.00014667	0.00402574	1.01379
Dmrtb1	2	-0.609254	8.16629	3.77852	3.77852	6.20525	1	1	1.50129e-06	6.50017e-06	2.50899e-08	1.12238	0.262839	50.4819	2.13062	0.597274	3.56724	0.000360768	0.00849598	1.01529
Dmtn	9	-0.831689	2.55913	0.191909	-0.0914408	1.10994	5	4	0.046291	0.00186516	7.07729e-05	19.2048	21.3769	2985.46	-0.272052	0.166418	-1.63475	0.102102	0.48452	0.92751
Dna2	6	2.38002	13.2553	5.92849	5.19719	3.95846	0	6	1.98012e-48	1.31571e-21	1.08106e-24	27.1821	1.28458	2571.86	4.42812	0.575635	7.69259	1.44191e-14	3.74033e-12	1.00645
Dnah1	2	-5.0283	-0.589124	-2.80871	-2.80871	3.13897	2	0	0.0275572	0.201172	0.0418392	0.282463	0.463901	174.344	-0.722515	0.310378	-2.32785	0.0199199	0.180374	1.01322
Dnah17	2	0.281481	2.4498	1.36564	1.36564	1.53323	0	2	0.00472931	0.05633	0.00460033	1.95091	1.63453	1084.97	0.323424	0.146536	2.20713	0.0273052	0.220074	1.01669
Dnah6	1	-0.922716	-0.922716	-0.922716	-0.922716	NA	1	0	0.0112708	0.134285	0.0112708	0.174255	0.34711	120.705	-0.888666	0.359991	-2.46858	0.013565	0.138768	1.01338
Dnah7b	5	-3.39672	0.416745	-1.58748	-1.89075	1.47313	4	1	0.0318908	0.256725	0.0190736	0.139214	0.28036	88.0423	-0.952122	0.344068	-2.76725	0.00565312	0.0743315	1.01402
Dnah7c	1	-1.41655	-1.41655	-1.41655	-1.41655	NA	1	0	0.00111881	0.038658	0.00111881	0.091713	0.197324	68.8393	-1.39154	0.445905	-3.1207	0.0018042	0.0308972	1.01335
Dnaic1	2	-3.24518	1.39276	-0.92621	-0.92621	3.27952	1	1	0.0280496	0.109645	0.0121291	0.159978	0.200456	15.546	-0.576812	1.13041	-0.510267	0.609864	0.896724	1.01561
Dnajb11	3	-1.29457	0.451045	-0.28682	-0.0169341	0.903562	2	1	0.00313037	0.0770456	0.00575019	19.8942	14.6137	1343.2	0.332502	0.196966	1.68812	0.0913889	0.453352	0.953445
Dnajb13	1	-1.25785	-1.25785	-1.25785	-1.25785	NA	1	0	3.0897e-07	1.17988e-05	3.0897e-07	8.20051	21.4442	1609.51	-1.22882	0.232984	-5.27424	1.33304e-07	8.71068e-06	1.01564
Dnajb2	12	-5.13959	0.22025	-1.74177	-0.840388	1.88667	11	1	0.00189788	0.139741	0.0108449	12.6075	19.111	1066.04	-0.697579	0.203204	-3.43291	0.000597142	0.0129859	1.00105
Dnajb4	7	-4.89638	8.52318	0.259421	-0.27764	4.02963	6	1	0.00126884	0.00845122	0.000494539	11.6124	15.4785	1863.39	-0.286207	0.156256	-1.83166	0.0670026	0.387479	0.943116
Dnajb5	6	-2.29304	5.47201	0.502063	0.0401061	2.78016	3	3	0.00060575	0.0510635	0.00446336	12.9651	17.6413	2848.63	-0.352038	0.14663	-2.40086	0.0163568	0.15866	1.00645
Dnajc10	5	-0.193593	0.844613	0.273968	0.280768	0.37504	1	4	0.0139597	0.0411088	0.00563713	16.7238	14.5141	1836.06	0.250019	0.159677	1.56578	0.117399	0.512132	0.951626
Dnajc12	2	-2.39161	-0.920228	-1.65592	-1.65592	1.04043	2	0	0.00190716	0.284014	0.00980107	0.529524	1.24098	99.2552	-1.18681	0.37786	-3.14088	0.00168444	0.0295212	1.00046
Dnajc15	3	-0.29575	0.839084	0.0865011	-0.283831	0.651783	2	1	0.0216302	0.119152	0.0170697	4.64064	5.41294	1113.17	-0.23888	0.154637	-1.54477	0.122401	0.50544	1.01576
Dnajc9	4	0.717973	2.04775	1.36457	1.34629	0.637871	0	4	3.36613e-05	0.00123632	3.63118e-05	8.9819	3.15424	298.001	1.32472	0.313468	4.22603	2.3785e-05	0.000849461	1.0155
Dnase1l1	4	-0.377902	0.625516	0.314965	0.506123	0.47197	1	3	0.0148677	0.0998075	0.0108903	5.71641	4.77144	246.239	0.434786	0.238061	1.82636	0.0677954	0.376795	1.00733
Dnase1l2	5	-4.64819	0.474397	-0.956984	0.0842642	2.15187	2	3	0.0463459	0.0107111	0.000708779	5.88743	8.0153	393.549	-0.34637	0.220106	-1.57365	0.115568	0.491733	1.01471
Dnase1l3	1	4.75621	4.75621	4.75621	4.75621	NA	0	1	4.29952e-05	0.00588452	4.29952e-05	0.159648	0	26.4052	4.778	1.06752	4.47578	7.61319e-06	0.000316357	1.016
Dnase2a	8	-0.71603	5.77861	1.41797	0.361502	2.38886	3	5	0.006248	0.0208144	0.000964015	25.7994	26.8637	3223.1	-0.0490562	0.158242	-0.310008	0.756555	0.936319	1.01261
Dnm1	17	-5.73894	0.687176	-1.29056	-0.871441	1.85763	14	3	6.57552e-05	0.0285494	0.00354304	57.7435	61.7248	8203.91	-0.318561	0.198033	-1.60863	0.107698	0.510529	0.878396
Dnm1l	7	-0.2087	3.2022	0.658644	0.29001	1.15137	1	6	0.0483595	0.210196	0.0520529	43.1779	37.377	5152.21	0.273098	0.138241	1.97552	0.0482089	0.3305	0.901975
Dnm2	14	-1.27672	0.905235	0.00247318	-0.0503704	0.6277	8	6	0.000127371	0.00102273	5.47645e-05	106.662	110.482	9984.4	-0.0187485	0.123287	-0.152072	0.87913	0.991822	0.924806
Dnmt1	4	0.384494	1.62626	1.11697	1.22856	0.575081	0	4	7.69993e-07	0.000991769	5.40981e-05	36.1518	12.2484	3345.81	1.35926	0.262625	5.17568	2.27079e-07	1.4013e-05	1.01297
Dnmt3a	11	0.192193	1.18863	0.58767	0.458721	0.340093	0	11	1.40763e-06	0.00863496	0.000752615	103.895	82.6089	15647.1	0.419381	0.146494	2.86278	0.00419937	0.0662288	0.878396
Dnmt3aos	1	0.653771	0.653771	0.653771	0.653771	NA	0	1	0.0372414	0.186315	0.0372414	8.40166	6.1221	423.006	0.692358	0.277994	2.49055	0.0127546	0.132915	1.01374
Dnpep	11	-1.36012	2.77676	-0.345042	-0.679589	1.10926	9	2	0.0241798	0.0722645	0.0093377	11.063	14.6254	983.546	-0.306347	0.184903	-1.65679	0.0975612	0.456926	1.00094
Dnph1	1	2.2545	2.2545	2.2545	2.2545	NA	0	1	8.72634e-05	0.00462306	8.72634e-05	1.8568	0.240333	46.7857	2.29555	0.580954	3.95135	7.77106e-05	0.00235906	1.01529
Dock2	6	-0.353808	0.345581	0.144616	0.191138	0.257025	1	5	0.000183472	0.001361	7.64675e-05	139.935	116.059	22375	0.290877	0.129622	2.24404	0.02483	0.227208	0.878396
Dok2	7	0.209571	3.92026	1.79888	1.51195	1.52686	0	7	0.000362768	0.00366212	0.000174635	5.96023	2.50424	189.591	1.49572	0.416056	3.59499	0.000324404	0.00779478	1.01322
Dok7	4	-3.84362	0.405276	-1.48686	-1.25456	1.75531	3	1	0.0390687	0.206638	0.0130346	1.50954	1.99718	168.108	-0.480021	0.376629	-1.27452	0.20248	0.64589	1.01375
Donson	7	-0.508231	3.33304	0.786965	0.46252	1.19762	1	6	0.0251183	0.427534	0.0780329	33.5971	24.0372	1847.97	0.456476	0.18955	2.40821	0.0160308	0.162269	0.951626
Dpagt1	5	-10.0502	1.0541	-2.85108	-1.7816	4.53512	3	2	3.49163e-12	4.45534e-12	1.3215e-14	12.0758	9.03552	887.339	0.506231	0.173957	2.91009	0.00361329	0.0529305	1.0156
Dpf3	5	-5.53523	6.33487	1.11771	1.42506	4.77198	2	3	0.0064296	0.379106	0.0151691	0.663371	0.555035	49.8572	0.389869	0.422927	0.921835	0.356615	0.804444	1.01529
Dph5	6	0.0256587	0.767419	0.416938	0.476097	0.353883	0	6	0.00434879	0.0163697	0.0012267	14.0335	8.89874	909.237	0.560063	0.164947	3.39542	0.000685228	0.0142765	1.0156
Dph6	6	-2.27927	0.712126	-0.0457383	0.261709	1.11407	1	5	0.0457667	0.126567	0.0203991	11.098	9.30826	1056.1	0.278481	0.13966	1.99399	0.0461526	0.301101	1.01669
Dpp10	5	-0.830587	-0.0525992	-0.503158	-0.446942	0.327934	5	0	0.0290991	0.131001	0.01213	7.59189	11.1433	1704.51	-0.567652	0.259127	-2.19064	0.0284781	0.226102	1.01587
Dpp7	8	-1.94215	1.18159	0.209953	0.712286	1.09653	3	5	4.6479e-10	1.24135e-06	1.65566e-08	17.8682	11.1849	1344.28	0.732863	0.148158	4.94648	7.55665e-07	4.15929e-05	1.01587
Dpp9	3	-0.614202	0.522225	0.0834999	0.342476	0.610875	1	2	0.00232988	0.189917	0.0274096	13.4954	12.9286	2473.66	0.167702	0.159673	1.05028	0.293587	0.779571	0.931316
Dpy19l1	6	-0.633208	0.913325	0.560794	0.787998	0.590883	1	5	8.58797e-12	1.63746e-07	2.49247e-09	31.1972	18.3964	3542.68	0.623437	0.158994	3.92114	8.81301e-05	0.00262676	1.01297
Dpy19l3	7	-0.958444	-0.120463	-0.548214	-0.544127	0.292943	7	0	8.06108e-05	0.00475494	0.000237604	4.12704	5.63805	1040.75	-0.54466	0.187084	-2.91131	0.00359915	0.0527944	1.01576
Dpy19l4	5	-1.24447	0.3145	-0.081164	0.193858	0.653957	1	4	0.0414701	0.233891	0.0735453	35.216	31.4174	6473.1	0.24644	0.123789	1.99081	0.0465014	0.315939	0.942118
Dscaml1	7	-7.57203	-0.781196	-3.27054	-2.63215	2.30507	7	0	1.53947e-05	0.0668406	0.00171478	2.37863	4.61372	821.57	-1.06128	0.272492	-3.8947	9.83211e-05	0.00288321	1.01407
Dscc1	3	1.52682	4.00798	2.75529	2.73107	1.24076	0	3	2.75579e-14	2.30796e-07	1.59537e-09	7.42476	0.714568	320.113	2.75207	0.438105	6.28176	3.34762e-10	3.96392e-08	1.01471
Dsn1	3	1.68781	2.26053	2.02153	2.11626	0.297877	0	3	0.00480069	0.00459091	8.64079e-05	12.3975	4.76811	543.488	1.52758	0.294749	5.18264	2.18766e-07	1.37353e-05	1.00091
Dtl	6	1.87703	10.946	5.13502	4.97238	3.16433	0	6	1.82384e-18	1.83421e-16	2.61787e-19	23.4205	0.957629	1476.91	3.93483	0.730321	5.38781	7.13207e-08	5.24893e-06	0.953445
Dtna	9	-2.25787	0.626531	-0.891981	-0.928709	0.828917	8	1	0.000713652	0.0167388	0.00115257	6.2092	10.2349	1665.26	-0.675914	0.218581	-3.09229	0.00198619	0.0348883	0.953445
Dtnb	15	-9.91183	9.30305	-0.296936	-0.255323	3.94487	9	6	0.0050132	0.00893888	0.000254084	12.1347	15.3877	1198.63	-0.00668236	0.23399	-0.0285583	0.977217	0.993553	1.00094
Dtx3l	2	0.838421	1.09914	0.968778	0.968778	0.184353	0	2	3.96522e-07	0.000253169	7.83537e-06	13.2568	7.5971	2009.29	0.930183	0.174657	5.32577	1.00528e-07	7.11301e-06	0.955821
Dtx4	1	0.338943	0.338943	0.338943	0.338943	NA	0	1	2.27248e-05	0.000495705	2.27248e-05	42.5207	34.9862	8132.03	0.36652	0.127603	2.87235	0.00407433	0.0646012	0.878857
Dtymk	4	0.575667	1.49128	0.995295	0.957119	0.377715	0	4	1.00362e-06	0.0216262	0.00153783	73.9872	31.9249	1995.12	1.05614	0.26649	3.96313	7.39745e-05	0.00243755	0.931316
Duoxa1	3	-2.89874	2.10114	-0.604318	-1.01535	2.52516	2	1	0.00519639	0.067759	0.000587237	0.086298	0.630689	35.4391	-1.41023	1.03621	-1.36095	0.173529	0.602233	1.0123
Dupd1	1	-3.87185	-3.87185	-3.87185	-3.87185	NA	1	0	0.00125901	0.0976657	0.00125901	0	0.293942	6.80842	-3.89434	1.48376	-2.62465	0.00867388	0.101287	1.01657
Dus3l	4	-1.33695	0.0349662	-0.644838	-0.638685	0.567237	3	1	0.00083195	0.0180565	0.000785557	19.2763	27.9447	2353.81	-0.492745	0.144161	-3.41802	0.000630793	0.0143227	0.930244
Dusp11	8	-0.56509	2.04609	0.111836	-0.194524	0.858061	5	3	0.00561744	0.0571409	0.00476052	69.1186	78.6634	7479.03	-0.0954453	0.132038	-0.72286	0.469766	0.876086	0.901975
Dusp16	7	-5.88307	1.08337	-0.353198	0.786701	2.55437	2	5	2.63015e-08	0.000286192	8.04181e-06	14.3941	8.65411	1684.49	0.65695	0.148484	4.42437	9.67235e-06	0.000411652	0.953445
Dusp27	2	-2.37907	-0.0697278	-1.2244	-1.2244	1.63295	2	0	0.0315892	0.00734242	0.000318327	0.982349	1.99859	243.221	-0.862713	0.255288	-3.37937	0.000726523	0.0149862	1.00733
Dusp4	1	-0.343745	-0.343745	-0.343745	-0.343745	NA	1	0	0.0409185	0.257359	0.0409185	2.48845	3.05242	307.231	-0.316398	0.199707	-1.58432	0.113122	0.49896	0.960382
Dusp5	1	-1.11186	-1.11186	-1.11186	-1.11186	NA	1	0	0.00367005	0.0462888	0.00367005	1.17948	1.88881	172.543	-1.07674	0.345169	-3.11945	0.00181188	0.030941	1.01375
Dut	3	0.355635	1.78445	1.14503	1.295	0.726119	0	3	0.000891912	0.0185646	0.00108876	7.57032	2.53401	282.191	1.33849	0.312293	4.28602	1.81904e-05	0.00067589	1.0155
Dvl3	3	-0.545621	1.36222	0.253566	-0.055906	0.990857	2	1	9.29973e-09	9.46045e-12	3.58607e-14	17.433	16.4679	2223.14	0.117289	0.119731	0.979608	0.327279	0.789252	1.00645
Dync1li2	8	-0.422706	0.453833	-0.0302671	-0.00298818	0.292183	4	4	0.00478705	0.0133159	0.00127007	50.3665	55.8563	6683.61	-0.114628	0.113184	-1.01276	0.311176	0.80613	0.878857
Dync2h1	9	-13.398	3.03964	-0.981827	0.498381	4.82575	4	5	3.19645e-28	7.6217e-25	3.42175e-28	7.01188	6.32983	3096.75	0.181205	0.129758	1.39649	0.162567	0.602032	0.949574
Dynlrb1	3	-0.479146	0.897969	0.101042	-0.115696	0.713683	2	1	0.0148616	0.169657	0.0200452	13.8968	14.3586	380.853	0.0068823	0.195942	0.0351243	0.971981	0.993322	1.01594
Dyrk1b	3	-1.68737	-0.175999	-0.721709	-0.301758	0.838648	3	0	0.0202761	0.0054484	0.000108513	10.6453	23.0385	1477.41	-0.918952	0.212584	-4.32276	1.54087e-05	0.000618849	0.951626
Dyrk3	1	-0.920672	-0.920672	-0.920672	-0.920672	NA	1	0	0.0472898	0.275944	0.0472898	0.638297	0.926248	116.953	-0.886781	0.417524	-2.1239	0.0336783	0.250616	1.01367
Dyrk4	2	-0.630936	3.83756	1.60331	1.60331	3.1597	1	1	2.22039e-17	2.22579e-16	3.13799e-19	17.9356	5.84211	1042.75	1.73948	0.272315	6.38775	1.6834e-10	2.15482e-08	1.01576
Dzank1	4	-7.02991	-0.375607	-2.60964	-1.51652	3.08987	4	0	0.0187347	0.000373324	9.43097e-06	8.21728	10.0258	2477.31	-0.39611	0.182771	-2.16724	0.0302162	0.246644	0.930244
E030018B13Rik	1	-0.894901	-0.894901	-0.894901	-0.894901	NA	1	0	1.73174e-07	1.02813e-05	1.73174e-07	9.41823	17.7308	539.969	-0.861567	0.187165	-4.60325	4.15958e-06	0.00018848	0.999468
E030032P16Rik	1	3.42898	3.42898	3.42898	3.42898	NA	0	1	0.0338504	0.650393	0.0338504	0.113256	0	7.17166	3.45646	1.63151	2.11857	0.0341272	0.252178	1.0154
E130018N17Rik	1	-5.21708	-5.21708	-5.21708	-5.21708	NA	1	0	0.00304638	1	0.00304638	0	0.107276	3.2461	-5.1902	2.12753	-2.43955	0.0147056	0.146788	1.01198
E130304I02Rik	2	-3.40986	1.51195	-0.948954	-0.948954	3.48024	1	1	0.0264225	0.359104	0.0217353	0.070765	0.233305	3.88956	-2.26228	1.55066	-1.45891	0.144589	0.550522	1.0123
E130308A19Rik	4	-2.37303	0.420446	-0.586491	-0.196688	1.25036	2	2	0.0365898	0.0411524	0.00383197	3.8067	3.84739	914.346	-0.0526493	0.18645	-0.282377	0.777654	0.943885	1.01401
E130317F20Rik	2	-0.477961	0.411816	-0.0330725	-0.0330725	0.629168	1	1	0.0406481	0.189544	0.0329261	3.69892	3.38497	485.85	0.223182	0.204128	1.09335	0.274241	0.739052	0.999566
E230013L22Rik	1	0.681602	0.681602	0.681602	0.681602	NA	0	1	0.044104	0.215038	0.044104	4.08052	3.00005	254.303	0.701902	0.315669	2.22354	0.0261797	0.22258	0.958964
E230020D15Rik	1	-1.39022	-1.39022	-1.39022	-1.39022	NA	1	0	3.03724e-05	0.00104752	3.03724e-05	0.450998	1.36837	239.487	-1.35277	0.313907	-4.30947	1.63645e-05	0.000618849	1.01101
E230029C05Rik	6	-0.69491	0.301544	-0.443644	-0.578955	0.375025	5	1	5.44206e-08	0.00180096	0.000105255	178.143	311.715	15945.5	-0.622829	0.170018	-3.6633	0.000248984	0.00672238	0.924806
E2f1	2	2.97773	3.17143	3.07458	3.07458	0.136968	0	2	7.03973e-08	0.00125133	5.09559e-05	12.9013	1.40477	652.469	3.07629	0.350642	8.77329	1.73525e-18	7.70559e-16	0.999468
E2f2	2	2.1382	3.47179	2.80499	2.80499	0.942987	0	2	8.0212e-15	2.59153e-12	8.40466e-15	6.65765	0.612084	492.592	3.16535	0.405857	7.79917	6.23162e-15	1.75443e-12	1.00091
E2f3	4	-0.922038	4.46314	0.824058	-0.122436	2.48309	2	2	6.80542e-25	8.78585e-41	8.38048e-45	21.4516	17.849	2439.93	0.257072	0.176054	1.46019	0.144237	0.551176	1.00645
E2f4	3	0.193887	0.349778	0.281771	0.301648	0.0798237	0	3	0.029002	0.268278	0.0389155	29.3051	25.5776	1747.3	0.32656	0.15495	2.10752	0.0350725	0.255968	1.01587
E2f6	6	0.802955	2.60069	1.49261	1.24107	0.751025	0	6	2.84666e-06	0.0106678	0.000708215	12.9646	7.39674	792.167	0.724537	0.253091	2.86275	0.00419981	0.0594987	1.01443
E2f7	8	4.02169	10.4161	6.3411	5.49726	2.35532	0	8	9.81415e-21	1.55184e-12	2.25929e-15	9.11883	0	563.113	6.2401	2.45071	2.54624	0.0108891	0.120109	0.999991
E2f8	4	4.54184	7.67087	6.5524	6.99844	1.37771	0	4	1.5008e-22	3.49904e-13	8.28477e-16	13.3073	0.109941	745.527	7.04499	1.3813	5.10025	3.39206e-07	2.00164e-05	1.01467
E330018M18Rik	1	-3.17248	-3.17248	-3.17248	-3.17248	NA	1	0	0.0116247	0.408981	0.0116247	0	0.326077	9.54208	-3.15943	1.33088	-2.37393	0.0175997	0.166017	1.01211
E430014B02Rik	1	-0.988888	-0.988888	-0.988888	-0.988888	NA	1	0	0.0038777	0.0722645	0.0038777	0.667126	1.12718	115.331	-0.961934	0.359389	-2.67658	0.00743784	0.0921031	1.00046
E4f1	8	-1.28015	1.39602	-0.0774775	-0.176998	0.922238	5	3	0.00320915	0.00360013	0.00016477	22.9575	26.0323	2200.05	-0.11748	0.128629	-0.913319	0.361075	0.835875	0.879701
Eaf2	3	-7.01344	7.48371	1.05996	2.7096	7.38802	1	2	3.60786e-14	1.08147e-06	4.90009e-09	0.50783	0.244969	30.4927	1.06242	0.543414	1.95508	0.0505741	0.318143	1.01424
Eapp	3	-3.39672	-0.273557	-1.38741	-0.491946	1.74354	3	0	0.0207913	0.21084	0.0412516	7.53771	9.61547	922.631	-0.336827	0.157509	-2.13847	0.032479	0.244243	1.0156
Ebpl	3	-0.49248	-0.00914427	-0.310155	-0.428841	0.262618	3	0	0.0343811	0.122756	0.0196233	1.61197	1.87957	429.965	-0.344588	0.207129	-1.66364	0.0961849	0.450633	1.01711
Echdc1	4	-0.704963	4.61383	1.2906	0.62677	2.34148	1	3	0.0111652	0.0380728	0.00282103	2.61186	2.70846	302.148	-0.120868	0.24294	-0.497523	0.61882	0.911173	0.958964
Echdc2	6	-6.95192	0.536697	-1.8853	-1.16417	2.60566	5	1	0.00117814	0.0461551	0.00381727	1.57403	3.08247	105.016	-1.37094	0.486303	-2.8191	0.00481591	0.0664821	1.00046
Ecm2	2	1.48864	2.062	1.77532	1.77532	0.405427	0	2	0.0175174	0.00413512	6.36593e-05	2.41882	0.747741	298.606	1.67901	0.398411	4.21427	2.50591e-05	0.000893457	1.01101
Ecpas	11	-0.846317	1.44266	0.28075	0.289169	0.576247	2	9	0.000956713	0.105965	0.0214802	65.2343	57.4676	10107	0.350862	0.155387	2.25799	0.0239462	0.212318	0.942118
Ect2	11	3.03202	9.88157	6.51669	5.92274	2.53806	0	11	6.18624e-33	4.61364e-08	1.30813e-10	14.1418	0.537146	692.762	3.88718	0.869665	4.46974	7.83139e-06	0.000324886	1.01407
Eda2r	2	3.46706	5.32407	4.39556	4.39556	1.3131	0	2	0.00137806	0.278603	0.00450845	0.234163	0.019553	24.999	4.0945	1.11972	3.65672	0.000255463	0.00636781	1.01556
Edn1	1	2.28912	2.28912	2.28912	2.28912	NA	0	1	0.0295472	0.526667	0.0295472	0.455641	0.098758	23.4184	2.30377	0.971538	2.37126	0.0177276	0.166498	1.0157
Eea1	4	0.21835	0.723572	0.487213	0.503465	0.267569	0	4	0.00680243	0.141745	0.010845	19.7422	15.9302	3521.98	0.346601	0.187582	1.84773	0.0646411	0.37004	0.993661
Eef2k	8	-4.52289	-0.556039	-1.38343	-0.892467	1.32034	8	0	5.2895e-20	1.16124e-13	4.35843e-16	42.2058	93.009	8583.39	-1.03867	0.180832	-5.74387	9.25377e-09	8.64426e-07	0.924806
Efcab11	4	-1.89075	3.92412	2.33239	3.6481	2.81849	1	3	3.65731e-15	5.55626e-07	4.75703e-09	4.06168	0.367373	209.432	3.49995	0.511646	6.84057	7.88767e-12	1.33017e-09	1.01223
Efcab6	6	-4.13656	1.12985	-1.46015	-1.16984	1.76956	5	1	0.00104811	0.0140144	0.00100422	1.43838	2.58921	271.384	-0.988753	0.292408	-3.38142	0.000721129	0.0155233	0.958964
Efcab7	5	-0.689592	2.31657	0.735006	0.88427	1.36988	2	3	0.00828944	0.0659163	0.00364067	2.95836	1.97931	126.102	0.790918	0.298922	2.64591	0.00814725	0.0971938	1.01338
Efcab8	3	-5.63545	4.65943	-1.7951	-4.40927	5.62331	2	1	0.034939	0.441446	0.0273933	0	0.109549	9.99659	-0.368251	1.66697	-0.22091	0.825163	0.95731	1.01489
Efcab9	2	-0.562299	7.27101	3.35436	3.35436	5.53899	1	1	7.32805e-06	3.84232e-05	4.81106e-07	1.45263	0.940264	32.9649	0.83607	0.550689	1.51823	0.128957	0.519864	1.016
Efcc1	3	-8.07831	7.92234	-0.374124	-0.9664	8.01675	2	1	1.24538e-17	9.31817e-08	1.27266e-10	0.477422	0.557727	54.5829	-0.313522	0.416837	-0.752145	0.451964	0.849756	1.01529
Efnb2	3	-1.08486	-0.258328	-0.593253	-0.436574	0.43497	3	0	0.00244624	0.0239793	0.00191003	3.84932	5.80399	834.549	-0.614963	0.184744	-3.32874	0.000872401	0.0173158	1.01467
Eftud2	9	-1.96081	4.23947	0.432424	0.195978	1.63987	3	6	0.0257614	0.25312	0.024139	29.1177	25.0271	2219.62	0.19815	0.155739	1.27232	0.20326	0.672053	0.931316
Ehbp1l1	7	-0.805461	1.54768	0.707359	0.641479	0.791961	1	6	1.39885e-09	1.45985e-06	2.9179e-08	45.3754	29.775	6867.08	0.633932	0.131037	4.8378	1.31285e-06	7.25481e-05	0.942118
Ehd4	4	0.150654	1.91654	0.909159	0.784719	0.739351	0	4	2.91663e-09	4.2642e-07	7.60992e-09	23.9426	14.7031	2491.95	0.699514	0.164687	4.24754	2.16132e-05	0.000792426	1.00645
Eif1a	7	-6.00264	5.95998	-0.31397	0.279643	3.89421	3	4	0.0215058	0.0327468	0.000878196	7.99592	5.903	762.413	0.515191	0.249022	2.06886	0.0385593	0.271941	1.0156
Eif1ad	2	0.412216	1.00518	0.708696	0.708696	0.419285	0	2	0.0192144	0.264844	0.0349776	7.72308	4.88695	503.922	0.61267	0.253184	2.41985	0.0155267	0.153766	1.00091
Eif2ak2	4	1.63233	1.85912	1.73602	1.72632	0.0963422	0	4	5.23076e-19	4.87149e-09	4.82607e-11	63.2236	21.6555	4100.18	1.80952	0.264545	6.84011	7.91328e-12	1.35203e-09	0.993661
Eif2ak4	7	-0.579565	0.230261	-0.303671	-0.371175	0.25936	6	1	0.0210245	0.217162	0.0667224	18.0286	20.3896	3430.86	-0.0748349	0.125751	-0.595104	0.551774	0.881863	1.01297
Eif2b3	6	-2.79057	0.659928	-0.371624	0.02976	1.25269	3	3	0.0397292	0.263487	0.0655689	10.1899	8.93261	899.844	0.210223	0.147409	1.42612	0.153834	0.567996	1.0156
Eif2d	7	-0.795561	0.174644	-0.228543	-0.178209	0.301309	6	1	0.00408798	0.125796	0.0127389	24.5297	29.9301	3005.87	-0.201897	0.121678	-1.65928	0.0970602	0.453352	1.01261
Eif2s1	2	0.276017	0.491301	0.383659	0.383659	0.152229	0	2	0.00163531	0.0331572	0.002925	14.3415	11.4533	1340.7	0.398254	0.159472	2.49734	0.0125131	0.130894	1.01564
Eif2s2	4	-0.404188	0.651218	0.0966442	0.0697731	0.499551	2	2	0.0024023	0.0666678	0.00751758	19.6843	17.4318	2215.85	0.258275	0.169909	1.52008	0.128492	0.541497	0.930244
Eif3a	4	0.277288	0.455742	0.37147	0.376426	0.0781274	0	4	0.00111872	0.0391711	0.00533086	55.0077	41.4791	7241.59	0.441587	0.182425	2.42065	0.0154926	0.161605	0.924806
Eif4a-ps4	1	0.55923	0.55923	0.55923	0.55923	NA	0	1	0.0141167	0.0969906	0.0141167	12.0114	7.54143	449.503	0.591248	0.227361	2.60049	0.0093092	0.10673	1.01471
Eif4a1	12	-4.85119	1.28347	0.0600975	0.475996	1.61454	2	10	2.0209e-08	0.00158299	6.27028e-05	160.502	102.928	8397.18	0.601411	0.160976	3.73602	0.000186958	0.00545556	0.901975
Eif4a2	24	-3.80329	3.29343	0.334237	0.420088	1.20798	5	19	1.21657e-05	0.00109814	4.0253e-05	344.644	261.071	21893.3	0.366902	0.141212	2.59823	0.00937058	0.112901	0.942118
Eif4e2	7	-1.80243	0.383974	-0.45995	-0.3952	0.690954	5	2	0.0213292	0.0616928	0.00670553	32.1049	39.1551	3404.2	-0.287787	0.144715	-1.98864	0.046741	0.304184	1.01297
Eif4enif1	11	-2.43811	10.9669	1.0548	0.398767	3.50657	4	7	4.97423e-07	3.50584e-05	1.25645e-06	31.83	26.4231	2703.37	0.370765	0.144525	2.5654	0.0103056	0.126122	0.879701
Eif4g1	16	-1.44659	0.806579	0.076573	0.389906	0.702077	6	10	9.42636e-05	0.004766	0.000246182	75.4922	61.1247	10017.1	0.299031	0.120787	2.47568	0.0132982	0.148336	0.901975
Elac1	1	-0.296662	-0.296662	-0.296662	-0.296662	NA	1	0	0.0270122	0.122125	0.0270122	8.11439	10.8573	1870.74	-0.266494	0.144807	-1.84035	0.0657176	0.383642	0.943116
Elavl3	2	-0.718214	-0.369921	-0.544068	-0.544068	0.24628	2	0	0.0209449	0.117906	0.0176374	8.74301	11.3669	1955.75	-0.396367	0.190235	-2.08357	0.0371996	0.28028	0.931316
Eldr	6	1.4135	6.55311	3.22781	2.84738	1.73076	0	6	5.52198e-10	0.00161642	8.42726e-06	7.75092	0.702787	191.424	2.83744	0.531237	5.3412	9.2331e-08	6.21317e-06	1.01469
Elf2	10	-1.03324	1.66944	0.299492	0.207867	0.855836	3	7	0.00910131	0.0361322	0.00352083	32.5276	31.3936	3937.23	0.184149	0.135503	1.35901	0.174145	0.603353	1.01261
Elf4	1	0.232162	0.232162	0.232162	0.232162	NA	0	1	0.00330452	0.0276633	0.00330452	11.589	10.4633	2736.02	0.261652	0.130531	2.00452	0.0450141	0.311551	0.931316
Elk3	4	0.28201	6.60696	2.09289	0.741299	3.01721	0	4	0.0209412	0.0507928	0.00420442	24.1243	18.7075	2786.64	0.458751	0.166182	2.76053	0.00577083	0.0840256	0.879701
Ell	2	-0.301847	1.93155	0.814852	0.814852	1.57925	1	1	0.0326274	0.178565	0.0320112	8.11545	9.51763	1077.09	-0.258226	0.157437	-1.64019	0.100966	0.465144	1.00105
Elovl4	2	-0.828883	-0.585733	-0.707308	-0.707308	0.171933	2	0	0.0110763	0.0728337	0.00971727	2.69396	3.7788	390.179	-0.553348	0.225881	-2.44973	0.0142963	0.143804	1.01374
Emb	4	-0.79932	0.997361	0.0155418	-0.0679369	0.840972	2	2	0.00514497	0.103792	0.0144548	2.14584	3.33346	279.625	-0.476704	0.206459	-2.30895	0.0209462	0.193042	0.960382
Eme1	4	2.64606	6.60157	5.2777	5.93158	1.86345	0	4	2.71865e-07	0.000941443	3.39476e-05	7.05223	0.718414	269.594	3.18574	0.84254	3.78111	0.000156129	0.00427599	1.00733
Emilin1	2	0.41137	0.767046	0.589208	0.589208	0.2515	0	2	0.0222511	0.24937	0.0381306	2.28932	1.44672	291.593	0.601248	0.237021	2.53669	0.0111906	0.121111	1.0155
Eml5	9	-2.77675	1.45171	-0.217882	-0.236596	1.4474	5	4	0.00984387	0.00895614	0.000685326	17.9473	21.6692	3769.53	-0.234644	0.146073	-1.60635	0.108198	0.481997	0.993661
Emp3	4	0.51138	5.37232	2.20231	1.46278	2.16043	0	4	1.29653e-07	6.55583e-05	1.03636e-06	4.98205	2.05542	115.375	1.48569	0.342807	4.3339	1.46493e-05	0.000562018	1.01367
Emx2os	1	-0.936618	-0.936618	-0.936618	-0.936618	NA	1	0	0.0239579	0.265634	0.0239579	0.159868	0.349762	49.3221	-0.915438	0.473107	-1.93495	0.0529965	0.327744	1.00814
Engase	9	-1.62689	-0.100595	-0.722355	-0.745945	0.460702	9	0	5.34986e-07	0.000408287	5.90776e-06	11.2058	22.5267	1767.2	-0.898661	0.15173	-5.92275	3.16609e-09	3.01523e-07	1.01587
Enpp1	5	-4.69952	3.51547	0.0752312	0.566379	2.98699	1	4	0.0115474	0.189902	0.0242066	2.10693	1.25824	419.431	0.645745	0.289793	2.2283	0.0258606	0.213083	1.0107
Enpp2	8	-1.73883	0.866766	-0.594669	-0.719298	0.747583	7	1	0.000575418	0.0207413	0.00094335	10.8304	16.4046	1590.47	-0.505035	0.166237	-3.03804	0.0023812	0.0401609	0.953445
Enpp5	3	-0.714407	1.18442	-0.028545	-0.555644	1.05345	2	1	0.00576045	0.105437	0.0168889	11.1017	12.1047	1757.64	-0.464584	0.23075	-2.01337	0.0440758	0.304524	0.953445
Entpd1	8	-1.57527	-0.0983922	-0.884846	-0.823973	0.435718	8	0	5.67013e-08	0.00170631	9.91757e-05	146.946	252.714	13442.9	-0.883811	0.248396	-3.55807	0.000373594	0.00964154	0.901975
Entpd2	2	-0.92684	0.440218	-0.243311	-0.243311	0.966657	1	1	0.0169147	0.109803	0.00587939	0.475551	0.969301	57.4097	-0.741484	0.471597	-1.57228	0.115885	0.492185	1.01529
Entpd3	2	-0.689531	3.46235	1.38641	1.38641	2.93582	1	1	0.0252064	0.339007	0.030796	0.449065	0.699604	78.7558	-0.309337	0.405348	-0.763141	0.445379	0.847502	1.01335
Epb41	14	-6.86422	1.53405	-0.851802	-0.685723	1.96681	11	3	1.00496e-07	1.61039e-06	2.42297e-08	18.8451	29.1748	5105.75	-0.484008	0.154484	-3.13305	0.00173	0.0334429	0.878396
Epb41l1	8	-6.54805	0.648565	-1.68105	-0.449805	2.76529	7	1	0.0407554	0.158462	0.0307667	18.9832	23.9824	5381.15	-0.360678	0.191902	-1.87949	0.0601771	0.380405	0.878857
Epc1	4	-0.295055	0.176391	-0.0717177	-0.0841033	0.218627	2	2	0.00258214	0.0140739	0.00136501	28.0034	31.3054	3789.03	-0.0866059	0.119547	-0.724449	0.46879	0.859369	1.01297
Epha10	3	-1.73959	-0.568047	-1.02879	-0.778739	0.62452	3	0	0.00650224	0.177712	0.0120493	4.43411	8.46474	841.829	-0.792787	0.251109	-3.15715	0.00159322	0.0279479	1.01407
Epha2	4	1.28801	1.62266	1.46515	1.47497	0.139328	0	4	2.02332e-08	0.00012084	4.36984e-06	22.3734	9.06766	1987.2	1.55507	0.301628	5.15558	2.52854e-07	1.62786e-05	0.955821
Epha5	10	-2.16702	0.654523	-0.623115	-0.526207	0.86223	8	2	0.00791884	0.02595	0.00207612	7.31937	9.55032	1786.87	-0.454523	0.180287	-2.5211	0.0116988	0.124775	1.01587
Epha6	4	-0.69239	0.216306	-0.214269	-0.190496	0.398545	3	1	0.0185536	0.0234559	0.00132801	6.37159	7.48666	969.322	-0.356826	0.177303	-2.01252	0.0441647	0.297162	1.00094
Epha7	6	-1.12477	9.77076	1.1759	-0.455669	4.22394	5	1	7.29298e-05	5.8431e-05	1.21948e-06	5.48471	6.26351	991.265	-0.282038	0.201301	-1.40108	0.16119	0.595231	0.968386
Eps8	12	-1.11764	3.63653	0.829331	0.668693	1.23211	3	9	0.00102984	0.00773059	0.000472167	9.75199	8.39504	1187.24	0.412394	0.194522	2.12004	0.0340027	0.251672	1.01669
Epsti1	3	0.63896	1.90218	1.16741	0.961081	0.6564	0	3	3.435e-12	2.65546e-09	1.56067e-11	15.7515	8.31781	830.534	1.01489	0.162732	6.23657	4.47264e-10	5.0845e-08	1.01407
Erap1	4	0.035274	0.49851	0.353785	0.440678	0.214143	0	4	0.0115173	0.0977803	0.0142736	13.6501	10.2143	2231.32	0.433522	0.170212	2.54695	0.0108668	0.123864	0.955821
Eras	1	-5.76083	-5.76083	-5.76083	-5.76083	NA	1	0	0.000381973	0.0216345	0.000381973	0	0.2599	4.77537	-5.74148	1.89661	-3.02723	0.00246809	0.0393906	1.0154
Erbb4	5	-3.43064	3.40131	-0.420894	-0.792787	2.56755	3	2	0.00828394	0.062133	0.00861283	2.96317	3.40438	1349.96	-0.352286	0.228786	-1.53981	0.123607	0.52502	0.951626
Erc1	9	-9.94485	1.56425	-1.70081	-0.274209	3.59125	6	3	0.000174791	3.38463e-12	9.57602e-15	5.1605	5.22181	1185.64	0.0411085	0.153326	0.268111	0.788614	0.946851	1.01576
Erc2	13	-1.91261	1.96592	-0.450975	-0.591261	1.06843	10	3	0.0304931	0.160006	0.0159191	12.0895	17.8129	2447.25	-0.382742	0.187324	-2.0432	0.0410322	0.296838	0.931316
Ercc1	10	-1.7816	0.603547	-0.611693	-0.597632	0.630573	9	1	0.0345004	0.16632	0.00572043	13.4136	18.9325	641.338	-0.439403	0.176654	-2.48736	0.0128693	0.13499	0.999402
Ercc6l	1	4.20316	4.20316	4.20316	4.20316	NA	0	1	2.92705e-10	3.19208e-08	2.92705e-10	1.96266	0.086261	179.781	4.23353	0.555542	7.62054	2.52609e-14	6.32106e-12	1.01352
Erdr1	5	-0.0606672	1.31692	0.808221	1.09456	0.58136	1	4	5.66e-05	0.000609816	1.8442e-05	108.324	83.9559	3437.08	1.05652	0.557055	1.89661	0.0578793	0.361921	0.92751
Erg28	4	-0.688755	0.710927	0.194132	0.377178	0.615031	1	3	0.0231406	0.198831	0.0261203	9.47035	8.35725	597.177	0.260355	0.188948	1.37792	0.168228	0.597278	0.999991
Ergic2	16	-2.51219	4.3385	0.608748	0.48665	1.44006	3	13	0.026906	0.251473	0.0186598	43.3725	36.6111	2579.03	0.290655	0.151396	1.91984	0.0548783	0.349225	0.931316
Eri1	4	0.658372	2.2956	1.29313	1.10927	0.71139	0	4	1.51586e-14	4.67042e-08	4.19495e-10	15.8541	8.06157	1967.02	1.03399	0.170327	6.07062	1.27415e-09	1.40802e-07	0.931316
Eri2	5	-0.188839	4.29442	1.44063	0.996283	1.70137	1	4	0.0148197	0.0583264	0.00275794	8.79698	3.82395	992.061	1.09725	0.236994	4.62984	3.65945e-06	0.000165973	1.01669
Eri3	6	-0.763939	0.510657	-0.263247	-0.290045	0.452183	5	1	0.0124166	0.122194	0.0263418	53.2413	64.1497	2921.99	-0.138433	0.150601	-0.919206	0.357988	0.821408	0.949574
Erich1	2	-3.30848	-0.695877	-2.00218	-2.00218	1.84739	2	0	0.00232451	0.0360621	0.00331373	2.64975	4.37631	208.314	-0.712967	0.254955	-2.79645	0.00516676	0.0694787	1.01223
Erich3	3	-1.08399	0.862739	-0.302318	-0.685702	1.02843	2	1	0.0215678	0.204841	0.00990896	0.478532	0.701064	157.618	-0.540307	0.405884	-1.33119	0.183127	0.616615	1.01352
Erlec1	4	-0.619787	-0.136982	-0.293527	-0.20867	0.220116	4	0	0.0440048	0.142896	0.0340615	22.6757	26.3523	1942.56	-0.181015	0.127215	-1.4229	0.154764	0.609328	0.879701
Esco1	6	-0.800335	2.58718	0.670022	0.111182	1.42072	3	3	0.0385113	0.320166	0.0531221	17.6904	19.2919	2387.48	-0.0768641	0.14187	-0.541792	0.587962	0.907392	0.930244
Esco2	4	4.59938	6.68586	5.24886	4.8551	0.977517	0	4	7.11908e-22	4.77685e-09	1.22366e-11	18.4978	0.183078	698.025	5.16459	1.12621	4.58581	4.52222e-06	0.00019985	1.01443
Esf1	5	0.199655	1.01102	0.562951	0.644659	0.328706	0	5	0.0011945	0.145693	0.00898577	12.0951	8.65821	828.619	0.539109	0.162825	3.31097	0.000929735	0.0181754	1.01467
Espl1	6	0.0972929	5.94632	1.74629	1.02814	2.13909	0	6	1.75153e-06	0.000180711	1.52531e-06	17.8519	4.42744	1712.65	1.88837	0.270834	6.97241	3.11558e-12	6.02306e-10	0.951626
Esr1	10	-4.85119	1.7441	-0.86049	-0.860961	1.65089	8	2	0.00500712	0.311091	0.0328846	2.82269	5.14109	412.948	-0.721133	0.244063	-2.9547	0.00312975	0.0475761	1.0107
Esyt1	5	-0.110874	0.741599	0.440403	0.518439	0.328371	1	4	0.0166182	0.107595	0.0195044	12.1118	8.81858	1677.22	0.52405	0.155174	3.37717	0.000732371	0.0159008	0.943116
Etaa1	1	0.58216	0.58216	0.58216	0.58216	NA	0	1	0.00064485	0.0105263	0.00064485	5.22278	3.63953	736.191	0.608837	0.186308	3.26791	0.00108346	0.0204835	1.01407
Etf1	1	0.347228	0.347228	0.347228	0.347228	NA	0	1	0.00602371	0.0422494	0.00602371	13.14	9.62713	1688.61	0.37855	0.144784	2.61459	0.00893353	0.10829	0.951626
Etnk1	4	0.385936	0.824667	0.600035	0.594768	0.179301	0	4	0.000140079	0.0185646	0.00196405	75.7714	50.3287	15780	0.507605	0.173966	2.91784	0.0035247	0.0582407	0.878857
Ets1	4	-2.84956	-0.417744	-1.6092	-1.58475	1.21322	4	0	0.00968535	0.0928945	0.0188007	18.554	26.1295	3033.2	-0.581069	0.241481	-2.40627	0.0161163	0.156407	1.01261
Ets2	6	0.208409	1.37556	1.03634	1.13853	0.434597	0	6	0.00194504	0.042005	0.00430256	14.4889	9.09611	1207.4	0.860865	0.2628	3.27575	0.00105383	0.0202505	1.00094
Etv3	5	-0.576999	1.99195	0.436388	0.23905	0.957251	1	4	0.0054234	0.00451865	0.000218195	24.0794	18.0544	4553.49	0.426706	0.134497	3.17261	0.00151073	0.028801	0.92751
Etv4	9	-1.69791	4.39502	1.81692	2.02495	1.8069	1	8	0.00541414	0.0751588	0.00287529	4.97091	2.87604	291.746	1.22595	0.360546	3.40026	0.000673228	0.0146755	0.960382
Eva1a	4	-1.23763	-0.920662	-1.0742	-1.06924	0.133436	4	0	6.75247e-11	3.5401e-05	7.48307e-07	10.9602	20.3774	777.599	-1.03529	0.200402	-5.16606	2.39078e-07	1.46609e-05	1.01401
Evi2	2	0.0938244	1.39034	0.74208	0.74208	0.916772	0	2	0.0396292	0.0164843	0.00143659	17.952	11.1771	2415.93	0.947252	0.199547	4.74701	2.06442e-06	0.000106807	0.955821
Evi2a	4	0.394428	2.96858	1.65299	1.62447	1.41431	0	4	0.0416138	0.240171	0.0686738	25.89	21.6295	1785.97	0.458885	0.217994	2.10503	0.0352885	0.267698	0.953445
Evi2b	1	2.21421	2.21421	2.21421	2.21421	NA	0	1	0.000416547	0.00889019	0.000416547	2.04296	0.339821	84.8026	2.24909	0.567847	3.96073	7.47197e-05	0.0022942	1.01349
Evi5	13	-1.07348	4.01784	0.283136	-0.128598	1.31979	7	6	0.00698553	0.0151984	0.000584117	29.9422	33.3516	3605.44	-0.212784	0.145477	-1.46267	0.143558	0.548872	1.01261
Evl	7	-1.01369	2.45499	0.512448	0.422938	1.02953	1	6	0.000190614	0.00185429	0.000109835	115.67	96.7367	6440.87	0.345544	0.127957	2.70047	0.0069242	0.0926272	0.924806
Ewsr1	12	-1.42136	0.857513	0.07094	0.199819	0.642386	2	10	0.000269064	0.0721461	0.0129182	336.199	301.133	15608.9	0.2562	0.139692	1.83404	0.0666481	0.40118	0.878857
Exd1	1	-0.600146	-0.600146	-0.600146	-0.600146	NA	1	0	0.00555138	0.069712	0.00555138	0.342393	0.544818	107.867	-0.573971	0.2903	-1.97717	0.0480228	0.308596	1.01367
Exd2	7	-2.37303	0.0484562	-0.652552	-0.457631	0.789289	6	1	1.73502e-05	0.00784123	0.000554739	25.9465	34.8336	3054.33	-0.368086	0.12245	-3.00601	0.00264698	0.0416349	1.01261
Exo1	7	1.71244	7.52159	4.02536	3.18145	2.03608	0	7	3.50159e-12	2.63636e-05	5.69632e-07	6.83555	0.318398	487.949	3.83672	0.993646	3.86126	0.000112805	0.00325771	0.999566
Exoc4	10	0.158358	1.13084	0.648884	0.616062	0.308969	0	10	3.18703e-07	0.00654352	0.000384277	66.1902	41.7349	6691.51	0.677106	0.198574	3.40984	0.000650003	0.0149862	0.901975
Exosc2	5	0.0624091	0.678449	0.387667	0.388922	0.283006	0	5	0.0175409	0.0589528	0.00519118	14.2464	8.68759	623.122	0.528774	0.259558	2.03721	0.0416292	0.286881	0.999468
Eya4	7	-2.01625	1.20308	0.0841583	0.68387	1.35028	2	5	9.22688e-07	0.0130516	0.000833158	20.8775	11.8947	2387.72	0.733718	0.193044	3.80078	0.00014424	0.00400045	1.00645
Ezh2	13	-2.70061	10.1981	1.75337	1.61578	2.8579	1	12	5.40272e-24	2.07614e-08	1.85213e-10	56.5217	13.6762	2157.51	1.78037	0.303984	5.85679	4.71897e-09	4.35808e-07	1.00645
F12	1	3.44301	3.44301	3.44301	3.44301	NA	0	1	0.0347472	0.381316	0.0347472	0.06317	0	4.94109	3.4341	1.79653	1.91152	0.0559373	0.336145	1.01503
F13a1	5	-1.89075	0.863297	-0.0601281	0.429549	1.10127	2	3	0.000385823	0.0285604	0.00234098	18.9201	15.5725	2177.69	0.561589	0.222034	2.52929	0.0114292	0.130576	0.931316
F530104D19Rik	1	0.922482	0.922482	0.922482	0.922482	NA	0	1	0.0111015	0.114144	0.0111015	3.5116	2.01345	117.331	0.951514	0.373562	2.54714	0.0108611	0.119961	1.00046
F630028O10Rik	2	-0.356197	1.80802	0.725913	0.725913	1.53034	1	1	1.2201e-08	2.6067e-08	2.17564e-10	13.7049	5.52022	1271.07	1.23687	0.257459	4.80414	1.55416e-06	8.21088e-05	0.968386
F730311O21Rik	1	1.68051	1.68051	1.68051	1.68051	NA	0	1	6.74684e-05	0.00221556	6.74684e-05	0.667979	0.23666	106.604	1.71675	0.416438	4.12246	3.74848e-05	0.00126492	1.01367
F830016B08Rik	1	2.20158	2.20158	2.20158	2.20158	NA	0	1	4.70556e-11	4.14626e-09	4.70556e-11	4.3889	1.14097	416.53	2.23545	0.30699	7.28184	3.29294e-13	7.20148e-11	1.01471
Fads6	2	-0.394382	0.0747174	-0.159832	-0.159832	0.331703	1	1	0.0411355	0.17238	0.0282654	3.40771	4.75049	799.966	-0.34857	0.170268	-2.04719	0.0406395	0.280711	1.01407
Faf1	3	0.345945	0.882472	0.546889	0.412249	0.292509	0	3	0.00068748	0.0207056	0.00232808	19.472	14.628	2318.03	0.440718	0.139989	3.14823	0.00164261	0.03209	0.879701
Fam117b	2	-0.530239	-0.470745	-0.500492	-0.500492	0.0420683	2	0	8.63021e-06	0.00329035	0.000217522	20.9719	31.3628	4577.02	-0.46077	0.135364	-3.40393	0.000664243	0.0149312	0.92751
Fam126a	5	-0.883683	0.266029	-0.305916	-0.309941	0.409096	4	1	0.000902911	0.0132075	0.00125872	11.4368	15.2379	2127.18	-0.341839	0.138151	-2.47438	0.0133467	0.137918	1.00645
Fam129a	4	-0.189058	0.821301	0.383523	0.450925	0.422567	1	3	5.90573e-06	0.000175162	4.49395e-06	8.56645	4.89507	1182.08	0.702756	0.190109	3.69659	0.000218511	0.00559568	1.01576
Fam133b	8	-0.721865	1.01676	0.162266	0.198058	0.508445	3	5	0.042304	0.0190051	0.00136267	36.8865	32.5753	2465.95	0.212355	0.130171	1.63135	0.102816	0.485364	0.931316
Fam135b	4	-0.68348	-0.0251895	-0.374387	-0.394439	0.269878	4	0	0.0419514	0.132826	0.0236737	2.58438	3.44535	1549.35	-0.295228	0.164323	-1.79663	0.0723946	0.403356	0.943116
Fam13a	4	-0.701815	-0.538256	-0.639101	-0.658165	0.0711611	4	0	1.28847e-05	0.000856172	2.0216e-05	2.66826	4.62273	643.571	-0.5943	0.214551	-2.76997	0.00560607	0.0746846	0.999566
Fam13c	7	-3.43467	2.20972	-0.405227	0.142624	1.80028	3	4	0.022407	0.0249666	0.00143532	4.465	5.14621	668.476	-0.28583	0.20125	-1.42027	0.155528	0.575593	0.999468
Fam155a	5	-4.36416	2.00751	-0.700902	-0.407387	2.29808	4	1	0.0283584	0.182324	0.0325192	8.50329	10.5356	1043.93	-0.306472	0.23026	-1.33098	0.183195	0.619896	1.00094
Fam160a2	10	-2.03608	2.338	-0.281782	-0.301436	1.205	8	2	0.0272221	0.0518457	0.00783435	19.9866	21.6606	3509.26	-0.156474	0.167254	-0.935549	0.349505	0.816018	0.949574
Fam160b1	1	-0.279463	-0.279463	-0.279463	-0.279463	NA	1	0	0.0166887	0.0889012	0.0166887	8.53147	10.5628	2261.17	-0.222774	0.155146	-1.43591	0.151029	0.602586	0.879701
Fam160b2	1	-0.279567	-0.279567	-0.279567	-0.279567	NA	1	0	0.0225685	0.192827	0.0225685	7.82658	9.61016	1413.97	-0.250906	0.139135	-1.80333	0.0713366	0.385667	1.01587
Fam168a	9	-0.879669	0.292706	-0.377216	-0.409083	0.354116	8	1	0.00930358	0.0900014	0.0171371	30.5722	39.9798	5724.2	-0.384787	0.173192	-2.22173	0.0263012	0.227531	0.924806
Fam171a1	2	-0.526243	2.47099	0.972372	0.972372	2.11936	1	1	0.026955	0.178911	0.0139224	3.91181	5.0804	728.421	-0.290938	0.199399	-1.45907	0.144545	0.55024	1.01407
Fam184a	7	-2.31469	20.6563	3.27081	-0.16058	7.95987	4	3	0.00342964	3.44731e-07	2.3399e-09	1.40308	1.68453	206.11	-0.334593	0.292767	-1.14287	0.253095	0.711866	1.01322
Fam189a1	4	-3.02976	0.00596624	-1.10238	-0.692866	1.332	3	1	0.0407972	0.259182	0.0232056	3.25101	4.24532	763.372	-0.536229	0.212416	-2.52443	0.0115885	0.124068	1.0156
Fam189a2	2	-1.54079	-1.1933	-1.36704	-1.36704	0.245714	2	0	0.00893836	0.161237	0.0173141	0.572204	1.11173	75.4166	-1.29916	0.478532	-2.71489	0.00662979	0.0837758	1.01402
Fam205a2	2	-0.73576	-0.731234	-0.733497	-0.733497	0.00320045	2	0	0.0320665	0.478078	0.0811883	0.599696	0.839562	109.934	-0.694155	0.394455	-1.75978	0.0784449	0.405921	1.01248
Fam205a3	1	-0.910802	-0.910802	-0.910802	-0.910802	NA	1	0	0.0256779	0.179045	0.0256779	0.374422	0.681899	80.9868	-0.873903	0.421999	-2.07086	0.0383715	0.271445	1.01335
Fam205c	2	-6.6195	-0.642688	-3.63109	-3.63109	4.22625	2	0	0.0067593	0.0942086	0.0134023	2.42913	4.15767	206.689	-0.722358	0.285572	-2.52952	0.011422	0.123007	1.01352
Fam207a	3	-0.11201	0.402743	0.183336	0.259276	0.265646	1	2	0.0276934	0.120043	0.0164336	9.21134	7.34189	687.962	0.291601	0.178751	1.63132	0.102822	0.466246	1.01467
Fam210b	1	-0.650038	-0.650038	-0.650038	-0.650038	NA	1	0	0.00735151	0.0612348	0.00735151	1.80069	2.8183	335.357	-0.623958	0.236621	-2.63696	0.00836535	0.0988701	1.01594
Fam214b	9	-5.67221	8.3224	0.655492	-0.342828	3.76099	5	4	3.49097e-05	0.0458333	0.00487099	13.8548	16.4847	1591.57	-0.111008	0.158485	-0.700428	0.48366	0.869425	0.951626
Fam217b	2	0.193249	0.459167	0.326208	0.326208	0.188032	0	2	0.00264149	0.0284399	0.00230287	8.7949	6.46694	1427.83	0.483496	0.15463	3.1268	0.00176719	0.0318999	0.953445
Fam221a	4	1.26027	3.99401	2.0182	1.40926	1.32286	0	4	8.83462e-06	0.00154806	1.93515e-05	1.97535	0.786133	104.915	1.52501	0.401539	3.7979	0.000145926	0.00401289	1.01367
Fam222a	2	-2.70693	-0.533155	-1.62004	-1.62004	1.53709	2	0	0.02768	0.184307	0.0053822	0.875585	1.89382	137.861	-0.89614	0.29741	-3.01315	0.0025855	0.0408689	1.01322
Fam222b	3	-1.21051	0.492972	-0.457131	-0.653854	0.868613	2	1	0.013408	0.112542	0.0129274	6.99191	7.52347	900.139	-0.0333602	0.150743	-0.221305	0.824855	0.95731	1.01467
Fam227a	9	-8.27508	0.189484	-2.01956	-0.842774	2.82609	8	1	0.0158848	0.0458941	0.00345003	3.47838	5.80992	516.565	-0.69864	0.218625	-3.19562	0.00139532	0.0254304	0.999566
Fam228a	2	-0.591171	0.79071	0.0997698	0.0997698	0.977138	1	1	0.0268103	0.136683	0.0229636	1.3991	1.76002	180.593	-0.263535	0.288569	-0.913248	0.361112	0.808115	1.01375
Fam234b	5	-4.41113	1.8857	-0.818869	-0.397634	2.27631	4	1	0.00115489	0.00328038	0.000138366	13.085	17.4719	2504.57	-0.451694	0.137217	-3.29182	0.000995408	0.0214193	0.879701
Fam241a	2	-0.023509	1.31476	0.645627	0.645627	0.946301	1	1	0.00179798	0.0236375	0.00100441	2.34343	0.883368	146.251	1.30247	0.369863	3.52149	0.000429131	0.0098258	1.01352
Fam3c	6	0.372039	2.75753	0.949186	0.664652	0.901903	0	6	0.00116509	0.0560196	0.00586562	17.2425	13.0133	1512.43	0.46679	0.167375	2.78889	0.00528896	0.0704986	1.01564
Fam43b	1	-0.872127	-0.872127	-0.872127	-0.872127	NA	1	0	0.00576181	0.0506013	0.00576181	1.96866	3.20236	249.414	-0.842697	0.287993	-2.92611	0.00343234	0.0531168	0.960382
Fam49a	5	-1.85766	0.163782	-0.559003	-0.392466	0.762886	4	1	0.00769285	0.158655	0.0316723	10.2455	12.5653	2923.07	-0.359462	0.149998	-2.39645	0.016555	0.166402	0.949574
Fam53b	9	-2.39833	0.0926802	-0.5166	-0.264446	0.7405	8	1	0.0117957	0.0582037	0.00677481	41.2369	50.8252	3479.15	-0.250374	0.151177	-1.65616	0.0976888	0.46936	0.949574
Fam76b	5	-0.184846	0.99233	0.449915	0.378504	0.455836	1	4	0.000428726	0.000208948	6.99797e-06	51.389	40.9833	3947.21	0.369119	0.146735	2.51555	0.0118848	0.126242	1.01261
Fam83d	2	3.20226	3.45179	3.32702	3.32702	0.176446	0	2	1.98383e-09	6.85023e-06	7.65829e-08	2.13921	0.171523	145.19	3.35185	0.516115	6.4944	8.33667e-11	1.14399e-08	1.01469
Fam83g	2	-1.27298	-0.965116	-1.11905	-1.11905	0.217692	2	0	0.00259683	0.0714422	0.00860768	1.24776	3.95863	455.514	-1.13679	0.364853	-3.11576	0.00183474	0.0312181	1.01594
Fanca	12	0.418907	7.1367	3.98021	4.21189	1.9183	0	12	4.37966e-20	7.09563e-07	8.35201e-09	32.2121	1.28517	1490.85	3.81027	0.772797	4.93049	8.20228e-07	4.79496e-05	0.943116
Fancb	2	1.18582	4.53328	2.85955	2.85955	2.36701	0	2	0.0100742	0.0797188	0.0108047	2.36387	1.04791	207.671	1.24291	0.398371	3.11999	0.00180859	0.030916	1.01322
Fancd2	7	-0.271353	4.19928	2.5248	2.40342	1.54689	1	6	3.56985e-13	6.70729e-06	4.18901e-08	12.0527	1.79755	940.754	2.40252	0.365642	6.57071	5.00762e-11	7.02335e-09	1.01669
Fance	14	-8.08889	3.17976	-0.71545	-0.217722	2.75303	9	5	0.00716777	3.08353e-06	6.07774e-09	24.3685	25.5298	1364.22	-0.136063	0.183107	-0.743077	0.457435	0.861966	0.943116
Fanci	4	1.69187	9.36559	6.00285	6.47697	3.92282	0	4	1.33068e-09	7.61988e-05	5.51827e-07	4.46538	0.617282	402.256	2.73051	0.45476	6.0043	1.9216e-09	1.89763e-07	1.01594
Fank1	1	-1.38898	-1.38898	-1.38898	-1.38898	NA	1	0	0.00389854	0.0738303	0.00389854	0.192692	0.531845	32.4791	-1.35938	0.566099	-2.40132	0.0163362	0.157527	1.016
Far2	3	-1.06385	0.253508	-0.461359	-0.573734	0.665831	2	1	0.00510191	0.179111	0.0220374	6.4376	6.85265	880.668	-0.103324	0.160503	-0.643747	0.519739	0.871669	1.01407
Fastkd1	3	-0.440325	0.999242	0.155972	-0.0910012	0.750889	2	1	0.0346466	0.048098	0.00533796	9.18686	8.22985	992.466	0.236901	0.170654	1.3882	0.165078	0.592324	1.00105
Fastkd3	8	-1.75234	4.93798	1.53714	1.62287	2.16415	2	6	0.00202811	0.206521	0.00444258	6.51722	3.92679	866.471	0.677956	0.233789	2.89986	0.00373329	0.0542693	1.0156
Fbln2	5	-5.48299	2.4498	-1.28605	-0.598811	3.16424	3	2	0.0193517	0.230238	0.0157548	0.317526	0.590895	80.5888	-0.629404	0.3709	-1.69696	0.0897033	0.435499	1.01379
Fbn2	5	-2.20797	2.4498	0.417741	0.915866	1.8336	2	3	0.00280938	0.0174859	0.00128087	1.12746	0.586522	198.581	0.965865	0.463761	2.08268	0.0372805	0.267092	1.01223
Fbxl12os	3	-0.528526	-0.294735	-0.418993	-0.433716	0.117589	3	0	0.020397	0.197962	0.0408216	2.75353	3.52942	302.7	-0.465626	0.228527	-2.03751	0.0415987	0.293611	0.960382
Fbxl18	4	-2.45785	-0.175946	-0.807663	-0.298429	1.10174	4	0	0.0139695	0.153897	0.0104367	7.81425	10.0432	2554.54	-0.282037	0.152593	-1.8483	0.0645593	0.377549	0.955821
Fbxl19	7	-2.70875	0.700598	-0.845204	-0.594716	1.06092	6	1	1.60045e-05	0.00767048	0.000418501	18.5295	25.2393	2815.96	-0.502599	0.129638	-3.87695	0.000105772	0.0032705	0.931316
Fbxl2	3	-0.619246	1.17922	0.301239	0.343738	0.899988	1	2	0.000257717	0.00412681	0.000200304	8.15508	8.63337	760.059	-0.199215	0.194562	-1.02391	0.305876	0.767169	1.0156
Fbxl20	5	-0.515479	1.56969	0.259891	-0.0916838	0.885543	3	2	0.00406611	0.067719	0.0117903	33.031	45.4406	8395.8	-0.317823	0.18686	-1.70086	0.0889693	0.454179	0.924806
Fbxl21	5	-7.1619	1.53003	-2.47566	-1.10309	3.5	4	1	0.00194632	0.0332354	0.00163915	0.893211	1.14722	98.7979	-0.152691	0.336695	-0.4535	0.650189	0.910719	1.01338
Fbxo10	2	-0.359313	0.287161	-0.0360758	-0.0360758	0.457126	1	1	0.0420177	0.208435	0.038523	3.79616	4.45198	775.576	-0.320327	0.178531	-1.79423	0.0727757	0.389217	1.01467
Fbxo32	1	-0.770124	-0.770124	-0.770124	-0.770124	NA	1	0	0.00749894	0.129021	0.00749894	1.43605	2.94012	649.58	-0.743754	0.252998	-2.93976	0.00328464	0.049858	1.00091
Fbxo34	11	-4.3013	1.77923	0.0608841	0.486362	1.72418	3	8	0.0210344	0.12351	0.00884935	15.8356	13.7273	1146.6	0.314168	0.157198	1.99855	0.0456575	0.299506	1.01669
Fbxo45	1	0.408848	0.408848	0.408848	0.408848	NA	0	1	0.045833	0.221544	0.045833	7.19069	5.90107	1083.38	0.437509	0.196829	2.22279	0.0262299	0.216713	1.00105
Fbxo48	2	2.2368	2.90308	2.56994	2.56994	0.471131	0	2	1.45922e-06	0.00161642	6.42609e-05	11.1555	1.84579	397.467	2.44938	0.352661	6.94541	3.7735e-12	6.72079e-10	1.01711
Fbxo5	2	1.41083	1.732	1.57142	1.57142	0.227098	0	2	6.36191e-05	0.00417822	0.0002182	11.0097	3.46992	488.544	1.47188	0.312915	4.70376	2.55417e-06	0.000123116	0.999468
Fbxo8	4	-0.484024	0.303052	-0.181295	-0.272103	0.378377	3	1	0.000200684	0.00846441	0.000495836	6.6931	9.62275	815.592	-0.342588	0.169069	-2.02632	0.0427318	0.288786	1.01401
Fbxw10	4	-1.15792	0.874231	-0.452834	-0.763824	0.908572	3	1	0.00391029	0.101541	0.0148852	3.54647	3.86657	329.888	-0.458615	0.319844	-1.43387	0.151609	0.563478	1.01711
Fbxw11	5	-1.21428	20.7334	3.98677	0.126372	9.40075	2	3	0.0101631	3.94274e-07	1.72355e-09	21.3709	23.6	2322.51	-0.138523	0.144362	-0.959555	0.337279	0.796087	1.00645
Fbxw17	10	-3.84362	6.79359	1.40705	1.35106	2.90921	2	8	7.38374e-12	0.000494268	1.59244e-05	20.0814	6.84981	725.111	1.46742	0.231292	6.34443	2.23251e-10	2.77191e-08	1.01407
Fbxw27	2	-5.64217	-4.48739	-5.06478	-5.06478	0.816555	2	0	0.000325891	0.0235062	0.000315106	0	0.382688	7.00476	-6.28581	1.73511	-3.62272	0.000291526	0.00711374	1.0154
Fbxw5	8	-4.48454	5.40691	0.0837541	-0.0389559	2.67556	4	4	0.0268367	0.144555	0.0356806	29.2648	34.6116	2138.44	-0.2321	0.143724	-1.6149	0.106331	0.486532	0.955821
Fcgr1	1	0.888535	0.888535	0.888535	0.888535	NA	0	1	8.04523e-05	0.00143003	8.04523e-05	50.1386	27.664	4179.2	0.911234	0.214128	4.25555	2.08539e-05	0.000820666	0.92751
Fcgr2b	6	1.00536	3.75707	1.76565	1.49549	1.00348	0	6	7.43199e-19	7.23405e-07	1.33817e-08	203.081	68.4404	9349.28	1.44729	0.214412	6.75004	1.47806e-11	2.59626e-09	0.878857
Fcgr4	1	1.81991	1.81991	1.81991	1.81991	NA	0	1	8.62058e-08	4.99807e-06	8.62058e-08	6.48649	1.53302	199.371	1.84447	0.331	5.57243	2.51212e-08	1.94988e-06	1.01469
Fcrl5	1	-5.75291	-5.75291	-5.75291	-5.75291	NA	1	0	0.0262308	0.411077	0.0262308	0	0.089302	4.75795	-5.73933	2.34299	-2.44958	0.0143025	0.143797	1.0151
Fes	8	-0.289621	9.50214	1.30558	0.129595	3.32194	2	6	0.0155993	0.00503711	0.00037406	87.456	75.9167	9164.06	0.233836	0.127078	1.8401	0.0657535	0.383894	0.942118
Fezf2	3	-9.48149	2.49105	-2.3149	0.0457419	6.32573	1	2	0.000393417	1.25738e-06	5.27105e-09	1.86978	2.61992	227.211	-0.351659	0.298178	-1.17936	0.238256	0.709629	0.960382
Fgd2	12	-0.916199	0.535607	-0.154864	-0.164485	0.369663	9	3	0.0206055	0.0721016	0.0125868	338.133	390.222	22903	-0.130524	0.128557	-1.0153	0.309965	0.805416	0.878396
Fgd4	10	-4.58061	0.96307	-0.622263	-0.39626	1.47222	8	2	0.0405955	0.196092	0.0360386	27.9651	31.6615	5158.88	-0.241445	0.152492	-1.58333	0.113346	0.510499	0.924806
Fgf14	2	-0.469536	-0.00796411	-0.23875	-0.23875	0.32638	2	0	0.0230538	0.0469049	0.00448959	4.13525	5.04703	674.499	-0.399647	0.183392	-2.1792	0.0293167	0.229856	1.0156
Fgf17	1	-2.97401	-2.97401	-2.97401	-2.97401	NA	1	0	0.0214668	0.522401	0.0214668	0	0.24958	9.57705	-2.9594	1.33766	-2.21237	0.0269409	0.218834	1.01358
Fgf5	1	-1.25182	-1.25182	-1.25182	-1.25182	NA	1	0	0.0180379	0.213865	0.0180379	0.155313	0.478205	33.6746	-1.20418	0.599801	-2.00764	0.0446815	0.296838	1.01424
Fgl2	1	2.42653	2.42653	2.42653	2.42653	NA	0	1	4.24895e-17	1.96541e-14	4.24895e-17	5.90251	1.02379	500.042	2.45485	0.272095	9.02204	1.84615e-19	9.36919e-17	0.999468
Fhod1	4	0.00947822	0.762705	0.399254	0.412416	0.374147	0	4	0.0041971	0.00209048	0.000128137	42.6598	33.2057	5365.43	0.457532	0.169159	2.70475	0.0068355	0.0930905	0.901975
Fibp	12	-1.0921	1.78816	0.00940995	-0.326028	0.971509	7	5	0.00816879	0.148198	0.0239967	33.084	40.1905	2165.56	-0.210924	0.138875	-1.51881	0.12881	0.521306	1.00645
Fig4	1	-0.274276	-0.274276	-0.274276	-0.274276	NA	1	0	0.0133261	0.0988582	0.0133261	6.24883	7.5867	908.643	-0.248389	0.147238	-1.68699	0.0916061	0.44016	1.01407
Fignl2	2	-1.26562	0.867163	-0.199227	-0.199227	1.5081	1	1	0.0284875	0.30121	0.0796029	4.03991	4.79205	786.05	-0.11548	0.183154	-0.63051	0.528361	0.876086	1.01407
Firre	10	-0.909238	6.47146	0.260331	-0.388201	2.21625	8	2	0.000209681	0.0572083	0.00903362	50.2453	62.5633	7109	-0.350054	0.145808	-2.40078	0.0163602	0.167721	0.924806
Fkbp14	7	-4.92763	2.14802	-0.696	-0.0433041	2.44382	4	3	0.00412317	0.0886757	0.0036518	9.45962	6.35309	466.554	0.387444	0.302953	1.27889	0.200936	0.647693	0.999468
Fkbp3	7	-0.284419	0.882053	0.250231	0.305102	0.414371	2	5	0.00172052	0.0173075	0.00183391	19.5408	16.0899	2499.25	0.334617	0.122836	2.7241	0.00644763	0.0877036	0.930244
Fkbp5	10	-1.81278	0.802573	-1.05761	-1.16418	0.766132	9	1	3.79503e-07	0.000423327	1.88427e-05	58.7849	227.994	13813.4	-1.51071	0.552984	-2.73193	0.00629652	0.0865217	0.924806
Flna	8	0.064557	1.21263	0.760142	0.736321	0.370952	0	8	0.000195627	0.00197182	0.000118244	52.7491	24.7489	7483.05	0.848107	0.242558	3.49651	0.00047139	0.0114758	0.924806
Flnb	2	0.0951151	0.625422	0.360269	0.360269	0.374984	0	2	0.000452749	0.00491009	0.000362417	18.0898	13.3659	4728.08	0.541343	0.176036	3.07519	0.0021037	0.0348476	1.01297
Flt3	2	-0.844407	-0.691692	-0.768049	-0.768049	0.107986	2	0	0.00601025	0.0925157	0.00848234	1.31946	2.00161	242.8	-0.75326	0.299206	-2.51753	0.0118181	0.125885	1.01101
Flywch1	5	-0.84915	0.866194	-0.307182	-0.463619	0.681769	4	1	0.00342785	0.187026	0.00854298	20.1637	22.8091	2056.9	-0.385968	0.200133	-1.92856	0.0537855	0.345036	0.931316
Fmn2	5	-1.97352	-0.121693	-0.682875	-0.471892	0.738053	5	0	0.0430828	0.200926	0.0389028	4.78124	6.89396	1216.5	-0.460169	0.194222	-2.3693	0.017822	0.166976	1.01576
Fmnl2	4	-3.73728	6.53907	0.877431	0.353968	4.38796	2	2	5.7663e-84	8.03097e-59	1.25795e-63	9.82072	10.9351	2022.98	-0.0951983	0.151764	-0.627279	0.530477	0.88537	0.930244
Fmo5	4	-5.93178	0.822375	-1.47663	-0.398567	3.03999	3	1	0.00982509	0.0963123	0.0132254	3.20857	4.05131	558.158	-0.240019	0.224844	-1.06749	0.285751	0.750112	0.999468
Fmr1	11	0.140434	3.11998	0.915387	0.815908	0.848522	0	11	0.000579358	0.070004	0.00341416	38.8808	29.153	3397.95	0.395491	0.15239	2.59526	0.00945207	0.112952	0.949574
Fnbp4	10	0.168256	0.900105	0.538256	0.50733	0.252409	0	10	0.000103789	4.58703e-05	9.96906e-07	134.796	103.965	9803.06	0.53546	0.150878	3.54895	0.000386768	0.0101209	0.878396
Fndc1	2	-0.593874	-0.376337	-0.485106	-0.485106	0.153822	2	0	0.0245208	0.134139	0.0150147	0.435823	0.679788	128.193	-0.503946	0.281796	-1.78834	0.0737217	0.392842	1.01248
Fndc10	1	0.546349	0.546349	0.546349	0.546349	NA	0	1	0.000898395	0.0133593	0.000898395	5.26933	3.46825	393.242	0.577487	0.188151	3.06927	0.00214581	0.0352578	1.01594
Fndc3a	6	-0.52923	0.79663	0.241328	0.200268	0.49695	1	5	0.0378541	0.140848	0.0167333	34.8639	29.478	5240.76	0.273714	0.129706	2.11026	0.0348363	0.270633	0.924806
Fndc3b	3	0.432596	0.722678	0.58826	0.609506	0.146203	0	3	1.39606e-05	0.00849903	0.000719034	13.1473	9.90119	3142.67	0.53573	0.149493	3.58365	0.000338824	0.00851919	0.949574
Fndc9	1	-0.935739	-0.935739	-0.935739	-0.935739	NA	1	0	0.00128629	0.0210379	0.00128629	1.65202	3.50358	251.377	-0.898202	0.280811	-3.1986	0.00138097	0.0260222	0.960382
Fnip2	7	-0.8649	1.10057	-0.070555	-0.0990404	0.607373	4	3	0.0299141	0.0229577	0.00268209	22.4528	23.5633	3466.3	-0.0780224	0.137904	-0.565775	0.571547	0.896724	0.949574
Focad	9	-2.42988	0.598747	-0.557353	-0.450115	0.909969	6	3	0.0345282	0.0526386	0.00514454	10.34	13.0556	1973.03	-0.287455	0.122434	-2.34783	0.0188833	0.183934	0.931316
Foxd2	1	1.12682	1.12682	1.12682	1.12682	NA	0	1	0.0313163	0.589625	0.0313163	0.246296	0.141122	19.6617	1.1449	0.684068	1.67366	0.0941968	0.445785	1.01579
Foxd2os	2	3.35487	6.74987	5.05237	5.05237	2.40063	0	2	1.16769e-06	0.000512745	1.2673e-05	1.89089	0.14548	88.6918	3.90079	1.26475	3.08424	0.00204071	0.0340281	1.01349
Foxf1	1	2.73974	2.73974	2.73974	2.73974	NA	0	1	0.00656995	0.232891	0.00656995	0.352804	0.0593	21.5965	2.7777	0.960694	2.89135	0.00383587	0.0554325	1.0157
Foxh1	1	-5.51544	-5.51544	-5.51544	-5.51544	NA	1	0	0.039828	0.437555	0.039828	0	0.068072	3.97083	-5.48872	2.46568	-2.22605	0.0260107	0.213083	1.016
Foxj1	1	-2.03336	-2.03336	-2.03336	-2.03336	NA	1	0	0.0440332	0.372829	0.0440332	0.102047	0.465225	31.3925	-2.01319	0.873901	-2.30369	0.0212401	0.188148	1.01424
Foxj3	9	-3.0179	0.630072	-0.121526	0.29339	1.15153	3	6	0.00033248	0.106914	0.0150739	27.4332	24.7593	2986	0.215691	0.126477	1.70538	0.0881245	0.446068	0.949574
Foxk1	2	-0.487402	-0.388863	-0.438132	-0.438132	0.0696776	2	0	0.000155779	0.00257629	0.000162628	9.56491	13.2725	2856.52	-0.440813	0.121512	-3.62774	0.000285917	0.00750932	0.931316
Foxk2	3	-0.856583	-0.373453	-0.543516	-0.400513	0.271461	3	0	8.3402e-05	0.00408984	0.00028517	19.7443	27.7804	3822.03	-0.412512	0.120754	-3.41615	0.000635139	0.0144295	0.92751
Foxm1	6	2.01691	4.73952	3.07036	3.00889	0.957173	0	6	4.17087e-18	9.44766e-09	8.86539e-11	37.2948	3.31318	1578.6	2.96752	0.730653	4.06146	4.87659e-05	0.00157526	1.01587
Foxn3	14	-1.12259	1.25191	-0.292025	-0.345992	0.649686	9	5	0.0376039	0.000161902	3.89168e-06	76.2263	86.8201	7955.53	-0.0849285	0.138185	-0.614602	0.538818	0.88537	0.942118
Foxo4	2	-0.955544	-0.683189	-0.819367	-0.819367	0.192585	2	0	0.000370426	0.0316102	0.00189895	7.23909	12.0548	992.248	-0.734325	0.177373	-4.14	3.47306e-05	0.00119495	1.00094
Fra10ac1	3	-0.0926755	0.478353	0.217159	0.2658	0.288605	1	2	0.000254692	0.000423327	1.25023e-05	16.5167	12.8683	952.863	0.361933	0.167145	2.16539	0.0303581	0.234514	1.01576
Fras1	4	-3.43064	-0.488655	-1.54078	-1.12192	1.33209	4	0	0.00258653	0.0253793	0.00262817	1.30299	2.21417	924.101	-0.814637	0.21218	-3.83937	0.00012335	0.00346417	1.01467
Frat1	1	-1.07973	-1.07973	-1.07973	-1.07973	NA	1	0	0.00355893	0.0378402	0.00355893	1.65327	4.06038	312.009	-1.05094	0.316978	-3.3155	0.000914806	0.0179985	1.01101
Frem1	5	-4.46475	2.47686	-1.11403	-1.56316	3.00286	3	2	2.17694e-07	0.000180589	1.52141e-06	0.275839	0.354608	93.4484	-0.204264	0.398984	-0.51196	0.608679	0.896724	1.01391
Frmd3	3	-8.02011	0.300795	-2.93388	-1.08233	4.45876	2	1	9.30343e-07	2.90279e-07	7.60899e-10	0.544297	1.28701	126.134	-1.15906	0.292169	-3.96709	7.27562e-05	0.00226699	1.00046
Frmd4a	17	-1.54998	0.426271	-0.399942	-0.400967	0.501582	13	4	0.000449071	0.00132981	7.42278e-05	170.407	209.562	24282.1	-0.172562	0.12679	-1.36101	0.17351	0.634571	0.901975
Frmd4b	11	-0.943853	1.98287	-0.0628825	-0.199168	0.74497	8	3	0.0024888	0.00123632	4.52633e-05	114.779	135.707	14645.9	-0.0925032	0.157318	-0.588	0.556532	0.893891	0.942118
Frmd5	10	-6.251	1.77444	-1.83631	-1.07617	2.56251	8	2	0.029443	0.0223126	0.000627466	4.66043	7.03897	581.428	-0.497974	0.193181	-2.57775	0.00994452	0.11285	1.00091
Frmd8	4	-0.784642	-0.136026	-0.445465	-0.430596	0.294696	4	0	0.00260141	0.0183402	0.00198742	14.602	17.4964	1841.03	-0.27094	0.1355	-1.99957	0.0455472	0.309802	0.953445
Frmpd2	3	-5.99961	0.173389	-2.53594	-1.7816	3.15488	2	1	0.0241408	0.0148478	0.000215675	0.070363	0.190023	18.5341	-1.61265	0.995221	-1.62039	0.105149	0.469834	1.01526
Frs3	5	-1.86543	1.94117	-0.413168	-0.458213	1.55269	3	2	0.0110033	0.01596	0.00047975	4.88567	7.32798	349.556	-0.496108	0.209227	-2.37115	0.0177328	0.166976	1.0107
Fry	18	-1.43845	6.80745	0.153187	-0.410371	1.75858	13	5	2.48658e-05	0.0167111	0.0017117	38.39	44.7572	10324.2	-0.266444	0.159846	-1.66687	0.0955394	0.469571	0.924806
Fryl	18	-1.04835	1.13359	0.0393744	0.146677	0.516706	7	11	0.0010788	0.0305296	0.00253751	28.2901	32.1716	6453.66	-0.0764962	0.152722	-0.500885	0.616452	0.911763	0.942118
Fsbp	1	3.70498	3.70498	3.70498	3.70498	NA	0	1	2.96269e-09	2.49593e-07	2.96269e-09	4.62747	0.17981	357.674	3.72366	0.749899	4.96555	6.85071e-07	3.80865e-05	1.01374
Ftcd	1	-5.17933	-5.17933	-5.17933	-5.17933	NA	1	0	0.00438672	1	0.00438672	0	0.034013	3.14699	-5.14899	2.16498	-2.37831	0.017392	0.164571	1.01198
Ftl1-ps2	1	-3.32875	-3.32875	-3.32875	-3.32875	NA	1	0	0.00631384	0.11978	0.00631384	0.149189	1.43017	16.3301	-3.31423	1.17766	-2.81425	0.00488914	0.0664821	1.01561
Ftsj3	6	-0.211721	0.576123	0.233055	0.308466	0.324449	2	4	0.00835771	0.0958677	0.00795642	22.725	17.6705	1547.55	0.381615	0.17295	2.2065	0.0273491	0.228921	0.953445
Fubp1	16	-2.75549	5.56438	0.536037	0.239434	1.89644	3	13	0.00337813	0.10129	0.0201567	111.546	97.8985	15878.7	0.250408	0.155229	1.61315	0.106712	0.50026	0.901975
Furin	5	-1.1211	0.360184	-0.154188	-0.0102336	0.570996	3	2	0.00238452	0.000156409	5.87027e-06	30.9356	27.8378	5479.45	0.227547	0.124456	1.82834	0.0674986	0.399138	0.901975
Fus	12	-0.31153	2.70993	0.543757	0.344612	0.855044	4	8	0.000121676	0.0276364	0.00154697	286.841	206.27	34681.3	0.421093	0.168765	2.49514	0.0125907	0.138584	0.942118
Fut2	3	-1.89075	0.801156	-0.897153	-1.60187	1.47785	2	1	0.00608577	0.0808947	0.00238229	0.172703	0.424203	31.7962	-1.14701	0.51189	-2.24073	0.0250433	0.207864	1.01717
Fuz	9	-1.25273	6.66061	0.741242	0.0128091	2.42017	4	5	0.010076	0.00640967	0.00033616	14.8888	17.5284	1572.66	-0.141807	0.151832	-0.933974	0.350317	0.815597	0.953445
Fxn	3	0.658099	3.82229	2.0033	1.5295	1.63444	0	3	0.00526549	0.0763982	0.00406814	3.0364	1.13943	100.434	1.2523	0.381103	3.28599	0.00101626	0.0194858	1.01367
Fxyd1	15	-4.98705	2.23431	-0.084175	0.612578	2.19107	6	9	0.0225563	0.00841993	0.000410477	3.12244	3.63713	75.6439	0.156788	0.411177	0.381316	0.702968	0.920311	1.01379
Fxyd3	2	-3.91549	7.3183	1.7014	1.7014	7.94349	1	1	5.6777e-07	0.00120522	2.63754e-05	0.322476	0.336376	27.9078	-0.588738	0.818785	-0.719038	0.472117	0.861966	1.0096
Fxyd5	10	0.21899	3.29343	1.3539	1.23653	0.862857	0	10	7.80432e-06	0.00181065	7.84134e-05	7.05043	3.76874	358.919	1.42867	0.334561	4.27028	1.95227e-05	0.000724216	1.0107
Fyco1	5	-1.41791	0.83024	0.190389	0.564466	0.918797	1	4	1.16326e-05	0.00102273	5.47863e-05	31.9636	27.0008	6821.75	0.212871	0.139204	1.5292	0.126215	0.544785	0.901975
Fyn	7	-3.33635	2.22858	-0.240145	-0.232004	1.77886	4	3	0.000349659	0.0508242	0.00566077	12.665	11.9807	1464.41	-0.000176893	0.143586	-0.00123197	0.999017	1	0.943116
Fyttd1	13	-1.09559	3.29343	0.384834	0.232003	1.2373	5	8	0.0238985	0.0766179	0.00954016	42.1795	43.3858	3317.97	-0.0260392	0.137243	-0.18973	0.84952	0.963183	1.01297
Fzd3	2	-0.429871	-0.120463	-0.275167	-0.275167	0.218785	2	0	0.0465284	0.174047	0.0461335	3.68377	4.51965	2148.41	-0.402849	0.189487	-2.126	0.0335035	0.272631	0.879701
Fzd5	2	-5.53949	0.829124	-2.35518	-2.35518	4.50329	1	1	0.000528815	0.0148831	0.000677989	1.62478	0.863537	335.005	0.750686	0.256532	2.92628	0.00343041	0.0508865	1.01594
Fzd8	1	-0.653846	-0.653846	-0.653846	-0.653846	NA	1	0	0.00269421	0.030812	0.00269421	0.627917	0.915395	181.706	-0.626631	0.249396	-2.5126	0.0119845	0.127081	1.01375
Fzr1	4	0.173393	0.377842	0.288238	0.300858	0.0916462	0	4	0.00638946	0.065392	0.00464043	26.8108	20.8349	2101.4	0.325421	0.143064	2.27465	0.022927	0.215804	0.879701
G2e3	5	-0.0732778	1.37077	0.718514	0.67802	0.569248	1	4	7.44682e-05	0.00508752	0.000379001	12.4666	8.81414	2439.53	0.73032	0.225534	3.23818	0.00120294	0.0233957	0.955821
G3bp1	2	0.3669	0.647217	0.507058	0.507058	0.198214	0	2	5.54215e-07	2.79961e-05	8.21986e-07	20.6471	13.0401	3048.27	0.5757	0.160703	3.58239	0.000340461	0.00824782	0.993661
Gab1	3	-1.18575	-0.795156	-0.995647	-1.00603	0.195505	3	0	5.84116e-18	1.59778e-12	3.24766e-15	9.55691	21.063	2554.95	-0.957609	0.161854	-5.91651	3.28835e-09	3.54873e-07	0.879701
Gabbr1	11	-0.979474	0.20365	-0.617623	-0.671624	0.348945	10	1	1.47355e-08	0.00229785	0.00010581	77.9372	131.825	12123.9	-0.665915	0.174519	-3.81572	0.000135788	0.00416622	0.901975
Gabpb2	9	-0.309632	1.40626	0.484251	0.461417	0.517485	2	7	0.0418702	0.0608964	0.00664038	31.7135	24.3113	5818.61	0.403245	0.141358	2.85265	0.00433558	0.0677688	0.878396
Gabra4	2	-0.836659	-0.34763	-0.592145	-0.592145	0.345796	2	0	0.0183717	0.22672	0.03233	6.36736	8.20977	1136.07	-0.407042	0.183237	-2.2214	0.0263236	0.217183	1.00105
Gabrb2	4	-1.03558	-0.238521	-0.546867	-0.456681	0.349765	4	0	0.0306685	0.113688	0.0164696	11.6918	13.2334	1937.3	-0.373853	0.174227	-2.14578	0.0318907	0.264507	0.879701
Gabrg2	4	-0.556914	0.0318627	-0.336561	-0.410597	0.259429	3	1	0.026812	0.35451	0.064333	9.96461	11.905	1650.28	-0.35896	0.181053	-1.98263	0.0474091	0.317965	0.951626
Gabrg3	3	-1.17845	-0.250809	-0.60049	-0.372215	0.504193	3	0	0.0471077	0.0161483	0.000540447	2.41919	3.91299	606.359	-0.546723	0.26279	-2.08046	0.0374834	0.26971	1.00091
Gad1	7	-3.08222	2.04215	-0.702888	-0.706039	1.54136	6	1	0.0276215	0.144785	0.0162346	13.3016	15.7971	1982.96	-0.410805	0.200899	-2.04484	0.0408711	0.296009	0.931316
Galm	2	-4.58747	-0.609711	-2.59859	-2.59859	2.8127	2	0	0.0420312	0.336951	0.0525341	1.23908	2.10364	148.204	-0.709609	0.328808	-2.15813	0.0309179	0.238027	1.01223
Galns	2	0.325867	0.676107	0.500987	0.500987	0.247657	0	2	0.000858374	0.0113756	0.000719374	6.93365	4.07085	533.405	0.701362	0.202464	3.46413	0.000531948	0.0118904	1.00091
Galnt7	4	-0.0166973	1.06026	0.671331	0.820884	0.474872	1	3	1.78077e-11	2.13169e-06	4.7447e-08	19.1632	10.2858	2218.91	0.878961	0.191317	4.59426	4.34296e-06	0.000208508	0.930244
Galnt9	2	-0.61824	-0.256959	-0.4376	-0.4376	0.255465	2	0	0.0311708	0.142979	0.0227555	5.25758	7.87736	780.935	-0.55899	0.221989	-2.5181	0.0117991	0.125501	1.01401
Gapdh	5	-1.0103	2.55445	0.893123	0.805615	1.32275	1	4	4.89664e-07	0.00271293	0.000110187	43.9286	28.4207	2858.36	0.577375	0.16603	3.47753	0.000506061	0.0126473	0.879701
Gapvd1	13	-1.75598	1.19706	-0.0990172	-0.0620723	0.811384	8	5	0.0379818	0.130385	0.0198943	43.3487	50.3987	8904.22	-0.110877	0.136557	-0.81194	0.416826	0.861966	0.878396
Garnl3	12	-1.8683	2.04221	-0.307502	-0.383215	0.99663	9	3	0.000398296	0.0207376	0.00152842	36.5628	47.7253	4865.56	-0.278811	0.143768	-1.93931	0.0524638	0.325015	1.01261
Gart	11	-0.444071	5.00648	1.37373	0.870169	1.47859	1	10	7.97627e-07	0.000573864	1.80561e-05	22.1299	12.2778	1429.48	0.935138	0.156338	5.9815	2.2109e-09	2.16503e-07	1.01564
Gas2l1	6	-1.04031	3.29343	0.486191	-0.188486	1.68239	3	3	0.0142818	0.258204	0.0512342	12.9336	16.4435	1227.14	-0.384723	0.193475	-1.98849	0.0467574	0.306097	1.00105
Gas2l3	6	1.55587	6.75104	3.09784	2.19049	2.05861	0	6	1.73352e-13	1.01253e-08	1.90489e-11	4.33632	1.11802	515.768	2.13096	0.303801	7.01432	2.31065e-12	4.31803e-10	0.999991
Gas5	23	-0.95009	3.89362	0.955221	0.923218	1.08521	3	20	2.68661e-17	1.1587e-06	1.67344e-08	132.181	69.77	5653.45	1.02834	0.20128	5.109	3.23876e-07	2.13199e-05	0.901975
Gas6	1	0.590317	0.590317	0.590317	0.590317	NA	0	1	6.5554e-05	0.00120973	6.5554e-05	36.0233	22.8763	3161.87	0.615349	0.159736	3.8523	0.000117014	0.00337465	0.993661
Gatad2a	6	-1.25743	2.51218	0.221636	-0.0787559	1.26375	3	3	0.00161476	1.73777e-06	2.49848e-08	12.3569	9.75736	1762.38	0.405482	0.152068	2.66645	0.0076656	0.0973486	0.951626
Gatb	4	-0.411933	0.846762	0.23265	0.247886	0.514163	1	3	0.025677	0.12441	0.0181844	10.8527	10.7696	1121.08	0.00408441	0.137624	0.0296779	0.976324	0.993553	1.01576
Gatm	3	0.559843	1.30964	0.83013	0.620905	0.41639	0	3	7.64888e-08	0.00021317	8.40088e-06	132.643	89.3975	8275.9	0.697093	0.168372	4.1402	3.47007e-05	0.00133385	0.878857
Gbgt1	3	-0.475808	1.55307	0.2382	-0.362664	1.14012	2	1	0.0462895	0.182292	0.0483483	29.3217	39.8784	1793.93	-0.427298	0.19486	-2.19284	0.0283189	0.233419	0.953445
Gbp10	2	6.67957	7.15425	6.91691	6.91691	0.335651	0	2	2.70241e-12	2.03927e-05	2.19892e-07	1.57607	0	60.6063	7.75066	1.15272	6.72379	1.77056e-11	2.66217e-09	1.01349
Gbp2	1	2.56605	2.56605	2.56605	2.56605	NA	0	1	4.89313e-10	5.05789e-08	4.89313e-10	3.18906	0.477754	169.458	2.59144	0.382522	6.7746	1.24753e-11	1.98007e-09	1.01223
Gbp4	5	2.10161	5.10973	3.56447	3.55737	1.15847	0	5	3.03951e-17	1.89645e-08	1.67099e-10	5.16608	0.419302	384.031	3.74464	0.740251	5.05861	4.22328e-07	2.44368e-05	1.01594
Gbp5	4	0.26869	1.56685	0.72059	0.523412	0.600304	0	4	1.74797e-05	0.00203976	5.70906e-05	7.78887	4.33051	840.91	0.988939	0.229595	4.30733	1.65237e-05	0.000621133	1.01467
Gbp6	3	4.32539	7.81867	5.87765	5.48888	1.7788	0	3	2.64117e-14	1.42813e-06	4.82463e-09	4.08234	0.108387	317.17	5.0189	0.394319	12.728	4.13107e-37	1.52729e-33	0.960382
Gbp7	2	0.379202	0.457644	0.418423	0.418423	0.0554672	0	2	0.0278029	0.129625	0.0295378	12.1188	8.59039	1996.38	0.474671	0.209242	2.26852	0.0232973	0.21822	0.879701
Gbp8	3	-0.590736	3.90655	1.61836	1.53926	2.24969	1	2	0.000707819	0.0137818	0.000637244	1.23659	0.559509	128.463	1.49069	0.417188	3.57319	0.000352655	0.00835191	1.01367
Gbp9	4	0.837754	4.29217	2.31439	2.06382	1.59218	0	4	0.000109533	0.000749414	3.75174e-05	24.8928	11.9822	3428.78	1.19628	0.213119	5.61322	1.98601e-08	1.59661e-06	1.01297
Gcat	2	-4.66079	1.21757	-1.72161	-1.72161	4.15663	1	1	0.000371695	0.0128415	0.000581471	1.18508	0.556207	84.1754	1.08776	0.38054	2.85847	0.00425684	0.0601114	1.01335
Gcfc2	7	-0.513438	1.39807	0.658201	0.739824	0.630482	1	6	0.000150391	0.0362952	0.00219936	15.4342	9.65169	1113.77	0.7559	0.193894	3.89852	9.67812e-05	0.00287807	1.00105
Gch1	2	1.61431	1.87052	1.74242	1.74242	0.181169	0	2	1.85418e-09	4.90349e-05	8.62697e-07	4.09305	1.29458	336.207	1.79149	0.303867	5.89565	3.73212e-09	3.49284e-07	1.01711
Gcm2	1	6.24745	6.24745	6.24745	6.24745	NA	0	1	0.0108608	0.365896	0.0108608	0.159263	0	7.44931	6.29044	2.11743	2.97079	0.0029704	0.0455178	1.01358
Gcnt2	6	-1.46047	1.08182	0.0633976	0.0597015	0.990248	3	3	0.0133766	0.207688	0.017101	10.1898	7.80997	1140.7	0.521856	0.194156	2.68781	0.00719217	0.0920747	0.968386
Gdap1	4	-4.99851	-0.31245	-1.67425	-0.693023	2.22356	4	0	0.0210367	0.209646	0.0291545	5.71128	8.05608	1035.25	-0.401543	0.159806	-2.5127	0.0119812	0.13121	0.968386
Gdap2	4	-0.938715	0.162876	-0.432593	-0.477266	0.458195	3	1	0.00251054	0.00829526	0.000483013	13.5663	18.3036	1368.13	-0.356606	0.151069	-2.36055	0.018248	0.176706	0.953445
Gdpd1	1	-0.730365	-0.730365	-0.730365	-0.730365	NA	1	0	0.00436618	0.0444637	0.00436618	2.81379	4.50838	340.144	-0.697673	0.247393	-2.8201	0.00480084	0.0657344	1.01374
Gdpgp1	1	-0.56588	-0.56588	-0.56588	-0.56588	NA	1	0	8.11466e-05	0.0018198	8.11466e-05	1.79224	2.80345	395.315	-0.538734	0.183295	-2.93916	0.00329101	0.0493702	1.01711
Gemin7	5	-0.530891	1.76308	0.753874	1.01125	1.02878	2	3	0.00655138	0.0834791	0.00168949	12.4989	7.28805	310.577	0.67394	0.26231	2.56925	0.0101918	0.118256	0.958964
Gen1	4	2.2956	4.26614	3.24602	3.21116	0.842282	0	4	5.69965e-14	1.06183e-05	1.88768e-07	8.57654	0.735257	517.561	3.41828	0.376462	9.08002	1.08559e-19	5.75305e-17	0.999991
Gfap	3	-1.89075	1.10545	-0.102216	0.47865	1.5803	1	2	0.00054337	0.0147902	0.0009951	11.6063	7.94131	1064.33	0.536441	0.17912	2.99487	0.0027456	0.0432047	1.00105
Gfm2	10	-1.79899	2.60023	-0.157831	-0.431196	1.18493	7	3	0.00920162	0.0289057	0.00350018	275.803	370.418	41794.2	-0.388036	0.19226	-2.01829	0.0435607	0.304524	0.942118
Gfy	1	-5.77001	-5.77001	-5.77001	-5.77001	NA	1	0	0.00212071	0.0936472	0.00212071	0	0.075289	4.65979	-5.71706	2.01287	-2.84026	0.00450773	0.0625991	1.0154
Ggct	5	-1.89075	1.62219	0.00106883	0.424086	1.4051	2	3	0.0030562	0.0287122	0.00255661	2.86569	1.82781	303.17	0.62781	0.239229	2.62431	0.00868245	0.105591	0.960382
Ggn	2	-0.968879	9.10534	4.06823	4.06823	7.12355	1	1	0.0191545	0.26221	0.019797	1.96352	1.41911	170.405	0.446161	0.295207	1.51135	0.1307	0.522983	1.01375
Ggt7	3	-0.527351	-0.275536	-0.420343	-0.458143	0.130093	3	0	0.0196895	0.118356	0.0171973	8.78739	12.6715	1048.75	-0.482813	0.19093	-2.52875	0.011447	0.123007	1.01576
Ghitm	4	-1.5366	0.29116	-0.321589	-0.0204597	0.828602	2	2	0.0066316	0.0434433	0.00391349	27.8384	31.3789	2922.59	-0.195238	0.13786	-1.4162	0.156716	0.592446	0.949574
Ghr	6	-4.23362	0.917425	-1.76089	-1.71088	1.81963	5	1	0.0280474	0.238396	0.0378225	0.831934	1.78888	142.934	-0.721198	0.427638	-1.68647	0.0917057	0.440309	1.01469
Gigyf1	2	-0.382499	-0.31073	-0.346614	-0.346614	0.0507484	2	0	0.00110607	0.0158748	0.0016087	29.2016	37.6427	6809.7	-0.292112	0.130534	-2.23782	0.0252326	0.222549	0.924806
Gimap9	2	0.973884	1.42233	1.19811	1.19811	0.317101	0	2	0.00895715	0.0728337	0.00614137	2.93931	1.55048	106.06	1.07039	0.361876	2.9579	0.00309746	0.0475761	1.00046
Gins1	3	2.18794	3.54782	2.69666	2.35422	0.741802	0	3	3.65775e-08	0.000180589	1.17556e-06	8.62094	1.65648	191.655	2.45883	0.421319	5.83603	5.346e-09	4.7966e-07	1.01469
Gins3	2	1.26144	1.5617	1.41157	1.41157	0.212319	0	2	0.0048451	0.146321	0.0111622	6.11821	1.83778	279.526	1.36848	0.414113	3.30461	0.000951087	0.0184757	1.0155
Gipc1	2	0.340316	0.821471	0.580893	0.580893	0.340228	0	2	0.00197714	0.00417822	0.000108893	26.9221	17.0577	1008.11	0.542695	0.171544	3.16359	0.00155836	0.0285401	0.968386
Git2	13	-2.32721	0.963381	-0.176663	-0.170851	0.782312	9	4	0.047396	0.0402015	0.00385864	165.376	186.68	22439.9	-0.137932	0.125298	-1.10083	0.270971	0.773226	0.878857
Gja4	1	-1.94536	-1.94536	-1.94536	-1.94536	NA	1	0	0.0382982	0.687106	0.0382982	0.054539	0.184063	8.26232	-1.94395	1.16682	-1.66603	0.0957082	0.449891	1.01543
Gjc3	2	-1.65813	-0.805668	-1.2319	-1.2319	0.602779	2	0	1.44804e-06	0.000144831	6.33046e-06	2.3589	4.90774	471.018	-0.968394	0.231056	-4.19116	2.77536e-05	0.000985023	0.999402
Glipr1	3	1.51195	5.47863	2.92647	1.78884	2.21456	0	3	1.4792e-16	9.46045e-12	4.14816e-14	6.4218	1.62847	176.357	2.01391	0.288054	6.99142	2.72109e-12	4.99236e-10	1.01322
Glipr2	1	1.12056	1.12056	1.12056	1.12056	NA	0	1	0.0246262	0.465674	0.0246262	0.341422	0.199588	26.3323	1.13804	0.61344	1.85517	0.0635719	0.362468	1.0157
Glrx	3	-0.176005	1.24455	0.679565	0.970151	0.753541	1	2	0.00190258	0.0185632	0.00146171	7.80985	4.61145	544.318	0.578674	0.245892	2.35336	0.0186045	0.173516	0.999991
Glul	4	-0.698661	-0.418248	-0.549587	-0.540719	0.114936	4	0	0.00808475	0.177028	0.0464798	234.724	296.896	21861.8	-0.525971	0.22846	-2.30225	0.0213213	0.197785	0.942118
Gm10044	4	4.80541	9.35672	7.54172	8.00237	2.16617	0	4	3.86445e-24	1.01428e-08	4.91965e-11	5.19093	0	116.529	8.18309	1.16306	7.03584	1.98058e-12	3.68925e-10	1.01391
Gm10086	1	-2.97961	-2.97961	-2.97961	-2.97961	NA	1	0	0.0388066	1	0.0388066	0.049843	0.320665	2.70148	-2.98948	1.87911	-1.5909	0.111631	0.483963	1.01699
Gm10115	1	-0.888282	-0.888282	-0.888282	-0.888282	NA	1	0	0.0197687	0.120897	0.0197687	4.01031	7.53685	250.075	-0.850308	0.335018	-2.5381	0.0111458	0.121111	1.01101
Gm10143	2	0.29984	2.54911	1.42447	1.42447	1.59047	0	2	4.14929e-07	9.2642e-06	1.69016e-07	2.83881	0.456431	187.925	2.50561	0.406246	6.16773	6.92789e-10	7.51222e-08	1.01375
Gm10156	1	1.00145	1.00145	1.00145	1.00145	NA	0	1	0.029507	0.331949	0.029507	5.98449	2.32545	73.9789	1.04125	0.454744	2.28976	0.0220354	0.192754	1.01335
Gm10177	2	-0.903632	-0.215247	-0.559439	-0.559439	0.486762	2	0	0.0150958	0.138688	0.0104921	3.53072	5.61767	85.3761	-0.853956	0.380689	-2.24318	0.0248851	0.207426	1.01349
Gm10179	1	0.910816	0.910816	0.910816	0.910816	NA	0	1	0.0205402	0.26746	0.0205402	1.76826	1.12952	43.2713	0.95363	0.485237	1.96529	0.0493808	0.314582	1.0075
Gm10184	1	1.38914	1.38914	1.38914	1.38914	NA	0	1	2.96272e-05	0.00103643	2.96272e-05	1.61092	0.575567	80.5618	1.4189	0.38088	3.72531	0.000195079	0.00510898	1.01402
Gm10251	2	-2.19145	-1.74262	-1.96703	-1.96703	0.31737	2	0	0.00489263	0.0789543	0.00428112	0.378608	0.828397	49.7177	-1.76814	0.57694	-3.06469	0.00217893	0.0359104	1.00814
Gm10252	1	1.2947	1.2947	1.2947	1.2947	NA	0	1	0.0113954	0.157441	0.0113954	1.59297	0.837063	47.0787	1.31182	0.538917	2.43418	0.0149254	0.148074	1.01529
Gm10259	1	1.44047	1.44047	1.44047	1.44047	NA	0	1	0.000106518	0.00449525	0.000106518	1.65322	0.553747	64.9085	1.46576	0.428034	3.42441	0.00061614	0.0131791	1.01402
Gm10277	1	-0.49699	-0.49699	-0.49699	-0.49699	NA	1	0	0.0371614	0.183137	0.0371614	2.25957	2.81833	244.272	-0.467456	0.252689	-1.84993	0.064324	0.366559	1.00733
Gm10309	1	-0.702657	-0.702657	-0.702657	-0.702657	NA	1	0	1.00916e-05	0.000338458	1.00916e-05	4.03271	6.27834	413.145	-0.672128	0.188618	-3.56344	0.00036603	0.00859121	1.01594
Gm10339	3	-1.46482	-1.10045	-1.33917	-1.45224	0.206836	3	0	0.00103725	0.0690545	0.00352169	0.733838	1.50316	77.6676	-1.23583	0.434556	-2.8439	0.00445656	0.0621886	1.01349
Gm10384	1	-0.660061	-0.660061	-0.660061	-0.660061	NA	1	0	0.000167179	0.00361215	0.000167179	6.49538	10.347	729.476	-0.630027	0.177729	-3.54487	0.0003928	0.00910039	1.0156
Gm10385	1	-1.0472	-1.0472	-1.0472	-1.0472	NA	1	0	0.000461092	0.0065277	0.000461092	3.14477	7.86484	886.654	-1.02103	0.255728	-3.99264	6.53425e-05	0.00204091	1.01407
Gm10388	1	0.465809	0.465809	0.465809	0.465809	NA	0	1	0.0471631	0.223289	0.0471631	3.07824	2.48974	324.064	0.501383	0.239344	2.09482	0.036187	0.262193	1.01374
Gm10389	2	2.03971	2.31812	2.17891	2.17891	0.196867	0	2	0.000166284	0.0497639	0.0016171	0.933402	0.264508	100.859	2.20862	0.535317	4.12582	3.69413e-05	0.00125045	1.01248
Gm10392	1	-0.986213	-0.986213	-0.986213	-0.986213	NA	1	0	1.85173e-07	1.61242e-05	1.85173e-07	13.4139	29.132	1463.48	-0.958637	0.177543	-5.39947	6.6839e-08	4.73856e-06	1.01587
Gm10410	1	-0.973256	-0.973256	-0.973256	-0.973256	NA	1	0	0.0444735	0.374957	0.0444735	2.10182	4.18264	47.9161	-0.951236	0.514985	-1.84712	0.0647304	0.36756	1.0075
Gm10419	5	-4.17974	-0.325441	-1.41815	-0.744008	1.5685	5	0	0.00266653	0.0615514	0.00700562	11.1202	17.5779	1299.06	-0.608558	0.206845	-2.94209	0.00326002	0.0490485	1.01576
Gm1043	5	-6.07033	-0.123992	-1.7306	-0.734535	2.44922	5	0	0.00304969	0.0877776	0.00679871	3.7681	7.00229	1439.66	-0.721909	0.250928	-2.87695	0.00401538	0.0575308	1.01564
Gm10432	2	-1.57327	-0.391873	-0.982571	-0.982571	0.835373	2	0	0.00428545	0.0427138	0.00081442	0.81649	0.945951	84.9941	-0.629871	0.423583	-1.48701	0.137013	0.535253	1.01402
Gm10471	1	-0.834029	-0.834029	-0.834029	-0.834029	NA	1	0	0.0200695	0.222537	0.0200695	0.254587	0.470655	41.0255	-0.802677	0.466114	-1.72206	0.0850585	0.425798	1.0075
Gm10484	1	0.820075	0.820075	0.820075	0.820075	NA	0	1	0.0118703	0.0905257	0.0118703	2.52263	1.7775	498.219	0.859034	0.292168	2.9402	0.00327996	0.049858	0.999991
Gm10505	7	-5.53808	7.40504	1.2382	3.65261	5.28818	3	4	9.93737e-07	0.000211917	2.12207e-06	0.499851	0.149884	32.22	1.93294	0.636538	3.03664	0.00239233	0.0384346	1.01424
Gm10512	1	-5.64747	-5.64747	-5.64747	-5.64747	NA	1	0	0.00794189	0.222537	0.00794189	0	0.101961	4.48811	-5.63661	2.15863	-2.6112	0.00902252	0.104259	1.01577
Gm10521	1	0.797832	0.797832	0.797832	0.797832	NA	0	1	0.00194714	0.0219748	0.00194714	15.6221	8.03675	1194.06	0.834787	0.231835	3.60078	0.000317258	0.0076201	1.01669
Gm10522	1	2.96738	2.96738	2.96738	2.96738	NA	0	1	0.0187164	0.413391	0.0187164	0.347415	0	9.37985	3.00179	1.33953	2.24093	0.0250308	0.207945	1.01543
Gm10553	1	1.37296	1.37296	1.37296	1.37296	NA	0	1	0.0269243	0.516699	0.0269243	0.514454	0.142768	21.0842	1.41068	0.725363	1.94479	0.0518	0.322375	1.0157
Gm10564	1	-1.55466	-1.55466	-1.55466	-1.55466	NA	1	0	0.00066469	0.0480515	0.00066469	0.108408	0.303351	25.1962	-1.51459	0.599278	-2.52736	0.0114925	0.123365	1.01556
Gm10575	3	-0.782078	-0.589809	-0.664279	-0.620951	0.103198	3	0	5.62056e-05	0.0124813	0.000745303	14.313	23.9053	1362.47	-0.596889	0.19495	-3.06176	0.00220043	0.035955	1.01587
Gm10602	3	0.47138	0.962788	0.651208	0.519457	0.270904	0	3	0.0263916	0.150185	0.026664	5.37601	3.64166	547.336	0.548325	0.230882	2.37491	0.0175532	0.166976	0.999991
Gm10605	2	-5.89422	-0.50657	-3.20039	-3.20039	3.80964	2	0	0.00165343	0.0188415	0.000235367	2.81821	4.69869	481.476	-0.598552	0.192916	-3.10266	0.00191791	0.0327722	1.00091
Gm10612	1	1.45185	1.45185	1.45185	1.45185	NA	0	1	0.0320463	0.32219	0.0320463	0.246801	0.132585	16.1311	1.49726	0.808337	1.85227	0.0639866	0.36403	1.01444
Gm10616	1	1.51069	1.51069	1.51069	1.51069	NA	0	1	0.0199357	0.418622	0.0199357	0.513922	0.114769	25.7684	1.52871	0.711741	2.14784	0.0317264	0.241031	1.01556
Gm10629	1	-1.81261	-1.81261	-1.81261	-1.81261	NA	1	0	8.17294e-05	0.0039759	8.17294e-05	0.207462	0.686549	37.9282	-1.78869	0.535994	-3.33715	0.000846436	0.0168276	1.016
Gm10638	2	-0.727762	0.560276	-0.0837431	-0.0837431	0.91078	1	1	0.0304906	0.15828	0.0272714	2.02204	1.43632	195.525	0.380208	0.290318	1.30962	0.190323	0.627097	1.01322
Gm10640	2	-1.51498	-0.652314	-1.08365	-1.08365	0.609997	2	0	0.00563676	0.119433	0.00661477	1.60445	3.65398	63.1494	-1.28294	0.46446	-2.76221	0.00574117	0.075218	1.01349
Gm10645	2	-0.983301	-0.95437	-0.968835	-0.968835	0.0204572	2	0	0.00118167	0.107447	0.0151659	11.3952	21.4579	704.061	-0.948029	0.314677	-3.01271	0.00258929	0.0408689	1.01467
Gm10693	1	-6.11419	-6.11419	-6.11419	-6.11419	NA	1	0	0.0222736	0.376564	0.0222736	0	0.014006	5.88658	-6.05228	2.31439	-2.61506	0.00892109	0.103484	1.01657
Gm10698	1	0.597877	0.597877	0.597877	0.597877	NA	0	1	0.0368799	0.185121	0.0368799	9.88312	6.99306	220.198	0.621679	0.286325	2.17124	0.0299134	0.233419	1.00733
Gm10701	1	0.859016	0.859016	0.859016	0.859016	NA	0	1	0.0378089	0.375768	0.0378089	2.22847	1.22858	59.902	0.900452	0.452792	1.98866	0.0467383	0.304108	1.01335
Gm10705	1	-1.52183	-1.52183	-1.52183	-1.52183	NA	1	0	0.0204758	0.44811	0.0204758	0.52926	2.11986	20.8163	-1.49714	0.742849	-2.0154	0.0438624	0.293154	1.01519
Gm10723	1	-0.772386	-0.772386	-0.772386	-0.772386	NA	1	0	0.0215459	0.135053	0.0215459	0.390145	0.699457	149.498	-0.7378	0.323994	-2.2772	0.0227742	0.196854	1.01375
Gm10773	1	0.81357	0.81357	0.81357	0.81357	NA	0	1	1.43094e-05	0.000476742	1.43094e-05	4.49948	2.60581	563.743	0.843159	0.197313	4.2732	1.92691e-05	0.000723535	0.999566
Gm10790	2	-1.1356	-1.01281	-1.0742	-1.0742	0.0868265	2	0	2.07429e-05	0.0061177	0.000479192	56.9042	127.622	5307.44	-1.08843	0.265097	-4.10579	4.02936e-05	0.00142054	0.942118
Gm10802	1	3.24646	3.24646	3.24646	3.24646	NA	0	1	0.0101005	0.0963195	0.0101005	0.274161	0	10.3863	3.30785	1.30978	2.52549	0.0115536	0.123971	1.01475
Gm10825	1	1.1841	1.1841	1.1841	1.1841	NA	0	1	0.00668597	0.0574746	0.00668597	2.07567	0.744647	236.704	1.21472	0.381651	3.1828	0.00145856	0.0272196	0.958964
Gm10829	1	-0.929669	-0.929669	-0.929669	-0.929669	NA	1	0	0.0246447	0.270114	0.0246447	0.428632	0.666406	65.5316	-0.890074	0.441262	-2.01711	0.0436838	0.29278	1.01402
Gm10855	1	-0.969333	-0.969333	-0.969333	-0.969333	NA	1	0	0.00262313	0.0305647	0.00262313	4.32287	8.58795	586.329	-0.932582	0.276963	-3.36717	0.000759432	0.015633	0.999566
Gm10865	1	0.731089	0.731089	0.731089	0.731089	NA	0	1	0.0427944	0.255976	0.0427944	3.67557	2.3987	95.6201	0.765576	0.386942	1.97853	0.0478688	0.308218	1.01367
Gm10912	2	-5.37753	1.4628	-1.95736	-1.95736	4.83684	1	1	0.0278015	0.408431	0.0396169	0.388901	0.273721	27.8235	0.83327	0.641871	1.29819	0.194222	0.632656	1.016
Gm11127	1	1.27069	1.27069	1.27069	1.27069	NA	0	1	0.0257351	0.292911	0.0257351	0.472676	0.148174	16.1508	1.29677	0.742593	1.74627	0.0807636	0.411716	1.01444
Gm11209	1	4.41552	4.41552	4.41552	4.41552	NA	0	1	0.00110851	0.0893751	0.00110851	0.869225	0	7.65194	4.47382	1.54198	2.90135	0.00371555	0.0541643	1.01358
Gm11211	1	3.39711	3.39711	3.39711	3.39711	NA	0	1	0.0352276	0.430598	0.0352276	0.376294	0	4.78539	3.38199	1.79927	1.87965	0.0601564	0.349983	1.01563
Gm11242	1	-0.837526	-0.837526	-0.837526	-0.837526	NA	1	0	0.036718	0.185997	0.036718	0.981817	2.04759	148.966	-0.796964	0.372406	-2.14004	0.0323516	0.243609	1.01469
Gm11245	1	-1.42938	-1.42938	-1.42938	-1.42938	NA	1	0	0.017567	0.24511	0.017567	0.662546	1.80027	50.8198	-1.38299	0.583619	-2.36968	0.0178034	0.166976	1.01529
Gm11246	1	-2.39805	-2.39805	-2.39805	-2.39805	NA	1	0	6.79868e-06	0.00129693	6.79868e-06	0.636862	3.08468	24.5499	-2.35554	0.667932	-3.52661	0.00042091	0.00964154	1.01556
Gm11368	1	-1.01647	-1.01647	-1.01647	-1.01647	NA	1	0	0.00868255	0.162913	0.00868255	1.97477	3.97561	79.1919	-0.994219	0.408585	-2.43332	0.0149611	0.148439	1.01349
Gm11400	1	0.297103	0.297103	0.297103	0.297103	NA	0	1	0.0125094	0.0642767	0.0125094	9.98037	8.24876	445.332	0.328258	0.170853	1.92129	0.0546952	0.331575	1.01594
Gm11425	1	1.8785	1.8785	1.8785	1.8785	NA	0	1	0.000737027	0.0220318	0.000737027	2.70887	0.542913	35.3389	1.92269	0.605074	3.17762	0.00148489	0.026368	1.016
Gm11465	1	0.574441	0.574441	0.574441	0.574441	NA	0	1	0.0451811	0.21084	0.0451811	9.86806	6.42526	160.359	0.607836	0.307002	1.97991	0.047714	0.307728	1.01223
Gm11471	1	4.75582	4.75582	4.75582	4.75582	NA	0	1	0.0161966	1	0.0161966	0.748796	0	2.66147	4.7991	2.31568	2.07244	0.0382248	0.270582	1.01546
Gm11484	1	-2.92835	-2.92835	-2.92835	-2.92835	NA	1	0	0.0438185	0.480505	0.0438185	0.067932	0.599297	4.3216	-2.89633	1.68327	-1.72066	0.0853129	0.425288	1.0123
Gm11488	1	1.13679	1.13679	1.13679	1.13679	NA	0	1	0.0176241	0.205888	0.0176241	2.16185	0.870464	45.388	1.1774	0.522535	2.25324	0.0242438	0.204285	1.01536
Gm11491	1	2.20583	2.20583	2.20583	2.20583	NA	0	1	0.00120358	0.0255141	0.00120358	0.976432	0.297863	40.6506	2.25453	0.672884	3.35056	0.000806495	0.0162082	1.01536
Gm11545	1	5.00937	5.00937	5.00937	5.00937	NA	0	1	8.45198e-11	2.65721e-08	8.45198e-11	3.99304	0.037167	32.8506	5.05625	0.846277	5.9747	2.30519e-09	2.24767e-07	1.01717
Gm11585	1	2.61649	2.61649	2.61649	2.61649	NA	0	1	0.00115842	0.0199227	0.00115842	0.892832	0.109014	11.8809	2.60517	0.993687	2.62172	0.00874868	0.102098	1.01444
Gm11626	1	1.48901	1.48901	1.48901	1.48901	NA	0	1	0.00542744	0.126797	0.00542744	4.03287	1.59427	41.6093	1.52618	0.575849	2.65032	0.00804158	0.096629	1.00814
Gm11627	3	-6.37781	1.42559	-2.31002	-1.97783	3.91229	2	1	0.0360318	0.349441	0.00968742	0	0.892376	17.6329	-1.21855	1.4437	-0.844047	0.398643	0.825841	1.01519
Gm11638	1	-1.11545	-1.11545	-1.11545	-1.11545	NA	1	0	0.0183203	0.160518	0.0183203	1.16165	2.6391	122.125	-1.09818	0.431298	-2.54622	0.0108897	0.119035	1.01391
Gm11652	1	-0.516583	-0.516583	-0.516583	-0.516583	NA	1	0	4.50499e-05	0.00121363	4.50499e-05	15.186	21.7955	937.76	-0.49026	0.151522	-3.23557	0.00121401	0.0226868	1.00105
Gm11653	1	-0.433955	-0.433955	-0.433955	-0.433955	NA	1	0	0.0129657	0.137406	0.0129657	24.4207	33.4697	1237.23	-0.406602	0.175282	-2.31971	0.0203566	0.184191	1.00105
Gm11655	1	-0.600034	-0.600034	-0.600034	-0.600034	NA	1	0	0.0196035	0.122666	0.0196035	5.2736	9.22822	235.397	-0.573267	0.260471	-2.20088	0.0277442	0.223627	1.00733
Gm11707	1	3.88139	3.88139	3.88139	3.88139	NA	0	1	0.00552463	0.0629655	0.00552463	0.494497	0	10.582	3.94893	1.40691	2.80681	0.00500342	0.0677493	1.01475
Gm11712	1	-1.1802	-1.1802	-1.1802	-1.1802	NA	1	0	0.000300589	0.00540099	0.000300589	6.19945	14.2659	147.096	-1.1462	0.324136	-3.53618	0.000405955	0.00937755	1.01322
Gm11713	1	-1.02026	-1.02026	-1.02026	-1.02026	NA	1	0	2.48063e-05	0.000694716	2.48063e-05	6.74941	14.8947	223.366	-0.984528	0.256789	-3.834	0.000126076	0.00352371	1.0155
Gm11714	1	-0.83829	-0.83829	-0.83829	-0.83829	NA	1	0	0.00448538	0.0481205	0.00448538	13.0657	20.4594	552.109	-0.803279	0.263669	-3.04654	0.00231489	0.0379457	0.999566
Gm11719	1	-1.13684	-1.13684	-1.13684	-1.13684	NA	1	0	0.0028172	0.0406812	0.0028172	3.52671	7.73176	82.1935	-1.09632	0.402548	-2.72346	0.00646017	0.0820012	1.01495
Gm11723	1	1.08408	1.08408	1.08408	1.08408	NA	0	1	0.0278569	0.292738	0.0278569	1.27402	0.556281	16.8323	1.11078	0.691745	1.60576	0.108327	0.476881	1.01555
Gm11725	1	-0.662306	-0.662306	-0.662306	-0.662306	NA	1	0	0.0239971	0.231768	0.0239971	1.00921	1.48216	87.3149	-0.631197	0.350451	-1.8011	0.0716874	0.386513	1.01402
Gm11742	1	-1.47316	-1.47316	-1.47316	-1.47316	NA	1	0	0.00690391	0.247538	0.00690391	1.34262	2.67187	20.7129	-1.43869	0.686421	-2.09593	0.0360886	0.261223	1.01579
Gm11748	1	-0.730533	-0.730533	-0.730533	-0.730533	NA	1	0	0.00024388	0.00456556	0.00024388	4.34101	6.50126	323.158	-0.703342	0.211864	-3.31978	0.000900869	0.0177072	1.01711
Gm11752	1	-0.435206	-0.435206	-0.435206	-0.435206	NA	1	0	0.0332194	0.173116	0.0332194	9.07057	11.4003	214.184	-0.409513	0.247494	-1.65464	0.0979971	0.456117	1.01101
Gm11769	1	0.489946	0.489946	0.489946	0.489946	NA	0	1	0.0474788	0.256746	0.0474788	1.4363	1.15994	88.7473	0.528112	0.326255	1.61871	0.10551	0.470757	1.01349
Gm11770	1	2.24092	2.24092	2.24092	2.24092	NA	0	1	0.0377276	0.266582	0.0377276	0.661283	0.132492	12.8585	2.30525	1.11325	2.07074	0.0383833	0.271271	1.01555
Gm11784	1	-2.60299	-2.60299	-2.60299	-2.60299	NA	1	0	0.0116969	0.129894	0.0116969	0.213911	1.00952	13.9543	-2.56299	1.08263	-2.36738	0.0179144	0.167651	1.01444
Gm11787	1	0.309823	0.309823	0.309823	0.309823	NA	0	1	0.0175408	0.121432	0.0175408	17.2	14.5859	662.661	0.342849	0.163734	2.09395	0.0362648	0.264509	0.999991
Gm11821	1	1.9607	1.9607	1.9607	1.9607	NA	0	1	0.0496326	0.265694	0.0496326	0.517236	0.110098	10.5613	2.01166	1.11953	1.79687	0.0723562	0.388753	1.01211
Gm11827	1	-1.96183	-1.96183	-1.96183	-1.96183	NA	1	0	0.000165068	0.0077028	0.000165068	0.481543	1.84494	54.0386	-1.92806	0.52297	-3.68674	0.000227147	0.00580365	1.00773
Gm11832	1	8.84954	8.84954	8.84954	8.84954	NA	0	1	8.36924e-09	1.59737e-06	8.36924e-09	6.45528	0	45.0154	8.88566	1.42742	6.22496	4.81668e-10	5.43941e-08	1.00773
Gm11865	1	-1.07322	-1.07322	-1.07322	-1.07322	NA	1	0	0.0339025	0.300332	0.0339025	0.507095	1.33891	32.3491	-1.05056	0.582704	-1.80291	0.0714025	0.385741	1.016
Gm11870	1	0.426659	0.426659	0.426659	0.426659	NA	0	1	0.0259297	0.152971	0.0259297	5.41323	3.93053	255.724	0.460236	0.225229	2.04341	0.0410117	0.281884	1.0155
Gm11892	1	-1.49001	-1.49001	-1.49001	-1.49001	NA	1	0	0.0271013	0.229501	0.0271013	0.13201	0.471034	12.8761	-1.46713	0.854422	-1.71711	0.0859595	0.426405	1.01561
Gm11944	1	-0.483173	-0.483173	-0.483173	-0.483173	NA	1	0	0.0441233	0.207871	0.0441233	3.95563	5.17754	162.19	-0.457778	0.278832	-1.64177	0.100638	0.461644	1.01352
Gm11946	2	0.710225	2.35696	1.53359	1.53359	1.16442	0	2	8.65291e-05	0.00290855	4.0073e-05	0.815654	0.190954	59.9694	1.89053	0.526238	3.59254	0.000327468	0.00784288	1.01495
Gm11998	1	0.984495	0.984495	0.984495	0.984495	NA	0	1	0.0128771	0.208109	0.0128771	2.15153	1.21192	73.7711	1.02087	0.428822	2.38065	0.0172823	0.163616	1.01495
Gm12002	2	-1.54333	0.682626	-0.430353	-0.430353	1.57399	1	1	3.13974e-05	0.00100349	1.09963e-05	0.740471	1.46339	62.3415	-0.622723	0.448615	-1.3881	0.165107	0.588368	1.01349
Gm12036	1	-0.712231	-0.712231	-0.712231	-0.712231	NA	1	0	0.00740449	0.0605114	0.00740449	7.85922	14.5052	252.576	-0.68548	0.265641	-2.58048	0.00986643	0.111066	1.0155
Gm12039	1	0.864198	0.864198	0.864198	0.864198	NA	0	1	0.0100346	0.13425	0.0100346	14.9317	8.98194	87.1922	0.893576	0.380827	2.34641	0.0189554	0.174222	1.01349
Gm12081	1	-4.3119	-4.3119	-4.3119	-4.3119	NA	1	0	0.0318969	1	0.0318969	0	0.181138	1.74554	-4.28718	2.59796	-1.65021	0.0988996	0.456949	1.01427
Gm12095	1	-0.826543	-0.826543	-0.826543	-0.826543	NA	1	0	0.00309667	0.0423147	0.00309667	2.45756	4.64224	106.799	-0.795361	0.318251	-2.49916	0.0124487	0.130629	1.01367
Gm12103	1	-0.691723	-0.691723	-0.691723	-0.691723	NA	1	0	0.0311506	0.280488	0.0311506	7.02483	9.77099	125.757	-0.670383	0.335838	-1.99615	0.0459179	0.303185	1.00046
Gm12119	1	-6.49355	-6.49355	-6.49355	-6.49355	NA	1	0	6.25212e-06	0.00164172	6.25212e-06	0	0.518611	7.78873	-6.45382	1.64448	-3.92452	8.69013e-05	0.00260341	1.01211
Gm12138	1	-1.11191	-1.11191	-1.11191	-1.11191	NA	1	0	7.67117e-07	7.03878e-05	7.67117e-07	1.89944	4.11512	114.55	-1.08204	0.291981	-3.70587	0.000210665	0.00546592	1.01367
Gm12185	2	0.559644	1.06525	0.812447	0.812447	0.357517	0	2	0.021161	0.145791	0.0237351	3.988	2.94916	635.697	0.630503	0.228577	2.75839	0.00580877	0.0765699	0.999468
Gm12186	1	-1.94314	-1.94314	-1.94314	-1.94314	NA	1	0	0.000145514	0.0160663	0.000145514	0.266602	0.94678	24.9133	-1.91779	0.643693	-2.97936	0.00288852	0.0444055	1.01526
Gm12188	1	3.83948	3.83948	3.83948	3.83948	NA	0	1	4.70914e-05	0.00288052	4.70914e-05	3.08573	0.20848	18.0207	3.87743	0.99061	3.91418	9.07124e-05	0.00268961	1.0157
Gm12196	1	-1.74466	-1.74466	-1.74466	-1.74466	NA	1	0	0.0119217	0.32379	0.0119217	0.405797	1.55074	9.71521	-1.70867	0.93832	-1.82098	0.0686095	0.377756	1.01475
Gm12212	1	-5.86206	-5.86206	-5.86206	-5.86206	NA	1	0	9.50067e-05	0.0086568	9.50067e-05	0	0.753331	5.10243	-5.83761	1.82356	-3.20122	0.00136847	0.0247753	1.01563
Gm12238	1	1.73673	1.73673	1.73673	1.73673	NA	0	1	1.94804e-06	0.000142011	1.94804e-06	42.7926	9.88324	128.803	1.76504	0.364729	4.83931	1.30289e-06	6.83005e-05	1.00046
Gm12247	1	-1.75554	-1.75554	-1.75554	-1.75554	NA	1	0	1.16518e-06	0.000123712	1.16518e-06	1.20656	3.62098	62.2183	-1.72607	0.428128	-4.03166	5.53835e-05	0.0017694	1.01402
Gm12250	1	2.05604	2.05604	2.05604	2.05604	NA	0	1	2.9856e-08	2.05536e-06	2.9856e-08	9.55668	1.75585	261.712	2.08464	0.337671	6.1736	6.67534e-10	7.27096e-08	1.0155
Gm12266	1	-0.725094	-0.725094	-0.725094	-0.725094	NA	1	0	0.0391238	0.19337	0.0391238	3.08586	5.15334	150.657	-0.700602	0.336699	-2.08079	0.0374528	0.267698	1.01223
Gm12350	1	-1.1388	-1.1388	-1.1388	-1.1388	NA	1	0	0.0348742	0.31122	0.0348742	0.941094	2.72641	31.4174	-1.12078	0.613098	-1.82806	0.0675404	0.374609	1.016
Gm12397	1	0.546842	0.546842	0.546842	0.546842	NA	0	1	0.0332936	0.226063	0.0332936	5.44413	3.69231	114.617	0.569535	0.309218	1.84186	0.0654959	0.368858	1.01367
Gm12418	1	1.59721	1.59721	1.59721	1.59721	NA	0	1	0.000194856	0.00878817	0.000194856	3.27398	0.944111	70.1169	1.62735	0.452703	3.59474	0.000324716	0.00779478	1.01379
Gm12419	1	1.6652	1.6652	1.6652	1.6652	NA	0	1	0.00418785	0.0761775	0.00418785	1.41386	0.557993	26.0546	1.70062	0.665653	2.55481	0.0106245	0.116935	1.01579
Gm12454	2	0.794084	4.13049	2.46229	2.46229	2.3592	0	2	0.0429855	0.825321	0.0496974	0.960669	0.469962	27.8819	1.16619	0.589147	1.97946	0.0477641	0.307258	1.016
Gm12473	1	-0.947668	-0.947668	-0.947668	-0.947668	NA	1	0	0.00207949	0.0525029	0.00207949	1.75036	3.78154	65.801	-0.92119	0.384201	-2.39768	0.0164995	0.158738	1.01402
Gm12564	1	1.2411	1.2411	1.2411	1.2411	NA	0	1	0.00912247	0.139081	0.00912247	4.00036	1.67324	34.6455	1.26223	0.568465	2.22041	0.0263909	0.216295	1.0096
Gm12592	1	-0.421118	-0.421118	-0.421118	-0.421118	NA	1	0	0.00784414	0.0686397	0.00784414	3.6932	5.16374	528.283	-0.396503	0.188748	-2.1007	0.0356673	0.262172	0.999468
Gm12608	1	2.63858	2.63858	2.63858	2.63858	NA	0	1	0.0176736	0.39271	0.0176736	0.458315	0.065919	25.8031	2.67669	0.994753	2.69081	0.00712792	0.0885128	1.01526
Gm12609	1	2.64272	2.64272	2.64272	2.64272	NA	0	1	0.00104158	0.068258	0.00104158	1.93583	0.13777	25.8707	2.6549	0.822121	3.22932	0.00124083	0.0228289	1.01519
Gm12610	1	2.1128	2.1128	2.1128	2.1128	NA	0	1	0.00914092	0.28086	0.00914092	1.49129	0.217953	28.8536	2.13571	0.803579	2.65775	0.00786647	0.0951997	1.0096
Gm12677	1	5.01445	5.01445	5.01445	5.01445	NA	0	1	0.00257317	0.10067	0.00257317	0.612142	0	6.32869	5.03948	1.78325	2.82601	0.00471318	0.0646414	1.01563
Gm12743	1	0.661429	0.661429	0.661429	0.661429	NA	0	1	0.0129577	0.0959616	0.0129577	1.88643	1.09829	218.371	0.697014	0.268266	2.59822	0.00937074	0.107177	1.0155
Gm12752	1	-3.65717	-3.65717	-3.65717	-3.65717	NA	1	0	0.00433188	0.219061	0.00433188	0	0.480201	7.7249	-3.66788	1.44841	-2.53235	0.0113301	0.122386	1.01358
Gm12754	1	-2.8528	-2.8528	-2.8528	-2.8528	NA	1	0	0.046751	0.746147	0.046751	0.044532	0.895074	7.81295	-2.82739	1.46632	-1.92822	0.0538281	0.329013	1.01543
Gm12786	1	-0.624273	-0.624273	-0.624273	-0.624273	NA	1	0	0.0157922	0.131031	0.0157922	2.60519	4.19384	83.506	-0.596284	0.335398	-1.77784	0.0754305	0.397286	1.01495
Gm12868	1	3.01342	3.01342	3.01342	3.01342	NA	0	1	0.0348246	0.667761	0.0348246	0.631832	0	5.64916	2.971	1.6234	1.83011	0.0672329	0.373854	1.0154
Gm12936	1	6.39903	6.39903	6.39903	6.39903	NA	0	1	6.46107e-06	0.00169177	6.46107e-06	1.22306	0	8.24932	6.4369	1.62198	3.96853	7.2316e-05	0.00223298	1.01489
Gm12970	1	2.7945	2.7945	2.7945	2.7945	NA	0	1	1.01304e-09	1.35701e-07	1.01304e-09	6.63161	0.967752	101.852	2.83637	0.442648	6.40773	1.47703e-10	1.92327e-08	1.01367
Gm12981	1	1.11266	1.11266	1.11266	1.11266	NA	0	1	0.0478125	0.389685	0.0478125	3.40997	1.79092	66.774	1.14736	0.543135	2.11247	0.0346465	0.254335	1.01379
Gm12992	2	-1.31988	0.365562	-0.47716	-0.47716	1.19179	1	1	0.00637396	0.101763	0.0094822	7.37139	5.68138	1091.26	0.26786	0.172946	1.54881	0.121428	0.503491	1.01576
Gm13067	1	2.71498	2.71498	2.71498	2.71498	NA	0	1	1.86641e-08	1.8775e-06	1.86641e-08	15.2505	2.26627	157.119	2.7524	0.437995	6.28408	3.29811e-10	3.93496e-08	1.01223
Gm13117	1	4.55215	4.55215	4.55215	4.55215	NA	0	1	0.0180414	1	0.0180414	0.119861	0	2.25572	4.57521	2.39011	1.91423	0.0555914	0.334879	1.01582
Gm13184	1	1.46078	1.46078	1.46078	1.46078	NA	0	1	0.00135519	0.0350674	0.00135519	3.04043	0.888596	44.9113	1.49545	0.512266	2.91928	0.00350837	0.0521034	1.0075
Gm13185	1	0.651734	0.651734	0.651734	0.651734	NA	0	1	0.0242941	0.187656	0.0242941	4.33251	2.66171	133.456	0.685268	0.319767	2.14302	0.0321111	0.243057	1.01248
Gm13187	2	-4.06892	-1.15758	-2.61325	-2.61325	2.05863	2	0	3.36924e-06	0.00184882	4.42473e-05	1.41688	3.65603	124.484	-1.56667	0.309709	-5.05852	4.2252e-07	2.44426e-05	1.01338
Gm13199	2	-1.19498	1.03669	-0.0791433	-0.0791433	1.57803	1	1	0.00176927	0.0213322	0.00109485	6.54996	4.59065	146.67	0.558313	0.258256	2.16186	0.030629	0.236215	1.01223
Gm13209	1	-3.03444	-3.03444	-3.03444	-3.03444	NA	1	0	0.00131366	0.0356953	0.00131366	0.396859	1.70236	29.1036	-3.02249	0.874119	-3.45776	0.00054469	0.0120174	1.0096
Gm13237	1	2.69647	2.69647	2.69647	2.69647	NA	0	1	0.00451611	0.0673283	0.00451611	1.04005	0.079512	12.7727	2.70706	1.04005	2.60282	0.00924612	0.106128	1.01555
Gm13263	1	3.91664	3.91664	3.91664	3.91664	NA	0	1	0.00160434	0.0396153	0.00160434	0.545881	0.145653	32.9057	3.96131	1.07559	3.68292	0.00023058	0.0058282	1.01717
Gm13265	1	6.60606	6.60606	6.60606	6.60606	NA	0	1	0.000198979	0.0285604	0.000198979	0.405583	0	9.64875	6.65638	1.75332	3.79645	0.000146785	0.00402574	1.01489
Gm13291	1	-0.855076	-0.855076	-0.855076	-0.855076	NA	1	0	0.000989089	0.0149348	0.000989089	19.119	35.4755	715.413	-0.83093	0.232846	-3.56858	0.000358923	0.0084803	1.01401
Gm13293	1	-1.08949	-1.08949	-1.08949	-1.08949	NA	1	0	0.0079608	0.061955	0.0079608	10.674	29.2212	1340.76	-1.0692	0.331773	-3.22269	0.00126992	0.0245161	0.953445
Gm13361	1	-0.788591	-0.788591	-0.788591	-0.788591	NA	1	0	0.0481215	0.29479	0.0481215	0.807775	1.19064	59.8966	-0.750312	0.442722	-1.69477	0.0901193	0.436522	1.01379
Gm13369	1	-0.772519	-0.772519	-0.772519	-0.772519	NA	1	0	0.0438433	0.212327	0.0438433	8.63764	13.466	428.746	-0.738137	0.325505	-2.26767	0.0233495	0.19952	1.01594
Gm13459	1	-1.10769	-1.10769	-1.10769	-1.10769	NA	1	0	0.000124829	0.00609698	0.000124829	1.24402	2.90123	53.4324	-1.08357	0.399971	-2.70913	0.00674608	0.0854077	1.00773
Gm13462	1	-2.00244	-2.00244	-2.00244	-2.00244	NA	1	0	0.00463734	0.188612	0.00463734	0.081065	0.408992	9.19103	-1.96929	0.960464	-2.05035	0.0403303	0.280053	1.01211
Gm13479	1	-0.882822	-0.882822	-0.882822	-0.882822	NA	1	0	2.1618e-09	2.0599e-07	2.1618e-09	4.02613	7.14841	1044.06	-0.856775	0.163064	-5.25423	1.48644e-07	9.56883e-06	1.01576
Gm13510	1	-0.778137	-0.778137	-0.778137	-0.778137	NA	1	0	0.0154823	0.207287	0.0154823	2.09215	4.00721	52.0222	-0.747398	0.415792	-1.79753	0.0722518	0.389217	1.00773
Gm13528	1	-0.813952	-0.813952	-0.813952	-0.813952	NA	1	0	0.0231819	0.258868	0.0231819	2.1701	4.1706	52.6396	-0.78146	0.433124	-1.80424	0.0711933	0.386513	1.00773
Gm13543	1	-1.04773	-1.04773	-1.04773	-1.04773	NA	1	0	0.00573985	0.0651519	0.00573985	2.16496	4.1387	102.138	-1.01451	0.382477	-2.65248	0.00799027	0.0958258	1.01391
Gm13548	1	-1.28284	-1.28284	-1.28284	-1.28284	NA	1	0	0.0462142	0.362543	0.0462142	1.52523	2.57585	33.1457	-1.23943	0.664638	-1.86482	0.0622061	0.356696	1.01717
Gm13627	1	-3.17097	-3.17097	-3.17097	-3.17097	NA	1	0	0.0136601	0.26362	0.0136601	0	0.364396	5.60609	-3.18285	1.56231	-2.03727	0.0416225	0.284479	1.01503
Gm13642	1	1.48163	1.48163	1.48163	1.48163	NA	0	1	0.00660371	0.119275	0.00660371	4.68402	2.05684	51.7483	1.50095	0.554544	2.70663	0.00679706	0.0858371	1.00773
Gm13655	1	-3.07151	-3.07151	-3.07151	-3.07151	NA	1	0	0.0338928	0.375653	0.0338928	0	0.175443	4.05212	-3.10665	1.77726	-1.748	0.0804648	0.410393	1.01694
Gm13665	1	2.13831	2.13831	2.13831	2.13831	NA	0	1	0.00126046	0.0748399	0.00126046	1.71546	0.303276	24.9009	2.16747	0.727309	2.98012	0.00288132	0.0443515	1.01526
Gm13710	2	-1.45589	-0.840921	-1.1484	-1.1484	0.434846	2	0	5.62063e-08	7.45716e-05	1.73923e-06	6.91628	14.5537	285.779	-1.13939	0.22575	-5.04711	4.48541e-07	2.59513e-05	1.01101
Gm13712	1	3.25275	3.25275	3.25275	3.25275	NA	0	1	8.48706e-07	8.30298e-05	8.48706e-07	1.21703	0.087561	50.0599	3.28112	0.645337	5.08436	3.68872e-07	2.15358e-05	1.01529
Gm13713	2	0.890108	5.63637	3.26324	3.26324	3.35611	0	2	0.0283057	0.0725488	0.00250495	1.1761	0.550407	23.7822	1.96076	0.942796	2.07973	0.03755	0.267675	1.01526
Gm13767	1	0.61109	0.61109	0.61109	0.61109	NA	0	1	0.0204569	0.164842	0.0204569	3.39205	2.12235	104.195	0.645658	0.323505	1.99582	0.0459534	0.300837	1.01391
Gm13814	1	0.982094	0.982094	0.982094	0.982094	NA	0	1	0.0101143	0.0746285	0.0101143	2.52451	1.33545	267.153	1.00366	0.336624	2.98155	0.00286793	0.0462405	0.960382
Gm13817	1	1.03975	1.03975	1.03975	1.03975	NA	0	1	0.049356	0.312028	0.049356	2.43878	1.12658	40.6097	1.06917	0.568053	1.88217	0.0598132	0.349225	1.01529
Gm13822	1	6.62157	6.62157	6.62157	6.62157	NA	0	1	3.83627e-06	0.00109617	3.83627e-06	1.47936	0	9.57727	6.65329	1.58485	4.19805	2.69224e-05	0.000950167	1.01211
Gm13830	4	-0.36149	2.2956	0.650813	0.33457	1.21067	2	2	0.0470885	0.142641	0.00709899	2.45137	1.92493	97.7646	0.474862	0.306109	1.55128	0.120834	0.502637	1.01338
Gm13832	2	-4.87459	-1.32397	-3.09928	-3.09928	2.51067	2	0	0.041735	1	0.0141114	0	0.786113	5.87713	-2.57039	1.60016	-1.60633	0.108201	0.476668	1.0154
Gm13872	3	-2.28627	0.190852	-0.968802	-0.81099	1.24608	2	1	0.0442029	0.21084	0.0335576	2.00777	3.85829	108.656	-0.883606	0.304917	-2.89786	0.00375723	0.0546692	1.01338
Gm13899	1	0.742724	0.742724	0.742724	0.742724	NA	0	1	0.00482119	0.0605533	0.00482119	2.50177	1.61256	103.229	0.780899	0.321365	2.42995	0.015101	0.149463	1.01338
Gm13920	1	-1.73715	-1.73715	-1.73715	-1.73715	NA	1	0	0.0348108	0.330781	0.0348108	0.114116	0.376032	15.475	-1.69632	0.900937	-1.88284	0.059722	0.348936	1.01537
Gm13940	1	0.872864	0.872864	0.872864	0.872864	NA	0	1	0.0117159	0.193723	0.0117159	5.57696	2.94088	50.4721	0.906072	0.439242	2.06281	0.0391308	0.274636	1.01529
Gm13964	1	1.10879	1.10879	1.10879	1.10879	NA	0	1	0.0491974	0.652152	0.0491974	0.891114	0.572027	22.4909	1.13847	0.686954	1.65727	0.0974647	0.453576	1.01526
Gm13991	1	0.610691	0.610691	0.610691	0.610691	NA	0	1	0.0382878	0.342479	0.0382878	2.39293	1.55739	50.1351	0.648455	0.410104	1.5812	0.113833	0.490099	1.0075
Gm14004	1	-6.30997	-6.30997	-6.30997	-6.30997	NA	1	0	1.13385e-05	0.0027155	1.13385e-05	0	0.644999	6.96473	-6.28656	1.68366	-3.73387	0.00018856	0.00495553	1.01657
Gm14010	1	1.755	1.755	1.755	1.755	NA	0	1	7.26441e-05	0.00331246	7.26441e-05	6.34192	1.74842	61.8394	1.78995	0.47541	3.76506	0.000166507	0.00448241	1.01402
Gm14020	1	-1.18759	-1.18759	-1.18759	-1.18759	NA	1	0	0.0144791	0.235071	0.0144791	1.04425	2.21067	41.5001	-1.15199	0.536795	-2.14606	0.0318685	0.242624	1.0075
Gm14023	1	0.99515	0.99515	0.99515	0.99515	NA	0	1	0.00044046	0.00798044	0.00044046	11.1731	5.69043	601.389	1.02144	0.266769	3.82895	0.000128691	0.00363667	0.999566
Gm14042	1	-0.958534	-0.958534	-0.958534	-0.958534	NA	1	0	0.0387585	0.763818	0.0387585	0.349353	0.736209	18.6905	-0.912911	0.65869	-1.38595	0.165762	0.58888	1.0157
Gm14091	1	5.35093	5.35093	5.35093	5.35093	NA	0	1	2.32193e-05	0.00127557	2.32193e-05	5.90333	0	95.3906	5.43699	1.89902	2.86305	0.00419582	0.0594987	1.01248
Gm14120	1	-1.96181	-1.96181	-1.96181	-1.96181	NA	1	0	0.0225953	0.159297	0.0225953	0.052441	0.167393	11.4306	-1.9622	1.03764	-1.89101	0.0586225	0.344996	1.01561
Gm14123	1	0.613777	0.613777	0.613777	0.613777	NA	0	1	0.0332234	0.278909	0.0332234	0.765116	0.463506	64.6659	0.649374	0.375683	1.72852	0.0838955	0.420715	1.01495
Gm14239	1	0.484726	0.484726	0.484726	0.484726	NA	0	1	0.0169238	0.114485	0.0169238	9.43746	6.41657	215.575	0.515107	0.244184	2.10951	0.0349009	0.264842	0.960382
Gm14253	1	-0.819937	-0.819937	-0.819937	-0.819937	NA	1	0	0.00847846	0.0988	0.00847846	2.00153	3.28583	65.214	-0.801047	0.387741	-2.06593	0.0388349	0.273618	1.01335
Gm14260	1	-0.682357	-0.682357	-0.682357	-0.682357	NA	1	0	0.0206692	0.244461	0.0206692	5.26752	7.22464	66.5051	-0.658419	0.376884	-1.74701	0.0806361	0.411323	1.01495
Gm14276	1	1.37746	1.37746	1.37746	1.37746	NA	0	1	0.0112381	0.16846	0.0112381	2.14896	0.844047	58.9389	1.42426	0.535875	2.65783	0.00786465	0.0947963	1.01529
Gm14341	1	-2.46039	-2.46039	-2.46039	-2.46039	NA	1	0	0.00950141	0.367094	0.00950141	0.1216	0.577955	9.67593	-2.45924	1.13169	-2.17306	0.0297754	0.231571	1.01543
Gm14377	1	-1.0336	-1.0336	-1.0336	-1.0336	NA	1	0	0.0387482	0.304612	0.0387482	0.494217	0.942454	71.9965	-0.996045	0.480094	-2.07469	0.0380155	0.269844	1.01349
Gm14407	1	-3.13938	-3.13938	-3.13938	-3.13938	NA	1	0	0.0264189	1	0.0264189	0.022707	0.320125	3.14661	-3.09913	1.8063	-1.71573	0.0862108	0.427031	1.016
Gm14443	2	-1.44215	-0.442888	-0.942517	-0.942517	0.706583	2	0	0.0152222	0.235334	0.0213317	1.70952	3.06503	359.544	-0.632195	0.249067	-2.53825	0.0111408	0.120878	1.01471
Gm14444	2	-1.65853	1.29305	-0.182738	-0.182738	2.08709	1	1	0.00505296	0.129625	0.00710423	0.418305	0.491049	21.1255	-0.521743	0.657882	-0.793064	0.42774	0.843265	1.0157
Gm14573	1	-0.958926	-0.958926	-0.958926	-0.958926	NA	1	0	0.0287907	0.273316	0.0287907	1.00944	2.65417	32.8676	-0.945166	0.548523	-1.72311	0.0848684	0.423914	1.0123
Gm14636	2	0.691058	0.908157	0.799608	0.799608	0.153512	0	2	0.001298	0.0252903	0.00162892	4.23265	2.91919	467.727	0.878393	0.257045	3.41728	0.000632505	0.0136049	0.999402
Gm14780	1	2.43404	2.43404	2.43404	2.43404	NA	0	1	1.67571e-07	9.72773e-06	1.67571e-07	4.32572	0.769758	279.238	2.47389	0.397813	6.21873	5.01194e-10	5.90111e-08	0.960382
Gm14843	1	4.73204	4.73204	4.73204	4.73204	NA	0	1	0.0115879	1	0.0115879	0.703701	0	2.5404	4.74838	2.30105	2.06358	0.0390579	0.274611	1.01406
Gm14869	1	1.36747	1.36747	1.36747	1.36747	NA	0	1	0.0238643	0.660886	0.0238643	0.648064	0.340173	20.5308	1.41861	0.720709	1.96835	0.0490274	0.311551	1.01519
Gm14970	1	1.61308	1.61308	1.61308	1.61308	NA	0	1	0.0381772	0.205952	0.0381772	1.40093	0.228832	11.5074	1.66815	0.944124	1.76688	0.0772483	0.40175	1.01391
Gm15029	1	-4.00833	-4.00833	-4.00833	-4.00833	NA	1	0	6.11602e-06	0.000349182	6.11602e-06	0.10302	3.20364	12.9266	-4.00496	1.08493	-3.69145	0.000222976	0.00568622	1.01555
Gm15082	1	-1.16368	-1.16368	-1.16368	-1.16368	NA	1	0	0.0224637	0.178779	0.0224637	0.820173	1.75651	92.4272	-1.12457	0.475097	-2.36703	0.0179317	0.167794	1.01248
Gm15133	2	1.01951	6.0675	3.5435	3.5435	3.56946	0	2	0.000132083	0.021134	0.000693238	3.43571	1.84799	63.5694	1.19425	0.413474	2.88834	0.00387279	0.0559569	1.01335
Gm15186	1	0.747167	0.747167	0.747167	0.747167	NA	0	1	0.0492793	0.550911	0.0492793	2.63404	1.72193	52.1594	0.77728	0.456108	1.70416	0.0883517	0.432016	1.01529
Gm15201	1	-2.07621	-2.07621	-2.07621	-2.07621	NA	1	0	0.0497985	0.312957	0.0497985	0.068356	0.541128	14.0643	-2.05753	1.07238	-1.91865	0.0550281	0.333181	1.01555
Gm15234	1	6.16509	6.16509	6.16509	6.16509	NA	0	1	0.0123154	0.392803	0.0123154	0.404433	0	7.02958	6.20716	2.13941	2.90134	0.00371574	0.054097	1.0154
Gm15263	1	-5.30638	-5.30638	-5.30638	-5.30638	NA	1	0	0.00888955	0.189259	0.00888955	0	0.356528	3.50834	-5.29403	2.20948	-2.39606	0.0165726	0.158971	1.01577
Gm15356	1	-0.397452	-0.397452	-0.397452	-0.397452	NA	1	0	0.000356684	0.00474399	0.000356684	17.3291	21.8171	2114.08	-0.368006	0.142876	-2.5757	0.0100037	0.119035	0.931316
Gm15372	2	-0.449656	-0.348548	-0.399102	-0.399102	0.0714945	2	0	0.0488052	0.25753	0.0642916	7.79794	10.114	281.816	-0.358844	0.242018	-1.48272	0.13815	0.551624	0.960382
Gm15397	1	-1.32254	-1.32254	-1.32254	-1.32254	NA	1	0	0.0446387	0.386099	0.0446387	0.319754	0.514073	16.6495	-1.27911	0.780089	-1.63969	0.101069	0.462539	1.01391
Gm15398	2	-1.36804	-0.466462	-0.917251	-0.917251	0.637512	2	0	0.0066101	0.0875887	0.00147026	0.312812	1.02745	39.8313	-0.976214	0.64021	-1.52483	0.1273	0.517064	1.01424
Gm15411	2	-4.17001	-0.760296	-2.46516	-2.46516	2.41103	2	0	0.000857875	0.0118929	0.000425361	0.289207	0.732093	40.9347	-1.17415	0.505494	-2.32279	0.0201906	0.182455	1.00773
Gm15418	1	-3.24867	-3.24867	-3.24867	-3.24867	NA	1	0	0.0188205	0.496166	0.0188205	0	0.425213	6.54337	-3.22545	1.53582	-2.10015	0.0357157	0.259586	1.0154
Gm15473	1	-5.28745	-5.28745	-5.28745	-5.28745	NA	1	0	0.0422104	0.509154	0.0422104	0	0.216993	3.35195	-5.24427	2.50707	-2.09179	0.0364571	0.263545	1.0123
Gm15483	1	0.869245	0.869245	0.869245	0.869245	NA	0	1	0.0279624	0.268766	0.0279624	2.94397	2.0961	52.8176	0.911223	0.461723	1.97353	0.0484354	0.309605	1.01529
Gm15492	1	0.670865	0.670865	0.670865	0.670865	NA	0	1	0.0357149	0.329654	0.0357149	2.89118	1.58933	57.3173	0.700824	0.407969	1.71784	0.085826	0.426133	1.01536
Gm15503	2	-0.473794	-0.46519	-0.469492	-0.469492	0.00608382	2	0	0.00199874	0.0504124	0.00752019	43.8898	63.9435	3648.52	-0.441053	0.169354	-2.60432	0.00920559	0.106036	1.01297
Gm15506	3	-0.670477	-0.0313775	-0.388374	-0.463269	0.326066	3	0	0.00273266	0.0132102	0.000930593	1.55075	2.02159	212.738	-0.574488	0.261053	-2.20066	0.0277603	0.222862	1.01322
Gm15513	1	-0.594336	-0.594336	-0.594336	-0.594336	NA	1	0	0.00360372	0.0410655	0.00360372	7.52187	11.0876	573.156	-0.561984	0.212788	-2.64105	0.00826484	0.0991649	0.999402
Gm15520	1	-0.99307	-0.99307	-0.99307	-0.99307	NA	1	0	0.0338528	0.322867	0.0338528	0.623216	1.2021	44.9721	-0.954993	0.518832	-1.84066	0.0656713	0.368917	1.01529
Gm15530	1	-0.75158	-0.75158	-0.75158	-0.75158	NA	1	0	0.00690696	0.0588284	0.00690696	8.8014	13.7975	244.241	-0.728125	0.270052	-2.69623	0.00701283	0.0909716	0.960382
Gm15537	1	-1.27743	-1.27743	-1.27743	-1.27743	NA	1	0	0.00194254	0.0700163	0.00194254	0.705736	1.94797	27.4069	-1.25781	0.564639	-2.22763	0.0259049	0.212712	1.016
Gm15550	1	0.6094	0.6094	0.6094	0.6094	NA	0	1	0.0197868	0.12357	0.0197868	3.82171	2.26821	203.304	0.642052	0.275544	2.33013	0.0197995	0.179422	1.01375
Gm15558	1	-0.644753	-0.644753	-0.644753	-0.644753	NA	1	0	0.0130946	0.0921264	0.0130946	2.00189	2.6946	187.273	-0.611015	0.275376	-2.21884	0.0264978	0.216295	1.01375
Gm15577	1	-0.491568	-0.491568	-0.491568	-0.491568	NA	1	0	0.043458	0.205615	0.043458	1.6002	2.03073	161.567	-0.457935	0.274463	-1.66847	0.0952217	0.44954	1.01223
Gm15600	1	4.93481	4.93481	4.93481	4.93481	NA	0	1	0.000909258	0.0215353	0.000909258	0.699611	0	10.7939	4.98622	1.52426	3.27124	0.00107077	0.02026	1.01489
Gm15609	1	-1.11392	-1.11392	-1.11392	-1.11392	NA	1	0	0.00159435	0.0277825	0.00159435	0.465769	1.14896	104.565	-1.08488	0.3615	-3.00106	0.00269038	0.0420907	1.01391
Gm15617	1	-0.998659	-0.998659	-0.998659	-0.998659	NA	1	0	0.0115455	0.15806	0.0115455	0.693028	1.27872	31.2236	-0.957887	0.531927	-1.80079	0.0717365	0.386459	1.016
Gm15631	1	-1.00422	-1.00422	-1.00422	-1.00422	NA	1	0	0.000617832	0.0130813	0.000617832	0.57719	1.32623	93.982	-0.967847	0.348935	-2.77371	0.00554206	0.0732536	1.01367
Gm15635	2	-0.551689	-0.461846	-0.506768	-0.506768	0.0635283	2	0	5.80761e-07	0.000255488	1.04035e-05	80.6738	122.354	9517.55	-0.509217	0.139702	-3.64502	0.000267371	0.00704159	0.942118
Gm15650	1	-0.701703	-0.701703	-0.701703	-0.701703	NA	1	0	0.00409486	0.0565922	0.00409486	7.68697	12.2573	303.419	-0.670796	0.24619	-2.72471	0.0064358	0.0817372	1.0155
Gm15666	2	-1.19119	1.29433	0.0515703	0.0515703	1.75752	1	1	0.0489502	0.379347	0.0455006	0.371825	0.662387	42.5065	-0.707052	0.516115	-1.36995	0.170702	0.597265	1.01529
Gm15667	1	0.913804	0.913804	0.913804	0.913804	NA	0	1	0.000491051	0.00777896	0.000491051	9.82749	4.55823	235.656	0.937227	0.27518	3.40587	0.000659541	0.0139624	1.00733
Gm15701	1	1.66124	1.66124	1.66124	1.66124	NA	0	1	0.000518891	0.0187967	0.000518891	4.82798	1.26933	68.6416	1.6826	0.489544	3.43708	0.000588019	0.0127416	1.01335
Gm15743	1	-1.4092	-1.4092	-1.4092	-1.4092	NA	1	0	0.0221198	0.254509	0.0221198	0.304682	0.826599	47.2869	-1.37995	0.59999	-2.29995	0.0214509	0.190517	1.0075
Gm15747	2	-1.74715	-1.48866	-1.6179	-1.6179	0.182783	2	0	0.0249702	0.787589	0.0613983	0.609723	1.91666	28.7779	-1.50724	0.623964	-2.41559	0.0157097	0.153618	1.01424
Gm15753	1	1.13649	1.13649	1.13649	1.13649	NA	0	1	2.19652e-06	0.000125759	2.19652e-06	3.03077	1.40207	97.6149	1.16677	0.317257	3.67768	0.000235363	0.0059637	1.01248
Gm15758	2	-5.8151	5.87392	0.0294119	0.0294119	8.26538	1	1	1.51788e-07	0.00912534	8.57909e-05	0.331385	0.851269	15.6495	-0.924197	0.831512	-1.11146	0.266368	0.725708	1.01561
Gm15774	1	-1.19302	-1.19302	-1.19302	-1.19302	NA	1	0	9.07555e-09	5.13394e-07	9.07555e-09	14.156	31.7297	1917.38	-1.17098	0.197714	-5.9226	3.16885e-09	3.17287e-07	0.955821
Gm15775	1	-0.656274	-0.656274	-0.656274	-0.656274	NA	1	0	0.0103113	0.0959616	0.0103113	6.24324	8.8815	156.613	-0.624882	0.288592	-2.16528	0.0303664	0.234669	1.01469
Gm15791	1	5.05848	5.05848	5.05848	5.05848	NA	0	1	0.00223888	0.0404712	0.00223888	2.13948	0	14.1439	5.11416	1.55079	3.29777	0.000974545	0.0188764	1.01444
Gm15792	1	3.0599	3.0599	3.0599	3.0599	NA	0	1	0.0157205	0.18928	0.0157205	2.17632	0.217092	27.7639	3.10279	1.09275	2.83942	0.0045195	0.0628299	1.0123
Gm15810	1	-0.882709	-0.882709	-0.882709	-0.882709	NA	1	0	0.0424794	0.20303	0.0424794	4.73825	7.75107	162.419	-0.842044	0.386422	-2.17908	0.0293259	0.230127	1.01223
Gm15812	1	-1.11556	-1.11556	-1.11556	-1.11556	NA	1	0	0.000167074	0.00475893	0.000167074	2.10129	5.00464	114.248	-1.07759	0.332821	-3.23776	0.00120474	0.0225505	1.00046
Gm15824	1	1.38634	1.38634	1.38634	1.38634	NA	0	1	0.00317757	0.0795376	0.00317757	2.75019	1.1835	78.5612	1.42858	0.461315	3.09676	0.00195651	0.0329421	1.01335
Gm15829	1	0.924302	0.924302	0.924302	0.924302	NA	0	1	0.0111119	0.111684	0.0111119	3.50476	1.58624	82.2747	0.953603	0.398402	2.39357	0.0166853	0.159869	1.01379
Gm15832	1	0.666698	0.666698	0.666698	0.666698	NA	0	1	0.000995941	0.0149091	0.000995941	10.1741	5.98455	586.817	0.697001	0.213774	3.26046	0.00111233	0.0211347	1.00091
Gm15834	3	-0.0784855	0.646025	0.348368	0.477564	0.37914	1	2	0.0264315	0.121169	0.0140225	3.24701	2.49894	258.44	0.482455	0.208349	2.31561	0.0205797	0.191167	0.960382
Gm15856	1	6.08162	6.08162	6.08162	6.08162	NA	0	1	1.70423e-06	0.000158356	1.70423e-06	1.9734	0	34.8199	6.12237	1.1743	5.21366	1.85155e-07	1.15827e-05	1.01717
Gm15864	1	-0.915339	-0.915339	-0.915339	-0.915339	NA	1	0	0.0138629	0.216479	0.0138629	3.8365	6.02137	73.5245	-0.894346	0.407138	-2.19667	0.0280443	0.224142	1.01495
Gm15907	1	0.549282	0.549282	0.549282	0.549282	NA	0	1	0.00793169	0.052222	0.00793169	22.963	15.9693	1748.7	0.579727	0.207066	2.79972	0.00511472	0.0722498	0.953445
Gm15937	1	-1.35746	-1.35746	-1.35746	-1.35746	NA	1	0	0.0115986	0.173229	0.0115986	0.524761	1.21278	49.1722	-1.33107	0.549907	-2.42053	0.0154978	0.152978	1.00814
Gm15943	1	-1.5443	-1.5443	-1.5443	-1.5443	NA	1	0	6.45526e-07	3.12098e-05	6.45526e-07	0.703703	2.64393	267.366	-1.51799	0.28935	-5.2462	1.55269e-07	9.92143e-06	1.01101
Gm15949	1	-5.93915	-5.93915	-5.93915	-5.93915	NA	1	0	0.000105444	0.00940128	0.000105444	0	2.21241	5.2957	-5.89852	1.81717	-3.24599	0.00117043	0.021735	1.0154
Gm15950	1	-0.609997	-0.609997	-0.609997	-0.609997	NA	1	0	0.00489298	0.0509501	0.00489298	3.45501	5.34927	333.188	-0.576795	0.222989	-2.58665	0.00969142	0.109932	1.0107
Gm15964	1	1.301	1.301	1.301	1.301	NA	0	1	2.70841e-05	0.00079151	2.70841e-05	8.22995	3.0267	573.091	1.33572	0.279039	4.78687	1.69406e-06	8.64223e-05	0.999991
Gm15975	1	0.655734	0.655734	0.655734	0.655734	NA	0	1	0.0205266	0.168618	0.0205266	2.57077	1.63272	114.216	0.68562	0.313709	2.18553	0.0288504	0.229727	1.00046
Gm16008	3	-1.98108	-0.98193	-1.46326	-1.42678	0.500574	3	0	0.0180161	0.334946	0.0363097	2.23978	4.75265	94.1585	-1.16922	0.455594	-2.56637	0.010277	0.114306	1.01391
Gm16017	1	5.16361	5.16361	5.16361	5.16361	NA	0	1	0.00970303	0.228708	0.00970303	0.499252	0	3.55498	5.21337	2.18115	2.3902	0.0168393	0.160935	1.0123
Gm16026	5	0.951328	3.66191	1.70669	1.21725	1.11459	0	5	0.0021641	0.204598	0.0151247	1.72204	0.879181	67.2681	1.39559	0.499108	2.79618	0.00517112	0.0694787	1.01335
Gm16035	1	0.85654	0.85654	0.85654	0.85654	NA	0	1	0.00348096	0.0448534	0.00348096	6.25332	3.76237	85.7816	0.887913	0.358306	2.47809	0.0132088	0.136069	1.01402
Gm16036	1	1.25951	1.25951	1.25951	1.25951	NA	0	1	0.00133845	0.0347704	0.00133845	1.02972	0.499131	39.5847	1.29905	0.498567	2.60557	0.00917207	0.105474	1.016
Gm16045	1	1.8854	1.8854	1.8854	1.8854	NA	0	1	0.0215198	0.227456	0.0215198	0.185095	0.069937	27.6062	1.93014	0.813337	2.37312	0.0176387	0.165691	1.01717
Gm16046	2	-2.27327	-2.2084	-2.24084	-2.24084	0.0458722	2	0	0.025477	0.402977	0.0178222	0.106801	0.510374	10.0757	-2.1204	0.958923	-2.21123	0.0270196	0.218855	1.01543
Gm16058	1	-4.22904	-4.22904	-4.22904	-4.22904	NA	1	0	0.0158197	0.302248	0.0158197	0.009507	0.397497	3.41299	-4.21392	2.03372	-2.07203	0.0382627	0.270633	1.01577
Gm16059	1	-0.280373	-0.280373	-0.280373	-0.280373	NA	1	0	0.0215327	0.102167	0.0215327	10.2978	12.5079	1803.66	-0.253078	0.143749	-1.76055	0.0783148	0.40478	1.01564
Gm16074	1	2.50931	2.50931	2.50931	2.50931	NA	0	1	0.00214732	0.050307	0.00214732	3.2861	0.46529	32.0026	2.5436	0.794004	3.20351	0.00135764	0.0247389	1.0096
Gm16091	1	1.73589	1.73589	1.73589	1.73589	NA	0	1	1.87993e-06	8.50244e-05	1.87993e-06	14.5885	4.12521	371.99	1.77059	0.324907	5.44954	5.05e-08	3.72702e-06	1.01711
Gm16092	1	1.37507	1.37507	1.37507	1.37507	NA	0	1	0.0122166	0.32975	0.0122166	0.47693	0.156458	28.3769	1.41566	0.63223	2.23915	0.0251463	0.208914	1.0123
Gm16098	1	5.2568	5.2568	5.2568	5.2568	NA	0	1	0.0438258	0.458525	0.0438258	0.309684	0	3.64513	5.2709	2.46125	2.14156	0.0322291	0.243418	1.0123
Gm16111	1	-3.12977	-3.12977	-3.12977	-3.12977	NA	1	0	0.0318231	0.453363	0.0318231	0.158253	0.971885	4.70837	-3.06963	1.66286	-1.846	0.0648923	0.366559	1.01563
Gm16117	1	-2.5384	-2.5384	-2.5384	-2.5384	NA	1	0	0.00444357	0.068663	0.00444357	0.360216	1.88131	11.8966	-2.53712	1.04385	-2.43053	0.0150766	0.149223	1.01537
Gm16118	1	0.395942	0.395942	0.395942	0.395942	NA	0	1	0.0473947	0.22188	0.0473947	17.9764	12.3806	419.125	0.429863	0.207872	2.06793	0.038647	0.272685	1.01374
Gm16126	1	-3.08549	-3.08549	-3.08549	-3.08549	NA	1	0	0.0250884	0.388648	0.0250884	0	0.283961	4.04679	-3.11428	1.75082	-1.77875	0.0752804	0.397373	1.0123
Gm16156	1	1.12396	1.12396	1.12396	1.12396	NA	0	1	0.0108829	0.310663	0.0108829	1.41181	0.604269	29.0745	1.15103	0.571795	2.013	0.0441143	0.294096	1.016
Gm16166	1	-1.02937	-1.02937	-1.02937	-1.02937	NA	1	0	1.6508e-06	7.11422e-05	1.6508e-06	4.18614	7.91794	191.402	-1.00228	0.248766	-4.02901	5.60125e-05	0.00178939	1.01223
Gm16174	1	1.27418	1.27418	1.27418	1.27418	NA	0	1	0.0156949	0.378818	0.0156949	1.75227	0.522634	20.6332	1.31654	0.675438	1.94916	0.0512759	0.320871	1.01556
Gm16216	1	0.991755	0.991755	0.991755	0.991755	NA	0	1	0.0428069	0.36711	0.0428069	1.59888	0.669384	46.6945	1.02355	0.526403	1.94443	0.051844	0.322607	1.01529
Gm16229	1	0.717828	0.717828	0.717828	0.717828	NA	0	1	0.0178576	0.157707	0.0178576	2.6543	1.51514	104.714	0.7469	0.3399	2.19741	0.0279909	0.224049	1.01367
Gm16235	2	-0.476769	1.52383	0.523532	0.523532	1.41464	1	1	0.0236403	0.31417	0.0104949	2.49173	1.4457	28.1969	0.764859	0.621584	1.2305	0.21851	0.669626	1.0096
Gm16236	1	3.29409	3.29409	3.29409	3.29409	NA	0	1	0.000596002	0.0444637	0.000596002	3.72117	0.347695	27.4985	3.33914	0.900786	3.70692	0.000209793	0.00543508	1.01717
Gm16243	1	-1.50389	-1.50389	-1.50389	-1.50389	NA	1	0	0.0183194	0.23514	0.0183194	0.34362	1.25737	16.2573	-1.47983	0.779006	-1.89963	0.0574812	0.341319	1.01537
Gm16267	1	-1.04995	-1.04995	-1.04995	-1.04995	NA	1	0	0.0249582	0.482056	0.0249582	0.545082	1.03771	24.705	-1.02722	0.610198	-1.68343	0.0922924	0.441705	1.01526
Gm16273	1	0.914725	0.914725	0.914725	0.914725	NA	0	1	0.0153119	0.127358	0.0153119	10.7535	5.25514	94.0613	0.94034	0.40029	2.34915	0.0188165	0.173307	1.01367
Gm16284	1	-4.69865	-4.69865	-4.69865	-4.69865	NA	1	0	0.00834746	0.167393	0.00834746	0	0.29021	4.53664	-4.64633	1.94305	-2.39126	0.0167906	0.160366	1.016
Gm16286	8	-7.82477	8.73737	-0.641844	0.258267	5.23664	3	5	0.0421658	0.00130898	4.63225e-05	44.8805	37.0725	2074.67	0.319036	0.129511	2.46339	0.013763	0.145864	0.955821
Gm16300	1	-0.461069	-0.461069	-0.461069	-0.461069	NA	1	0	0.0451585	0.21083	0.0451585	2.49683	3.21215	150.18	-0.435932	0.273252	-1.59535	0.110635	0.482687	1.01322
Gm16316	1	-0.347943	-0.347943	-0.347943	-0.347943	NA	1	0	0.00595762	0.0566599	0.00595762	9.75841	12.8215	1522.21	-0.320874	0.154241	-2.08033	0.0374949	0.277871	0.953445
Gm16332	1	0.500733	0.500733	0.500733	0.500733	NA	0	1	0.0243994	0.205759	0.0243994	15.2469	11.3672	1523.89	0.524468	0.217713	2.40899	0.0159966	0.155191	1.01587
[truncated: 4,184 more rows]
