# Supplementary material for: Microglial deficiency in the ATRX chromatin remodeler elicits a viral mimicry immune response that impacts neuronal function and behavior
Source: PLoS Biol. 2025 Sep 12;23(9):e3002659. doi: 10.1371/journal.pbio.3002659 (PMC12445524; doi:10.1371/journal.pbio.3002659)
Supplement: S2 Table — Categories identified by GSEA of upregulated and downregulated DEGs identified from RNA-sequencing analysis of control and ATRX miKO microglia nuclei. (XLSX) [file pbio.3002659.s008.xlsx]

## Sheet: S2-GSEA
Table S2: Gene set enrichment analysis (GSEA) of altered transcripts in ATRX-null compared to control microglia nuclei
ID	Description	setSize	enrichmentScore	NES	pvalue	p.adjust	qvalues	rank	leading_edge	core_enrichment
GO:0000070	mitotic sister chromatid segregation	82	0.766792	2.33562	1e-10	9.67941e-09	8.22601e-09	617	tags=57%, list=14%, signal=50%	268697/70218/12235/23834/20877/233406/68612/16571/381293/66977/73804/12236/107995/67052/71819/208628/67849/22137/18005/54392/228421/60411/72415/52276/229841/51944/69716/14211/70385/26934/54141/11799/68549/209334/68298/76044/381318/72107/70099/16319/56742/12704/66934/110033/100710/56150/18817
GO:0000278	mitotic cell cycle	345	0.659302	2.17537	1e-10	9.67941e-09	8.22601e-09	777	tags=43%, list=17%, signal=39%	268697/70218/72119/108961/13605/52679/12235/66468/23834/20877/233406/68612/72080/12532/327762/16571/381293/218977/66977/20460/16551/73804/12236/107995/74107/20555/67052/268465/18973/76843/80986/237877/17345/66442/71819/208628/219114/67849/22137/17864/12449/74041/18005/54392/12428/228421/21926/60411/52033/240641/77011/12575/269582/72415/20293/12534/52276/103583/68014/16881/12578/229841/18392/51944…
GO:0000280	nuclear division	180	0.683515	2.21066	1e-10	9.67941e-09	8.22601e-09	742	tags=49%, list=17%, signal=42%	268697/70218/72119/12235/23834/20877/233406/68612/16571/381293/66977/16551/73804/12236/12316/107995/67052/268465/21973/17345/71819/214901/19362/208628/623474/67849/22137/17864/18005/54392/228421/21926/60411/237911/240641/72415/52276/14087/229841/51944/69716/14211/70385/100502766/26934/54141/69928/17865/11799/68549/209334/68298/19366/50878/67121/13404/76044/381318/72107/70099/12447/22418/19183/165…
GO:0000819	sister chromatid segregation	95	0.762809	2.36571	1e-10	9.67941e-09	8.22601e-09	674	tags=58%, list=15%, signal=50%	268697/70218/12235/23834/20877/233406/68612/16571/381293/66977/73804/12236/107995/67052/71988/21973/71819/208628/67849/22137/18005/54392/228421/60411/72415/52276/223970/229841/51944/69716/14211/70385/26934/54141/11799/68549/209334/68298/50878/76044/381318/72107/70099/16319/56742/12704/66934/110033/100710/56150/18817/320209/114714/105988/75828
GO:0006259	DNA metabolic process	308	0.584985	1.92902	1e-10	9.67941e-09	8.22601e-09	709	tags=34%, list=16%, signal=31%	18140/70024/110749/208836/23834/20877/234258/208084/327762/234396/12683/268465/71988/18973/76843/21973/237877/214901/13421/217216/19362/623474/67849/18005/21926/237911/77011/21853/12575/269582/243897/26909/75317/67196/14087/223970/16881/71643/12578/18392/69716/14211/56702/218973/12544/18854/17218/12189/69928/22256/21939/209334/12021/66131/19366/14235/109019/237211/13404/77782/19075/97165/72107/70…
GO:0006260	DNA replication	128	0.67278	2.13117	1e-10	9.67941e-09	8.22601e-09	814	tags=49%, list=18%, signal=41%	70024/108961/52679/20135/110749/23834/208084/327762/268465/71988/18973/76843/237877/214901/12428/77011/21853/12534/223970/16881/71643/18392/218973/12544/17218/69928/209334/66131/77782/57441/19075/72107/69270/12447/12545/212377/17216/68026/20133/17219/12566/18968/50883/12144/101612/20833/27221/72749/320209/18974/66634/80905/17217/20892/18538/235559/19891/18971/67141/17215/22036/11908/78833
GO:0006281	DNA repair	203	0.604193	1.96891	1e-10	9.67941e-09	8.22601e-09	773	tags=38%, list=17%, signal=33%	18140/110749/208836/234258/208084/327762/268465/71988/18973/76843/217216/19362/623474/67849/237911/77011/21853/269582/243897/26909/75317/67196/14087/223970/16881/69716/14211/218973/12544/18854/17218/12189/69928/22256/209334/12021/19366/14235/109019/237211/13404/77782/70099/12545/212377/17216/19363/68026/17219/12566/18968/69885/50883/12144/58186/110033/100710/20833/27221/72749/320209/18974/66634/8…
GO:0006955	immune response	393	0.51332	1.69924	1e-10	9.67941e-09	8.22601e-09	1255	tags=45%, list=28%, signal=36%	55985/15006/99899/231655/15945/58185/626578/246728/15977/246727/100702/100033459/12505/68279/219131/237877/20296/13421/14962/21926/58203/15959/23962/54123/19200/15951/16365/20306/226695/20293/26909/434341/16184/236312/26362/381308/15018/110558/17472/18854/18566/16174/21897/22256/545384/21949/21939/13058/17863/114643/110557/327957/77777/15957/77125/66949/66141/60440/12332/97165/15227/12051/15007/8…
GO:0006974	cellular response to DNA damage stimulus	298	0.581099	1.91413	1e-10	9.67941e-09	8.22601e-09	907	tags=39%, list=20%, signal=33%	18140/70024/52679/110749/208836/234258/208084/327762/234396/12505/268465/71988/18973/76843/21973/237877/217216/19362/623474/67849/74041/21926/237911/77011/21853/12575/269582/15951/243897/12534/26909/75317/67196/14087/223970/16881/12578/69716/14211/218973/12544/18854/17218/12189/69928/22256/209334/12021/72565/66131/19366/72391/13555/14235/109019/237211/13404/77782/12051/70099/12545/212377/17216/19…
GO:0007059	chromosome segregation	161	0.714147	2.30452	1e-10	9.67941e-09	8.22601e-09	677	tags=50%, list=15%, signal=44%	268697/70218/13605/12235/66468/23834/20877/233406/68612/16571/381293/218977/66977/73804/12236/108912/107995/67052/268465/71988/21973/17345/66442/71819/214901/208628/219114/67849/22137/18005/54392/228421/60411/237911/72415/76464/52276/70645/223970/229841/51944/69716/26886/14211/70385/72155/26934/12189/54141/69928/11799/71878/69736/68549/209334/108000/68298/50878/83815/13404/76044/381318/72107/7009…
GO:0007346	regulation of mitotic cell cycle	173	0.633344	2.04645	1e-10	9.67941e-09	8.22601e-09	772	tags=40%, list=17%, signal=35%	268697/52679/12235/23834/20877/68612/12532/381293/218977/20460/12236/20555/67052/268465/76843/237877/17345/208628/67849/22137/74041/21926/240641/77011/12575/269582/20293/12534/68014/12578/229841/18392/69716/70385/18854/12189/11799/209334/66131/108000/13555/235041/109019/54124/12545/19363/12579/12566/77744/13614/11504/50883/12144/16906/66197/56150/18817/57913/114714/12531/14056/235559/19891/12649/…
GO:0009607	response to biotic stimulus	376	0.535837	1.77106	1e-10	9.67941e-09	8.22601e-09	876	tags=35%, list=20%, signal=31%	55985/23960/99899/231655/15945/58185/626578/246728/15977/246727/71768/100702/100033459/67896/68279/268465/20296/14962/21926/58203/15959/23962/54123/19200/15951/67775/16365/20306/226695/20293/434341/231507/236312/26362/381308/15018/110558/17472/18854/667370/76933/246730/16174/17940/21897/545384/21949/21939/13058/114643/237436/327957/74568/77777/15957/246729/77125/66949/66141/60440/12332/97165/1205…
GO:0010564	regulation of cell cycle process	228	0.643766	2.10162	1e-10	9.67941e-09	8.22601e-09	772	tags=40%, list=17%, signal=35%	268697/72119/108961/13605/52679/12235/23834/20877/233406/68612/12532/381293/20460/16551/12236/20609/107995/20555/67052/76843/237877/17345/71819/19362/208628/67849/22137/12449/18005/21926/240641/77011/12575/269582/20293/12534/223970/12578/229841/18392/51944/69716/70385/100502766/17245/18854/26934/12189/54141/11799/71878/68549/209334/108000/13555/14235/235041/19348/109019/20873/12545/22418/19363/12…
GO:0010948	negative regulation of cell cycle process	98	0.682219	2.1223	1e-10	9.67941e-09	8.22601e-09	846	tags=49%, list=19%, signal=41%	268697/108961/52679/12235/23834/20877/12236/20555/67052/76843/208628/22137/12449/18005/77011/12575/269582/20293/12534/229841/18392/69716/70385/100502766/17245/18854/12189/11799/209334/235041/109019/12579/216984/50883/12144/56150/18817/57913/14056/235559/19891/12649/67141/19650/12043/14991/105837/52004
GO:0022402	cell cycle process	453	0.635805	2.10756	1e-10	9.67941e-09	8.22601e-09	777	tags=39%, list=17%, signal=36%	268697/70218/72119/108961/13605/52679/12235/23834/20877/233406/68612/72080/12532/327762/16571/381293/218977/66977/20460/16551/73804/12236/20609/12316/107995/74107/20555/67052/268465/71988/18973/76843/80986/21973/237877/17345/66442/71819/214901/19362/208628/623474/67849/22137/17864/12449/74041/18005/54392/12428/228421/21926/60411/237911/240641/77011/21853/12575/19200/269582/72415/76464/20293/12534…
GO:0043207	response to external biotic stimulus	367	0.536715	1.77253	1e-10	9.67941e-09	8.22601e-09	1228	tags=46%, list=28%, signal=36%	55985/23960/99899/231655/15945/58185/626578/246728/15977/246727/71768/100702/100033459/67896/68279/20296/14962/21926/58203/15959/23962/54123/19200/15951/67775/16365/20306/226695/20293/434341/231507/236312/26362/381308/15018/110558/17472/18854/667370/76933/246730/16174/17940/21897/545384/21949/21939/13058/114643/237436/327957/74568/77777/15957/246729/77125/66949/66141/60440/12332/97165/12051/24110…
GO:0044770	cell cycle phase transition	178	0.621426	2.00961	1e-10	9.67941e-09	8.22601e-09	777	tags=42%, list=17%, signal=36%	268697/52679/12235/23834/20877/68612/12532/381293/12236/20555/67052/18973/76843/237877/208628/67849/22137/12449/12428/77011/21853/12575/269582/20293/12534/12578/229841/18392/69716/70385/12580/18854/12189/11799/71878/17863/106795/209334/66131/108000/404710/13555/14235/235041/67121/109019/54124/12447/12545/19363/12579/12566/12442/11504/50883/18018/12704/12144/16906/66197/56150/18817/57913/114714/12…
GO:0044772	mitotic cell cycle phase transition	164	0.628286	2.0281	1e-10	9.67941e-09	8.22601e-09	777	tags=43%, list=17%, signal=37%	268697/52679/12235/23834/20877/68612/12532/381293/12236/20555/67052/18973/76843/237877/208628/67849/22137/12449/12428/77011/12575/269582/20293/12534/12578/229841/18392/69716/70385/12580/18854/12189/11799/17863/106795/209334/108000/404710/13555/14235/235041/67121/109019/54124/12447/12545/19363/12579/12566/12442/11504/50883/18018/12704/12144/16906/66197/56150/18817/57913/114714/12531/14056/235559/1…
GO:0045087	innate immune response	212	0.598105	1.94662	1e-10	9.67941e-09	8.22601e-09	1228	tags=53%, list=28%, signal=40%	231655/58185/626578/246728/15977/246727/100702/100033459/68279/20296/14962/58203/15959/23962/54123/19200/15951/16365/20306/226695/20293/434341/236312/26362/381308/15018/110558/17472/18854/16174/21897/545384/21939/13058/77777/15957/66949/66141/60440/12332/97165/80861/22418/100038882/69550/14469/57444/319184/20292/236573/12266/319185/12796/17174/94094/12977/547253/217069/65221/20847/21354/66102/145…
GO:0045786	negative regulation of cell cycle	169	0.620316	2.00437	1e-10	9.67941e-09	8.22601e-09	772	tags=40%, list=17%, signal=34%	268697/108961/52679/12235/23834/20877/327762/20460/12236/20555/67052/268465/76843/208628/22137/12449/74041/18005/21926/77011/21853/12575/269582/20293/12534/68014/12578/229841/270906/18392/69716/70385/100502766/17245/12580/18854/12189/11799/209334/66131/72391/13555/14235/235041/12399/109019/57441/12579/216984/77065/50883/12144/56150/18817/20878/57913/14056/235559/19891/12649/67141/19650/22390/6596…
GO:0045787	positive regulation of cell cycle	133	0.641662	2.03887	1e-10	9.67941e-09	8.22601e-09	762	tags=41%, list=17%, signal=35%	268697/108961/13605/52679/23834/20877/68612/12532/381293/20460/20609/67052/76843/237877/71819/19362/67849/21926/240641/12575/12534/12578/229841/18392/18854/26934/12189/54141/11799/71878/68549/209334/20873/12545/22418/19363/13614/216984/56742/11504/12125/50883/12704/16906/56150/20878/320209/57913/114714/12531/14056/18712/12649/67141/65964
GO:0045930	negative regulation of mitotic cell cycle	94	0.687026	2.12914	1e-10	9.67941e-09	8.22601e-09	765	tags=49%, list=17%, signal=41%	268697/52679/12235/23834/20877/20460/12236/20555/67052/268465/208628/22137/74041/21926/77011/12575/269582/20293/12534/68014/229841/18392/69716/70385/18854/12189/11799/209334/66131/235041/109019/12579/50883/12144/56150/18817/57913/14056/235559/19891/12649/67141/19650/22390/65964/12043
GO:0048285	organelle fission	197	0.662986	2.15612	1e-10	9.67941e-09	8.22601e-09	742	tags=46%, list=17%, signal=40%	268697/70218/72119/12235/23834/20877/233406/68612/16571/381293/66977/16551/73804/12236/12316/107995/67052/268465/21973/17345/71819/214901/19362/208628/623474/67849/22137/17864/18005/54392/228421/21926/60411/237911/240641/72415/52276/14087/229841/51944/69716/14211/70385/100502766/26934/54141/69928/17865/11799/68549/209334/68298/19366/50878/67121/13404/76044/381318/72107/70099/12447/22418/19183/165…
GO:0051276	chromosome organization	389	0.579064	1.91658	1e-10	9.67941e-09	8.22601e-09	757	tags=34%, list=17%, signal=31%	268697/18140/70218/12235/110749/23834/20877/208084/233406/68612/327762/16571/381293/218977/66977/73804/12236/74016/107995/67052/71988/21973/17345/71819/208628/67849/22137/18005/54392/12428/66929/228421/60411/237911/102920/72415/12534/52276/70645/223970/12578/229841/51944/69716/26886/14211/70385/56702/72155/218973/12544/97908/18854/26934/12189/54141/69928/319186/11799/12615/68549/319148/17863/2093…
GO:0051301	cell division	237	0.665538	2.1759	1e-10	9.67941e-09	8.22601e-09	589	tags=39%, list=13%, signal=36%	268697/70218/72119/108961/13605/52679/12235/66468/23834/20877/233406/68612/72080/12532/16571/109212/381293/66977/16551/73804/12236/20609/12316/108912/107995/74107/67052/80986/21973/66442/71819/208628/219114/67849/12449/209086/18005/12428/14793/237911/240641/21853/236930/19200/72415/76464/12534/52276/68014/70645/16881/12578/229841/51944/14211/70385/26934/54141/69928/11799/217653/71878/69736/12615/…
GO:0051707	response to other organism	367	0.536715	1.77253	1e-10	9.67941e-09	8.22601e-09	1228	tags=46%, list=28%, signal=36%	55985/23960/99899/231655/15945/58185/626578/246728/15977/246727/71768/100702/100033459/67896/68279/20296/14962/21926/58203/15959/23962/54123/19200/15951/67775/16365/20306/226695/20293/434341/231507/236312/26362/381308/15018/110558/17472/18854/667370/76933/246730/16174/17940/21897/545384/21949/21939/13058/114643/237436/327957/74568/77777/15957/246729/77125/66949/66141/60440/12332/97165/12051/24110…
GO:0051726	regulation of cell cycle	340	0.589771	1.94595	1e-10	9.67941e-09	8.22601e-09	772	tags=34%, list=17%, signal=31%	268697/72119/108961/13605/52679/12235/23834/20877/233406/68612/12532/327762/381293/218977/20460/16551/12236/20609/12316/107995/20555/67052/268465/76843/237877/17345/71819/19362/208628/67849/22137/12449/74041/18005/12428/21926/240641/77011/21853/12575/269582/20293/12534/68014/223970/12578/229841/270906/18392/51944/69716/70385/100502766/17245/12580/18854/26934/12189/54141/11799/71878/68549/209334/6…
GO:0090068	positive regulation of cell cycle process	107	0.674857	2.10992	1e-10	9.67941e-09	8.22601e-09	667	tags=42%, list=15%, signal=37%	268697/108961/13605/52679/23834/20877/68612/12532/381293/20609/67052/76843/237877/71819/19362/67849/21926/240641/12575/12534/12578/229841/18392/18854/26934/12189/54141/11799/71878/68549/209334/20873/12545/22418/19363/13614/11504/12704/16906/56150/320209/57913/114714/12531/14056
GO:0098542	defense response to other organism	284	0.576228	1.89504	1e-10	9.67941e-09	8.22601e-09	999	tags=42%, list=22%, signal=35%	55985/23960/231655/15945/58185/626578/246728/15977/246727/100702/100033459/68279/20296/14962/21926/58203/15959/23962/54123/19200/15951/67775/16365/20306/226695/20293/434341/231507/236312/26362/381308/15018/110558/17472/18854/667370/246730/16174/17940/21897/545384/21949/21939/13058/114643/74568/77777/15957/246729/77125/66949/66141/60440/12332/97165/12051/80861/14972/22418/100038882/69550/14469/574…
GO:0098813	nuclear chromosome segregation	122	0.727706	2.30156	1e-10	9.67941e-09	8.22601e-09	677	tags=54%, list=15%, signal=47%	268697/70218/13605/12235/23834/20877/233406/68612/16571/381293/66977/73804/12236/107995/67052/268465/71988/21973/71819/208628/67849/22137/18005/54392/228421/60411/237911/72415/76464/52276/223970/229841/51944/69716/14211/70385/26934/54141/69928/11799/71878/68549/209334/108000/68298/50878/83815/13404/76044/381318/72107/70099/12447/16319/56742/12704/66934/110033/100710/56150/18817/320209/114714/1059…
GO:0140014	mitotic nuclear division	124	0.712174	2.25276	1e-10	9.67941e-09	8.22601e-09	625	tags=48%, list=14%, signal=42%	268697/70218/72119/12235/23834/20877/233406/68612/16571/381293/66977/16551/73804/12236/107995/67052/17345/71819/208628/67849/22137/18005/54392/228421/21926/60411/240641/72415/52276/229841/51944/69716/14211/70385/100502766/26934/54141/17865/11799/68549/209334/68298/76044/381318/72107/70099/16580/77744/16319/13614/56742/50883/12704/66934/110033/100710/56150/18817/20878
GO:1901987	regulation of cell cycle phase transition	127	0.649841	2.05645	1e-10	9.67941e-09	8.22601e-09	772	tags=43%, list=17%, signal=37%	268697/52679/12235/23834/20877/68612/12532/381293/12236/20555/67052/76843/237877/208628/67849/22137/77011/12575/269582/20293/12534/12578/229841/18392/69716/70385/18854/12189/11799/71878/209334/108000/13555/235041/109019/12545/19363/12579/12566/11504/12144/16906/56150/18817/57913/114714/12531/14056/235559/19891/12649/67141/19650/12043/67153
GO:1901990	regulation of mitotic cell cycle phase transition	118	0.661256	2.08593	1e-10	9.67941e-09	8.22601e-09	772	tags=46%, list=17%, signal=39%	268697/52679/12235/23834/20877/68612/12532/381293/12236/20555/67052/76843/237877/208628/67849/22137/77011/12575/269582/20293/12534/12578/229841/18392/69716/70385/18854/12189/11799/209334/108000/13555/235041/109019/12545/19363/12579/12566/11504/12144/16906/56150/18817/57913/114714/12531/14056/235559/19891/12649/67141/19650/12043/67153
GO:1903047	mitotic cell cycle process	301	0.674216	2.22015	1e-10	9.67941e-09	8.22601e-09	777	tags=47%, list=17%, signal=41%	268697/70218/72119/13605/52679/12235/23834/20877/233406/68612/72080/12532/327762/16571/381293/218977/66977/20460/16551/73804/12236/107995/74107/20555/67052/268465/18973/76843/80986/237877/17345/66442/71819/208628/67849/22137/12449/18005/54392/12428/228421/21926/60411/240641/77011/12575/269582/72415/20293/12534/52276/103583/68014/16881/12578/229841/18392/51944/69716/26886/14211/70385/100502766/125…
GO:0006952	defense response	428	0.501632	1.66148	1.20743e-10	1.13533e-08	9.64855e-09	933	tags=34%, list=21%, signal=30%	55985/23960/231655/15945/58185/626578/246728/15977/246727/381493/100702/100033459/12505/68279/243880/20296/13421/14962/21926/52033/58203/15959/23962/54123/19200/15951/67775/16365/20306/226695/20293/434341/231507/14087/16184/236312/26362/16145/381308/15018/110558/17472/381485/18854/667370/246730/16174/17940/58992/21897/545384/21949/21939/13058/16178/114643/72565/15953/74568/77777/15957/246729/7712…
GO:0044419	biological process involved in interspecies interaction between organisms	427	0.502281	1.6635	1.40376e-10	1.28327e-08	1.09058e-08	1228	tags=42%, list=28%, signal=34%	55985/23960/99899/231655/15945/58185/626578/246728/15977/246727/71768/100702/100033459/67896/68279/21973/20296/14962/21926/58203/15959/23962/54123/19200/15951/67775/16365/20306/226695/20293/434341/231507/236312/26362/381308/15018/110558/17472/18854/667370/76933/246730/16174/17940/21897/545384/21949/21939/13058/114643/237436/327957/74568/77777/15957/246729/77125/66949/66141/60440/12332/97165/12051…
GO:1901988	negative regulation of cell cycle phase transition	76	0.70131	2.12057	1.87257e-10	1.66558e-08	1.41548e-08	765	tags=50%, list=17%, signal=42%	268697/52679/12235/23834/20877/12236/20555/67052/76843/208628/22137/77011/12575/269582/20293/12534/229841/18392/69716/70385/18854/12189/11799/209334/235041/109019/12579/12144/56150/18817/57913/14056/235559/19891/12649/67141/19650/12043
GO:0006261	DNA-dependent DNA replication	82	0.683522	2.08199	2.31759e-10	2.00715e-08	1.70577e-08	773	tags=55%, list=17%, signal=46%	70024/108961/52679/23834/327762/268465/18973/237877/214901/77011/21853/16881/71643/18392/218973/12544/17218/69928/209334/66131/77782/19075/72107/69270/12447/12545/212377/17216/17219/12566/18968/50883/12144/72749/320209/18974/66634/17217/20892/18538/235559/18971/67141/17215/22036
GO:0140013	meiotic nuclear division	81	0.680491	2.07243	4.13696e-10	3.49096e-08	2.96677e-08	742	tags=54%, list=17%, signal=46%	12235/66977/12236/12316/107995/67052/268465/21973/214901/19362/623474/22137/17864/228421/237911/72415/14087/229841/69716/14211/69928/68549/19366/50878/67121/13404/70099/12447/22418/19183/12442/16319/12125/66197/18817/20878/114714/12531/105988/75828/20892/235559/72787/67141
GO:0000075	cell cycle checkpoint	85	0.678455	2.07677	8.78887e-10	7.23105e-08	6.14527e-08	772	tags=51%, list=17%, signal=43%	268697/12235/23834/20877/327762/20460/12236/67052/268465/76843/208628/22137/77011/21853/12575/269582/12534/68014/229841/18392/69716/70385/18854/12189/11799/209334/66131/13555/109019/77065/50883/12144/56150/18817/20878/57913/235559/19891/12649/22390/65964/241627/67153
GO:0006310	DNA recombination	121	0.622178	1.96802	1.22816e-09	9.8582e-08	8.37795e-08	696	tags=42%, list=16%, signal=37%	208084/234396/268465/21973/237877/214901/217216/19362/623474/237911/21853/26909/75317/223970/16881/69716/56702/12544/17218/12189/69928/22256/21939/209334/19366/109019/237211/13404/77782/97165/12545/212377/17216/19363/19183/17219/69885/80838/12144/58186/72749/14957/66634/17217/114714/14056/20892/102871/235559/19891/107823
GO:0051321	meiotic cell cycle	115	0.632242	1.99135	1.36372e-09	1.06858e-07	9.08124e-08	742	tags=44%, list=17%, signal=38%	12235/12532/66977/12236/12316/107995/67052/268465/21973/17345/214901/19362/623474/22137/17864/18005/228421/237911/72415/26909/14087/229841/69716/14211/69928/68549/68298/19366/50878/67121/268930/13404/70099/12447/22418/19183/12566/12442/16319/12125/66197/18817/20878/114714/12531/105988/75828/20892/235559/72787/67141
GO:1901991	negative regulation of mitotic cell cycle phase transition	71	0.702127	2.10447	1.63715e-09	1.25299e-07	1.06485e-07	765	tags=52%, list=17%, signal=44%	268697/52679/12235/23834/20877/12236/20555/67052/208628/22137/77011/12575/269582/20293/12534/229841/18392/69716/70385/18854/12189/11799/209334/235041/109019/12579/12144/56150/18817/57913/14056/235559/19891/12649/67141/19650/12043
GO:0000226	microtubule cytoskeleton organization	204	0.556587	1.81431	2.9317e-09	2.17601e-07	1.84927e-07	763	tags=31%, list=17%, signal=27%	268697/70218/72119/66468/20877/233406/72080/16571/218977/66977/20460/16551/73804/12316/107995/67052/80986/66442/71819/219114/12449/18005/228421/72415/103583/229841/51944/26886/70385/100502766/17245/26934/12189/54141/17865/11799/12615/209334/237436/19348/20873/68026/71924/16580/12566/12442/77744/16319/69885/109242/56742/50883/76478/56150/18817/20878/319565/105988/75786/12649/67141/71909/22390/2330…
GO:0002252	immune effector process	224	0.547948	1.79015	2.9754e-09	2.17601e-07	1.84927e-07	933	tags=38%, list=21%, signal=32%	15006/23960/231655/15945/58185/246728/15977/246727/237877/20296/13421/14962/21926/58203/15959/23962/54123/67775/16365/26909/15018/110558/17472/18854/667370/246730/16174/22256/21939/17863/114643/110557/327957/74568/77777/15957/246729/77125/66141/15227/12051/15007/80861/14972/22418/100038882/69550/57444/14190/12491/12266/15015/17174/94094/17329/217069/234311/20847/21354/14130/19106/18106/107823/217…
GO:0009615	response to virus	108	0.636537	1.99688	3.66903e-09	2.62495e-07	2.23081e-07	836	tags=44%, list=19%, signal=36%	23960/231655/15945/58185/246728/15977/246727/71768/21926/58203/15959/23962/54123/67775/16365/110558/17472/18854/667370/76933/246730/21939/114643/74568/15957/246729/77125/66141/12051/80861/100038882/69550/57444/14190/94094/17329/217069/234311/20847/19106/16411/71586/20846/12043/16161/230073/20128
GO:1903046	meiotic cell cycle process	90	0.663518	2.04704	5.19221e-09	3.63565e-07	3.08974e-07	742	tags=51%, list=17%, signal=43%	12235/12532/66977/12236/12316/107995/67052/268465/21973/214901/19362/623474/22137/17864/228421/237911/72415/14087/229841/69716/14211/69928/68549/68298/19366/50878/67121/13404/70099/12447/22418/19183/12442/16319/12125/66197/18817/20878/114714/12531/105988/75828/20892/235559/72787/67141
GO:0051607	defense response to virus	93	0.654595	2.02756	5.66166e-09	3.80256e-07	3.23159e-07	836	tags=46%, list=19%, signal=38%	23960/231655/15945/58185/246728/15977/246727/58203/15959/23962/54123/67775/16365/110558/17472/18854/667370/246730/21939/114643/74568/15957/246729/77125/66141/80861/100038882/69550/57444/14190/94094/17329/217069/234311/20847/19106/16411/71586/20846/12043/16161/230073/20128
GO:0140546	defense response to symbiont	93	0.654595	2.02756	5.66166e-09	3.80256e-07	3.23159e-07	836	tags=46%, list=19%, signal=38%	23960/231655/15945/58185/246728/15977/246727/58203/15959/23962/54123/67775/16365/110558/17472/18854/667370/246730/21939/114643/74568/15957/246729/77125/66141/80861/100038882/69550/57444/14190/94094/17329/217069/234311/20847/19106/16411/71586/20846/12043/16161/230073/20128
GO:0007051	spindle organization	82	0.658802	2.00669	8.87988e-09	5.84474e-07	4.96712e-07	763	tags=45%, list=17%, signal=38%	268697/72119/20877/233406/16571/218977/66977/20460/16551/12316/107995/67052/66442/71819/18005/229841/51944/26886/100502766/26934/54141/17865/16580/12442/77744/16319/69885/56742/50883/76478/18817/20878/105988/75786/67141/71909/233064
GO:0008608	attachment of spindle microtubules to kinetochore	25	0.837879	2.14771	1.11743e-08	7.21071e-07	6.12799e-07	280	tags=52%, list=6%, signal=49%	268697/13605/20877/66977/73804/67052/18005/72415/76464/229841/51944/26934/54141
GO:0000910	cytokinesis	61	0.701857	2.05874	1.62412e-08	1.02788e-06	8.73542e-07	666	tags=40%, list=15%, signal=35%	108961/13605/52679/23834/20877/233406/16571/381293/20609/74107/80986/71819/240641/19200/26934/11799/12615/19348/20873/68743/16319/12704/18817/20878/12531
GO:0006302	double-strand break repair	105	0.620436	1.93797	1.7129e-08	1.06361e-06	9.03906e-07	958	tags=47%, list=22%, signal=37%	327762/268465/71988/19362/623474/67849/237911/21853/243897/75317/223970/16881/69716/12544/18854/17218/12189/209334/19366/14235/109019/237211/13404/77782/12545/212377/17216/19363/17219/18968/69885/50883/12144/72749/320209/66634/17217/114714/102871/19891/107823/12649/17215/15270/17314/78412/214763/233826/225182
GO:1902850	microtubule cytoskeleton organization involved in mitosis	67	0.688778	2.04278	1.75501e-08	1.06958e-06	9.08978e-07	625	tags=45%, list=14%, signal=39%	268697/72119/20877/233406/72080/16571/218977/66977/20460/16551/107995/67052/66442/71819/18005/103583/229841/26886/70385/100502766/26934/17865/12615/16580/77744/56742/50883/56150/18817/20878
GO:0007093	mitotic cell cycle checkpoint	68	0.688442	2.04876	2.45454e-08	1.46871e-06	1.24817e-06	762	tags=51%, list=17%, signal=43%	268697/12235/23834/20877/20460/12236/67052/268465/208628/22137/77011/12575/269582/12534/68014/229841/18392/69716/70385/18854/12189/11799/209334/66131/109019/50883/12144/56150/18817/57913/235559/19891/12649/22390/65964
GO:0044839	cell cycle G2/M phase transition	64	0.688624	2.0305	2.53918e-08	1.49222e-06	1.26816e-06	772	tags=56%, list=17%, signal=47%	268697/23834/12532/381293/67052/76843/237877/12428/77011/12575/269582/12534/12578/18392/12189/11799/108000/14235/67121/109019/12545/19363/12579/12566/12442/50883/12704/12144/16906/18817/114714/12531/235559/12649/67141/67153
GO:0033044	regulation of chromosome organization	110	0.611312	1.92191	3.36509e-08	1.9429e-06	1.65116e-06	311	tags=23%, list=7%, signal=22%	268697/12235/23834/20877/208084/68612/12236/74016/67052/21973/208628/67849/22137/18005/223970/229841/69716/70385/218973/18854/12189/11799/68549/17863/209334
GO:0051983	regulation of chromosome segregation	45	0.743026	2.09815	3.87681e-08	2.19976e-06	1.86945e-06	617	tags=49%, list=14%, signal=43%	268697/12235/23834/20877/68612/73804/12236/67052/17345/214901/208628/22137/223970/229841/69716/70385/11799/209334/12704/58186/56150/18817
GO:0051303	establishment of chromosome localization	37	0.76104	2.07914	6.25848e-08	3.49096e-06	2.96678e-06	566	tags=51%, list=13%, signal=45%	268697/20877/381293/66977/73804/67052/67849/228421/52276/229841/70385/54141/11799/71878/108000/83815/16319/56742/110033
GO:0051304	chromosome separation	42	0.737645	2.05289	6.81887e-08	3.74015e-06	3.17855e-06	742	tags=55%, list=17%, signal=46%	268697/12235/23834/20877/68612/12236/67052/268465/21973/208628/22137/229841/69716/70385/69928/11799/209334/12704/56150/18817/105988/20892/67141
GO:0051310	metaphase plate congression	31	0.781502	2.0732	8.34263e-08	4.50092e-06	3.82509e-06	566	tags=58%, list=13%, signal=51%	268697/20877/381293/66977/73804/67052/67849/228421/52276/229841/70385/54141/71878/108000/83815/16319/56742/110033
GO:0034097	response to cytokine	278	0.505594	1.66204	9.10742e-08	4.83428e-06	4.10839e-06	833	tags=32%, list=19%, signal=28%	55985/15945/626578/246728/15977/100702/100033459/20296/102639543/74041/623121/21926/246746/58203/15959/54123/15951/16365/20306/226695/20293/434341/236312/26362/16145/381308/15018/110558/17472/18854/12189/16174/545384/17865/21939/17863/16178/15953/226691/15957/77125/66141/60440/12332/15227/15201/16162/240327/22418/100038882/69550/192120/14469/17216/20292/12984/236573/13614/327959/240328/16186/2135…
GO:0050000	chromosome localization	38	0.755814	2.07742	9.99437e-08	5.22087e-06	4.43693e-06	566	tags=50%, list=13%, signal=44%	268697/20877/381293/66977/73804/67052/67849/228421/52276/229841/70385/54141/11799/71878/108000/83815/16319/56742/110033
GO:0033045	regulation of sister chromatid segregation	35	0.760944	2.07334	1.51979e-07	7.81504e-06	6.64158e-06	311	tags=43%, list=7%, signal=40%	268697/12235/23834/20877/68612/12236/67052/208628/22137/223970/229841/69716/70385/11799/209334
GO:0071824	protein-DNA complex subunit organization	105	0.601106	1.87759	1.77514e-07	8.98766e-06	7.63812e-06	800	tags=42%, list=18%, signal=35%	110749/218977/66929/60411/102920/70645/229841/26886/56702/72155/12544/97908/17218/69928/319186/12615/319148/13404/15201/319150/319177/17216/319184/17219/319182/80838/319178/101612/66336/27221/360198/14957/319153/17217/114714/319152/107435/20892/319180/53890/319149/66311/17215/319159
GO:0030071	regulation of mitotic metaphase/anaphase transition	29	0.788279	2.06285	2.07501e-07	1.03425e-05	8.7895e-06	311	tags=48%, list=7%, signal=45%	268697/12235/23834/20877/68612/12236/67052/208628/22137/229841/69716/70385/11799/209334
GO:0007017	microtubule-based process	248	0.515096	1.68843	2.10558e-07	1.03425e-05	8.7895e-06	631	tags=25%, list=14%, signal=23%	268697/70218/72119/66468/20877/233406/72080/16571/381293/218977/66977/20460/16551/73804/12316/107995/67052/80986/66442/71819/219114/12449/18005/228421/240641/72415/103583/229841/51944/26886/70385/100502766/17245/26934/12189/54141/17865/11799/69306/12615/209334/209737/237436/19348/20873/68026/71924/16580/12566/12442/77744/16319/69885/109242/56742/50883/110033/76478/56150/18817/20878/319565
GO:0000086	G2/M transition of mitotic cell cycle	54	0.697627	2.01954	2.78267e-07	1.34673e-05	1.14451e-05	772	tags=61%, list=17%, signal=51%	268697/23834/12532/381293/76843/12428/77011/12575/269582/12534/12578/18392/12189/11799/108000/14235/67121/109019/12545/19363/12579/12566/50883/12704/12144/16906/18817/114714/12531/235559/12649/67141/67153
GO:0065004	protein-DNA complex assembly	90	0.631824	1.94926	3.00922e-07	1.43527e-05	1.21976e-05	800	tags=49%, list=18%, signal=41%	110749/218977/66929/60411/102920/70645/229841/26886/56702/72155/12544/97908/17218/69928/319186/12615/319148/13404/15201/319150/319177/17216/319184/17219/319182/80838/319178/101612/66336/27221/360198/14957/319153/17217/114714/319152/107435/20892/319180/53890/319149/66311/17215/319159
GO:1902099	regulation of metaphase/anaphase transition of cell cycle	30	0.787443	2.07132	3.27625e-07	1.52788e-05	1.29846e-05	311	tags=47%, list=7%, signal=44%	268697/12235/23834/20877/68612/12236/67052/208628/22137/229841/69716/70385/11799/209334
GO:0071345	cellular response to cytokine stimulus	244	0.514471	1.6844	3.29625e-07	1.52788e-05	1.29846e-05	831	tags=33%, list=19%, signal=28%	55985/15945/626578/246728/15977/100702/100033459/20296/102639543/74041/623121/21926/246746/58203/15959/54123/15951/16365/20306/226695/20293/434341/236312/26362/16145/381308/15018/110558/17472/18854/12189/16174/545384/17865/21939/17863/16178/15953/226691/15957/77125/66141/60440/12332/15227/15201/16162/240327/22418/192120/14469/17216/20292/12984/236573/13614/240328/16186/21353/12977/17329/547253/22…
GO:0007052	mitotic spindle organization	52	0.687496	1.98538	4.06788e-07	1.85936e-05	1.58017e-05	625	tags=48%, list=14%, signal=42%	268697/72119/20877/233406/16571/218977/66977/20460/16551/107995/67052/66442/71819/18005/229841/26886/100502766/26934/17865/16580/77744/56742/50883/18817/20878
GO:0000724	double-strand break repair via homologous recombination	64	0.659077	1.94338	6.08774e-07	2.71841e-05	2.31023e-05	1028	tags=55%, list=23%, signal=43%	19362/623474/21853/75317/223970/12544/17218/12189/209334/19366/109019/237211/13404/77782/12545/212377/17216/19363/17219/69885/12144/72749/66634/17217/114714/102871/19891/12649/17215/15270/214763/233826/225182/12190/57434
GO:0009617	response to bacterium	185	0.531721	1.72624	6.1125e-07	2.71841e-05	2.31023e-05	836	tags=36%, list=19%, signal=31%	55985/99899/15945/626578/246728/15977/100702/67896/20296/21926/15959/15951/16365/226695/20293/434341/231507/26362/381308/17472/17940/21897/21949/237436/327957/15957/60440/97165/12051/24110/80861/16956/16162/14972/22418/100038882/14469/319184/12491/236573/12266/319185/387175/22169/12796/17329/239743/20556/246256/66102/14130/14528/19106/319180/110454/140792/23833/76074/217304/20846/60533/13836/2408…
GO:0035456	response to interferon-beta	40	0.730221	2.02357	6.69359e-07	2.93715e-05	2.49612e-05	648	tags=65%, list=15%, signal=56%	15977/100702/100033459/102639543/623121/15959/15951/16365/226695/236312/16145/381308/545384/15953/226691/15957/66141/60440/240327/69550/14469/327959/240328/225594/216150/100039796
GO:0051985	negative regulation of chromosome segregation	28	0.783648	2.05016	7.70394e-07	3.30543e-05	2.8091e-05	311	tags=46%, list=7%, signal=43%	268697/12235/20877/12236/67052/214901/208628/22137/229841/69716/70385/11799/209334
GO:2001251	negative regulation of chromosome organization	45	0.712665	2.01241	7.74341e-07	3.30543e-05	2.8091e-05	311	tags=33%, list=7%, signal=31%	268697/12235/20877/208084/12236/67052/21973/208628/22137/229841/69716/70385/18854/11799/209334
GO:1902749	regulation of cell cycle G2/M phase transition	49	0.696027	1.98783	7.8342e-07	3.30543e-05	2.8091e-05	772	tags=55%, list=17%, signal=46%	268697/23834/12532/381293/76843/237877/77011/12575/269582/12534/12578/18392/12189/108000/109019/12545/19363/12566/12144/16906/18817/114714/12531/235559/12649/67141/67153
GO:0007091	metaphase/anaphase transition of mitotic cell cycle	31	0.757372	2.00919	8.16014e-07	3.31543e-05	2.81761e-05	617	tags=55%, list=14%, signal=48%	268697/12235/23834/20877/68612/12236/67052/208628/22137/229841/69716/70385/11799/209334/12704/56150/18817
GO:0010965	regulation of mitotic sister chromatid separation	31	0.757372	2.00919	8.16014e-07	3.31543e-05	2.81761e-05	617	tags=55%, list=14%, signal=48%	268697/12235/23834/20877/68612/12236/67052/208628/22137/229841/69716/70385/11799/209334/12704/56150/18817
GO:0051306	mitotic sister chromatid separation	31	0.757372	2.00919	8.16014e-07	3.31543e-05	2.81761e-05	617	tags=55%, list=14%, signal=48%	268697/12235/23834/20877/68612/12236/67052/208628/22137/229841/69716/70385/11799/209334/12704/56150/18817
GO:0000725	recombinational repair	65	0.66072	1.95312	9.57234e-07	3.84178e-05	3.26492e-05	1028	tags=55%, list=23%, signal=43%	19362/623474/21853/75317/223970/12544/17218/12189/209334/19366/109019/237211/13404/77782/12545/212377/17216/19363/17219/69885/12144/72749/66634/17217/114714/102871/19891/12649/17215/15270/72440/214763/233826/225182/12190/57434
GO:0051988	regulation of attachment of spindle microtubules to kinetochore	12	0.894221	1.97076	1.06383e-06	4.21815e-05	3.58478e-05	280	tags=67%, list=6%, signal=63%	268697/13605/20877/18005/229841/51944/26934/54141
GO:0071174	mitotic spindle checkpoint	26	0.788951	2.04003	1.11953e-06	4.38617e-05	3.72757e-05	311	tags=50%, list=7%, signal=47%	268697/12235/20877/20460/12236/67052/208628/22137/229841/69716/70385/11799/209334
GO:0051783	regulation of nuclear division	55	0.679479	1.97343	1.15316e-06	4.46477e-05	3.79437e-05	617	tags=40%, list=14%, signal=35%	268697/12235/20877/12236/107995/67052/17345/19362/208628/22137/21926/240641/229841/69716/70385/11799/209334/22418/77744/13614/56150/18817
GO:0035458	cellular response to interferon-beta	34	0.747297	2.02783	1.1968e-06	4.57986e-05	3.89217e-05	648	tags=68%, list=15%, signal=58%	15977/100702/100033459/102639543/623121/15959/15951/16365/226695/236312/16145/381308/545384/15953/226691/15957/60440/240327/14469/240328/225594/216150/100039796
GO:0007088	regulation of mitotic nuclear division	45	0.703044	1.98525	1.51564e-06	5.73331e-05	4.87243e-05	742	tags=47%, list=17%, signal=39%	268697/12235/20877/12236/67052/17345/208628/22137/21926/240641/229841/69716/70385/11799/209334/77744/13614/56150/18817/12649/67141
GO:0044784	metaphase/anaphase transition of cell cycle	32	0.756515	2.0187	1.68751e-06	6.23998e-05	5.30302e-05	617	tags=53%, list=14%, signal=46%	268697/12235/23834/20877/68612/12236/67052/208628/22137/229841/69716/70385/11799/209334/12704/56150/18817
GO:1905818	regulation of chromosome separation	32	0.756515	2.0187	1.68751e-06	6.23998e-05	5.30302e-05	617	tags=53%, list=14%, signal=46%	268697/12235/23834/20877/68612/12236/67052/208628/22137/229841/69716/70385/11799/209334/12704/56150/18817
GO:0019079	viral genome replication	48	0.686925	1.95633	1.82167e-06	6.66125e-05	5.66103e-05	434	tags=33%, list=10%, signal=30%	23960/231655/58185/246728/15977/246727/21973/21926/23962/246730/114643/246729/66141/100038882/69550/57444
GO:0071103	DNA conformation change	117	0.572169	1.80109	1.92086e-06	6.94674e-05	5.90366e-05	1094	tags=48%, list=25%, signal=37%	268697/110749/208084/21973/67849/54392/66929/12534/70645/12578/14211/56702/97908/319186/319148/68298/76044/70099/15201/319150/319177/17216/319184/17219/16319/319182/80838/319178/12144/101612/66336/27221/360198/23825/14957/320209/319153/17217/319152/107435/319180/53890/319149/319159/98999/671535/215387/381280/260423/50927/13433/97114/319157/382522/19360/239122
GO:0032465	regulation of cytokinesis	32	0.75467	2.01377	2.04835e-06	7.32732e-05	6.22709e-05	666	tags=56%, list=15%, signal=48%	108961/13605/52679/23834/20877/233406/381293/20609/71819/240641/26934/19348/20873/16319/12704/18817/20878/12531
GO:0007080	mitotic metaphase plate congression	24	0.798522	2.03352	2.44976e-06	8.66897e-05	7.36729e-05	245	tags=46%, list=6%, signal=44%	268697/20877/381293/66977/73804/67052/67849/228421/52276/229841/70385
GO:0045069	regulation of viral genome replication	38	0.720511	1.98039	2.57701e-06	9.02229e-05	7.66755e-05	434	tags=42%, list=10%, signal=38%	23960/231655/58185/246728/15977/246727/21973/21926/23962/246730/114643/246729/66141/100038882/69550/57444
GO:0010389	regulation of G2/M transition of mitotic cell cycle	41	0.713654	1.97787	2.61824e-06	9.07015e-05	7.70823e-05	772	tags=61%, list=17%, signal=51%	268697/23834/12532/381293/76843/77011/12575/269582/12534/12578/18392/12189/108000/109019/12545/19363/12566/12144/16906/114714/12531/235559/12649/67141/67153
GO:0048525	negative regulation of viral process	44	0.701294	1.97359	2.67191e-06	9.15963e-05	7.78428e-05	676	tags=45%, list=15%, signal=39%	23960/231655/58185/246728/15977/246727/21926/23962/18854/246730/114643/246729/66949/66141/100038882/69550/57444/217069/23825/19106
GO:0031577	spindle checkpoint	28	0.770375	2.01544	2.98151e-06	0.000101156	8.59672e-05	625	tags=57%, list=14%, signal=49%	268697/12235/20877/20460/12236/67052/208628/22137/229841/69716/70385/11799/209334/56150/18817/20878
GO:0033047	regulation of mitotic sister chromatid segregation	28	0.77014	2.01483	3.11209e-06	0.000104509	8.88164e-05	311	tags=43%, list=7%, signal=40%	268697/12235/20877/12236/67052/208628/22137/229841/69716/70385/11799/209334
GO:0045071	negative regulation of viral genome replication	31	0.745016	1.97641	3.29637e-06	0.000106129	9.01936e-05	434	tags=48%, list=10%, signal=44%	23960/231655/58185/246728/15977/246727/21926/23962/246730/114643/246729/66141/100038882/69550/57444
GO:0007094	mitotic spindle assembly checkpoint	24	0.794248	2.02263	3.33253e-06	0.000106129	9.01936e-05	311	tags=50%, list=7%, signal=47%	268697/12235/20877/12236/67052/208628/22137/229841/69716/70385/11799/209334
GO:0071173	spindle assembly checkpoint	24	0.794248	2.02263	3.33253e-06	0.000106129	9.01936e-05	311	tags=50%, list=7%, signal=47%	268697/12235/20877/12236/67052/208628/22137/229841/69716/70385/11799/209334
GO:0033046	negative regulation of sister chromatid segregation	26	0.774306	2.00217	3.38608e-06	0.000106129	9.01936e-05	311	tags=46%, list=7%, signal=43%	268697/12235/20877/12236/67052/208628/22137/229841/69716/70385/11799/209334
GO:0033048	negative regulation of mitotic sister chromatid segregation	26	0.774306	2.00217	3.38608e-06	0.000106129	9.01936e-05	311	tags=46%, list=7%, signal=43%	268697/12235/20877/12236/67052/208628/22137/229841/69716/70385/11799/209334
GO:0045841	negative regulation of mitotic metaphase/anaphase transition	26	0.774306	2.00217	3.38608e-06	0.000106129	9.01936e-05	311	tags=46%, list=7%, signal=43%	268697/12235/20877/12236/67052/208628/22137/229841/69716/70385/11799/209334
GO:2000816	negative regulation of mitotic sister chromatid separation	26	0.774306	2.00217	3.38608e-06	0.000106129	9.01936e-05	311	tags=46%, list=7%, signal=43%	268697/12235/20877/12236/67052/208628/22137/229841/69716/70385/11799/209334
GO:0000281	mitotic cytokinesis	25	0.780741	2.00125	3.725e-06	0.000113544	9.64948e-05	617	tags=56%, list=14%, signal=48%	13605/16571/74107/80986/71819/240641/26934/11799/12615/19348/68743/16319/12704/18817
GO:1902100	negative regulation of metaphase/anaphase transition of cell cycle	27	0.773335	2.01455	3.72615e-06	0.000113544	9.64948e-05	311	tags=44%, list=7%, signal=42%	268697/12235/20877/12236/67052/208628/22137/229841/69716/70385/11799/209334
GO:1905819	negative regulation of chromosome separation	27	0.773335	2.01455	3.72615e-06	0.000113544	9.64948e-05	311	tags=44%, list=7%, signal=42%	268697/12235/20877/12236/67052/208628/22137/229841/69716/70385/11799/209334
GO:0051225	spindle assembly	55	0.663103	1.92587	3.98168e-06	0.000120218	0.000102166	751	tags=44%, list=17%, signal=37%	72119/20877/233406/16571/16551/12316/107995/67052/71819/18005/229841/100502766/26934/54141/17865/16580/12442/16319/50883/76478/18817/20878/67141/71909
GO:0019058	viral life cycle	81	0.601214	1.83099	4.3724e-06	0.000130814	0.000111172	676	tags=31%, list=15%, signal=27%	23960/231655/58185/246728/15977/246727/21973/21926/23962/26362/18854/246730/114643/246729/66949/66141/100038882/69550/57444/20612/94094/217069/23825/50528/19106
GO:1903900	regulation of viral life cycle	62	0.646828	1.89805	4.64229e-06	0.000137638	0.000116971	676	tags=39%, list=15%, signal=33%	23960/231655/58185/246728/15977/246727/21973/21926/23962/26362/18854/246730/114643/246729/66949/66141/100038882/69550/57444/94094/217069/23825/50528/19106
GO:0061640	cytoskeleton-dependent cytokinesis	36	0.718788	1.96311	5.17092e-06	0.000150274	0.00012771	617	tags=41%, list=14%, signal=35%	13605/20877/16571/74107/80986/71819/240641/26934/11799/12615/19348/68743/16319/12704/18817
GO:0043903	regulation of biological process involved in symbiotic interaction	68	0.631448	1.87915	5.20549e-06	0.000150274	0.00012771	908	tags=43%, list=20%, signal=34%	23960/231655/58185/246728/15977/246727/21973/21926/23962/26362/18854/246730/114643/246729/66949/66141/100038882/69550/57444/94094/217069/23825/50528/19106/20846/12043/20128/671535/16647
GO:0050792	regulation of viral process	68	0.631448	1.87915	5.20549e-06	0.000150274	0.00012771	908	tags=43%, list=20%, signal=34%	23960/231655/58185/246728/15977/246727/21973/21926/23962/26362/18854/246730/114643/246729/66949/66141/100038882/69550/57444/94094/217069/23825/50528/19106/20846/12043/20128/671535/16647
GO:0007127	meiosis I	50	0.657195	1.88279	6.0295e-06	0.000172549	0.00014664	742	tags=60%, list=17%, signal=51%	67052/268465/21973/214901/19362/623474/17864/237911/72415/229841/69716/69928/68549/19366/50878/13404/12447/19183/12442/12125/66197/18817/20878/114714/12531/105988/20892/235559/72787/67141
GO:0060700	regulation of ribonuclease activity	10	0.898058	1.90778	9.11553e-06	0.000258145	0.000219383	350	tags=80%, list=8%, signal=74%	23960/231655/246728/246727/23962/246730/114643/246729
GO:0006323	DNA packaging	98	0.577592	1.79682	9.17743e-06	0.000258145	0.000219383	1058	tags=50%, list=24%, signal=39%	268697/110749/21973/67849/54392/66929/12534/70645/12578/14211/56702/97908/319186/319148/68298/76044/70099/15201/319150/319177/17216/319184/16319/319182/80838/319178/101612/66336/27221/360198/23825/14957/319153/319152/107435/319180/53890/319149/319159/98999/671535/215387/381280/260423/50927/13433/97114/319157/382522
GO:0034341	response to interferon-gamma	51	0.654527	1.88301	1.28716e-05	0.000358988	0.000305084	831	tags=55%, list=19%, signal=45%	626578/100702/20296/16365/20306/20293/434341/15018/110558/17472/21939/66141/12332/69550/14469/20292/236573/547253/66102/14528/20302/76074/20846/20303/226421/16161/24088/15944
GO:0061982	meiosis I cell cycle process	54	0.647573	1.87464	1.4134e-05	0.000390882	0.000332189	742	tags=57%, list=17%, signal=48%	12532/67052/268465/21973/214901/19362/623474/17864/237911/72415/229841/69716/69928/68549/19366/50878/13404/12447/19183/12442/12125/66197/18817/20878/114714/12531/105988/20892/235559/72787/67141
GO:0051784	negative regulation of nuclear division	31	0.724411	1.92175	1.64492e-05	0.000451119	0.000383381	877	tags=58%, list=20%, signal=47%	268697/12235/20877/12236/67052/208628/22137/229841/69716/70385/11799/209334/56150/18817/12649/67141/105837/67177
GO:0031570	DNA integrity checkpoint	51	0.650097	1.87027	1.74098e-05	0.000473517	0.000402417	772	tags=49%, list=17%, signal=41%	23834/327762/268465/76843/77011/21853/12575/269582/12534/18392/18854/12189/66131/13555/77065/50883/12144/18817/57913/235559/19891/12649/65964/241627/67153
GO:0098742	cell-cell adhesion via plasma-membrane adhesion molecules	51	-0.532509	-2.02908	2.10665e-05	0.000568278	0.000482949	879	tags=47%, list=20%, signal=38%	93887/14804/12939/238205/319387/93712/104010/237979/107934/17391/320772/12561/19266/17196/22295/19268/19281/192167/210801/94332/279653/140571/114873/16475
GO:0030261	chromosome condensation	22	0.776763	1.93395	2.69495e-05	0.000721062	0.000612792	616	tags=64%, list=14%, signal=55%	268697/21973/67849/54392/12534/14211/56702/68298/76044/70099/16319/80838/23825/14957
GO:0002697	regulation of immune effector process	111	0.556294	1.75005	2.84293e-05	0.000754523	0.000641228	1241	tags=50%, list=28%, signal=37%	15006/58185/15977/237877/20296/13421/21926/15018/110558/17472/18854/16174/21939/17863/110557/327957/77777/77125/15227/15007/80861/14972/22418/14190/12491/12266/15015/234311/21354/14130/18106/107823/20846/16161/24088/14991/230073/19401/14159/15039/100529082/214763/257632/16362/78781/16854/12010/24047/16859/209200/30925/80285/14728/14129/15040/15216
GO:0033043	regulation of organelle organization	370	0.445777	1.47261	3.00878e-05	0.000792151	0.000673206	631	tags=18%, list=14%, signal=17%	268697/12154/72119/13605/12235/66468/23834/20877/208084/68612/20460/12236/74016/107995/67052/80986/18008/21973/17345/19362/208628/219114/67849/22137/12449/18005/228421/21926/240641/223970/229841/69716/70385/218973/100502766/17245/18854/12189/54141/11799/68549/17863/209334/404710/235041/12332/12124/20873/230824/22418/69550/17216/20292/77744/13614/18783/56742/12125/14744/12704/14297/56150/21652/188…
GO:0007626	locomotory behavior	73	-0.49182	-1.98836	3.58924e-05	0.000937476	0.00079671	1244	tags=60%, list=28%, signal=44%	268890/12290/232975/27386/20510/14810/14811/18754/11548/67269/18386/11994/12921/19211/320840/18143/14415/26414/11496/78286/319387/14814/11438/17762/20315/53376/18574/243914/54720/12288/20238/64704/11514/66725/22295/13429/19699/21916/11682/93688/54713/16847/12647/239250
GO:0022414	reproductive process	353	0.442458	1.46002	3.79991e-05	0.000984684	0.00083683	713	tags=24%, list=16%, signal=22%	268697/108961/52679/12235/238405/12532/66977/12505/12236/12316/107995/67052/268465/21973/17345/214901/217216/19362/623474/22137/17864/12449/74041/18005/228421/237911/16365/72415/243897/26909/103583/14087/224171/229841/26362/56296/69716/14211/18442/15018/73456/26934/69928/69306/68549/68298/19366/50878/67121/268930/13404/75646/12124/97165/70099/20873/12447/22418/319177/19183/101187/12566/12442/1226…
GO:0045839	negative regulation of mitotic nuclear division	30	0.731393	1.92388	4.05841e-05	0.00104346	0.000886776	877	tags=60%, list=20%, signal=48%	268697/12235/20877/12236/67052/208628/22137/229841/69716/70385/11799/209334/56150/18817/12649/67141/105837/67177
GO:0002699	positive regulation of immune effector process	74	0.596972	1.79966	4.40584e-05	0.001124	0.000955228	928	tags=45%, list=21%, signal=36%	15006/58185/237877/20296/21926/15018/110558/16174/21939/17863/110557/327957/77777/77125/15227/15007/80861/14972/22418/12491/12266/15015/234311/18106/107823/24088/14991/230073/19401/14159/15039/100529082/257632
GO:0045132	meiotic chromosome segregation	41	0.673917	1.86774	4.60897e-05	0.00116678	0.000991581	713	tags=54%, list=16%, signal=45%	12235/66977/12236/268465/21973/22137/237911/72415/69716/14211/69928/68549/50878/13404/70099/12447/18817/114714/105988/75828/20892/72787
GO:0007010	cytoskeleton organization	421	0.433522	1.43616	4.92086e-05	0.00123622	0.0010506	538	tags=18%, list=12%, signal=17%	268697/12154/70218/72119/13605/66468/20877/233406/72080/16571/218977/66977/20460/16551/73804/12316/107995/67052/80986/18008/66442/71819/20296/219114/12449/56419/18005/228421/21926/19200/72415/20293/103583/326618/229841/51944/26886/70385/100502766/17245/26934/12189/54141/17865/11799/12615/209334/404710/237436/235041/18175/19348/12332/20873/230824/69550/68026/20292/71924/22138/29856/16580/12566/124…
GO:2001020	regulation of response to DNA damage stimulus	84	0.567471	1.73382	5.27286e-05	0.00131462	0.00111722	1191	tags=48%, list=27%, signal=36%	234396/12505/237877/19362/74041/21853/75317/223970/12578/18854/12189/14235/237211/77782/69885/50883/12144/320209/18538/102871/19891/107823/12649/67141/65964/241627/67153/230484/17314/58801/78412/214763/75736/381678/234736/15937/209200/75826/80285/14265
GO:0019221	cytokine-mediated signaling pathway	106	0.547531	1.70803	5.64235e-05	0.00139616	0.00118652	788	tags=31%, list=18%, signal=26%	55985/15945/246728/15977/20296/21926/246746/58203/54123/20306/20293/434341/26362/16174/16178/77125/66141/60440/16162/22418/20292/12984/13614/16186/12977/17329/547253/20847/20302/20846/22036/20303/16161
GO:0034502	protein localization to chromosome	47	0.654062	1.85503	6.39336e-05	0.00157019	0.00133442	692	tags=38%, list=16%, signal=33%	20877/12236/67052/71988/67849/22137/76464/12534/68014/70385/18854/12615/50878/83815/18817/66634/14056/19891
GO:0000003	reproduction	354	0.440905	1.45521	6.50591e-05	0.001586	0.00134785	713	tags=24%, list=16%, signal=22%	268697/108961/52679/12235/238405/12532/66977/12505/12236/12316/107995/67052/268465/21973/17345/214901/217216/19362/623474/22137/17864/12449/74041/18005/228421/237911/16365/72415/243897/26909/103583/14087/224171/229841/26362/56296/69716/14211/18442/15018/73456/26934/69928/69306/68549/68298/19366/50878/67121/268930/13404/75646/12124/97165/70099/20873/12447/22418/319177/19183/101187/12566/12442/1226…
GO:0032069	regulation of nuclease activity	15	0.814636	1.8831	6.84671e-05	0.0016568	0.00140803	681	tags=73%, list=15%, signal=62%	23960/231655/246728/246727/23962/246730/114643/246729/97165/320209/18538
GO:0051383	kinetochore organization	18	0.774371	1.87707	7.10737e-05	0.00170733	0.00145096	393	tags=61%, list=9%, signal=56%	218977/66977/67052/60411/229841/26886/14211/72155/69928/12615/70099
GO:0051656	establishment of organelle localization	121	0.52921	1.67395	7.28705e-05	0.0017378	0.00147687	631	tags=24%, list=14%, signal=21%	268697/20877/72080/381293/66977/73804/67052/71819/67849/228421/52276/103583/229841/70385/100502766/54141/11799/71878/12615/108000/83815/15227/17858/16319/56742/110033/56150/18817/319565
GO:0071346	cellular response to interferon-gamma	41	0.665301	1.84386	7.50546e-05	0.00177701	0.00151019	831	tags=56%, list=19%, signal=46%	626578/100702/20296/16365/20306/20293/434341/15018/110558/17472/12332/14469/20292/236573/547253/20302/76074/20846/20303/226421/16161/24088/15944
GO:0032506	cytokinetic process	15	0.812574	1.87833	7.70743e-05	0.0018118	0.00153975	480	tags=53%, list=11%, signal=48%	13605/20877/74107/71819/240641/26934/19348/68743
GO:0050778	positive regulation of immune response	148	0.506699	1.62771	7.7815e-05	0.00181624	0.00154352	1095	tags=43%, list=25%, signal=34%	15006/58185/100033459/12505/237877/14962/21926/58203/54123/15951/16365/226695/434341/236312/381308/15018/110558/16174/545384/21939/17863/110557/77777/77125/97165/15007/14972/22418/12266/15015/18783/67596/17174/239743/14130/107823/24099/60533/12043/16161/24088/12268/12047/14991/15944/667277/19401/15039/56743/100529082/214763/257632/100040462/50909/22637/16362/12273/436440/16854/15950/12010/24047/7…
GO:0051965	positive regulation of synapse assembly	35	-0.598054	-2.09501	8.33834e-05	0.0019325	0.00164233	1490	tags=77%, list=34%, signal=52%	232370/20351/16981/107831/11603/16979/242384/272381/20354/18708/18212/11418/18750/18213/230775/210933/75409/14804/69137/319387/18430/13048/19266/99633/13631/192167/239250
GO:0002684	positive regulation of immune system process	251	0.465559	1.52618	8.4378e-05	0.00194187	0.00165029	1075	tags=37%, list=24%, signal=30%	55985/15006/15945/58185/100033459/12505/237877/20296/14962/21926/58203/12575/54123/15951/16365/226695/20293/434341/16184/236312/26362/381308/15018/110558/16174/545384/21939/17863/110557/327957/77777/77125/12399/97165/80885/15227/15007/80861/14972/22418/12491/12266/13614/15015/18783/67596/216984/17174/21950/16186/12144/12977/239743/234311/12400/14130/18106/107823/24099/20302/217304/60533/12043/203…
GO:0051052	regulation of DNA metabolic process	132	0.524154	1.66557	8.59943e-05	0.00196533	0.00167023	1229	tags=42%, list=28%, signal=32%	20877/208084/234396/12683/237877/214901/19362/18005/21926/77011/21853/12575/75317/223970/12578/56702/18854/12189/21939/14235/237211/77782/72107/12566/69885/80838/12144/58186/14957/320209/18538/102871/19891/107823/12649/230484/17314/67177/78412/214763/72151/13433/381678/19360/21781/15937/18761/209200/11745/73945/80285/30877/69263/17688/50709/20937
GO:0007062	sister chromatid cohesion	28	0.719105	1.88131	8.92223e-05	0.00202504	0.00172097	674	tags=50%, list=15%, signal=43%	12235/12236/107995/71988/67849/72415/68549/50878/72107/110033/100710/320209/114714/75828
GO:0007613	memory	42	-0.556095	-2.0161	9.8608e-05	0.00222273	0.00188898	1440	tags=76%, list=32%, signal=52%	545156/11444/11554/18795/232813/232975/382056/20510/14810/14811/18212/56710/12921/243961/19211/232333/19225/18430/94109/17762/18762/51791/72961/13048/66673/12912/54720/20238/11514/19699/12801/12647
GO:0016032	viral process	110	0.534123	1.67924	0.000101615	0.00227494	0.00193334	778	tags=27%, list=18%, signal=23%	23960/231655/58185/246728/15977/246727/21973/21926/58203/23962/26362/18854/246730/114643/246729/66949/66141/100038882/69550/57444/20612/12125/94094/217069/23825/50528/19106/20846/12043/20303
GO:0071216	cellular response to biotic stimulus	73	0.583255	1.75556	0.000115442	0.00256703	0.00218158	791	tags=36%, list=18%, signal=30%	55985/15945/626578/100702/268465/20296/21926/16365/20293/26362/21897/327957/22418/14469/12491/22169/12125/17329/246256/66102/14130/14528/217304/20846/60533/24088
GO:0010639	negative regulation of organelle organization	123	0.528647	1.67364	0.000119456	0.00263846	0.00224229	433	tags=19%, list=10%, signal=17%	268697/72119/12235/20877/208084/12236/67052/80986/21973/208628/22137/12449/229841/69716/70385/100502766/17245/18854/11799/209334/235041/12332/17216
GO:0006334	nucleosome assembly	57	0.60855	1.76178	0.000122198	0.00268103	0.00227846	1058	tags=56%, list=24%, signal=43%	110749/66929/70645/56702/97908/319186/319148/319150/319177/17216/319184/319182/80838/319178/101612/66336/27221/360198/14957/319153/319152/107435/319180/53890/319149/319159/381280/260423/50927/97114/319157/382522
GO:0007098	centrosome cycle	56	0.618079	1.78817	0.000123648	0.00269488	0.00229023	1154	tags=59%, list=26%, signal=44%	20460/16551/67052/12449/18005/72415/100502766/17245/12189/209334/20873/68026/12566/76478/18817/20878/75786/12649/71909/233064/72776/219103/14159/236266/338349/12190/57434/103573/214444/70235/225659/212514/219072
GO:0048812	neuron projection morphogenesis	193	-0.325662	-1.54547	0.000126577	0.00274055	0.00232905	1269	tags=46%, list=29%, signal=34%	77097/12323/18163/20360/272381/20266/269397/218194/243743/20355/116838/19247/14810/243300/319757/20354/81904/26921/18212/380684/16774/105855/239667/13642/16782/110058/18750/13839/319974/243961/19211/665113/12322/56177/76574/18213/16560/13176/210933/213084/75409/240058/17967/18845/67263/11302/11735/64009/11423/269878/216831/20352/17762/76901/20315/13043/269116/18762/329152/107934/235611/20349/1304…
GO:0002833	positive regulation of response to biotic stimulus	54	0.610034	1.76597	0.000133116	0.0028633	0.00243336	1224	tags=59%, list=28%, signal=43%	100033459/58203/54123/15951/16365/226695/434341/236312/381308/16174/545384/327957/77777/97165/80861/22418/234311/60533/24088/14991/15944/214763/257632/100040462/78781/15950/70110/16859/80912/30925/80285/15040
GO:0007292	female gamete generation	53	0.617726	1.78399	0.000135752	0.00290103	0.00246543	765	tags=42%, list=17%, signal=35%	268697/12316/67052/21973/217216/22137/229841/69716/68549/50878/67121/13404/12442/18783/11504/18817/20878/66634/114714/12531/67141/12043
GO:0051302	regulation of cell division	53	0.616743	1.78115	0.000141023	0.00297724	0.0025302	666	tags=42%, list=15%, signal=36%	70218/108961/13605/52679/23834/20877/233406/381293/20609/12316/71819/240641/26934/19348/20873/16319/216984/12704/12144/18817/20878/12531
GO:0000018	regulation of DNA recombination	43	0.643017	1.7981	0.00014151	0.00297724	0.0025302	733	tags=42%, list=17%, signal=35%	234396/237877/19362/21853/75317/223970/56702/21939/237211/77782/80838/12144/58186/14957/102871/19891/107823/12649
GO:0090307	mitotic spindle assembly	31	0.684519	1.81592	0.000142032	0.00297724	0.0025302	617	tags=45%, list=14%, signal=39%	72119/20877/233406/16571/16551/107995/71819/18005/100502766/26934/17865/16580/50883/18817
GO:0048667	cell morphogenesis involved in neuron differentiation	168	-0.339709	-1.54772	0.000144361	0.00300691	0.00255541	1269	tags=46%, list=29%, signal=34%	77097/12323/18163/20360/272381/20266/269397/218194/243743/20355/19247/14810/319757/20354/18212/380684/16774/11994/239667/13642/16782/18750/13839/319974/243961/19211/665113/12322/56177/76574/18213/16560/13176/210933/213084/75409/17967/18845/67263/11302/11735/64009/11423/269878/216831/20352/17762/20315/13043/269116/329152/107934/235611/20349/13048/73750/12912/230735/26456/77480/12561/19266/66725/22…
GO:0071219	cellular response to molecule of bacterial origin	64	0.592545	1.7472	0.000146548	0.00303197	0.0025767	791	tags=38%, list=18%, signal=31%	55985/15945/626578/100702/20296/21926/16365/20293/26362/21897/327957/22418/14469/12491/22169/17329/246256/66102/14130/14528/217304/20846/60533/24088
GO:0044786	cell cycle DNA replication	27	0.721533	1.8796	0.000147952	0.00303197	0.0025767	877	tags=70%, list=20%, signal=57%	108961/52679/327762/237877/16881/12544/17218/69270/12545/17216/17219/18968/50883/17217/18538/67141/17215/78833/67177
GO:0045005	DNA-dependent DNA replication maintenance of fidelity	29	0.699017	1.82926	0.000148328	0.00303197	0.0025767	773	tags=55%, list=17%, signal=46%	327762/268465/18973/21853/71643/69928/209334/66131/212377/12144/72749/320209/20892/18538/18971/22036
GO:0031023	microtubule organizing center organization	62	0.599438	1.75899	0.000160066	0.0032517	0.00276344	1154	tags=56%, list=26%, signal=42%	20460/16551/67052/12449/18005/72415/103583/100502766/17245/12189/209334/20873/68026/12566/76478/18817/20878/75786/12649/71909/233064/72776/219103/14159/236266/76499/338349/12190/57434/103573/214444/70235/225659/212514/219072
GO:0006275	regulation of DNA replication	52	0.608335	1.75677	0.000162299	0.00327685	0.00278481	1317	tags=62%, list=30%, signal=44%	108961/52679/327762/71988/237877/214901/12428/77011/21853/12534/66131/57441/72107/12545/12566/50883/12144/18538/67141/11908/67177/17171/72151/12190/27214/108686/75826/69263/226409/319651/13006/60364
GO:0044403	biological process involved in symbiotic interaction	125	0.510841	1.61551	0.000192923	0.00387139	0.00329009	836	tags=29%, list=19%, signal=24%	23960/231655/58185/246728/15977/246727/100702/21973/21926/58203/23962/26362/18854/246730/114643/246729/66949/66141/100038882/69550/14469/57444/236573/20612/12125/12796/94094/217069/23825/50528/19106/20846/12043/20303/15944/20128
GO:0030534	adult behavior	51	-0.489914	-1.86677	0.000194498	0.00387935	0.00329685	1172	tags=57%, list=26%, signal=42%	20510/67378/14810/11548/67269/18386/11994/12921/243961/19211/75409/11496/14814/11438/17762/20315/243914/12288/20238/64704/22295/13429/217843/21916/18125/11682/93688/12647/239250
GO:0002831	regulation of response to biotic stimulus	83	0.553376	1.68764	0.000198491	0.00393514	0.00334426	1186	tags=49%, list=27%, signal=37%	100033459/58203/54123/15951/16365/226695/434341/236312/381308/17472/18854/16174/545384/327957/77777/97165/80861/22418/14190/547253/234311/21354/20846/60533/16161/24088/14991/15944/230073/214763/257632/100040462/16362/78781/15950/70110/16859/80912/209200/30925/80285
GO:0031497	chromatin assembly	79	0.567091	1.71471	0.000200253	0.00394631	0.00335375	1588	tags=71%, list=36%, signal=46%	110749/66929/70645/12578/56702/97908/319186/319148/15201/319150/319177/17216/319184/319182/80838/319178/101612/66336/27221/360198/14957/319153/319152/107435/319180/53890/319149/319159/98999/671535/381280/260423/50927/13433/97114/319157/382522/239122/67246/326620/50709/20937/66403/319151/68024/319160/326619/18148/50708/101685/66578/17191/319190/319158/13435/54343
GO:0045814	negative regulation of gene expression, epigenetic	37	0.658415	1.79878	0.000230543	0.00451617	0.00383805	901	tags=54%, list=20%, signal=43%	56702/218973/12544/319168/15201/319167/70472/319173/80838/319169/319172/319191/14957/14056/107435/319164/51788/15270/319165/17769
GO:0071459	protein localization to chromosome, centromeric region	20	0.753908	1.87785	0.000239133	0.00465673	0.0039575	370	tags=50%, list=8%, signal=46%	20877/12236/67052/22137/76464/12534/68014/70385/12615/83815
GO:0007610	behavior	181	-0.332874	-1.54614	0.000243633	0.00470098	0.0039951	1261	tags=49%, list=28%, signal=37%	18163/260297/268890/11486/12290/232975/27386/353187/382056/20510/381413/67378/14810/52906/68166/14811/18754/11548/67269/18212/18386/11994/56710/12921/18750/319974/243961/19211/76574/12367/320840/232333/210933/19225/18143/75409/14415/53324/26414/17967/106763/22353/11496/78286/319387/14814/18430/23948/94109/11438/17762/20315/53376/18762/51791/18574/72961/13048/66673/12912/243914/54720/12288/19215/2…
GO:0007416	synapse assembly	73	-0.455724	-1.84243	0.000244262	0.00470098	0.0039951	1491	tags=66%, list=34%, signal=44%	100042150/232370/243725/14406/20351/11444/16981/107831/13869/11603/16979/242384/272381/14810/20354/14401/18708/18212/11418/13642/18750/243961/19211/18213/320840/230775/210933/75409/93887/14804/69137/238205/11423/319387/18430/17762/237979/235611/13048/320772/19266/19699/99633/13631/18208/192167/14367/239250
GO:0051640	organelle localization	163	0.490154	1.58189	0.00025133	0.00480888	0.00408681	631	tags=21%, list=14%, signal=19%	268697/20877/72080/381293/218977/66977/73804/12316/67052/71819/67849/228421/52276/103583/229841/70385/100502766/54141/11799/71878/12615/108000/11937/83815/15227/17858/16319/232156/56742/110033/56150/18817/20878/319565
GO:1901989	positive regulation of cell cycle phase transition	43	0.632355	1.76829	0.000262802	0.00498505	0.00423652	957	tags=51%, list=22%, signal=41%	268697/68612/12532/76843/237877/67849/12534/229841/11799/71878/12545/19363/11504/16906/114714/12531/14056/67141/105837/67177/12530/12443
GO:0071222	cellular response to lipopolysaccharide	59	0.595772	1.73989	0.000263567	0.00498505	0.00423652	758	tags=34%, list=17%, signal=28%	55985/15945/626578/100702/20296/21926/16365/20293/26362/327957/14469/12491/22169/17329/246256/66102/14528/217304/20846/60533
GO:0050776	regulation of immune response	189	0.476762	1.54858	0.000266552	0.0050127	0.00426002	1075	tags=40%, list=24%, signal=31%	15006/58185/15977/100033459/12505/219131/237877/14962/21926/58203/54123/15951/16365/226695/434341/236312/381308/15018/110558/18566/16174/545384/21939/17863/110557/77777/77125/97165/15227/15007/80861/14972/22418/14190/12266/15015/18783/67596/17174/547253/239743/232413/246256/21354/14130/107823/24099/60533/12043/16161/24088/12268/12047/14991/15944/667277/19401/14159/15039/56743/100529082/214763/257…
GO:1902750	negative regulation of cell cycle G2/M phase transition	26	0.706913	1.8279	0.000275051	0.00512583	0.00435617	733	tags=50%, list=17%, signal=42%	23834/76843/77011/12575/269582/12534/18392/12189/109019/12144/18817/235559/12649
GO:0098815	modulation of excitatory postsynaptic potential	19	-0.694767	-2.10062	0.000275683	0.00512583	0.00435617	1181	tags=74%, list=27%, signal=54%	116838/14810/14811/108013/243961/19211/64009/11438/18762/13048/66725/19699/81907/192167
GO:0006342	chromatin silencing	32	0.679108	1.81214	0.000302406	0.00559111	0.00475158	901	tags=62%, list=20%, signal=50%	56702/218973/12544/319168/15201/319167/70472/319173/80838/319169/319172/319191/14957/14056/107435/319164/51788/15270/319165/17769
GO:0040029	regulation of gene expression, epigenetic	50	0.595549	1.70618	0.000306769	0.00564009	0.0047932	973	tags=48%, list=22%, signal=38%	56702/218973/12544/12189/319168/15201/319167/70472/319173/80838/319169/319172/319191/14957/14056/107435/12649/319164/51788/15270/319165/17769/76073/16598
GO:0002443	leukocyte mediated immunity	106	0.525416	1.63904	0.000316023	0.00576238	0.00489714	933	tags=38%, list=21%, signal=31%	15006/58185/15977/237877/20296/13421/21926/54123/26909/15018/110558/16174/22256/21939/110557/327957/77777/15227/12051/15007/14972/14190/12266/15015/21354/14130/107823/217304/24088/12268/667281/14991/230073/667277/14159/15039/56743/100529082/257632/50909
GO:0002821	positive regulation of adaptive immune response	45	0.623809	1.7615	0.000316922	0.00576238	0.00489714	928	tags=49%, list=21%, signal=39%	15006/58185/12505/237877/21926/15018/110558/21939/110557/15007/14972/12266/15015/18783/107823/24099/60533/16161/14991/15039/100529082/257632
GO:0051315	attachment of mitotic spindle microtubules to kinetochore	12	0.816182	1.79877	0.000322137	0.00582502	0.00495037	226	tags=42%, list=5%, signal=40%	20877/66977/73804/67052/229841
GO:0000082	G1/S transition of mitotic cell cycle	84	0.541728	1.65517	0.000327968	0.00589804	0.00501242	1183	tags=46%, list=27%, signal=35%	52679/381293/20555/18973/12575/20293/12578/12580/18854/17863/106795/404710/13555/235041/12447/12579/12566/11504/18018/57913/14056/19891/19650/12043/50496/105837/52004/12530/12443/225182/100088/50927/14841/27214/21781/234736/18647/12795/75826
GO:0034728	nucleosome organization	70	0.57286	1.71667	0.00032984	0.00589947	0.00501364	1455	tags=61%, list=33%, signal=42%	110749/66929/70645/56702/97908/319186/319148/319150/319177/17216/319184/319182/80838/319178/101612/66336/27221/360198/14957/319153/319152/107435/319180/53890/319149/319159/381280/260423/50927/97114/319157/382522/19231/326620/50709/66403/319151/68024/319160/326619/18148/50708/101685
GO:0002682	regulation of immune system process	354	0.425383	1.40398	0.000335942	0.00597613	0.00507879	1075	tags=33%, list=24%, signal=27%	55985/15006/15945/58185/15977/100033459/12505/219131/20555/237877/20296/13421/14962/21926/246746/58203/12575/54123/15951/16365/226695/20293/434341/14087/16184/236312/12578/26362/381308/15018/110558/17472/18854/18566/16174/545384/21939/17863/110557/327957/77777/77125/12399/170741/97165/80885/15227/15007/80861/14972/22418/100038882/14190/12491/12266/13614/15015/18783/67596/216984/17174/21950/16186/…
GO:0002703	regulation of leukocyte mediated immunity	71	0.568578	1.70418	0.000366457	0.00648393	0.00551034	928	tags=41%, list=21%, signal=33%	15006/58185/15977/237877/20296/13421/21926/15018/110558/16174/21939/110557/327957/77777/15227/15007/14972/12266/15015/21354/14130/107823/24088/14991/230073/14159/15039/100529082/257632
GO:0044843	cell cycle G1/S phase transition	87	0.548514	1.68284	0.000369784	0.0065078	0.00553062	1183	tags=47%, list=27%, signal=35%	52679/381293/20555/18973/12428/12575/20293/12578/12580/18854/71878/17863/106795/404710/13555/235041/12447/12579/12566/11504/18018/57913/14056/19891/19650/12043/50496/105837/52004/12530/12443/225182/100088/50927/14841/27214/21781/234736/18647/12795/75826
GO:0045088	regulation of innate immune response	54	0.591951	1.71362	0.000421183	0.00737008	0.00626343	1255	tags=57%, list=28%, signal=42%	100033459/58203/54123/15951/16365/226695/434341/236312/381308/16174/545384/77777/97165/80861/22418/547253/21354/24088/14991/15944/214763/257632/100040462/16362/15950/70110/16859/30925/80285/15040/12768
GO:0000077	DNA damage checkpoint	46	0.616765	1.74713	0.000423259	0.00737008	0.00626343	772	tags=46%, list=17%, signal=38%	268465/76843/77011/12575/269582/12534/18854/12189/66131/13555/77065/50883/12144/18817/57913/235559/19891/12649/65964/241627/67153
GO:0001906	cell killing	54	0.590909	1.7106	0.000442374	0.00766238	0.00651184	1225	tags=61%, list=28%, signal=45%	55985/15006/15945/20296/13421/15018/110558/16174/110557/77777/15007/14972/319184/20292/12266/15015/12125/12796/21354/667281/14991/15039/100529082/56644/16854/12010/24047/16859/30925/14433/14129/15040/13032
GO:0002705	positive regulation of leukocyte mediated immunity	47	0.620488	1.75981	0.000470672	0.00810985	0.00689212	487	tags=34%, list=11%, signal=31%	15006/58185/237877/20296/21926/15018/110558/16174/21939/110557/327957/77777/15007/14972/12266/15015
GO:0006282	regulation of DNA repair	51	0.600496	1.72757	0.000507126	0.00869246	0.00738725	1229	tags=51%, list=28%, signal=37%	19362/21853/75317/223970/18854/12189/14235/237211/77782/69885/12144/320209/18538/102871/19891/107823/12649/230484/17314/78412/214763/381678/15937/209200/80285/20937
GO:2000779	regulation of double-strand break repair	39	0.628318	1.73948	0.00057506	0.00980582	0.00833344	922	tags=46%, list=21%, signal=37%	19362/21853/75317/223970/18854/14235/237211/77782/69885/12144/320209/102871/19891/107823/12649/17314/78412/214763
GO:0032467	positive regulation of cytokinesis	15	0.774267	1.78978	0.000581303	0.00986117	0.00838048	275	tags=53%, list=6%, signal=50%	13605/23834/20877/381293/20609/71819/240641/26934
GO:0072331	signal transduction by p53 class mediator	50	0.582641	1.66921	0.000584399	0.00986286	0.00838191	392	tags=26%, list=9%, signal=24%	52679/12505/56642/237877/245527/12575/15951/12578/18854/13555/14235/242705/12051
GO:0051294	establishment of spindle orientation	19	0.741119	1.81417	0.000608401	0.0102155	0.00868164	617	tags=42%, list=14%, signal=36%	72080/67052/103583/70385/54141/12615/56150/18817
GO:0045089	positive regulation of innate immune response	40	0.634228	1.75756	0.000621099	0.0103758	0.00881785	1224	tags=62%, list=28%, signal=46%	100033459/58203/54123/15951/226695/434341/236312/381308/16174/545384/77777/97165/22418/24088/14991/15944/214763/257632/100040462/15950/70110/16859/30925/80285/15040
GO:0060760	positive regulation of response to cytokine stimulus	28	0.682007	1.78425	0.000631683	0.0104993	0.00892282	833	tags=46%, list=19%, signal=38%	246746/58203/54123/434341/26362/22418/13614/12977/547253/71586/24088/15944/230073
GO:0002449	lymphocyte mediated immunity	81	0.535405	1.63057	0.000639749	0.01058	0.00899135	933	tags=38%, list=21%, signal=31%	15006/58185/15977/237877/21926/54123/26909/15018/110558/16174/22256/21939/110557/77777/12051/15007/14972/14190/12266/15015/21354/14130/107823/12268/667281/14991/667277/15039/100529082/257632/50909
GO:0010596	negative regulation of endothelial cell migration	10	0.831792	1.76701	0.000647371	0.0106525	0.00905298	163	tags=30%, list=4%, signal=29%	55985/12154/21926
GO:0010569	regulation of double-strand break repair via homologous recombination	20	0.729762	1.81771	0.000654007	0.0107081	0.00910027	733	tags=50%, list=17%, signal=42%	19362/21853/75317/223970/237211/77782/12144/102871/19891/12649
GO:0002824	positive regulation of adaptive immune response based on somatic recombination of immune receptors built from immunoglobulin superfamily domains	43	0.614271	1.71772	0.000680527	0.0110872	0.00942241	928	tags=49%, list=21%, signal=39%	15006/58185/237877/21926/15018/110558/21939/110557/15007/14972/12266/15015/18783/107823/24099/60533/16161/14991/15039/100529082/257632
GO:0000076	DNA replication checkpoint	11	0.820847	1.77773	0.000706763	0.0114579	0.00973746	321	tags=64%, list=7%, signal=59%	23834/327762/77011/21853/269582/18392/66131
GO:0033260	nuclear DNA replication	22	0.723874	1.80227	0.0007254	0.0117024	0.00994523	1080	tags=82%, list=24%, signal=62%	327762/237877/16881/12544/17218/69270/12545/17216/17219/18968/50883/17217/18538/17215/78833/67177/12190/27214
GO:0060078	regulation of postsynaptic membrane potential	37	-0.542551	-1.92514	0.00076282	0.0122461	0.0104073	1181	tags=59%, list=27%, signal=44%	116838/14810/14811/14397/14407/108013/243961/19211/14804/64009/14809/11438/18762/72961/13048/22249/20238/66725/19699/81907/192167/11516
GO:0002250	adaptive immune response	125	0.493409	1.56039	0.000789012	0.012605	0.0107123	1252	tags=44%, list=28%, signal=33%	15006/58185/15977/12505/68279/237877/21926/54123/26909/15018/110558/18566/16174/22256/21939/110557/77125/12051/15007/14972/14190/12266/15015/18783/239743/21354/14130/18106/107823/24099/60533/16161/17085/12268/14991/667277/15039/56743/100529082/257632/50909/22637/16362/17082/12010/24047/19698/18761/30925/17688/14129/15040/13032/15216/18987
GO:0006270	DNA replication initiation	24	0.705895	1.79763	0.000805143	0.0127785	0.0108597	877	tags=71%, list=20%, signal=57%	70024/23834/77011/18392/12544/17218/12447/17216/17219/12566/18968/66634/17217/235559/17215/78833/67177
GO:0042770	signal transduction in response to DNA damage	34	0.649239	1.76175	0.000807634	0.0127785	0.0108597	733	tags=41%, list=17%, signal=35%	52679/12505/76843/237877/12575/12578/18854/12189/14235/12051/50883/18817/57913/12649
GO:1901992	positive regulation of mitotic cell cycle phase transition	38	0.629643	1.73063	0.000817986	0.0128804	0.0109463	957	tags=50%, list=22%, signal=40%	268697/68612/12532/76843/67849/12534/229841/11799/12545/19363/11504/16906/114714/12531/67141/105837/67177/12530/12443
GO:0051963	regulation of synapse assembly	53	-0.451303	-1.70452	0.000877239	0.0137476	0.0116833	1491	tags=66%, list=34%, signal=44%	100042150/232370/243725/20351/11444/16981/107831/11603/16979/242384/272381/14810/20354/18708/18212/11418/18750/18213/320840/230775/210933/75409/14804/69137/238205/319387/18430/13048/320772/19266/99633/13631/18208/192167/239250
GO:0080134	regulation of response to stress	337	0.41881	1.38211	0.000914045	0.0142565	0.0121158	1233	tags=37%, list=28%, signal=29%	12154/234396/100033459/12505/237877/20296/13421/19362/74041/245527/21926/52033/58203/21853/54123/15951/16365/226695/75317/434341/14087/16184/223970/236312/12578/381308/17472/18854/12189/16174/58992/545384/72565/14235/327957/77777/77125/237211/77782/97165/15227/24110/80861/16956/22418/14190/12491/12266/69885/18783/50883/12144/547253/16906/320209/21354/14130/14528/19106/18538/102871/19891/12490/107…
GO:0006333	chromatin assembly or disassembly	87	0.53088	1.62874	0.000972667	0.0150993	0.0128321	1588	tags=64%, list=36%, signal=42%	110749/66929/70645/12578/56702/97908/319186/319148/15201/319150/319177/17216/319184/319182/80838/319178/101612/66336/27221/360198/14957/319153/319152/107435/319180/53890/319149/319159/98999/671535/381280/260423/50927/13433/97114/319157/382522/239122/67246/326620/50709/20937/66403/319151/68024/319160/326619/18148/50708/101685/66578/17191/319190/319158/13435/54343
GO:0031347	regulation of defense response	151	0.472591	1.51985	0.000981364	0.0151628	0.012886	1225	tags=42%, list=28%, signal=32%	100033459/12505/13421/21926/52033/58203/54123/15951/16365/226695/434341/14087/16184/236312/381308/17472/18854/16174/58992/545384/72565/77777/77125/97165/15227/24110/80861/16956/22418/14190/12266/18783/547253/21354/14130/20302/20846/16161/24088/27052/21817/14991/15944/230073/78334/214763/257632/17171/100040462/16362/78781/17082/436440/15950/70110/16859/15937/209200/11689/30925/80285/14129/15040/13…
GO:0010633	negative regulation of epithelial cell migration	13	0.777444	1.74136	0.00103801	0.0159631	0.0135661	163	tags=23%, list=4%, signal=22%	55985/12154/21926
GO:0048247	lymphocyte chemotaxis	22	0.716466	1.78383	0.00109114	0.0167021	0.0141942	778	tags=55%, list=18%, signal=45%	55985/15945/12642/20296/20306/20293/22418/20292/75458/66102/20302/20303
GO:0034508	centromere complex assembly	21	0.710993	1.76082	0.0011004	0.0167659	0.0142484	748	tags=62%, list=17%, signal=52%	218977/60411/102920/70645/229841/26886/72155/69928/12615/15201/66336/20892/66311
GO:0060079	excitatory postsynaptic potential	28	-0.571993	-1.91138	0.0011566	0.0175408	0.014907	1181	tags=64%, list=27%, signal=47%	116838/14810/14811/108013/243961/19211/14804/64009/14809/11438/18762/72961/13048/20238/66725/19699/81907/192167
GO:0120039	plasma membrane bounded cell projection morphogenesis	201	-0.297829	-1.41871	0.00119212	0.0179966	0.0152943	1269	tags=45%, list=29%, signal=34%	77097/12323/18163/20360/272381/20266/269397/218194/243743/20355/116838/19247/14810/243300/319757/20354/81904/26921/67220/18212/380684/16774/105855/239667/13642/18606/16782/110058/18750/13839/319974/243961/19211/665113/12322/56177/76574/18213/16560/13176/210933/213084/75409/240058/17967/18845/67263/11302/11735/64009/11423/269878/216831/20352/17762/76901/20315/13043/269116/18762/329152/107934/23561…
GO:0042832	defense response to protozoan	14	0.773744	1.76233	0.00120665	0.0181329	0.0154101	474	tags=57%, list=11%, signal=51%	626578/100702/17472/21939/60440/12051/14469/236573
GO:0002819	regulation of adaptive immune response	69	0.549736	1.63772	0.00121666	0.0182002	0.0154673	1074	tags=43%, list=24%, signal=33%	15006/58185/15977/12505/237877/21926/54123/15018/110558/21939/110557/77125/15007/14972/12266/15015/18783/14130/107823/24099/60533/16161/14991/15039/100529082/257632/16362/17082/12010/24047
GO:0006959	humoral immune response	48	0.584963	1.66595	0.0012667	0.0187864	0.0159655	1074	tags=52%, list=24%, signal=40%	55985/15945/15977/20296/14962/21926/16365/26909/12051/319184/20292/12266/319185/12796/17174/17329/14130/319180/12268/667277/257632/50909/16854/12010/24047
GO:0044774	mitotic DNA integrity checkpoint	32	0.648999	1.7318	0.00126727	0.0187864	0.0159655	762	tags=47%, list=17%, signal=39%	23834/268465/77011/12575/269582/12534/18392/18854/66131/50883/12144/57913/235559/19891/65964
GO:0099565	chemical synaptic transmission, postsynaptic	31	-0.542393	-1.87042	0.00131452	0.0193733	0.0164643	1181	tags=61%, list=27%, signal=45%	116838/14810/14811/108013/243961/19211/14804/64009/14809/11438/18762/72961/13048/22249/20238/66725/19699/81907/192167
GO:0007276	gamete generation	164	0.462272	1.49221	0.00132162	0.0193733	0.0164643	795	tags=30%, list=18%, signal=25%	268697/12316/67052/21973/214901/217216/22137/17864/74041/228421/237911/243897/103583/14087/224171/229841/26362/56296/69716/26934/69306/68549/50878/67121/13404/75646/12124/97165/319177/101187/12442/18783/80838/11504/12125/12704/58186/18817/20878/66634/100121/114714/12531/14764/72787/67141/12043/19725/17427
GO:1902253	regulation of intrinsic apoptotic signaling pathway by p53 class mediator	11	0.80155	1.73594	0.00132764	0.0193733	0.0164643	128	tags=27%, list=3%, signal=27%	12505/56642/237877
GO:0070098	chemokine-mediated signaling pathway	17	0.738886	1.77931	0.00133041	0.0193733	0.0164643	778	tags=59%, list=18%, signal=49%	55985/15945/20296/20306/20293/20292/13614/17329/20302/20303
GO:0045931	positive regulation of mitotic cell cycle	46	0.592741	1.67908	0.00136131	0.0195837	0.0166432	1093	tags=48%, list=25%, signal=36%	268697/68612/12532/76843/67849/12534/229841/11799/12545/19363/11504/16906/114714/12531/67141/105837/67177/12530/12443/12190/27214/21781
GO:1990868	response to chemokine	20	0.713684	1.77766	0.00136271	0.0195837	0.0166432	778	tags=50%, list=18%, signal=41%	55985/15945/20296/20306/20293/20292/13614/17329/20302/20303
GO:1990869	cellular response to chemokine	20	0.713684	1.77766	0.00136271	0.0195837	0.0166432	778	tags=50%, list=18%, signal=41%	55985/15945/20296/20306/20293/20292/13614/17329/20302/20303
GO:0002218	activation of innate immune response	16	0.757002	1.78981	0.0013952	0.0199635	0.0169659	287	tags=44%, list=6%, signal=41%	100033459/58203/15951/226695/236312/381308/545384
GO:0072332	intrinsic apoptotic signaling pathway by p53 class mediator	29	0.658563	1.7234	0.00150827	0.021488	0.0182615	531	tags=38%, list=12%, signal=34%	12505/56642/237877/245527/12575/15951/18854/13555/242705/12051/50883
GO:0001562	response to protozoan	15	0.748819	1.73095	0.00155267	0.0220251	0.0187179	474	tags=53%, list=11%, signal=48%	626578/100702/17472/21939/60440/12051/14469/236573
GO:0002708	positive regulation of lymphocyte mediated immunity	40	0.617321	1.71071	0.00157974	0.0223046	0.0189555	487	tags=35%, list=11%, signal=31%	15006/58185/237877/21926/15018/110558/16174/21939/110557/77777/15007/14972/12266/15015
GO:1902751	positive regulation of cell cycle G2/M phase transition	18	0.707142	1.71411	0.00159106	0.0223046	0.0189555	957	tags=72%, list=22%, signal=57%	268697/12532/76843/237877/12534/12545/19363/16906/114714/12531/67141/12530/12443
GO:0035249	synaptic transmission, glutamatergic	34	-0.528149	-1.84889	0.0015927	0.0223046	0.0189555	1163	tags=68%, list=26%, signal=50%	14810/108069/81904/14645/18212/243961/18791/19225/14804/14814/14809/18430/72961/12794/22249/14823/382018/66725/19699/12801/192167/11516/110637
GO:0010972	negative regulation of G2/M transition of mitotic cell cycle	21	0.702873	1.74071	0.00160072	0.022322	0.0189702	733	tags=52%, list=17%, signal=44%	23834/77011/12575/269582/12534/18392/12189/109019/12144/235559/12649
GO:0048813	dendrite morphogenesis	57	-0.434695	-1.68868	0.00166926	0.0231794	0.0196989	1269	tags=51%, list=29%, signal=37%	77097/12323/18163/269397/218194/14810/20354/13839/243961/19211/665113/12322/16560/210933/213084/75409/64009/11423/216831/329152/13048/77480/19266/66725/19268/19699/13631/52463/192167
GO:0090329	regulation of DNA-dependent DNA replication	26	0.667769	1.72669	0.00169534	0.0234427	0.0199227	1317	tags=81%, list=30%, signal=57%	108961/52679/214901/77011/21853/66131/72107/12545/12566/50883/12144/18538/67141/67177/72151/12190/27214/75826/69263/226409/60364
GO:0002460	adaptive immune response based on somatic recombination of immune receptors built from immunoglobulin superfamily domains	98	0.512553	1.59449	0.00172996	0.0238214	0.0202445	1252	tags=49%, list=28%, signal=36%	15006/58185/15977/237877/21926/54123/26909/15018/110558/16174/22256/21939/110557/77125/12051/15007/14972/14190/12266/15015/18783/239743/14130/107823/24099/60533/16161/17085/12268/14991/667277/15039/100529082/257632/50909/16362/17082/12010/24047/19698/18761/30925/17688/14129/15040/13032/15216/18987
GO:0046329	negative regulation of JNK cascade	10	-0.776309	-1.96278	0.00176085	0.0241457	0.0205201	169	tags=30%, list=4%, signal=29%	20379/14013/20319
GO:0000079	regulation of cyclin-dependent protein serine/threonine kinase activity	38	0.61097	1.67931	0.00177646	0.0242586	0.020616	679	tags=39%, list=15%, signal=34%	268697/23834/20460/12449/12428/12575/12578/12580/12447/12579/12442/56742/12144/18817/18712
GO:1904029	regulation of cyclin-dependent protein kinase activity	39	0.603283	1.67017	0.00179423	0.0244	0.0207362	679	tags=38%, list=15%, signal=33%	268697/23834/20460/12449/12428/12575/12578/12580/12447/12579/12442/56742/12144/18817/18712
GO:0070192	chromosome organization involved in meiotic cell cycle	29	0.653555	1.71029	0.00181226	0.0244804	0.0208046	713	tags=55%, list=16%, signal=47%	12235/12236/237911/72415/69716/14211/68549/68298/50878/13404/70099/12447/16319/114714/75828/72787
GO:0043933	protein-containing complex subunit organization	468	0.394401	1.30725	0.00181502	0.0244804	0.0208046	877	tags=22%, list=20%, signal=20%	268697/55985/70218/72119/13605/225997/20135/110749/68612/381293/218977/73804/80986/18008/56419/66929/228421/21926/60411/102920/19200/243897/12534/70645/229841/26886/56702/72155/12544/97908/18854/17218/69928/319186/12615/319148/74568/13404/12332/77782/57441/12124/15201/16956/319150/319177/17216/319184/20292/22138/672511/20133/17219/17858/12491/327959/17339/319182/67596/80838/109242/56742/12125/319…
GO:0043267	negative regulation of potassium ion transport	14	-0.716929	-2.01741	0.00182393	0.0245003	0.0208214	979	tags=71%, list=22%, signal=56%	19211/328424/11735/22353/11472/16511/19218/18125/246133/11516
GO:0007143	female meiotic nuclear division	22	0.701345	1.74618	0.00199703	0.0267164	0.0227048	742	tags=64%, list=17%, signal=53%	67052/21973/22137/229841/69716/68549/50878/67121/12442/18817/20878/114714/12531/67141
GO:0032496	response to lipopolysaccharide	82	0.519399	1.58207	0.00201477	0.0268446	0.0228138	758	tags=28%, list=17%, signal=24%	55985/15945/626578/100702/20296/21926/16365/20293/26362/327957/97165/16162/14469/12491/22169/17329/246256/66102/14528/19106/217304/20846/60533
GO:0034401	chromatin organization involved in regulation of transcription	49	0.570926	1.63054	0.00206058	0.0272597	0.0231665	901	tags=47%, list=20%, signal=38%	12578/56702/218973/12544/319168/15201/319167/70472/319173/80838/319169/319172/319191/14957/14056/107435/12649/319164/51788/15270/319165/98999/17769
GO:0044818	mitotic G2/M transition checkpoint	19	0.711978	1.74283	0.00206249	0.0272597	0.0231665	733	tags=58%, list=17%, signal=49%	23834/77011/12575/269582/12534/18392/12189/109019/12144/235559/12649
GO:0006284	base-excision repair	16	0.744428	1.76009	0.00212421	0.0279631	0.0237643	709	tags=56%, list=16%, signal=47%	234258/327762/18973/16881/22256/77782/18538/19891/18971
GO:0051653	spindle localization	27	0.659666	1.71844	0.00220419	0.0289004	0.0245608	617	tags=33%, list=14%, signal=29%	72080/12316/67052/103583/70385/54141/12615/56150/18817
GO:1902807	negative regulation of cell cycle G1/S phase transition	28	0.653329	1.70923	0.0022247	0.0289387	0.0245934	1166	tags=61%, list=26%, signal=45%	52679/20555/12575/20293/18854/235041/12579/57913/14056/19891/19650/12043/52004/12443/14841/234736/12795
GO:2000134	negative regulation of G1/S transition of mitotic cell cycle	28	0.653329	1.70923	0.0022247	0.0289387	0.0245934	1166	tags=61%, list=26%, signal=45%	52679/20555/12575/20293/18854/235041/12579/57913/14056/19891/19650/12043/52004/12443/14841/234736/12795
GO:0051382	kinetochore assembly	13	0.757097	1.69579	0.00226769	0.0293817	0.0249699	300	tags=54%, list=7%, signal=50%	218977/60411/229841/26886/72155/69928/12615
GO:0001961	positive regulation of cytokine-mediated signaling pathway	24	0.686177	1.74742	0.00230332	0.0296207	0.025173	574	tags=38%, list=13%, signal=33%	246746/58203/54123/434341/26362/22418/13614/12977/547253
GO:0035418	protein localization to synapse	32	-0.538225	-1.85842	0.00230413	0.0296207	0.025173	1163	tags=72%, list=26%, signal=53%	18189/20908/232370/545156/53310/14810/81904/14811/23859/11418/224997/243961/665113/12322/53324/26414/11496/216831/17762/18762/12794/19699/192167
GO:0002822	regulation of adaptive immune response based on somatic recombination of immune receptors built from immunoglobulin superfamily domains	62	0.54948	1.61239	0.00231472	0.029641	0.0251903	1074	tags=45%, list=24%, signal=35%	15006/58185/15977/237877/21926/15018/110558/21939/110557/77125/15007/14972/12266/15015/18783/14130/107823/24099/60533/16161/14991/15039/100529082/257632/16362/17082/12010/24047
GO:0034329	cell junction assembly	130	-0.338061	-1.51564	0.00234072	0.0298577	0.0253745	1177	tags=44%, list=26%, signal=33%	19247/14810/20354/14401/26921/18708/18212/11418/16774/13642/18606/16398/18750/243961/19211/18213/50768/320840/230775/210933/75409/93887/14804/69137/238205/11423/319387/19303/18430/11472/22388/17762/13043/269116/19272/104010/237979/11856/235611/13048/320772/19266/108911/21961/19699/99633/13631/18208/54135/192167/18260/14367/268729/18755/16475/239250/56173
GO:0051298	centrosome duplication	33	0.627157	1.69032	0.0023828	0.0302772	0.0257309	1147	tags=61%, list=26%, signal=45%	20460/67052/12449/100502766/17245/12189/209334/20873/12566/75786/233064/72776/219103/236266/12190/103573/214444/70235/225659/212514
GO:0007140	male meiotic nuclear division	18	0.695498	1.68588	0.00240507	0.0304427	0.0258716	373	tags=44%, list=8%, signal=41%	214901/17864/228421/14087/69716/68549/50878/13404
GO:0007019	microtubule depolymerization	17	0.720907	1.73601	0.00249915	0.0315122	0.0267805	162	tags=29%, list=4%, signal=28%	70218/72119/73804/80986/228421
GO:0002237	response to molecule of bacterial origin	90	0.507865	1.56683	0.00258806	0.0325088	0.0276274	1095	tags=39%, list=25%, signal=30%	55985/15945/626578/100702/20296/21926/16365/20293/26362/21897/327957/97165/16162/22418/14469/12491/22169/17329/246256/66102/14130/14528/19106/217304/20846/60533/24088/14991/19401/257632/12273/16175/436440/12010/16859
GO:0072676	lymphocyte migration	29	0.643732	1.68458	0.00270246	0.0338167	0.028739	778	tags=41%, list=18%, signal=34%	55985/15945/12642/20296/20306/20293/22418/20292/75458/66102/20302/20303
GO:0001817	regulation of cytokine production	198	0.436109	1.41828	0.00276917	0.0344787	0.0293016	1095	tags=36%, list=25%, signal=28%	58185/15977/12683/56642/68279/20296/21926/54123/15951/16365/226695/26362/381308/18442/110558/17472/18854/12189/21897/21939/13058/16178/327957/77777/77125/97165/12051/80861/16956/16162/22418/100038882/12491/18968/12266/12796/21950/14130/19106/18106/12490/20302/71586/20846/60533/22036/20303/226421/13836/16161/24088/17085/14991/230073/20128/68038/19401/214763/257632/100040462/16598/56644/16362/12273…
GO:0006271	DNA strand elongation involved in DNA replication	10	0.794927	1.6887	0.00277632	0.0344787	0.0293016	767	tags=80%, list=17%, signal=66%	327762/18973/16881/69270/18968/17217/18538/17215
GO:0051053	negative regulation of DNA metabolic process	48	0.568418	1.61883	0.00285054	0.0352674	0.0299719	733	tags=33%, list=17%, signal=28%	208084/234396/12575/75317/223970/56702/18854/237211/77782/69885/80838/12144/58186/14957/102871/12649
GO:0010971	positive regulation of G2/M transition of mitotic cell cycle	15	0.734332	1.69747	0.00286277	0.0352813	0.0299836	957	tags=80%, list=22%, signal=63%	268697/12532/76843/12534/12545/19363/16906/114714/12531/67141/12530/12443
GO:0065003	protein-containing complex assembly	411	0.395258	1.30918	0.0028731	0.0352813	0.0299836	877	tags=23%, list=20%, signal=21%	268697/55985/72119/13605/225997/20135/110749/68612/381293/218977/56419/66929/21926/60411/102920/19200/243897/12534/70645/229841/26886/56702/72155/12544/97908/18854/17218/69928/319186/12615/319148/74568/13404/12332/77782/57441/12124/15201/319150/319177/17216/319184/20292/22138/672511/20133/17219/17858/12491/327959/17339/319182/67596/80838/56742/12125/319178/52120/12144/101612/66336/27221/360198/14…
GO:0034501	protein localization to kinetochore	16	0.738719	1.74659	0.00290523	0.0355432	0.0302062	370	tags=50%, list=8%, signal=46%	20877/67052/22137/76464/12534/68014/70385/83815
GO:0006301	postreplication repair	10	0.792905	1.6844	0.00299195	0.0364685	0.0309926	894	tags=90%, list=20%, signal=72%	76843/12189/68026/58186/18974/80905/18538/18971/671535
GO:0045740	positive regulation of DNA replication	19	0.703316	1.72163	0.00305318	0.0370104	0.0314531	929	tags=58%, list=21%, signal=46%	108961/52679/327762/237877/12534/12545/12566/18538/11908/67177/17171
GO:0016458	gene silencing	75	0.518635	1.56476	0.0030589	0.0370104	0.0314531	1336	tags=53%, list=30%, signal=38%	21926/56702/218973/12544/97908/319168/15201/319150/319167/70472/319173/12566/80838/319169/319172/319191/360198/14957/319153/319152/14056/107435/319149/319164/51788/15270/319165/17769/67276/13433/97114/74203/80912/14265/50709/20937/319151/29806/94223/319176
GO:0006325	chromatin organization	234	0.435607	1.42408	0.0031452	0.0379152	0.032222	1058	tags=32%, list=24%, signal=26%	268697/18140/110749/20877/74016/17345/12428/66929/70645/12578/56702/218973/12544/97908/18854/12189/319186/319148/17863/319168/15201/319150/319167/319177/70472/17216/319173/319184/12566/16319/319182/80838/319178/101612/319169/319172/20833/319191/66336/27221/360198/21652/14957/320209/319153/319152/14056/107435/319180/107823/53890/319149/12649/67382/319164/19650/51788/107986/15331/319159/15270/31916…
GO:0000132	establishment of mitotic spindle orientation	16	0.735947	1.74003	0.00320838	0.0385357	0.0327494	617	tags=44%, list=14%, signal=38%	72080/67052/103583/70385/12615/56150/18817
GO:0002706	regulation of lymphocyte mediated immunity	52	0.55861	1.61317	0.00329441	0.0394251	0.0335053	928	tags=42%, list=21%, signal=34%	15006/58185/15977/237877/21926/15018/110558/16174/21939/110557/77777/15007/14972/12266/15015/21354/14130/107823/14991/15039/100529082/257632
GO:0034260	negative regulation of GTPase activity	12	-0.732802	-2.01748	0.00339762	0.0405129	0.0344297	445	tags=42%, list=10%, signal=38%	66725/108911/27494/11516/140571
GO:0031343	positive regulation of cell killing	25	0.654006	1.6764	0.00343797	0.0407473	0.034629	523	tags=44%, list=12%, signal=39%	15006/20296/15018/110558/16174/110557/77777/15007/14972/15015/12125
GO:1902969	mitotic DNA replication	11	0.774543	1.67745	0.00344204	0.0407473	0.034629	1010	tags=100%, list=23%, signal=77%	16881/12544/69270/17216/17219/18968/50883/17217/17215/78833/12190
GO:0050432	catecholamine secretion	16	-0.656525	-1.91343	0.0034593	0.0408049	0.0346779	1070	tags=75%, list=24%, signal=57%	80976/12921/54393/110058/22353/18430/11438/20315/12495/19218/27062/12801
GO:0051129	negative regulation of cellular component organization	236	0.419193	1.37047	0.0035582	0.0418216	0.0355419	617	tags=17%, list=14%, signal=15%	268697/15945/72119/12235/20877/208084/381293/12236/67052/80986/21973/208628/22137/12449/21926/229841/69716/70385/56702/100502766/17245/18854/12189/11799/209334/235041/12332/14972/22418/70472/17216/327959/80838/12704/14297/56150/21652/14957/18817
GO:0022616	DNA strand elongation	13	0.744113	1.66671	0.00362018	0.0423987	0.0360323	767	tags=62%, list=17%, signal=51%	327762/18973/16881/69270/18968/17217/18538/17215
GO:0032210	regulation of telomere maintenance via telomerase	18	0.686762	1.66471	0.00364403	0.0425266	0.036141	268	tags=22%, list=6%, signal=21%	20877/208084/18005/18854
GO:0032508	DNA duplex unwinding	17	0.707842	1.70455	0.00367353	0.0426651	0.0362587	647	tags=41%, list=15%, signal=35%	208084/21973/17216/17219/12144/320209/17217
GO:2001021	negative regulation of response to DNA damage stimulus	29	0.632722	1.65577	0.00368942	0.0426651	0.0362587	922	tags=45%, list=21%, signal=36%	12505/237877/74041/75317/223970/237211/77782/69885/50883/102871/67141/78412/214763
GO:0008630	intrinsic apoptotic signaling pathway in response to DNA damage	46	0.568965	1.61173	0.00369914	0.0426651	0.0362587	1044	tags=48%, list=24%, signal=37%	12505/237877/74041/21926/12575/15951/18854/12189/72565/13555/12051/12125/50883/12043/13836/12047/58801/170770/12044/68048/12190/75736
GO:0071897	DNA biosynthetic process	59	0.542006	1.58287	0.00370775	0.0426651	0.0362587	733	tags=34%, list=17%, signal=29%	20877/208084/18973/76843/214901/217216/18005/21926/12575/16881/18854/72107/68026/18968/21877/18974/80905/18538/18971/12649
GO:0008284	positive regulation of cell population proliferation	252	0.422595	1.38535	0.00373323	0.0428085	0.0363806	797	tags=25%, list=18%, signal=22%	11855/268697/12154/15945/23834/233406/72080/381293/12316/107995/11670/237877/20296/12428/21926/240641/12575/12534/231507/16184/224171/18392/18854/21939/23796/66131/404710/13555/14235/97165/15227/12447/12545/22418/19363/20292/12566/13614/18783/11504/12796/21950/12144/12977/14297/53868/12393/17537/14056/18712/18106/24099/16411/244218/67141/20846/60533/21985/12043/67153/217946/16161/16542/21817
GO:0002440	production of molecular mediator of immune response	65	0.536156	1.5849	0.00377953	0.0431198	0.0366452	928	tags=37%, list=21%, signal=30%	58185/15977/237877/21926/26909/16174/22256/21939/327957/77125/77782/22418/14190/12491/14130/14056/18106/107823/24099/24088/14991/230073/214763/257632
GO:0045910	negative regulation of DNA recombination	23	0.676607	1.7055	0.00378658	0.0431198	0.0366452	684	tags=48%, list=15%, signal=41%	234396/75317/223970/56702/237211/77782/80838/12144/58186/14957/102871
GO:0031297	replication fork processing	22	0.681296	1.69626	0.00386604	0.0438729	0.0372852	773	tags=55%, list=17%, signal=45%	327762/268465/71643/69928/209334/212377/12144/72749/320209/20892/18538/22036
GO:0097549	chromatin organization involved in negative regulation of transcription	47	0.571522	1.62093	0.00390878	0.0442055	0.0375678	1229	tags=57%, list=28%, signal=42%	12578/56702/218973/12544/319168/15201/319167/70472/319173/80838/319169/319172/319191/14957/14056/107435/319164/51788/15270/319165/98999/17769/13433/239122/67246/50709/20937
GO:0042742	defense response to bacterium	71	0.528281	1.5834	0.00397399	0.0447891	0.0380638	829	tags=37%, list=19%, signal=30%	55985/626578/15977/100702/21926/231507/17472/17940/21949/60440/97165/12051/14972/100038882/14469/319184/12491/236573/319185/12796/319180/140792/76074/13836/24088/14991
GO:0040001	establishment of mitotic spindle localization	18	0.681861	1.65283	0.00413981	0.0464987	0.0395167	617	tags=39%, list=14%, signal=34%	72080/67052/103583/70385/12615/56150/18817
GO:0034340	response to type I interferon	21	0.673595	1.6682	0.00419961	0.0470099	0.0399512	749	tags=48%, list=17%, signal=40%	246728/15977/58203/54123/434341/66141/22418/100038882/20847/20846
GO:0031341	regulation of cell killing	32	0.621445	1.65827	0.00429093	0.0477252	0.0405591	1224	tags=66%, list=28%, signal=48%	15006/20296/13421/15018/110558/16174/110557/77777/15007/14972/15015/12125/21354/14991/15039/100529082/56644/12010/16859/30925/15040
GO:0002221	pattern recognition receptor signaling pathway	60	0.528249	1.54677	0.00429607	0.0477252	0.0405591	1156	tags=42%, list=26%, signal=31%	58185/21926/246746/54123/16365/21897/21939/327957/80861/12491/234311/65221/140792/71586/226421/24088/230073/20128/257632/16362/78781/70110/16859/80912/73945
GO:0045738	negative regulation of DNA repair	15	0.721679	1.66822	0.00430701	0.0477252	0.0405591	922	tags=53%, list=21%, signal=42%	75317/223970/237211/77782/69885/102871/78412/214763
GO:0051937	catecholamine transport	19	-0.614481	-1.85788	0.00442672	0.0488426	0.0415086	1070	tags=68%, list=24%, signal=52%	80976/12921/54393/110058/22353/18430/11438/20315/12495/19218/27062/243328/12801
GO:1901890	positive regulation of cell junction assembly	44	-0.456217	-1.66566	0.00443895	0.0488426	0.0415086	1490	tags=68%, list=34%, signal=46%	232370/20351/16981/107831/11603/16979/242384/272381/19247/20354/26921/18708/18212/11418/18606/18750/18213/230775/210933/75409/14804/69137/319387/18430/13048/19266/99633/13631/192167/239250
GO:2000045	regulation of G1/S transition of mitotic cell cycle	54	0.544503	1.57626	0.00445238	0.0488426	0.0415086	1183	tags=44%, list=27%, signal=33%	52679/381293/20555/12575/20293/18854/13555/235041/12579/11504/57913/14056/19891/19650/12043/105837/52004/12443/14841/27214/21781/234736/12795/75826
GO:0006954	inflammatory response	195	0.441653	1.43613	0.00450099	0.0489009	0.0415582	573	tags=21%, list=13%, signal=19%	55985/15945/381493/12505/243880/20296/13421/21926/52033/58203/19200/16365/20306/20293/14087/16184/26362/381485/16174/17940/58992/21897/21939/13058/16178/72565/77125/97165/15227/24110/16956/22418/319177/20292/12266/240047/18783/102465671/12796/12977/17329
GO:0002476	antigen processing and presentation of endogenous peptide antigen via MHC class Ib	12	0.752022	1.65737	0.00451713	0.0489009	0.0415582	918	tags=83%, list=21%, signal=66%	15006/15018/110558/110557/15007/14972/15015/14991/15039/100529082
GO:0002484	antigen processing and presentation of endogenous peptide antigen via MHC class I via ER pathway	12	0.752022	1.65737	0.00451713	0.0489009	0.0415582	918	tags=83%, list=21%, signal=66%	15006/15018/110558/110557/15007/14972/15015/14991/15039/100529082
GO:0002486	antigen processing and presentation of endogenous peptide antigen via MHC class I via ER pathway, TAP-independent	12	0.752022	1.65737	0.00451713	0.0489009	0.0415582	918	tags=83%, list=21%, signal=66%	15006/15018/110558/110557/15007/14972/15015/14991/15039/100529082
