# Supplementary material for: Microglial deficiency in the ATRX chromatin remodeler elicits a viral mimicry immune response that impacts neuronal function and behavior
Source: PLoS Biol. 2025 Sep 12;23(9):e3002659. doi: 10.1371/journal.pbio.3002659 (PMC12445524; doi:10.1371/journal.pbio.3002659)
Supplement: S3 Table — DARs identified in microglia nuclei sorted from control and ATRX miKO cortex and hippocampus and subjected to the assay for transposase-accessible chromatin followed by sequencing (ATAC-seq). (XLSX) [file pbio.3002659.s009.xlsx]

## Sheet: KO_vs_C_reducedRep_sig_macs (1)
Table S3: Differentially accessible regions (DARs) in ATRX-null compared to control microglia
seqnames	start	end	width	strand	baseMean	log2FoldChange	lfcSE	stat	pvalue	padj
chr2	128008151	128009730	1580	*	1186.04	-5.02086	0.247346	-20.2989	1.31445e-91	2.32549e-86
chr14	50833237	50835148	1912	*	1489.61	-4.05071	0.220094	-18.4044	1.21029e-75	1.07061e-70
chr7	118540642	118543696	3055	*	1856.19	-3.93674	0.228502	-17.2284	1.6246e-66	9.58063e-62
chr6	136468364	136469484	1121	*	939.22	-3.66997	0.231706	-15.8389	1.67618e-56	7.41363e-52
chr18	81696586	81697736	1151	*	531.539	-4.05232	0.257686	-15.7258	1.00667e-55	3.56194e-51
chr9	124422509	124426318	3810	*	5412.23	-3.11736	0.202905	-15.3637	2.86771e-53	8.45576e-49
chr13	107888086	107892806	4721	*	4465.86	-2.91725	0.196312	-14.8602	5.97309e-50	1.50963e-45
chr17	48557663	48558774	1112	*	685.308	-4.03101	0.277786	-14.5112	1.02863e-47	2.27477e-43
chr14	7773736	7774879	1144	*	312.699	-4.52661	0.316987	-14.2801	2.91212e-46	5.72448e-42
chr9	113930183	113931273	1091	*	1091.96	-3.09614	0.217372	-14.2435	4.91928e-46	8.70304e-42
chr1	136414674	136415707	1034	*	631.074	-3.37771	0.238208	-14.1796	1.22467e-45	1.96968e-41
chr6	129199856	129200639	784	*	409.465	-4.13492	0.291997	-14.1608	1.60094e-45	2.36028e-41
chr5	151368028	151369720	1693	*	1442.97	-2.98563	0.213972	-13.9534	3.00115e-44	4.08427e-40
chr10	4600954	4602827	1874	*	849.204	-3.31638	0.239155	-13.8671	1.00302e-43	1.26751e-39
chr9	82974027	82976434	2408	*	1183.06	-3.07192	0.222964	-13.7777	3.47383e-43	4.09719e-39
chr10	34018842	34020229	1388	*	1155.57	-2.96068	0.214995	-13.7709	3.81525e-43	4.21865e-39
chr10	122985231	122986911	1681	*	812.075	-3.23662	0.236635	-13.6777	1.38038e-42	1.43655e-38
chr12	108178119	108180705	2587	*	2320.61	-2.80824	0.205404	-13.6718	1.4973e-42	1.46198e-38
chr8	70211682	70213341	1660	*	2213.2	-2.76386	0.202209	-13.6683	1.57009e-42	1.46198e-38
chr6	113075750	113078656	2907	*	3212.21	-2.74677	0.201224	-13.6503	2.01125e-42	1.77913e-38
chr1	37864384	37865834	1451	*	1894.58	-2.80835	0.205876	-13.641	2.28411e-42	1.92428e-38
chr14	79480378	79482541	2164	*	2041.55	-2.85003	0.209028	-13.6347	2.49131e-42	2.00343e-38
chr17	12990781	12993153	2373	*	1494.84	-2.87629	0.211246	-13.6159	3.22373e-42	2.4797e-38
chr7	118532406	118533854	1449	*	802.702	-3.07825	0.226571	-13.5863	4.83135e-42	3.56145e-38
chr7	24883501	24885565	2065	*	1695.3	-2.99125	0.220611	-13.559	7.01282e-42	4.96275e-38
chr2	75657791	75660188	2398	*	1632.74	-2.99627	0.221445	-13.5306	1.03247e-41	7.02543e-38
chr17	65612335	65614708	2374	*	2146.3	-2.75969	0.204217	-13.5135	1.30098e-41	8.52463e-38
chr18	67774258	67776705	2448	*	1533.93	-2.88753	0.213727	-13.5104	1.35829e-41	8.58232e-38
chr4	48042368	48043873	1506	*	889.389	-3.08398	0.228343	-13.5059	1.44345e-41	8.80589e-38
chr1	191574209	191576572	2364	*	1743.33	-2.7925	0.206826	-13.5017	1.52837e-41	8.85749e-38
chr11	116023489	116024854	1366	*	891.561	-3.00377	0.222492	-13.5006	1.55204e-41	8.85749e-38
chr9	24502350	24503913	1564	*	1433.84	-2.91836	0.216243	-13.4958	1.65606e-41	9.15577e-38
chr1	55086462	55089089	2628	*	1826.59	-2.78339	0.206597	-13.4725	2.26963e-41	1.21677e-37
chr13	23760043	23765009	4967	*	1920.73	-3.06122	0.227342	-13.4653	2.50361e-41	1.2744e-37
chr16	94568458	94571515	3058	*	1977.74	-2.93595	0.218047	-13.4648	2.52118e-41	1.2744e-37
chr5	96996471	96998729	2259	*	1500.75	-2.81939	0.209677	-13.4464	3.23329e-41	1.58895e-37
chr5	129018836	129021385	2550	*	1493.43	-2.92473	0.217995	-13.4165	4.84056e-41	2.31453e-37
chr9	101250963	101252202	1240	*	1122.01	-2.91724	0.217899	-13.388	7.10513e-41	3.30794e-37
chr9	94536771	94539310	2540	*	2396.62	-2.86347	0.214529	-13.3478	1.2208e-40	5.53796e-37
chr16	38087837	38090151	2315	*	3546	-2.63067	0.197231	-13.338	1.39092e-40	6.15194e-37
chr11	106787031	106790083	3053	*	1746.87	-2.83735	0.2129	-13.3272	1.60884e-40	6.94221e-37
chr9	115308995	115311415	2421	*	1765.5	-3.06188	0.230278	-13.2965	2.42679e-40	1.02224e-36
chr13	59822266	59823862	1597	*	1378.09	-2.82613	0.212675	-13.2885	2.6993e-40	1.11059e-36
chr13	98814002	98816201	2200	*	1491.74	-2.86359	0.21581	-13.269	3.50241e-40	1.40826e-36
chr18	73571241	73574747	3507	*	3068.42	-2.65726	0.200474	-13.2549	4.22862e-40	1.63185e-36
chr10	98913489	98916730	3242	*	2898.37	-2.67048	0.201476	-13.2546	4.24297e-40	1.63185e-36
chr15	36607701	36610274	2574	*	2637.87	-2.69561	0.203619	-13.2385	5.26098e-40	1.98033e-36
chr8	105635594	105638052	2459	*	1384.43	-2.90268	0.219537	-13.2218	6.56442e-40	2.41949e-36
chr16	94525408	94527268	1861	*	1662.7	-2.87101	0.217243	-13.2157	7.12601e-40	2.5225e-36
chr2	128122137	128128963	6827	*	3663.47	-2.64719	0.200307	-13.2156	7.12904e-40	2.5225e-36
chr15	81465595	81467133	1539	*	1248.51	-2.91331	0.220538	-13.21	7.68147e-40	2.66467e-36
chr19	8019384	8020711	1328	*	407.891	-3.74329	0.2835	-13.2038	8.33971e-40	2.83738e-36
chr1	166000590	166003738	3149	*	1895.08	-2.77347	0.210362	-13.1843	1.08112e-39	3.60885e-36
chr2	170129866	170131912	2047	*	880.118	-3.12152	0.237181	-13.161	1.4722e-39	4.8067e-36
chr3	135422579	135424386	1808	*	1084	-2.87939	0.218801	-13.1598	1.49431e-39	4.8067e-36
chr4	103113811	103115220	1410	*	1242.05	-2.81172	0.213703	-13.1572	1.54788e-39	4.89011e-36
chr7	111081666	111083739	2074	*	2161.01	-2.69061	0.204746	-13.1412	1.91198e-39	5.93441e-36
chr18	6488836	6491501	2666	*	1550.58	-2.80803	0.214283	-13.1043	3.11188e-39	9.49214e-36
chr12	100186890	100188327	1438	*	1057.41	-3.00201	0.229176	-13.0992	3.32902e-39	9.81989e-36
chr10	91179765	91183045	3281	*	1548.88	-2.75577	0.210378	-13.0991	3.33034e-39	9.81989e-36
chr11	116851838	116854375	2538	*	2415.2	-2.69924	0.206199	-13.0905	3.73225e-39	1.08246e-35
chr13	58401109	58403429	2321	*	2223.48	-2.6413	0.202148	-13.0661	5.14138e-39	1.46709e-35
chr4	141545024	141547782	2759	*	1517.59	-2.81814	0.216207	-13.0344	7.79507e-39	2.18902e-35
chr7	127875107	127877616	2510	*	1531.35	-2.72468	0.209351	-13.0149	1.00717e-38	2.77049e-35
chr4	98922104	98924930	2827	*	1656.68	-2.70636	0.207956	-13.0141	1.01789e-38	2.77049e-35
chr19	47730485	47732186	1702	*	1889.28	-2.65743	0.204375	-13.0027	1.1807e-38	3.16183e-35
chr12	110695507	110697625	2119	*	1100.52	-2.936	0.225818	-13.0016	1.19741e-38	3.16183e-35
chr9	69988950	69990340	1391	*	711.737	-3.00793	0.231428	-12.9973	1.26754e-38	3.29779e-35
chr11	84179072	84180591	1520	*	1290.22	-2.7557	0.21205	-12.9955	1.29679e-38	3.32499e-35
chr4	98107982	98110330	2349	*	864.314	-3.0502	0.234849	-12.9879	1.43269e-38	3.6034e-35
chr6	117878840	117880252	1413	*	1155.31	-2.87333	0.221244	-12.9872	1.44611e-38	3.6034e-35
chr4	46450469	46453483	3015	*	1305.14	-2.73612	0.21075	-12.9828	1.53259e-38	3.76584e-35
chr14	61680397	61685325	4929	*	2260.77	-2.62836	0.202497	-12.9798	1.59359e-38	3.86211e-35
chr5	135167945	135169611	1667	*	1029.61	-2.84097	0.218963	-12.9747	1.70279e-38	4.07098e-35
chr10	95513903	95516088	2186	*	1410.28	-2.82092	0.217493	-12.9702	1.80642e-38	4.26114e-35
chr2	72978542	72981155	2614	*	1995.94	-2.76959	0.21361	-12.9657	1.91579e-38	4.45969e-35
chr13	64151985	64154239	2255	*	1919.49	-2.72756	0.210492	-12.9581	2.11526e-38	4.86006e-35
chr7	16284334	16287274	2941	*	2710.03	-2.64611	0.204232	-12.9564	2.16227e-38	4.9044e-35
chr9	25251493	25253644	2152	*	1848.38	-2.64697	0.204341	-12.9537	2.2392e-38	5.01459e-35
chr4	8646861	8648927	2067	*	1451.57	-2.73566	0.211215	-12.952	2.28831e-38	5.06052e-35
chr2	49450773	49453334	2562	*	1665.29	-2.68402	0.207345	-12.9447	2.51668e-38	5.49684e-35
chr1	178317967	178320653	2687	*	1390.98	-2.72505	0.210531	-12.9437	2.55051e-38	5.50279e-35
chr3	52101379	52105783	4405	*	2805.15	-2.5885	0.200111	-12.9353	2.84466e-38	6.06347e-35
chr4	135854832	135856949	2118	*	1079.24	-2.8673	0.221733	-12.9313	2.99634e-38	6.27365e-35
chr9	51007987	51010016	2030	*	1299.79	-2.79689	0.216296	-12.9309	3.01418e-38	6.27365e-35
chr6	38532470	38535695	3226	*	1975.69	-2.73147	0.211571	-12.9104	3.9341e-38	8.09314e-35
chr2	84714211	84716675	2465	*	1767.13	-2.80594	0.217494	-12.9012	4.43035e-38	9.00923e-35
chr17	71001391	71003098	1708	*	1178.34	-2.79767	0.216952	-12.8953	4.78235e-38	9.61453e-35
chr15	98483692	98485038	1347	*	565.244	-3.19602	0.247865	-12.8942	4.85305e-38	9.64705e-35
chr14	66868526	66870054	1529	*	1473.1	-2.72855	0.211934	-12.8745	6.26614e-38	1.23176e-34
chr10	86704065	86706917	2853	*	2503.04	-2.59118	0.201322	-12.8708	6.56935e-38	1.27718e-34
chr9	70678338	70680249	1912	*	1361.3	-2.72553	0.211861	-12.8647	7.10917e-38	1.3671e-34
chr4	43492015	43494607	2593	*	1341.13	-2.7324	0.21241	-12.8638	7.198e-38	1.3693e-34
chr1	92179103	92181345	2243	*	2189.94	-2.63047	0.204503	-12.8627	7.29601e-38	1.37318e-34
chr13	105309699	105311637	1939	*	761.413	-3.39768	0.264167	-12.8619	7.37736e-38	1.37387e-34
chr7	102209488	102211033	1546	*	1495.55	-2.85492	0.222252	-12.8454	9.1258e-38	1.68178e-34
chr13	41604967	41607277	2311	*	1595.05	-2.70441	0.210631	-12.8396	9.83709e-38	1.79417e-34
chr19	4810559	4812184	1626	*	933.504	-2.82333	0.219944	-12.8366	1.02237e-37	1.84566e-34
chr16	4541038	4542769	1732	*	965.586	-2.82216	0.22024	-12.814	1.36814e-37	2.44119e-34
chr19	9953786	9955534	1749	*	958.235	-2.90614	0.226805	-12.8134	1.37985e-37	2.44119e-34
chr14	65342431	65346261	3831	*	2570.39	-2.6109	0.203921	-12.8035	1.56726e-37	2.74529e-34
chr12	84450368	84452117	1750	*	1435.16	-2.84762	0.222666	-12.7887	1.89514e-37	3.28708e-34
chr16	18288138	18289984	1847	*	1412.89	-2.87158	0.224602	-12.7852	1.98401e-37	3.40781e-34
chr5	29568892	29570126	1235	*	1075	-2.76265	0.216112	-12.7834	2.03026e-37	3.45075e-34
chr11	20111896	20114087	2192	*	1452.24	-2.85732	0.22353	-12.7827	2.04802e-37	3.45075e-34
chr12	108792105	108795289	3185	*	2011.68	-2.68493	0.210136	-12.7771	2.20092e-37	3.67339e-34
chr4	8534979	8536455	1477	*	692.94	-2.95269	0.231209	-12.7707	2.3901e-37	3.95186e-34
chr15	38298631	38303274	4644	*	3974.07	-2.73965	0.214546	-12.7695	2.42696e-37	3.97565e-34
chr11	107317514	107318605	1092	*	777.911	-2.88172	0.225805	-12.762	2.67271e-37	4.31477e-34
chr10	117844898	117847441	2544	*	1359.88	-2.79463	0.218988	-12.7615	2.68823e-37	4.31477e-34
chr12	91589663	91591158	1496	*	1192.4	-3.12143	0.244607	-12.761	2.70714e-37	4.31477e-34
chr1	36938679	36940899	2221	*	946.941	-2.81925	0.220949	-12.7598	2.75045e-37	4.34465e-34
chr7	19714113	19716575	2463	*	2333.73	-2.58896	0.203028	-12.7517	3.04917e-37	4.77389e-34
chr10	53629042	53630644	1603	*	1262.01	-3.00398	0.235627	-12.7489	3.16323e-37	4.90903e-34
chr14	61439076	61440690	1615	*	1580.92	-2.69409	0.211407	-12.7436	3.38284e-37	5.20419e-34
chr15	96459621	96462062	2442	*	1673.28	-2.73377	0.214705	-12.7327	3.89232e-37	5.93637e-34
chr15	103239105	103241768	2664	*	1869.21	-2.82626	0.222052	-12.7279	4.13761e-37	6.25652e-34
chr19	8818542	8821372	2831	*	2225.69	-2.58201	0.202992	-12.7198	4.59309e-37	6.88641e-34
chr3	152395114	152397520	2407	*	1777.76	-3.08541	0.242592	-12.7185	4.66721e-37	6.93873e-34
chr9	13826297	13828535	2239	*	2351.59	-2.88012	0.22656	-12.7124	5.04833e-37	7.44279e-34
chr1	156034813	156037706	2894	*	1731.72	-2.65605	0.208947	-12.7116	5.0996e-37	7.45625e-34
chr11	54521829	54523473	1645	*	880.166	-2.98584	0.235006	-12.7054	5.51867e-37	8.00284e-34
chr11	93994928	93997385	2458	*	1077.6	-2.74647	0.216261	-12.6998	5.92598e-37	8.52363e-34
chr16	21203819	21205777	1959	*	1642.04	-2.6913	0.212162	-12.6851	7.1496e-37	1.02007e-33
chr7	126501435	126504275	2841	*	2257.96	-2.66798	0.210358	-12.683	7.34252e-37	1.03921e-33
chr11	87108543	87110050	1508	*	1004.74	-2.97759	0.23488	-12.6771	7.92216e-37	1.11235e-33
chr18	23883674	23886088	2415	*	899.157	-2.9731	0.234573	-12.6745	8.18891e-37	1.13728e-33
chr6	113326217	113327751	1535	*	1306.68	-2.7677	0.218374	-12.6741	8.22823e-37	1.13728e-33
chr14	18237873	18239798	1926	*	2736.9	-2.56721	0.202574	-12.673	8.34851e-37	1.14496e-33
chr11	50376028	50379004	2977	*	1558.91	-2.69074	0.212462	-12.6646	9.29319e-37	1.26471e-33
chr13	48545374	48547145	1772	*	2839.34	-2.53309	0.200066	-12.6613	9.692e-37	1.30892e-33
chr4	155991159	155993982	2824	*	1629.06	-2.74868	0.217222	-12.6538	1.06656e-36	1.42949e-33
chr1	180850094	180851746	1653	*	1403.37	-2.69615	0.213118	-12.651	1.10529e-36	1.47027e-33
chr9	40799778	40802410	2633	*	2708.34	-2.58971	0.204774	-12.6467	1.16669e-36	1.54036e-33
chr4	122883722	122887574	3853	*	2007.79	-2.57179	0.203435	-12.6418	1.24166e-36	1.62719e-33
chr3	31092882	31096327	3446	*	3501.66	-2.67401	0.211585	-12.638	1.30383e-36	1.6961e-33
chr16	91728122	91730446	2325	*	1889.35	-2.73246	0.216243	-12.636	1.33609e-36	1.72537e-33
chr11	82099584	82102535	2952	*	1014.22	-2.87966	0.228119	-12.6235	1.56683e-36	2.00868e-33
chr3	138143189	138145166	1978	*	1354.6	-2.78807	0.220961	-12.6179	1.6818e-36	2.14057e-33
chr17	69380990	69385278	4289	*	2085.49	-2.56738	0.203522	-12.6148	1.75035e-36	2.2119e-33
chr11	87421753	87424187	2435	*	669.373	-3.14923	0.249691	-12.6125	1.80221e-36	2.26129e-33
chr11	35768887	35770400	1514	*	1104.06	-2.81843	0.223524	-12.609	1.88267e-36	2.34561e-33
chr7	127966610	127968674	2065	*	1381.74	-2.6429	0.209658	-12.6058	1.96287e-36	2.42843e-33
chr17	26715115	26716909	1795	*	1565.64	-2.66997	0.211874	-12.6017	2.0669e-36	2.53937e-33
chr7	5014058	5016243	2186	*	1715.76	-2.68046	0.21279	-12.5967	2.20028e-36	2.6846e-33
chr5	25497480	25500480	3001	*	1392.46	-2.68662	0.213431	-12.5877	2.46635e-36	2.98863e-33
chr2	4880771	4882787	2017	*	641.024	-3.08502	0.245147	-12.5844	2.57346e-36	3.09721e-33
chr6	72438016	72440950	2935	*	1381.65	-2.76328	0.219694	-12.5779	2.79521e-36	3.34135e-33
chr18	33463081	33464779	1699	*	971.449	-3.06386	0.243935	-12.5601	3.49713e-36	4.15236e-33
chr10	58322833	58324054	1222	*	1774.68	-2.58414	0.20576	-12.559	3.54753e-36	4.18412e-33
chr7	90128929	90131244	2316	*	1701	-2.62585	0.209149	-12.5549	3.73575e-36	4.37694e-33
chr8	25200116	25202542	2427	*	1547.15	-2.65996	0.211928	-12.5512	3.91376e-36	4.55533e-33
chr6	125008219	125010417	2199	*	1621.58	-2.71648	0.2166	-12.5415	4.42697e-36	5.11899e-33
chr9	57074949	57077737	2789	*	2972.3	-2.50476	0.19975	-12.5395	4.53931e-36	5.21481e-33
chr8	47673187	47676246	3060	*	2724.14	-2.55446	0.203766	-12.5363	4.72805e-36	5.39659e-33
chr19	53943541	53946097	2557	*	2489.05	-2.56503	0.204666	-12.5328	4.94089e-36	5.60338e-33
chr4	120824660	120827012	2353	*	863.905	-2.8575	0.228144	-12.525	5.4482e-36	6.13935e-33
chr11	6443720	6445123	1404	*	1383.85	-2.83105	0.226327	-12.5087	6.69312e-36	7.49447e-33
chr12	16893666	16896467	2802	*	1455.37	-2.68512	0.214682	-12.5074	6.79968e-36	7.56591e-33
chr16	84834194	84836485	2292	*	1451.16	-2.68362	0.214712	-12.4987	7.58645e-36	8.38857e-33
chr15	74930073	74936344	6272	*	2694.91	-2.5616	0.20498	-12.4969	7.76469e-36	8.53233e-33
chr14	50807189	50808461	1273	*	1046.33	-2.72369	0.217996	-12.4942	8.02722e-36	8.76637e-33
chr6	120036740	120040038	3299	*	1955.37	-2.5944	0.207701	-12.491	8.35659e-36	9.07008e-33
chr19	7493649	7495047	1399	*	1161.88	-2.69871	0.216077	-12.4896	8.50907e-36	9.17927e-33
chr14	103098565	103100617	2053	*	955.418	-2.77127	0.222161	-12.4742	1.033e-35	1.10761e-32
chr12	51690674	51692680	2007	*	1443.97	-2.7449	0.220065	-12.4732	1.04587e-35	1.11466e-32
chr4	59548486	59550198	1713	*	1264.27	-2.7214	0.21837	-12.4623	1.19806e-35	1.2692e-32
chr5	43232260	43235647	3388	*	3693.14	-2.6117	0.209594	-12.4607	1.22235e-35	1.28723e-32
chr6	134034416	134037384	2969	*	1063.51	-2.82133	0.226459	-12.4585	1.25729e-35	1.31619e-32
chr12	87146731	87148353	1623	*	1335.44	-2.62862	0.211024	-12.4565	1.28932e-35	1.34178e-32
chr18	76240685	76242647	1963	*	1505.66	-2.66158	0.213705	-12.4545	1.32253e-35	1.36829e-32
chr1	86486937	86488534	1598	*	1487.12	-2.93135	0.235419	-12.4516	1.37003e-35	1.40919e-32
chr5	123748581	123750210	1630	*	710.238	-3.00794	0.241625	-12.4488	1.41984e-35	1.44681e-32
chr10	41518195	41520359	2165	*	1660.82	-2.62395	0.210782	-12.4486	1.42296e-35	1.44681e-32
chr9	96363388	96365188	1801	*	1580.12	-2.62304	0.21078	-12.4445	1.49864e-35	1.51505e-32
chr1	30948814	30950635	1822	*	1092.56	-2.8471	0.228797	-12.4438	1.51197e-35	1.51985e-32
chr12	52503115	52505335	2221	*	1610.41	-2.61643	0.210401	-12.4355	1.67791e-35	1.67712e-32
chr8	26118168	26120020	1853	*	1901.56	-2.62764	0.211324	-12.4342	1.70418e-35	1.69381e-32
chr1	86523584	86530117	6534	*	4217.9	-2.47634	0.199183	-12.4325	1.741e-35	1.71347e-32
chr1	160211783	160213762	1980	*	1603.36	-2.58583	0.207991	-12.4324	1.74333e-35	1.71347e-32
chr1	152901653	152904175	2523	*	1273.29	-2.73769	0.220355	-12.424	1.93673e-35	1.89304e-32
chrX	136740972	136742963	1992	*	1877.63	-2.64176	0.21267	-12.4219	1.98896e-35	1.93341e-32
chr9	100642135	100644795	2661	*	3016.74	-2.76271	0.222458	-12.419	2.06017e-35	1.99169e-32
chr11	115535179	115537140	1962	*	1222.92	-2.66673	0.214745	-12.4181	2.08388e-35	2.00367e-32
chr9	96398963	96400326	1364	*	375.814	-4.00253	0.322365	-12.4162	2.13586e-35	2.04254e-32
chr2	144270115	144271506	1392	*	905.208	-2.99625	0.24142	-12.4109	2.28001e-35	2.16867e-32
chr11	55467879	55471471	3593	*	2777.29	-2.50044	0.201537	-12.4068	2.4003e-35	2.27088e-32
chr14	60250895	60252375	1481	*	1151.82	-2.74795	0.221542	-12.4037	2.49461e-35	2.34755e-32
chr10	116580474	116583445	2972	*	1220.88	-2.71822	0.219167	-12.4025	2.53298e-35	2.37104e-32
chr12	54694917	54698032	3116	*	1234.43	-2.96252	0.239028	-12.394	2.81595e-35	2.62205e-32
chr11	95309030	95311071	2042	*	1605.69	-2.58084	0.208243	-12.3934	2.83745e-35	2.62824e-32
chr17	3114053	3116015	1963	*	1392.8	-2.81013	0.226942	-12.3826	3.24714e-35	2.99205e-32
chr16	21693778	21695711	1934	*	1224.02	-2.70457	0.218585	-12.3731	3.65599e-35	3.35133e-32
chr18	14681713	14683751	2039	*	1174	-2.64996	0.214234	-12.3695	3.82329e-35	3.48662e-32
chr2	166905386	166907220	1835	*	1361.34	-2.69499	0.217942	-12.3657	4.00816e-35	3.63647e-32
chrX	73964354	73968248	3895	*	1088.91	-2.71184	0.219452	-12.3573	4.44769e-35	4.01465e-32
chr10	99458219	99462098	3880	*	1651.78	-2.65373	0.214765	-12.3565	4.49484e-35	4.03662e-32
chr4	88389825	88391159	1335	*	466.211	-3.65734	0.296033	-12.3545	4.6055e-35	4.11511e-32
chr5	150672759	150674745	1987	*	1128.99	-2.7027	0.218891	-12.3472	5.04261e-35	4.48303e-32
chr17	84956697	84958825	2129	*	2906.01	-2.45546	0.198895	-12.3456	5.14784e-35	4.55371e-32
chr11	69757562	69759987	2426	*	1496.21	-2.76303	0.223825	-12.3446	5.2074e-35	4.58347e-32
chr2	163418443	163420825	2383	*	1700	-2.5386	0.205743	-12.3387	5.60524e-35	4.90922e-32
chr2	117119209	117122144	2936	*	1378.39	-2.74148	0.222243	-12.3355	5.83382e-35	5.08424e-32
chr4	11006001	11008609	2609	*	1765.55	-2.59921	0.210806	-12.3299	6.25533e-35	5.40113e-32
chr4	141537434	141539349	1916	*	1163.76	-2.95365	0.239553	-12.3298	6.25848e-35	5.40113e-32
chr7	73617035	73619888	2854	*	2083.23	-2.61321	0.211983	-12.3274	6.44568e-35	5.53568e-32
chr3	37418878	37421500	2623	*	2590.56	-2.52281	0.204664	-12.3266	6.51313e-35	5.56659e-32
chr18	36559299	36561668	2370	*	2650.79	-2.52901	0.205197	-12.3248	6.66024e-35	5.66495e-32
chr16	44138168	44140996	2829	*	1816.14	-2.64365	0.214609	-12.3184	7.20741e-35	6.10103e-32
chr13	58127303	58130360	3058	*	1679.49	-2.58219	0.209782	-12.3089	8.10753e-35	6.83029e-32
chr1	59912412	59914805	2394	*	1218.99	-2.6241	0.213355	-12.2992	9.14504e-35	7.66784e-32
chr10	5804643	5806634	1992	*	2383.88	-2.58431	0.210127	-12.2988	9.19327e-35	7.67191e-32
chr15	38517807	38520327	2521	*	2381.84	-2.4732	0.201176	-12.2937	9.79177e-35	8.133e-32
chr9	59749699	59752063	2365	*	2148.93	-2.48917	0.202585	-12.287	1.06325e-34	8.79008e-32
chr14	75844195	75846420	2226	*	2285.64	-2.51064	0.204482	-12.278	1.18842e-34	9.77916e-32
chr10	62650432	62652193	1762	*	1516.73	-2.71119	0.220823	-12.2776	1.19462e-34	9.78467e-32
chr1	161033972	161036132	2161	*	1455.52	-2.73544	0.222893	-12.2725	1.27333e-34	1.03813e-31
chr5	33017455	33020028	2574	*	1518.69	-2.60584	0.212345	-12.2717	1.2847e-34	1.04259e-31
chr16	32246197	32247607	1411	*	814.326	-2.90525	0.236842	-12.2666	1.36812e-34	1.10522e-31
chr16	21639809	21646242	6434	*	2403.88	-2.65677	0.216625	-12.2644	1.40674e-34	1.13125e-31
chr3	116661653	116663157	1505	*	950.937	-2.81478	0.229539	-12.2627	1.43563e-34	1.14926e-31
chr2	18671893	18673186	1294	*	717.436	-2.7785	0.226729	-12.2547	1.58478e-34	1.26295e-31
chr1	165459419	165462004	2586	*	3101.77	-2.45119	0.200073	-12.2515	1.64889e-34	1.30815e-31
chr1	38128768	38130600	1833	*	1134.43	-2.79149	0.227974	-12.2448	1.79195e-34	1.41529e-31
chr2	128816907	128819560	2654	*	1670.14	-2.52392	0.206137	-12.2439	1.81022e-34	1.42337e-31
chrX	12761316	12762641	1326	*	992.935	-2.64601	0.216123	-12.2431	1.82936e-34	1.43206e-31
chr1	151342151	151346048	3898	*	1687.08	-2.59368	0.211917	-12.2392	1.91976e-34	1.49032e-31
chrX	74269765	74271621	1857	*	771.371	-2.76021	0.225523	-12.2391	1.92063e-34	1.49032e-31
chr10	99260926	99266641	5716	*	2918.1	-2.51247	0.205319	-12.2369	1.97467e-34	1.52555e-31
chr1	191395767	191398091	2325	*	2641.72	-2.46906	0.201912	-12.2284	2.19184e-34	1.67978e-31
chr8	45974877	45976329	1453	*	731.802	-2.7845	0.227708	-12.2284	2.19328e-34	1.67978e-31
chr2	94157463	94158528	1066	*	1469.05	-2.96675	0.242622	-12.2279	2.20675e-34	1.68281e-31
chr11	5761655	5762780	1126	*	805.408	-2.93068	0.239681	-12.2274	2.21911e-34	1.68497e-31
chr3	60468444	60469883	1440	*	1013.05	-2.93241	0.239857	-12.2257	2.26655e-34	1.71364e-31
chr15	73089805	73091767	1963	*	1159.41	-2.63301	0.215415	-12.2229	2.34429e-34	1.76487e-31
chr10	91170343	91172312	1970	*	1157.62	-2.75965	0.225908	-12.2158	2.55937e-34	1.91863e-31
chr14	51088211	51096878	8668	*	2801.28	-2.56434	0.209935	-12.2149	2.58702e-34	1.93117e-31
chr13	93303260	93304739	1480	*	906.579	-3.15327	0.258167	-12.2141	2.61424e-34	1.9433e-31
chr6	35132618	35134805	2188	*	1136.45	-2.73711	0.224114	-12.213	2.64796e-34	1.96012e-31
chr16	18248008	18250487	2480	*	1636.05	-2.56863	0.210339	-12.2118	2.68726e-34	1.98093e-31
chr3	22074551	22078594	4044	*	1707.42	-2.56947	0.210425	-12.2108	2.7205e-34	1.99711e-31
chr18	39488375	39492108	3734	*	2672.78	-2.61827	0.214497	-12.2066	2.86757e-34	2.09637e-31
chr14	115040091	115042938	2848	*	1020.33	-2.71883	0.222748	-12.2059	2.89267e-34	2.10602e-31
chr13	85288039	85290045	2007	*	1861.68	-2.64367	0.216663	-12.2018	3.04141e-34	2.20523e-31
chr14	54685554	54687440	1887	*	1538.94	-2.77565	0.227537	-12.1986	3.16103e-34	2.28261e-31
chr15	84922212	84924214	2003	*	991.978	-2.64468	0.216829	-12.1971	3.2226e-34	2.31761e-31
chr9	104262095	104263676	1582	*	1203.13	-2.68356	0.220176	-12.1882	3.59072e-34	2.5719e-31
chr10	80248588	80250270	1683	*	784.544	-2.88328	0.236613	-12.1856	3.70776e-34	2.64503e-31
chr4	141059349	141061321	1973	*	1380.88	-2.54316	0.208735	-12.1837	3.79621e-34	2.69068e-31
chrX	101332098	101333501	1404	*	493.005	-3.03777	0.249333	-12.1836	3.80218e-34	2.69068e-31
chr7	42979746	42981015	1270	*	383.25	-3.85415	0.316696	-12.1699	4.49749e-34	3.17005e-31
chr6	122308126	122309454	1329	*	1075.68	-2.9914	0.245823	-12.1689	4.55291e-34	3.19638e-31
chr10	67095977	67097562	1586	*	796.849	-2.83343	0.232886	-12.1666	4.68252e-34	3.27438e-31
chr4	126201620	126203642	2023	*	1821	-2.51638	0.206857	-12.1648	4.78504e-34	3.33289e-31
chr5	122820802	122821803	1002	*	661.953	-2.91579	0.239738	-12.1624	4.92916e-34	3.41981e-31
chr7	4136394	4138324	1931	*	1621.11	-2.50275	0.205795	-12.1614	4.98824e-34	3.44729e-31
chr6	38433082	38435074	1993	*	1407.31	-2.54185	0.209039	-12.1597	5.09419e-34	3.5068e-31
chr14	122106402	122107782	1381	*	687.129	-2.79649	0.229989	-12.1592	5.12503e-34	3.51436e-31
chr9	88522519	88523676	1158	*	886.684	-2.79473	0.229937	-12.1544	5.43828e-34	3.71477e-31
chr11	23769778	23771911	2134	*	1155.54	-2.98205	0.245425	-12.1505	5.69853e-34	3.87757e-31
chr1	194993395	194995839	2445	*	636.604	-2.91163	0.239639	-12.1501	5.73282e-34	3.88595e-31
chr3	61362788	61366261	3474	*	1746.18	-2.50825	0.206496	-12.1467	5.97316e-34	4.03341e-31
chr4	43561699	43563560	1862	*	1088.27	-2.63378	0.216856	-12.1453	6.0762e-34	4.08739e-31
chr2	156179399	156181019	1621	*	1419.13	-2.85014	0.234825	-12.1373	6.7004e-34	4.49021e-31
chr6	85450528	85453002	2475	*	1490.26	-2.59204	0.213635	-12.133	7.06295e-34	4.7153e-31
chr6	17635135	17638220	3086	*	2035.42	-2.59506	0.213896	-12.1324	7.11679e-34	4.73339e-31
chr1	150392244	150394176	1933	*	2054	-2.49566	0.205767	-12.1286	7.4527e-34	4.93823e-31
chr5	93204870	93207229	2360	*	976.98	-2.9256	0.241306	-12.124	7.87888e-34	5.20115e-31
chr1	177441238	177444046	2809	*	1716.08	-2.62091	0.216246	-12.12	8.27431e-34	5.44188e-31
chr17	23801726	23804352	2627	*	1748.77	-2.49797	0.20613	-12.1184	8.43432e-34	5.52657e-31
chr18	56706684	56710296	3613	*	1712.36	-2.70631	0.223375	-12.1155	8.73807e-34	5.70447e-31
chr7	89979709	89981786	2078	*	1184.41	-2.69242	0.222268	-12.1134	8.96716e-34	5.83251e-31
chr17	78735595	78737464	1870	*	1526.93	-2.66346	0.219937	-12.1101	9.33365e-34	6.04865e-31
chr1	105989463	105992346	2884	*	2443.01	-2.47174	0.204187	-12.1053	9.90485e-34	6.39539e-31
chr15	96284697	96288789	4093	*	1793.03	-2.65794	0.219635	-12.1017	1.03493e-33	6.65805e-31
chr5	100038197	100040713	2517	*	1786.24	-2.69363	0.222638	-12.0987	1.07271e-33	6.87611e-31
chr12	55490299	55493685	3387	*	1952.47	-2.45827	0.2032	-12.0978	1.08508e-33	6.92557e-31
chr4	101646565	101648905	2341	*	2840.88	-2.41317	0.199477	-12.0975	1.08917e-33	6.92557e-31
chr5	76950577	76952109	1533	*	1179.94	-2.80114	0.231552	-12.0972	1.09217e-33	6.92557e-31
chr14	49065553	49066959	1407	*	614.785	-2.89229	0.239097	-12.0967	1.09889e-33	6.94331e-31
chr7	16398631	16402619	3989	*	2134.64	-2.44824	0.202403	-12.0959	1.11052e-33	6.99184e-31
chr3	135437392	135440804	3413	*	2990.59	-2.46042	0.203441	-12.094	1.1356e-33	7.12436e-31
chr17	30003691	30006116	2426	*	1455.32	-2.51179	0.207733	-12.0914	1.17265e-33	7.33081e-31
chr11	88046597	88048784	2188	*	722.746	-2.87218	0.23756	-12.0903	1.18782e-33	7.39949e-31
chr1	34438724	34440509	1786	*	1327.79	-2.60126	0.215189	-12.0883	1.2182e-33	7.5621e-31
chr13	45108331	45110188	1858	*	1057.93	-2.63259	0.217821	-12.086	1.25244e-33	7.733e-31
chr14	120909985	120912270	2286	*	1500.74	-2.5315	0.209459	-12.0859	1.25447e-33	7.733e-31
chr17	35840983	35842630	1648	*	1287.98	-2.5456	0.21066	-12.0839	1.28402e-33	7.88766e-31
chr18	9449129	9451451	2323	*	1536.39	-2.50919	0.207679	-12.082	1.31438e-33	8.04626e-31
chr4	33247079	33249338	2260	*	3337.84	-2.39078	0.197914	-12.0799	1.34904e-33	8.22991e-31
chr6	56923433	56924583	1151	*	803.65	-2.7617	0.228651	-12.0782	1.37683e-33	8.3706e-31
chr9	31279337	31281871	2535	*	1988.41	-2.78823	0.230942	-12.0733	1.46203e-33	8.85814e-31
chr10	111163969	111166048	2080	*	1513.34	-2.51513	0.208385	-12.0696	1.52832e-33	9.22821e-31
chr10	118084840	118086675	1836	*	993.774	-3.05211	0.252896	-12.0686	1.54662e-33	9.30691e-31
chr11	116029105	116031713	2609	*	1172.41	-2.57489	0.213489	-12.061	1.69758e-33	1.01807e-30
chr10	53595936	53597912	1977	*	1247.84	-2.72028	0.225735	-12.0508	1.92144e-33	1.14843e-30
chr14	118936847	118939183	2337	*	1469.33	-2.58571	0.214618	-12.048	1.987e-33	1.18361e-30
chr17	26937975	26940457	2483	*	1577.07	-2.48831	0.20656	-12.0465	2.02484e-33	1.20211e-30
chr11	103114587	103118069	3483	*	1573.19	-2.55994	0.21261	-12.0405	2.17583e-33	1.28743e-30
chr12	31948952	31951717	2766	*	3126.29	-2.39369	0.19881	-12.0401	2.18726e-33	1.28988e-30
chr9	56417060	56419453	2394	*	1637.32	-2.57341	0.213805	-12.0363	2.29128e-33	1.34673e-30
chr12	78860136	78862483	2348	*	1413.66	-2.65419	0.220696	-12.0264	2.58027e-33	1.51157e-30
chr12	111536976	111539543	2568	*	2127.38	-2.45241	0.204023	-12.0203	2.78109e-33	1.62384e-30
chr14	52103511	52107733	4223	*	2283.78	-2.52962	0.210554	-12.0141	2.99536e-33	1.74319e-30
chr12	116280128	116282323	2196	*	1831.9	-2.54685	0.21202	-12.0123	3.06266e-33	1.77652e-30
chr2	122376951	122379166	2216	*	1028.12	-2.75879	0.229683	-12.0113	3.09988e-33	1.79223e-30
chr11	87425956	87428088	2133	*	702.015	-3.00338	0.250091	-12.0091	3.18109e-33	1.83319e-30
chr3	142880950	142882803	1854	*	1319.82	-2.52724	0.210467	-12.0078	3.23364e-33	1.85742e-30
chr6	149308884	149310206	1323	*	718.454	-3.09704	0.257954	-12.0062	3.29765e-33	1.88806e-30
chr5	102068779	102071447	2669	*	1236.43	-2.5318	0.210936	-12.0027	3.43942e-33	1.96288e-30
chr8	72474349	72476065	1717	*	852.836	-2.66378	0.221954	-12.0015	3.49065e-33	1.98571e-30
chr2	34771084	34773159	2076	*	1158.26	-2.57744	0.214795	-11.9995	3.57489e-33	2.02711e-30
chr15	102073185	102074828	1644	*	923.32	-2.66602	0.222183	-11.9992	3.58707e-33	2.02752e-30
chr1	176813068	176815302	2235	*	2286.18	-2.54018	0.21173	-11.9973	3.67166e-33	2.06629e-30
chr16	3743033	3744816	1784	*	1140.94	-2.57567	0.214694	-11.997	3.68505e-33	2.06629e-30
chr14	45048960	45050620	1661	*	889.756	-2.89897	0.241644	-11.9969	3.6907e-33	2.06629e-30
chr4	45011466	45013801	2336	*	2428.69	-2.43636	0.203103	-11.9957	3.74148e-33	2.08289e-30
chr19	41980505	41983209	2705	*	2703.85	-2.46115	0.20517	-11.9957	3.7439e-33	2.08289e-30
chr3	121814516	121815745	1230	*	680.956	-2.76169	0.23026	-11.9938	3.82965e-33	2.12392e-30
chr11	77385451	77387514	2064	*	553.595	-2.90323	0.242108	-11.9914	3.94001e-33	2.1783e-30
chr2	127269526	127271349	1824	*	1073.05	-2.61657	0.218256	-11.9885	4.08023e-33	2.24879e-30
chr5	134687256	134689686	2431	*	1900.69	-2.51199	0.209539	-11.9882	4.09875e-33	2.25198e-30
chr13	29983182	29987015	3834	*	3144.92	-2.58808	0.215937	-11.9854	4.24002e-33	2.32239e-30
chr7	100371440	100372618	1179	*	900.732	-2.63024	0.21946	-11.9851	4.25543e-33	2.32364e-30
chr2	44926058	44927976	1919	*	1084.76	-2.91124	0.242946	-11.9831	4.35873e-33	2.37272e-30
chr12	118300690	118303172	2483	*	3647.41	-2.36793	0.197641	-11.981	4.46987e-33	2.42575e-30
chr7	19226615	19229718	3104	*	3008.52	-2.41854	0.20187	-11.9807	4.4862e-33	2.42717e-30
chrX	151520049	151521615	1567	*	820.673	-2.67961	0.223713	-11.9779	4.63958e-33	2.5025e-30
chr6	71830842	71832094	1253	*	1174.99	-2.86294	0.239045	-11.9765	4.71562e-33	2.53578e-30
chr13	23697472	23698871	1400	*	511.688	-2.91771	0.243629	-11.976	4.74464e-33	2.54366e-30
chr5	100415717	100416873	1157	*	761.135	-2.88562	0.241042	-11.9714	5.01659e-33	2.68133e-30
chr15	34081967	34084609	2643	*	1131.1	-2.56359	0.214162	-11.9703	5.08436e-33	2.70937e-30
chr12	69371103	69373444	2342	*	902.508	-2.64481	0.220982	-11.9685	5.19806e-33	2.76164e-30
chr13	69533179	69536226	3048	*	1800.02	-2.74268	0.229172	-11.9678	5.23977e-33	2.77546e-30
chr5	143526634	143528813	2180	*	784.646	-2.66958	0.223196	-11.9607	5.70635e-33	3.01358e-30
chr13	23682936	23685612	2677	*	970.923	-3.09607	0.258862	-11.9603	5.73251e-33	3.01839e-30
chr6	95359113	95361325	2213	*	580.201	-2.97438	0.248698	-11.9598	5.7715e-33	3.0299e-30
chr5	32134793	32137914	3122	*	1328.86	-2.68441	0.224516	-11.9564	6.01075e-33	3.14617e-30
chr5	45855647	45858399	2753	*	1670.04	-2.6627	0.222876	-11.947	6.73042e-33	3.51246e-30
chrX	8096109	8097534	1426	*	847.893	-2.70926	0.226823	-11.9444	6.94578e-33	3.6142e-30
chr10	40348431	40350465	2035	*	1286.63	-2.76644	0.23164	-11.9429	7.07379e-33	3.67001e-30
chr8	4676820	4679437	2618	*	1479.89	-2.91044	0.243703	-11.9426	7.10075e-33	3.67322e-30
chr7	137410041	137411918	1878	*	1427.02	-2.64488	0.221495	-11.941	7.23062e-33	3.7295e-30
chr3	103399450	103401849	2400	*	1882.1	-2.53923	0.212653	-11.9407	7.26038e-33	3.73397e-30
chr4	137593185	137594955	1771	*	1024.74	-2.60167	0.218021	-11.9331	7.9507e-33	4.07714e-30
chr15	82146438	82148116	1679	*	1022.92	-2.59577	0.21753	-11.9329	7.97595e-33	4.07827e-30
chr3	51275691	51277999	2309	*	1269.61	-2.76774	0.231989	-11.9305	8.21071e-33	4.18621e-30
chr14	51062350	51066078	3729	*	1221.96	-2.83164	0.237354	-11.9301	8.25152e-33	4.19492e-30
chr4	151057137	151058698	1562	*	1264.45	-2.51592	0.211037	-11.9217	9.12093e-33	4.61633e-30
chr12	75668920	75670464	1545	*	1471.75	-2.53471	0.212615	-11.9216	9.13261e-33	4.61633e-30
chr8	22593040	22594648	1609	*	1159.52	-2.57115	0.215677	-11.9213	9.16619e-33	4.6201e-30
chr11	104441330	104443432	2103	*	1121.22	-2.68886	0.225571	-11.9202	9.28433e-33	4.66635e-30
chr10	94687769	94689423	1655	*	884.044	-3.05883	0.256666	-11.9176	9.58791e-33	4.80528e-30
chr6	146170095	146171378	1284	*	886.281	-2.69938	0.226561	-11.9146	9.9363e-33	4.96582e-30
chr8	83606607	83609196	2590	*	1783.67	-2.44302	0.205052	-11.9142	9.98765e-33	4.97742e-30
chr14	54516570	54518229	1660	*	1173.31	-2.60095	0.218329	-11.913	1.0124e-32	5.03122e-30
chr5	122501177	122503260	2084	*	971.644	-2.59141	0.217573	-11.9105	1.04297e-32	5.15937e-30
chr3	127552599	127553878	1280	*	1309.93	-2.57655	0.216327	-11.9105	1.04402e-32	5.15937e-30
chr18	67723614	67725347	1734	*	1380.25	-2.60384	0.218667	-11.9077	1.07858e-32	5.31531e-30
chr1	16656262	16657779	1518	*	778.553	-2.85256	0.239602	-11.9054	1.10897e-32	5.44989e-30
chr19	32755594	32759056	3463	*	1963.94	-2.52367	0.212027	-11.9025	1.14788e-32	5.60989e-30
chr15	58887525	58890049	2525	*	1409.5	-2.51039	0.210915	-11.9024	1.15003e-32	5.60989e-30
chr17	80206086	80208141	2056	*	1138.77	-2.58682	0.217338	-11.9023	1.15104e-32	5.60989e-30
chr19	29250746	29252638	1893	*	992.663	-2.68567	0.225667	-11.9011	1.16862e-32	5.6799e-30
chr7	101106463	101110317	3855	*	2105.59	-2.42787	0.204029	-11.8996	1.18924e-32	5.7643e-30
chr19	11964945	11967075	2131	*	2398.57	-2.38819	0.200741	-11.8969	1.22895e-32	5.94049e-30
chrX	94177591	94178469	879	*	479.215	-2.90517	0.244212	-11.8961	1.24004e-32	5.97779e-30
chr6	21949104	21950834	1731	*	1200.21	-2.68152	0.225435	-11.8948	1.25892e-32	6.0424e-30
chr19	43674083	43676212	2130	*	1971.88	-2.61606	0.219934	-11.8948	1.26028e-32	6.0424e-30
chr14	54553603	54554910	1308	*	511.51	-3.0046	0.252612	-11.8941	1.2702e-32	6.07281e-30
chr4	129741245	129743395	2151	*	1032.91	-2.815	0.236677	-11.8939	1.27348e-32	6.07281e-30
chr3	58524954	58526433	1480	*	1376.99	-2.50724	0.210819	-11.8928	1.28945e-32	6.13241e-30
chr7	28807758	28814006	6249	*	2843.94	-2.37311	0.199561	-11.8917	1.30756e-32	6.20185e-30
chr1	60097450	60098762	1313	*	617.59	-2.84709	0.239557	-11.8848	1.41928e-32	6.71376e-30
chr17	29489504	29492378	2875	*	1398.69	-2.47397	0.208184	-11.8836	1.44046e-32	6.79577e-30
chr10	42501187	42503194	2008	*	1476.93	-2.49554	0.210005	-11.8832	1.44718e-32	6.80933e-30
chr7	127511425	127513530	2106	*	1338.51	-2.49184	0.209715	-11.882	1.46761e-32	6.88713e-30
chr3	95817811	95820319	2509	*	1049.41	-2.60498	0.219319	-11.8776	1.5482e-32	7.24613e-30
chr2	11500449	11504094	3646	*	1828.22	-2.62328	0.220904	-11.8752	1.59261e-32	7.43428e-30
chr12	32952270	32955096	2827	*	1935.16	-2.42358	0.204105	-11.8742	1.61202e-32	7.50512e-30
chr5	53588235	53591846	3612	*	2066.2	-2.53412	0.213523	-11.8681	1.7329e-32	8.04672e-30
chr11	104549591	104551132	1542	*	521.281	-2.98781	0.251795	-11.866	1.77735e-32	8.2315e-30
chr16	91645721	91648731	3011	*	1279.55	-2.60811	0.219819	-11.8648	1.80386e-32	8.33246e-30
chr10	20311409	20313524	2116	*	1946	-2.42482	0.204431	-11.8613	1.8796e-32	8.65971e-30
chr3	100921416	100923553	2138	*	1535.75	-2.51573	0.2121	-11.861	1.88679e-32	8.67029e-30
chr12	52602833	52605410	2578	*	1005.62	-2.82278	0.238	-11.8604	1.90077e-32	8.7119e-30
chr9	4308943	4310547	1605	*	1571.45	-2.49217	0.210159	-11.8585	1.94407e-32	8.88732e-30
chr5	20881238	20882981	1744	*	2208.92	-2.41625	0.203789	-11.8566	1.98839e-32	9.0665e-30
chr17	15704116	15706262	2147	*	1034.7	-2.70111	0.227836	-11.8555	2.01534e-32	9.16576e-30
chr3	107330430	107334556	4127	*	2936.12	-2.42051	0.204188	-11.8543	2.04334e-32	9.26927e-30
chr5	52189667	52191212	1546	*	860.464	-2.67798	0.225971	-11.851	2.12729e-32	9.62541e-30
chr5	139251353	139254334	2982	*	1545.6	-2.45911	0.207519	-11.85	2.15145e-32	9.70988e-30
chr18	57739976	57740518	543	*	233.244	-3.72735	0.314562	-11.8493	2.1691e-32	9.76466e-30
chr5	33377657	33379380	1724	*	1340.29	-2.53932	0.214328	-11.8478	2.20853e-32	9.91691e-30
chr7	127206134	127209735	3602	*	2490.85	-2.37254	0.200266	-11.8469	2.2325e-32	9.99915e-30
chr3	101603403	101605196	1794	*	1316.65	-2.63058	0.222086	-11.8448	2.2883e-32	1.02232e-29
chr7	67950405	67954242	3838	*	1411.14	-2.46575	0.208179	-11.8444	2.3012e-32	1.0255e-29
chr8	54529089	54530701	1613	*	1210.95	-2.49842	0.210996	-11.841	2.39444e-32	1.06436e-29
chr13	43398121	43398998	878	*	380.22	-3.11953	0.263517	-11.8381	2.48073e-32	1.09996e-29
chr9	111270924	111272778	1855	*	1574.84	-2.74212	0.231722	-11.8337	2.61512e-32	1.15579e-29
chr17	10317604	10320673	3070	*	1447.34	-2.66134	0.224899	-11.8335	2.61971e-32	1.15579e-29
chr2	128943167	128944361	1195	*	635.364	-2.89783	0.244926	-11.8314	2.68566e-32	1.18194e-29
chr19	55741179	55741970	792	*	418.782	-3.07998	0.260342	-11.8305	2.71468e-32	1.18888e-29
chr12	83928814	83930033	1220	*	619.901	-2.85547	0.241365	-11.8305	2.71488e-32	1.18888e-29
chr5	115156970	115160030	3061	*	2254.02	-2.41598	0.204221	-11.8302	2.72344e-32	1.18969e-29
chr6	134897294	134898817	1524	*	538.341	-2.91112	0.246126	-11.8277	2.80607e-32	1.22276e-29
chr2	48813269	48815449	2181	*	641.429	-2.75233	0.23274	-11.8258	2.87207e-32	1.24845e-29
chr4	132421655	132423175	1521	*	1136.32	-2.59636	0.219566	-11.825	2.89916e-32	1.25713e-29
chr11	59162990	59164296	1307	*	883.414	-2.59824	0.219729	-11.8247	2.90906e-32	1.25834e-29
chr4	141789722	141791705	1984	*	1255.15	-2.6964	0.228175	-11.8173	3.17776e-32	1.37122e-29
chr13	92354034	92355765	1732	*	2209.27	-2.4974	0.21136	-11.8158	3.23347e-32	1.39186e-29
chr3	105686881	105688745	1865	*	800.226	-2.74092	0.231979	-11.8154	3.25106e-32	1.39604e-29
chr11	11808635	11809750	1116	*	609.956	-3.04134	0.257418	-11.8148	3.27339e-32	1.40222e-29
chr12	85373708	85375325	1618	*	572.386	-2.99982	0.253914	-11.8143	3.29156e-32	1.4066e-29
chr2	128966826	128968549	1724	*	902.852	-2.65462	0.224931	-11.8019	3.81526e-32	1.62647e-29
chr15	58075410	58077414	2005	*	1913.87	-2.50218	0.212077	-11.7985	3.97364e-32	1.68991e-29
chr1	138856113	138857135	1023	*	794.793	-2.67803	0.226998	-11.7976	4.01721e-32	1.70435e-29
chr12	11265356	11266829	1474	*	1544.07	-2.5965	0.220123	-11.7957	4.10778e-32	1.7386e-29
chr11	74723150	74724932	1783	*	1099.56	-2.61833	0.222047	-11.7918	4.30432e-32	1.81744e-29
chr12	8921185	8923251	2067	*	1520.28	-2.9422	0.249536	-11.7907	4.35972e-32	1.83645e-29
chr5	27790718	27792290	1573	*	1140.46	-2.50552	0.21252	-11.7896	4.41561e-32	1.85557e-29
chr4	83524705	83526157	1453	*	858.746	-2.60782	0.221248	-11.7869	4.56089e-32	1.91208e-29
chr1	178335721	178338828	3108	*	1410.95	-2.54476	0.215943	-11.7844	4.69819e-32	1.96499e-29
chr9	100545266	100546781	1516	*	1332.54	-2.73884	0.232463	-11.7819	4.84101e-32	2.01995e-29
chrX	167207630	167211045	3416	*	1097.86	-2.62085	0.222476	-11.7803	4.92916e-32	2.05189e-29
chr15	102670334	102673164	2831	*	1166.27	-2.50873	0.213013	-11.7774	5.1043e-32	2.11981e-29
chr5	149183709	149185630	1922	*	1744.29	-2.66253	0.226133	-11.7742	5.30142e-32	2.19651e-29
chr17	56078186	56082186	4001	*	3747.37	-2.31828	0.19691	-11.7733	5.35928e-32	2.2153e-29
chr3	106721287	106722741	1455	*	1090.92	-2.99401	0.254351	-11.7712	5.49605e-32	2.26654e-29
chr4	132210360	132212850	2491	*	918.019	-2.66394	0.226339	-11.7697	5.59437e-32	2.30172e-29
chr2	131261717	131263621	1905	*	1017.92	-2.91005	0.247274	-11.7685	5.67345e-32	2.32884e-29
chr11	102294314	102298151	3838	*	2138.27	-2.3863	0.202866	-11.7629	6.06103e-32	2.48218e-29
chr17	29031386	29033183	1798	*	758.278	-2.71322	0.230665	-11.7626	6.08396e-32	2.48581e-29
chr5	115299646	115301915	2270	*	1025.24	-2.61109	0.222004	-11.7615	6.16512e-32	2.51317e-29
chr3	100683935	100686505	2571	*	728.36	-2.66075	0.226251	-11.7602	6.26087e-32	2.54633e-29
chr14	32085008	32086531	1524	*	668.559	-3.17685	0.270167	-11.7588	6.36213e-32	2.58158e-29
chr7	110120995	110123339	2345	*	1592.66	-2.64367	0.224861	-11.7569	6.50695e-32	2.6343e-29
chr15	80030059	80031620	1562	*	994.435	-2.90403	0.247094	-11.7527	6.83999e-32	2.76281e-29
chr12	87386815	87388925	2111	*	1361.48	-2.62221	0.223123	-11.7523	6.87269e-32	2.7697e-29
chr17	34116397	34125166	8770	*	4729.41	-2.36636	0.201365	-11.7516	6.93028e-32	2.78656e-29
chr11	31869904	31871664	1761	*	1399.19	-2.45437	0.208865	-11.751	6.98028e-32	2.80029e-29
chr2	157278862	157279946	1085	*	675.015	-2.75499	0.234486	-11.7491	7.13984e-32	2.85783e-29
chr14	61970085	61972321	2237	*	1087.62	-2.62271	0.223265	-11.7471	7.3086e-32	2.91877e-29
chr3	144718603	144721385	2783	*	2034.52	-2.46748	0.210101	-11.7443	7.55817e-32	3.01164e-29
chr6	86437610	86439343	1734	*	601.329	-2.76707	0.235702	-11.7397	7.97568e-32	3.17086e-29
chr16	96126666	96128818	2153	*	1956.17	-2.38526	0.203192	-11.739	8.04348e-32	3.19065e-29
chr5	23432150	23435975	3826	*	2977.24	-2.32824	0.198364	-11.7372	8.21421e-32	3.25108e-29
chr4	40142322	40144161	1840	*	1655.29	-2.51275	0.214104	-11.7361	8.32289e-32	3.28674e-29
chr2	70824574	70826177	1604	*	733.69	-2.76574	0.235683	-11.735	8.43303e-32	3.32282e-29
chr4	129057593	129059724	2132	*	719.214	-2.77071	0.236113	-11.7347	8.46232e-32	3.32695e-29
chr9	47733414	47735209	1796	*	1055.28	-2.54412	0.216925	-11.7281	9.15037e-32	3.58948e-29
chr3	109026508	109028776	2269	*	767.855	-2.73028	0.232885	-11.7238	9.62937e-32	3.76902e-29
chr2	83723761	83725593	1833	*	1036.77	-2.71514	0.231698	-11.7184	1.0254e-31	4.00464e-29
chr5	9160902	9162672	1771	*	661.962	-2.75116	0.234785	-11.7178	1.03309e-31	4.02579e-29
chr3	104511132	104512825	1694	*	1067.13	-2.95268	0.252015	-11.7163	1.05203e-31	4.0906e-29
chr1	37996465	37999056	2592	*	1564.04	-2.43535	0.207896	-11.7143	1.07734e-31	4.1798e-29
chr13	111724940	111726131	1192	*	984.326	-2.95355	0.252139	-11.714	1.08085e-31	4.18424e-29
chr10	91081935	91083600	1666	*	1632.35	-2.44023	0.208356	-11.7118	1.10875e-31	4.28292e-29
chr13	101766752	101769029	2278	*	1462.91	-2.47386	0.21124	-11.7111	1.11789e-31	4.30879e-29
chrX	42148013	42149339	1327	*	512.644	-2.84261	0.242736	-11.7107	1.12344e-31	4.31238e-29
chr18	34953838	34955581	1744	*	964.12	-2.71564	0.231894	-11.7107	1.12369e-31	4.31238e-29
chr19	10524811	10526202	1392	*	1023.97	-2.81489	0.240538	-11.7025	1.23755e-31	4.73905e-29
chr9	7836416	7838185	1770	*	941.665	-2.68704	0.229668	-11.6996	1.27982e-31	4.89033e-29
chr5	120610977	120614063	3087	*	2723.06	-2.33519	0.199608	-11.6989	1.29151e-31	4.92437e-29
chr4	133966786	133969127	2342	*	1115.69	-2.56472	0.219235	-11.6985	1.29715e-31	4.93521e-29
chr4	40721762	40723620	1859	*	1286.24	-2.76248	0.236158	-11.6976	1.31088e-31	4.97675e-29
chr14	99045414	99047111	1698	*	931.399	-2.64405	0.226065	-11.696	1.33646e-31	5.06301e-29
chr4	132921976	132923297	1322	*	1414.15	-2.44859	0.209381	-11.6944	1.36135e-31	5.14628e-29
chr5	33656586	33659310	2725	*	1714.9	-2.43541	0.208319	-11.6908	1.42114e-31	5.36086e-29
chr6	124828059	124831068	3010	*	3215.25	-2.39632	0.205001	-11.6893	1.44519e-31	5.43997e-29
chr8	119909834	119911669	1836	*	660.993	-2.72432	0.233092	-11.6878	1.47212e-31	5.52956e-29
chr4	131872732	131874650	1919	*	874.061	-2.78305	0.238132	-11.687	1.48543e-31	5.56775e-29
chr2	19656960	19659544	2585	*	2038.26	-2.52303	0.215908	-11.6857	1.5088e-31	5.64339e-29
chrX	142389410	142391112	1703	*	536.075	-2.96402	0.253661	-11.685	1.52134e-31	5.67828e-29
chr11	103965718	103967501	1784	*	951.643	-2.61022	0.223488	-11.6795	1.623e-31	6.04496e-29
chr2	156861908	156864393	2486	*	1017.75	-2.6161	0.224049	-11.6765	1.68086e-31	6.24733e-29
chr3	54734305	54736459	2155	*	1556.96	-2.5198	0.215836	-11.6746	1.71927e-31	6.37671e-29
chr2	144008701	144012098	3398	*	3257.11	-2.33846	0.200383	-11.67	1.8148e-31	6.70481e-29
chr5	123393918	123396632	2715	*	1407.12	-2.44005	0.209088	-11.6699	1.81532e-31	6.70481e-29
chr17	24548815	24551298	2484	*	2297.07	-2.38203	0.204134	-11.6689	1.83724e-31	6.77165e-29
chr10	128058281	128059999	1719	*	680.204	-2.96411	0.254096	-11.6653	1.91678e-31	7.05012e-29
chr1	85792937	85794652	1716	*	732.571	-2.65295	0.227453	-11.6637	1.95312e-31	7.1689e-29
chr18	84084917	84089559	4643	*	1488.16	-2.4195	0.207449	-11.6631	1.96822e-31	7.20935e-29
chr2	104492977	104495017	2041	*	1004.24	-2.73663	0.234649	-11.6627	1.97776e-31	7.22932e-29
chr18	34930790	34932855	2066	*	1616.97	-2.45868	0.210926	-11.6566	2.12279e-31	7.74344e-29
chr1	184032584	184035151	2568	*	1416.78	-2.46694	0.211649	-11.6558	2.14329e-31	7.80215e-29
chr17	35915406	35921708	6303	*	2463.22	-2.42151	0.207762	-11.6552	2.15755e-31	7.83794e-29
chr11	87126562	87127968	1407	*	541.484	-2.77475	0.238185	-11.6495	2.30737e-31	8.36502e-29
chr1	151499940	151501492	1553	*	1111.58	-2.5465	0.218602	-11.649	2.32033e-31	8.39481e-29
chr17	25015070	25017206	2137	*	1281.24	-2.58004	0.221593	-11.6431	2.4868e-31	8.97309e-29
chr8	80738144	80740267	2124	*	1399.27	-2.60478	0.22372	-11.643	2.49031e-31	8.97309e-29
chr12	80111014	80116915	5902	*	1462.85	-2.4212	0.207956	-11.6428	2.4965e-31	8.9771e-29
chr9	119321304	119323673	2370	*	1160.33	-2.69538	0.231523	-11.642	2.52135e-31	9.04805e-29
chr18	35561640	35563184	1545	*	712.682	-2.72893	0.234415	-11.6414	2.53733e-31	9.08698e-29
chr3	96726849	96728736	1888	*	809.482	-2.60365	0.223701	-11.639	2.61175e-31	9.33462e-29
chr14	102979579	102983793	4215	*	2674.11	-2.46479	0.211776	-11.6386	2.62181e-31	9.35169e-29
chr14	56777359	56779148	1790	*	866.969	-2.58925	0.222509	-11.6366	2.68585e-31	9.56081e-29
chr19	12794551	12797003	2453	*	2387.04	-2.46428	0.211814	-11.6342	2.76249e-31	9.80126e-29
chr13	80884483	80886748	2266	*	2552.13	-2.5428	0.218564	-11.6341	2.76448e-31	9.80126e-29
chr4	33030410	33031949	1540	*	935.895	-2.83167	0.243651	-11.6218	3.19217e-31	1.12862e-28
chr12	71014814	71017529	2716	*	1882.7	-2.4341	0.209444	-11.6217	3.19606e-31	1.12862e-28
chr7	25237010	25241978	4969	*	2623.18	-2.50106	0.215209	-11.6215	3.20343e-31	1.12897e-28
chr12	40445116	40447728	2613	*	1904.67	-2.41895	0.208219	-11.6173	3.36511e-31	1.18359e-28
chr11	69979790	69981946	2157	*	995.849	-2.51473	0.216549	-11.6128	3.54922e-31	1.24587e-28
chr6	71270257	71273006	2750	*	1563.31	-2.81114	0.242104	-11.6113	3.61147e-31	1.26521e-28
chr7	67461141	67465083	3943	*	2522.46	-2.35409	0.202774	-11.6094	3.69063e-31	1.29039e-28
chr12	80944879	80946789	1911	*	1083.56	-2.49508	0.214938	-11.6084	3.73582e-31	1.30355e-28
chr11	93884711	93887450	2740	*	1365.88	-2.4993	0.215304	-11.6082	3.74303e-31	1.30355e-28
chr10	58445925	58447735	1811	*	1016.62	-2.89055	0.249094	-11.6043	3.91937e-31	1.36229e-28
chr18	36734227	36736479	2253	*	968.236	-2.53293	0.218282	-11.6039	3.93526e-31	1.36512e-28
chrX	7840886	7842486	1601	*	1098.42	-2.53825	0.218751	-11.6034	3.96043e-31	1.37117e-28
chr11	87461597	87463065	1469	*	924.448	-2.77348	0.239165	-11.5965	4.29178e-31	1.48299e-28
chr2	126674463	126676523	2061	*	678.045	-2.71974	0.234575	-11.5943	4.40396e-31	1.51878e-28
chr4	116555785	116558131	2347	*	1303.98	-2.44351	0.210797	-11.5918	4.5363e-31	1.56138e-28
chr3	58690674	58693045	2372	*	1059.14	-2.58021	0.222601	-11.5912	4.56629e-31	1.56865e-28
chrX	94121989	94123715	1727	*	798.883	-2.88018	0.248507	-11.5899	4.6351e-31	1.5892e-28
chr7	92560778	92562180	1403	*	731.941	-2.89877	0.250139	-11.5886	4.70557e-31	1.61024e-28
chr1	89069380	89071439	2060	*	1237.49	-2.54758	0.219923	-11.584	4.96952e-31	1.69728e-28
chr1	64118407	64122691	4285	*	2276.31	-2.329	0.201094	-11.5816	5.10549e-31	1.74036e-28
chr19	5801706	5805213	3508	*	1364.17	-2.80071	0.24186	-11.5799	5.21098e-31	1.77291e-28
chr2	53190324	53192732	2409	*	2257.41	-2.54988	0.220203	-11.5797	5.22376e-31	1.77384e-28
chrX	152015884	152017158	1275	*	534.81	-3.01111	0.260225	-11.5712	5.76741e-31	1.9547e-28
chr4	133755986	133757812	1827	*	765.476	-2.59869	0.224616	-11.5695	5.88381e-31	1.99034e-28
chr7	27472293	27475667	3375	*	2555.24	-2.47361	0.213818	-11.5688	5.93353e-31	2.00333e-28
chr7	35055676	35057652	1977	*	1143.6	-2.47554	0.21407	-11.5641	6.26243e-31	2.11034e-28
chr17	46750586	46752722	2137	*	1027.53	-2.55331	0.220852	-11.5612	6.4801e-31	2.17954e-28
chr5	53997817	53999880	2064	*	909.898	-2.56163	0.221595	-11.56	6.5741e-31	2.20318e-28
chr1	4857299	4858635	1337	*	945.082	-2.58053	0.22323	-11.5599	6.57527e-31	2.20318e-28
chr19	36925496	36926894	1399	*	526.405	-2.88717	0.2498	-11.5579	6.73138e-31	2.25122e-28
chr3	79285904	79288343	2440	*	1216.6	-2.57044	0.222472	-11.554	7.04529e-31	2.35176e-28
chr13	59584432	59586324	1893	*	882.226	-2.71323	0.234851	-11.553	7.13128e-31	2.37598e-28
chr6	95116687	95118777	2091	*	1183.96	-2.61578	0.226455	-11.551	7.29809e-31	2.42699e-28
chr11	101657251	101659338	2088	*	793.328	-2.98133	0.258161	-11.5483	7.52557e-31	2.49794e-28
chr3	51483404	51485088	1685	*	1043.37	-2.59214	0.224496	-11.5465	7.68936e-31	2.54752e-28
chr8	46551585	46552921	1337	*	733.019	-2.59897	0.225121	-11.5448	7.84649e-31	2.59472e-28
chr11	69058430	69065037	6608	*	2093.14	-2.35597	0.204076	-11.5446	7.86336e-31	2.59545e-28
chr5	135186400	135188311	1912	*	1608.23	-2.52451	0.218685	-11.5441	7.90928e-31	2.60575e-28
chr19	12008872	12012824	3953	*	1276.63	-2.64292	0.229025	-11.5399	8.30232e-31	2.73015e-28
chr11	58301141	58303303	2163	*	1120.67	-2.54665	0.220688	-11.5396	8.33256e-31	2.73501e-28
chr1	60070652	60071131	480	*	183.283	-4.49683	0.389763	-11.5373	8.55257e-31	2.80203e-28
chr19	18670143	18671897	1755	*	965.732	-2.53618	0.219867	-11.535	8.78523e-31	2.87293e-28
chr2	30065752	30067648	1897	*	1296	-2.55316	0.221347	-11.5347	8.82338e-31	2.88008e-28
chr7	56049712	56050863	1152	*	1061.75	-2.56386	0.222291	-11.5338	8.91244e-31	2.9038e-28
chr14	121378238	121380303	2066	*	1285.72	-2.51805	0.218341	-11.5326	9.03282e-31	2.93761e-28
chr11	106215208	106217537	2330	*	1568.65	-2.56849	0.222759	-11.5304	9.274e-31	3.01051e-28
chr1	55130659	55131970	1312	*	790.891	-2.63147	0.228243	-11.5292	9.39618e-31	3.04459e-28
chr5	31047650	31049043	1394	*	1489.41	-2.50475	0.217271	-11.5282	9.50669e-31	3.07476e-28
chr2	18996672	18999342	2671	*	1342.99	-2.44907	0.212455	-11.5275	9.59134e-31	3.09648e-28
chr17	35134516	35136676	2161	*	649.605	-2.70083	0.234309	-11.5268	9.66669e-31	3.11512e-28
chr2	132262427	132264929	2503	*	1000.03	-2.58149	0.223959	-11.5266	9.68623e-31	3.11574e-28
chr12	72084333	72086926	2594	*	2002.4	-2.41673	0.209687	-11.5254	9.82462e-31	3.15452e-28
chr14	56810499	56813117	2619	*	1675.6	-2.49197	0.21622	-11.5252	9.85037e-31	3.15706e-28
chr8	70233740	70235049	1310	*	695.213	-2.63758	0.228859	-11.5249	9.88273e-31	3.16171e-28
chr1	132007230	132008694	1465	*	693.643	-2.7602	0.239503	-11.5247	9.90681e-31	3.16369e-28
chr11	116842285	116844836	2552	*	1761.74	-2.3726	0.205875	-11.5245	9.93055e-31	3.16556e-28
chr14	65148998	65150697	1700	*	1130.58	-2.45966	0.213444	-11.5236	1.00272e-30	3.19061e-28
chr4	32614847	32616023	1177	*	886.552	-2.59726	0.225405	-11.5226	1.01503e-30	3.22398e-28
chr3	113629480	113630942	1463	*	853.341	-2.53112	0.219757	-11.5178	1.07304e-30	3.40213e-28
chr8	105859892	105861519	1628	*	1213.62	-2.50735	0.217749	-11.5149	1.1105e-30	3.51418e-28
chr15	81584644	81586990	2347	*	1328.82	-2.46114	0.213739	-11.5147	1.11235e-30	3.51418e-28
chr2	97039931	97041535	1605	*	526.85	-3.46644	0.301081	-11.5133	1.13013e-30	3.56397e-28
chr3	53462583	53464542	1960	*	955.928	-2.67438	0.232326	-11.5114	1.15649e-30	3.64061e-28
chr12	40557798	40559634	1837	*	770.173	-2.56411	0.222875	-11.5047	1.249e-30	3.92486e-28
chr11	53890611	53892420	1810	*	1310.7	-2.41227	0.209727	-11.502	1.28912e-30	4.04373e-28
chr14	55681077	55682506	1430	*	771.098	-2.60452	0.226483	-11.4998	1.32149e-30	4.13795e-28
chr5	25529015	25530609	1595	*	1740.36	-2.39382	0.208169	-11.4994	1.32808e-30	4.15123e-28
chr15	39111998	39113386	1389	*	1123.6	-2.46313	0.214204	-11.499	1.33453e-30	4.16404e-28
chr11	102284138	102285671	1534	*	569.149	-2.70812	0.235521	-11.4984	1.34346e-30	4.18454e-28
chr11	6546041	6548204	2164	*	856.018	-2.65401	0.230828	-11.4978	1.35341e-30	4.2081e-28
chr19	46760457	46763267	2811	*	2159.99	-2.36418	0.205666	-11.4953	1.39376e-30	4.32596e-28
chr14	79389864	79391209	1346	*	820.666	-2.5935	0.22571	-11.4904	1.47425e-30	4.56778e-28
chr10	75211704	75212859	1156	*	1068.95	-2.45274	0.213486	-11.489	1.49792e-30	4.633e-28
chr1	128102253	128104043	1791	*	1076.74	-3.04102	0.264737	-11.487	1.53407e-30	4.73652e-28
chr8	114439066	114440842	1777	*	1307.68	-2.40492	0.209461	-11.4815	1.63453e-30	5.0379e-28
chr9	61368747	61375395	6649	*	2090.99	-2.36457	0.205996	-11.4787	1.68775e-30	5.1929e-28
chr18	46524930	46526973	2044	*	2454.95	-2.41333	0.210259	-11.4779	1.70436e-30	5.23491e-28
chr5	88764446	88765963	1518	*	1205	-2.66449	0.232204	-11.4748	1.7658e-30	5.41421e-28
chr19	21652175	21653888	1714	*	1221.31	-2.65466	0.231359	-11.4742	1.77803e-30	5.44229e-28
chr6	30692944	30694279	1336	*	629.674	-2.73003	0.237945	-11.4733	1.79581e-30	5.48721e-28
chr12	69183356	69185185	1830	*	1015.28	-2.6897	0.234437	-11.473	1.80344e-30	5.50103e-28
chr3	146498665	146501310	2646	*	1115.21	-2.5905	0.225798	-11.4727	1.81017e-30	5.51203e-28
chr1	45794765	45795905	1141	*	603.89	-2.68691	0.234265	-11.4695	1.87637e-30	5.70381e-28
chr6	86524903	86527903	3001	*	1288.42	-2.74399	0.239323	-11.4656	1.96319e-30	5.95748e-28
chr7	45153819	45155585	1767	*	1026	-2.55591	0.222923	-11.4655	1.96668e-30	5.95785e-28
chr7	114562348	114563556	1209	*	827.551	-2.81913	0.245885	-11.4652	1.97206e-30	5.96394e-28
chr12	111375451	111378978	3528	*	1362.43	-2.39588	0.209012	-11.4629	2.02706e-30	6.11983e-28
chr3	152209480	152211502	2023	*	1211.85	-2.6607	0.232136	-11.4618	2.05179e-30	6.18392e-28
chr3	90291936	90294204	2269	*	1250.91	-2.41585	0.210777	-11.4616	2.05659e-30	6.18784e-28
chr9	70656108	70657765	1658	*	1016.39	-2.50849	0.218868	-11.4612	2.06613e-30	6.20601e-28
chr12	3309046	3310810	1765	*	1523.76	-2.38929	0.208486	-11.4602	2.09053e-30	6.26285e-28
chr13	17803255	17805946	2692	*	2616.84	-2.32091	0.202521	-11.4601	2.09214e-30	6.26285e-28
chr10	94034923	94036793	1871	*	1137.88	-2.60501	0.22732	-11.4596	2.10442e-30	6.28898e-28
chr5	36695105	36697022	1918	*	1031.29	-2.4872	0.217047	-11.4593	2.11336e-30	6.29716e-28
chr11	60416534	60418722	2189	*	1041.13	-2.48542	0.216893	-11.4592	2.11427e-30	6.29716e-28
chr1	151754681	151756306	1626	*	1511.97	-2.46115	0.214791	-11.4583	2.13569e-30	6.35024e-28
chr3	145923777	145925070	1294	*	1852.66	-2.33459	0.20376	-11.4576	2.15471e-30	6.39606e-28
chr15	68257489	68260116	2628	*	1400.12	-2.69489	0.235259	-11.455	2.22009e-30	6.57908e-28
chr13	103919299	103922141	2843	*	993.484	-2.47492	0.216094	-11.453	2.27146e-30	6.72005e-28
chr3	30601920	30603238	1319	*	736.619	-2.79818	0.244356	-11.4512	2.31801e-30	6.84634e-28
chr5	72913473	72915832	2360	*	1748.03	-2.52638	0.22065	-11.4497	2.35926e-30	6.95656e-28
chr8	72238787	72241231	2445	*	1009.79	-2.507	0.218975	-11.4488	2.38457e-30	7.01949e-28
chr13	30659231	30660885	1655	*	1505.81	-2.37105	0.207133	-11.447	2.43452e-30	7.15461e-28
chr1	64530567	64534369	3803	*	1805.79	-2.33505	0.204027	-11.4448	2.49669e-30	7.32516e-28
chr5	21054363	21056720	2358	*	1225.41	-2.4141	0.210961	-11.4434	2.53801e-30	7.43406e-28
chr1	181841510	181843047	1538	*	1175.43	-2.57923	0.225438	-11.441	2.6096e-30	7.63112e-28
chr6	54815507	54818125	2619	*	1411.97	-2.64817	0.231495	-11.4395	2.65558e-30	7.75275e-28
chr13	23530048	23532345	2298	*	1078.7	-2.67699	0.234046	-11.4379	2.70312e-30	7.87854e-28
chr1	143776390	143778204	1815	*	1167.92	-2.5824	0.225783	-11.4375	2.71572e-30	7.90225e-28
chr2	3512032	3513488	1457	*	977.612	-2.76204	0.241525	-11.4358	2.76847e-30	8.04251e-28
chr17	64331274	64333001	1728	*	2631.17	-2.28641	0.199939	-11.4356	2.77725e-30	8.0548e-28
chrX	7713796	7714979	1184	*	793.827	-2.60943	0.228193	-11.4352	2.78944e-30	8.07691e-28
chr8	119557855	119559983	2129	*	1107.53	-2.43511	0.212957	-11.4348	2.80219e-30	8.10058e-28
chr10	22729982	22732871	2890	*	1372.68	-2.46321	0.21544	-11.4334	2.8479e-30	8.21928e-28
chr8	22165769	22167070	1302	*	714.638	-2.61486	0.22871	-11.433	2.85889e-30	8.23755e-28
chr8	123040810	123043153	2344	*	1329.86	-2.51766	0.220277	-11.4295	2.9777e-30	8.56596e-28
chr9	64020038	64023741	3704	*	1409.74	-2.48895	0.21782	-11.4267	3.07734e-30	8.8382e-28
chr17	78416677	78418755	2079	*	1165	-2.47557	0.216656	-11.4263	3.09114e-30	8.86346e-28
chr5	150664829	150666100	1272	*	849.067	-2.84129	0.24868	-11.4255	3.11842e-30	8.9272e-28
chr9	118039808	118041993	2186	*	1880.77	-2.51915	0.220488	-11.4254	3.12384e-30	8.92828e-28
chr10	82762986	82765133	2148	*	842.009	-2.52214	0.220796	-11.4229	3.21171e-30	9.15618e-28
chr2	154435813	154437127	1315	*	1098.78	-2.56958	0.22495	-11.4229	3.21393e-30	9.15618e-28
chr15	10981376	10982444	1069	*	556.25	-2.72604	0.238691	-11.4208	3.29226e-30	9.36426e-28
chr4	134852119	134854443	2325	*	1306.39	-2.60842	0.228444	-11.4182	3.39125e-30	9.63032e-28
chr7	3644261	3646657	2397	*	2447.79	-2.29169	0.20071	-11.4179	3.40248e-30	9.64674e-28
chr12	40221987	40224030	2044	*	2535.78	-2.45913	0.215409	-11.4161	3.47519e-30	9.83713e-28
chr17	56671990	56674202	2213	*	1260.75	-2.49105	0.218221	-11.4153	3.50785e-30	9.91372e-28
chr11	20740422	20742821	2400	*	1390.14	-2.40793	0.210997	-11.4121	3.63652e-30	1.0261e-27
chr5	64802440	64804627	2188	*	1499.44	-2.56882	0.225117	-11.411	3.68323e-30	1.03758e-27
chr2	35199553	35201655	2103	*	1187.21	-2.64758	0.232022	-11.4109	3.68896e-30	1.03758e-27
chr10	4431772	4433259	1488	*	863.653	-2.50379	0.219504	-11.4066	3.87752e-30	1.08889e-27
chr7	120917191	120919797	2607	*	983.569	-2.46285	0.215929	-11.4058	3.9107e-30	1.09647e-27
chr2	158173320	158177567	4248	*	1871.42	-2.4008	0.21054	-11.4031	4.03669e-30	1.13e-27
chr16	8829051	8831756	2706	*	2452.61	-2.29103	0.200956	-11.4007	4.14966e-30	1.15979e-27
chr10	39730905	39733318	2414	*	1515.14	-2.74888	0.241142	-11.3994	4.20832e-30	1.17433e-27
chr1	97660297	97663170	2874	*	1446.54	-2.49897	0.219293	-11.3955	4.40047e-30	1.22601e-27
chr6	125215076	125216217	1142	*	923.964	-2.52959	0.221985	-11.3953	4.41167e-30	1.2272e-27
chr4	11965531	11967232	1702	*	1408.95	-2.47	0.216785	-11.3938	4.49178e-30	1.24752e-27
chr8	64946837	64947881	1045	*	727.314	-2.75471	0.24179	-11.393	4.53268e-30	1.25691e-27
chr2	120403632	120405092	1461	*	588.115	-2.67307	0.234633	-11.3925	4.55589e-30	1.26137e-27
chr17	24454373	24456037	1665	*	958.144	-2.61086	0.229192	-11.3916	4.6048e-30	1.27292e-27
chr6	8508436	8511279	2844	*	1251.38	-2.45613	0.215628	-11.3906	4.65615e-30	1.2851e-27
chr5	124424620	124427177	2558	*	915.456	-2.53018	0.222151	-11.3895	4.71954e-30	1.30057e-27
chr16	10411485	10412605	1121	*	622.834	-2.81969	0.247615	-11.3874	4.83332e-30	1.32986e-27
chr19	3766823	3769988	3166	*	1199.51	-2.58982	0.227437	-11.387	4.85544e-30	1.33387e-27
chr8	88696317	88698002	1686	*	1458.93	-2.46291	0.216306	-11.3863	4.89482e-30	1.3426e-27
chr11	95711742	95714311	2570	*	899.507	-2.7281	0.239622	-11.385	4.96575e-30	1.35995e-27
chr7	38106399	38108553	2155	*	1170.48	-2.46802	0.216845	-11.3815	5.1703e-30	1.41378e-27
chr2	84726911	84728060	1150	*	808.05	-2.57903	0.226609	-11.381	5.20205e-30	1.42026e-27
chr1	180812515	180814882	2368	*	1332.8	-2.48055	0.217977	-11.3799	5.26885e-30	1.4347e-27
chr7	126791749	126793685	1937	*	672.323	-2.62457	0.230634	-11.3798	5.27113e-30	1.4347e-27
chr7	80323878	80324885	1008	*	504.932	-2.98884	0.262651	-11.3795	5.28901e-30	1.43735e-27
chr8	95080250	95083069	2820	*	1545.67	-2.48481	0.218414	-11.3766	5.47007e-30	1.48428e-27
chr13	9093094	9094856	1763	*	1480.77	-2.43058	0.21367	-11.3754	5.54395e-30	1.50202e-27
chr2	30981474	30983566	2093	*	1733.3	-2.39204	0.210311	-11.3738	5.64456e-30	1.52694e-27
chr11	103132010	103134558	2549	*	962.378	-2.53873	0.223234	-11.3725	5.73287e-30	1.54846e-27
chr18	31910241	31911687	1447	*	947.373	-2.63695	0.231879	-11.3721	5.75787e-30	1.55284e-27
chr7	48788340	48789582	1243	*	591.418	-2.73464	0.240478	-11.3717	5.7876e-30	1.55849e-27
chr11	106612066	106614813	2748	*	995.479	-2.45958	0.216422	-11.3647	6.26524e-30	1.68454e-27
chr9	99139089	99140967	1879	*	987.489	-2.49062	0.219157	-11.3646	6.27775e-30	1.68534e-27
chr2	167347888	167350248	2361	*	934.037	-2.76632	0.243423	-11.3642	6.30059e-30	1.68891e-27
chr7	126883410	126885426	2017	*	1164.36	-2.43087	0.213908	-11.3641	6.31305e-30	1.68969e-27
chr6	30895859	30897318	1460	*	702.543	-2.73854	0.241018	-11.3624	6.4346e-30	1.71962e-27
chr11	70666165	70671078	4914	*	1998.43	-2.31916	0.204124	-11.3615	6.50319e-30	1.73533e-27
chr19	8722366	8723805	1440	*	585.276	-2.85235	0.251106	-11.3592	6.67877e-30	1.7795e-27
chr17	20944610	20946287	1678	*	1611.33	-2.53389	0.223077	-11.3588	6.70736e-30	1.78443e-27
chr15	37960420	37961832	1413	*	1054.46	-2.44031	0.214868	-11.3572	6.82653e-30	1.81341e-27
chr6	47594079	47595944	1866	*	1167.54	-2.8291	0.249145	-11.3553	6.9839e-30	1.85243e-27
chr14	34673167	34674818	1652	*	714.603	-2.74772	0.242017	-11.3534	7.13212e-30	1.88891e-27
chr8	11634272	11637007	2736	*	1896.67	-2.3503	0.207018	-11.3531	7.15542e-30	1.89225e-27
chr4	135352194	135354424	2231	*	1154.89	-2.59775	0.228817	-11.3529	7.1717e-30	1.89373e-27
chr16	31199140	31202004	2865	*	1445.99	-2.43053	0.21411	-11.3518	7.26866e-30	1.91647e-27
chr4	109676040	109677599	1560	*	852.994	-2.58427	0.227758	-11.3466	7.71275e-30	2.03053e-27
chr6	71493348	71495073	1726	*	1155.23	-2.5503	0.224788	-11.3454	7.81786e-30	2.05514e-27
chr8	57486614	57488736	2123	*	1137.24	-2.63042	0.231885	-11.3436	7.97587e-30	2.09357e-27
chr13	90088787	90090172	1386	*	860.435	-2.65043	0.233672	-11.3425	8.07662e-30	2.11688e-27
chr4	41274603	41275986	1384	*	529.66	-2.86818	0.252893	-11.3415	8.17392e-30	2.13921e-27
chr6	66534844	66535936	1093	*	1051.93	-2.52452	0.222604	-11.3408	8.23462e-30	2.15191e-27
chr6	86403634	86405240	1607	*	638.065	-2.81544	0.248274	-11.3401	8.30892e-30	2.16813e-27
chr11	86756201	86758904	2704	*	1724.94	-2.74592	0.242154	-11.3395	8.35747e-30	2.17758e-27
chr4	134286336	134289454	3119	*	1255.8	-2.51925	0.222262	-11.3346	8.84165e-30	2.30035e-27
chr10	115384052	115386005	1954	*	1301.33	-2.74315	0.242071	-11.332	9.10972e-30	2.36661e-27
chr17	63863108	63864808	1701	*	1357.73	-2.59553	0.229051	-11.3317	9.14195e-30	2.37151e-27
chr8	88198668	88200886	2219	*	1043.69	-2.59947	0.229424	-11.3304	9.27381e-30	2.40219e-27
chr8	22135932	22137095	1164	*	447.487	-2.94635	0.260057	-11.3296	9.35855e-30	2.4206e-27
chr13	83571473	83572801	1329	*	1453.36	-2.36374	0.208641	-11.3292	9.4026e-30	2.42844e-27
chr7	16920933	16925368	4436	*	2465.71	-2.37704	0.209826	-11.3286	9.46583e-30	2.4412e-27
chr6	50565877	50567296	1420	*	910.016	-2.48559	0.219449	-11.3265	9.69956e-30	2.49427e-27
chr16	57230916	57232095	1180	*	843.635	-2.64445	0.233475	-11.3265	9.69981e-30	2.49427e-27
chr4	116806841	116808264	1424	*	621.335	-2.66597	0.235387	-11.3259	9.76588e-30	2.50762e-27
chr18	31633627	31635522	1896	*	2148.5	-2.45216	0.216545	-11.324	9.97734e-30	2.55821e-27
chr10	37135920	37142756	6837	*	3194.64	-2.41664	0.213446	-11.322	1.02111e-29	2.61436e-27
chr3	57735315	57737120	1806	*	1109.84	-2.61564	0.231028	-11.3217	1.02418e-29	2.61842e-27
chr2	34370781	34373631	2851	*	1236.98	-2.67665	0.236438	-11.3208	1.03567e-29	2.64072e-27
chr8	83656079	83658154	2076	*	688.334	-2.56253	0.226357	-11.3207	1.03589e-29	2.64072e-27
chr8	33731481	33732968	1488	*	814.89	-2.61403	0.230957	-11.3182	1.06588e-29	2.71327e-27
chr2	160645313	160647025	1713	*	1126.75	-2.72901	0.241166	-11.3159	1.09438e-29	2.78038e-27
chr13	97239196	97242396	3201	*	1322.6	-2.45502	0.216954	-11.3158	1.09568e-29	2.78038e-27
chr2	164877082	164880973	3892	*	1481.77	-2.39331	0.211503	-11.3157	1.09696e-29	2.78038e-27
chr12	9029697	9031518	1822	*	812.079	-2.56102	0.22634	-11.3149	1.10678e-29	2.80126e-27
chr1	93803221	93804842	1622	*	1554.27	-2.51659	0.222431	-11.314	1.11836e-29	2.82652e-27
chr9	31029365	31031304	1940	*	1063.66	-2.44798	0.216422	-11.3111	1.15573e-29	2.91681e-27
chr12	24650008	24652938	2931	*	1496.41	-2.38886	0.211199	-11.3109	1.15858e-29	2.91758e-27
chr10	59220972	59223534	2563	*	1305.14	-2.70958	0.239555	-11.3109	1.15933e-29	2.91758e-27
chr12	75595209	75597011	1803	*	947.884	-2.53617	0.224274	-11.3084	1.1925e-29	2.99678e-27
chr16	57120725	57122528	1804	*	812.219	-2.63028	0.232639	-11.3063	1.22141e-29	3.06508e-27
chr15	58822448	58824330	1883	*	1646.76	-2.44148	0.215955	-11.3055	1.23231e-29	3.08806e-27
chr13	111488579	111491038	2460	*	2168	-2.31678	0.20495	-11.3041	1.25169e-29	3.13219e-27
chr5	73255252	73257513	2262	*	1251.32	-2.4633	0.217924	-11.3035	1.26129e-29	3.15096e-27
chr12	21416740	21418221	1482	*	1117.93	-2.71392	0.240098	-11.3034	1.26276e-29	3.15096e-27
chr19	24998774	25003389	4616	*	1133.22	-2.53334	0.224131	-11.3029	1.26943e-29	3.16315e-27
chr5	101764499	101766907	2409	*	935.297	-2.47404	0.218903	-11.302	1.28238e-29	3.19092e-27
chr4	15265117	15266850	1734	*	1279.23	-2.53057	0.223921	-11.3012	1.29452e-29	3.21661e-27
chr11	77980321	77985505	5185	*	2969.17	-2.36668	0.209423	-11.3009	1.29848e-29	3.22191e-27
chr6	7844055	7846006	1952	*	1057.77	-2.44375	0.216358	-11.2949	1.39062e-29	3.44573e-27
chr12	59217899	59220497	2599	*	1409.22	-2.37821	0.210599	-11.2926	1.42732e-29	3.53172e-27
chr13	66932452	66933881	1430	*	1064.18	-2.69031	0.23827	-11.291	1.45357e-29	3.58766e-27
chr3	97657369	97659378	2010	*	742.422	-2.64988	0.23469	-11.291	1.45399e-29	3.58766e-27
chr14	56885082	56888750	3669	*	2082.59	-2.32632	0.206053	-11.2899	1.47143e-29	3.62564e-27
chr18	6134933	6137038	2106	*	1531.9	-2.37401	0.210288	-11.2893	1.48225e-29	3.64722e-27
chr11	96973459	96978950	5492	*	2692.45	-2.2941	0.203237	-11.2878	1.50796e-29	3.70532e-27
chr18	65429787	65431799	2013	*	2212.96	-2.28044	0.202032	-11.2875	1.51214e-29	3.71046e-27
chr16	45157703	45159711	2009	*	1187.27	-2.5373	0.22481	-11.2864	1.53119e-29	3.75198e-27
chr12	102877170	102879224	2055	*	760.844	-2.68035	0.237518	-11.2848	1.55948e-29	3.81602e-27
chr9	20877391	20880508	3118	*	2402.4	-2.34	0.207395	-11.2828	1.59523e-29	3.89812e-27
chr16	93815674	93817695	2022	*	1373.4	-2.35727	0.209005	-11.2785	1.67586e-29	4.0895e-27
chr10	86777874	86780002	2129	*	1912.13	-2.35582	0.2089	-11.2772	1.70003e-29	4.14277e-27
chr11	90248572	90250814	2243	*	1240.9	-2.43877	0.216276	-11.2762	1.72057e-29	4.18704e-27
chr7	24398215	24400429	2215	*	1357.98	-2.46226	0.218369	-11.2757	1.73083e-29	4.20621e-27
chr11	117653545	117656300	2756	*	1289.33	-2.42762	0.215309	-11.275	1.74326e-29	4.23063e-27
chr17	87974205	87976610	2406	*	995.727	-2.5139	0.22297	-11.2746	1.75144e-29	4.24464e-27
chr11	6414135	6417746	3612	*	1262.38	-2.51651	0.22321	-11.2742	1.75968e-29	4.25879e-27
chr7	141446612	141448453	1842	*	728.342	-2.7568	0.244531	-11.2738	1.76742e-29	4.27169e-27
chr12	76402951	76406295	3345	*	1949.45	-2.49119	0.221024	-11.2711	1.82245e-29	4.39867e-27
chr13	19395078	19396325	1248	*	745.215	-2.96773	0.263345	-11.2693	1.85963e-29	4.48229e-27
chr3	8923148	8925257	2110	*	1200.9	-2.44935	0.217366	-11.2683	1.88097e-29	4.52755e-27
chr2	154612718	154614468	1751	*	1242.24	-2.40841	0.213799	-11.2648	1.95748e-29	4.70532e-27
chr14	8172464	8173809	1346	*	945.024	-2.54888	0.226346	-11.261	2.04413e-29	4.90695e-27
chr15	44427331	44428715	1385	*	907.44	-2.66989	0.237102	-11.2605	2.05484e-29	4.92595e-27
chr5	124327036	124328819	1784	*	2033.65	-2.36824	0.210335	-11.2594	2.08288e-29	4.98643e-27
chr4	138215731	138217989	2259	*	1179.65	-2.50661	0.222628	-11.2591	2.08771e-29	4.99122e-27
chr12	31499033	31500785	1753	*	1005.97	-2.42646	0.215547	-11.2572	2.13317e-29	5.09304e-27
chr7	19148771	19150204	1434	*	880.51	-2.96052	0.263009	-11.2563	2.15535e-29	5.13905e-27
chr5	36988037	36989550	1514	*	870.939	-2.46653	0.219133	-11.2558	2.16733e-29	5.16068e-27
chr18	3336539	3338782	2244	*	1457.83	-2.51326	0.223297	-11.2552	2.18212e-29	5.18891e-27
chr2	152827636	152832311	4676	*	2267.16	-2.39318	0.212658	-11.2537	2.22192e-29	5.27645e-27
chr17	27203202	27205059	1858	*	656.171	-2.56917	0.228315	-11.2528	2.24471e-29	5.32342e-27
chr7	47007302	47009367	2066	*	928.19	-2.53149	0.224979	-11.2521	2.26034e-29	5.34729e-27
chr7	5019474	5021024	1551	*	807.951	-2.56624	0.228067	-11.2521	2.26082e-29	5.34729e-27
chr6	82652245	82653499	1255	*	775.192	-2.97634	0.264538	-11.2511	2.28699e-29	5.40197e-27
chr10	128695376	128697111	1736	*	1850.4	-2.33236	0.207308	-11.2507	2.29662e-29	5.41747e-27
chr11	69119825	69124792	4968	*	1748.65	-2.44589	0.217413	-11.25	2.31597e-29	5.45584e-27
chr5	65696394	65699175	2782	*	996.643	-2.88954	0.256874	-11.2489	2.34598e-29	5.5192e-27
chr12	44268488	44269809	1322	*	1070.25	-2.62981	0.233792	-11.2485	2.35526e-29	5.53368e-27
chr2	167059586	167064553	4968	*	1838.91	-2.30985	0.205362	-11.2477	2.37683e-29	5.57695e-27
chr1	58973005	58974450	1446	*	638.793	-2.59293	0.230532	-11.2476	2.38015e-29	5.57734e-27
chr3	108256647	108257693	1047	*	381.358	-2.90557	0.258333	-11.2474	2.38631e-29	5.58437e-27
chr3	90432759	90434151	1393	*	1165.89	-2.42117	0.215304	-11.2453	2.44152e-29	5.70604e-27
chr7	128460086	128462945	2860	*	1623.7	-2.47084	0.219741	-11.2443	2.47033e-29	5.76574e-27
chr19	4755343	4757985	2643	*	798.117	-2.4924	0.221732	-11.2406	2.57692e-29	6.0066e-27
chr13	23570347	23572604	2258	*	687.374	-3.18668	0.283506	-11.2402	2.5866e-29	6.02123e-27
chr4	155085534	155087735	2202	*	1118.57	-2.41232	0.214638	-11.2391	2.62174e-29	6.09502e-27
chr14	62759581	62762255	2675	*	2380.3	-2.31923	0.206361	-11.2387	2.63137e-29	6.10938e-27
chr8	83441803	83443135	1333	*	896.756	-2.52434	0.224672	-11.2357	2.72387e-29	6.31585e-27
chr4	11253373	11254638	1266	*	607.288	-2.64849	0.235737	-11.2349	2.74769e-29	6.36274e-27
chr19	46055612	46057765	2154	*	792.872	-2.69191	0.239625	-11.2339	2.78085e-29	6.42773e-27
chr11	98681488	98683736	2249	*	755.105	-2.64742	0.235666	-11.2338	2.78302e-29	6.42773e-27
chr6	125191016	125192982	1967	*	927.137	-2.65557	0.236409	-11.2329	2.8099e-29	6.48135e-27
chr11	21571384	21572607	1224	*	942.461	-2.49405	0.222033	-11.2328	2.81389e-29	6.48211e-27
chr3	60500438	60502960	2523	*	755.313	-2.50888	0.223356	-11.2327	2.81832e-29	6.48387e-27
chr6	113696116	113698280	2165	*	1186.7	-2.49624	0.222274	-11.2305	2.8883e-29	6.63622e-27
chr13	91459704	91462611	2908	*	1970.25	-2.43089	0.216465	-11.2299	2.90683e-29	6.67014e-27
chr11	86483756	86485476	1721	*	1153.06	-2.37559	0.211585	-11.2276	2.98413e-29	6.83865e-27
chr3	137863683	137866063	2381	*	1562.69	-2.62462	0.23383	-11.2245	3.09168e-29	7.07595e-27
chr11	48852837	48857260	4424	*	1221.45	-2.59632	0.231311	-11.2244	3.09617e-29	7.07708e-27
chr2	153344686	153347138	2453	*	1015.03	-2.48243	0.221168	-11.2242	3.10215e-29	7.08158e-27
chr12	85531877	85534587	2711	*	861.411	-2.50281	0.223018	-11.2225	3.16261e-29	7.21031e-27
chr15	96709109	96710476	1368	*	1401.75	-2.36286	0.210566	-11.2215	3.19812e-29	7.28189e-27
chr3	144568850	144571281	2432	*	1481.93	-2.56015	0.228152	-11.2212	3.20741e-29	7.29365e-27
chr9	25150573	25152558	1986	*	1485.21	-2.39897	0.213835	-11.2188	3.29859e-29	7.49135e-27
chr12	38777896	38781471	3576	*	1007.52	-2.45837	0.21923	-11.2137	3.49344e-29	7.92371e-27
chr4	139622303	139623519	1217	*	819.405	-2.4875	0.221867	-11.2117	3.57367e-29	8.09529e-27
chr13	44729445	44731403	1959	*	1668.97	-2.31493	0.206537	-11.2083	3.71189e-29	8.39764e-27
chr10	96330910	96334786	3877	*	1543.69	-2.4064	0.214703	-11.208	3.7243e-29	8.41496e-27
chr13	63814705	63815877	1173	*	899.277	-2.54994	0.227528	-11.2071	3.76215e-29	8.48965e-27
chr2	26138355	26142173	3819	*	1762.77	-2.47013	0.22044	-11.2055	3.83294e-29	8.63838e-27
chr4	135271771	135273659	1889	*	1562.68	-2.31006	0.206165	-11.2049	3.85673e-29	8.68093e-27
chr11	50324656	50326497	1842	*	1015.26	-2.40417	0.214566	-11.2048	3.86178e-29	8.68126e-27
chr1	64690079	64691799	1721	*	1159.53	-2.58468	0.230681	-11.2046	3.87105e-29	8.69106e-27
chr13	37993590	37994603	1014	*	480.604	-3.0271	0.270176	-11.2042	3.88888e-29	8.72001e-27
chr1	161875667	161878207	2541	*	2160.94	-2.42903	0.21681	-11.2035	3.91952e-29	8.76919e-27
chr10	62542939	62544626	1688	*	770.09	-2.5478	0.227412	-11.2035	3.92073e-29	8.76919e-27
chr1	74235912	74238992	3081	*	939.13	-2.56482	0.228933	-11.2033	3.92667e-29	8.7714e-27
chr17	71474163	71476176	2014	*	1101.6	-2.45226	0.218893	-11.203	3.94229e-29	8.7952e-27
chr6	37870061	37871960	1900	*	1169.91	-2.69523	0.240611	-11.2016	4.00313e-29	8.91968e-27
chr3	84813679	84816114	2436	*	1463.06	-2.45332	0.219023	-11.2012	4.02369e-29	8.95193e-27
chr17	72835691	72838673	2983	*	3059.88	-2.26437	0.202156	-11.2011	4.02773e-29	8.95193e-27
chr11	103266282	103268844	2563	*	1839.61	-2.60417	0.232524	-11.1996	4.09683e-29	9.09409e-27
chr3	139074150	139076272	2123	*	1197.06	-2.50882	0.224027	-11.1987	4.13618e-29	9.16994e-27
chr2	18056075	18057967	1893	*	1420.14	-2.36487	0.211175	-11.1986	4.14153e-29	9.1703e-27
chr16	33061778	33063963	2186	*	877.673	-2.46394	0.220029	-11.1983	4.1581e-29	9.19547e-27
chr2	144368401	144369820	1420	*	663.797	-2.86267	0.255688	-11.1959	4.26849e-29	9.42782e-27
chrX	20616793	20618317	1525	*	490.486	-2.71462	0.242488	-11.1949	4.31967e-29	9.52897e-27
chr17	35834798	35839539	4742	*	1348.5	-2.46576	0.220274	-11.194	4.36059e-29	9.60725e-27
chr2	154789713	154792841	3129	*	2280.75	-2.27357	0.203136	-11.1924	4.44486e-29	9.77259e-27
chr17	24960188	24961162	975	*	948.612	-2.54743	0.227606	-11.1923	4.44668e-29	9.77259e-27
chr4	143161597	143162846	1250	*	1270.41	-2.35574	0.210509	-11.1907	4.52982e-29	9.94296e-27
chr1	156718125	156719641	1517	*	938.85	-2.43093	0.217232	-11.1905	4.5384e-29	9.94944e-27
chr1	80339429	80341810	2382	*	1279.07	-2.47138	0.220857	-11.19	4.56646e-29	9.99856e-27
chr3	69044063	69045642	1580	*	468.43	-3.03256	0.271058	-11.1879	4.67557e-29	1.02248e-26
chr12	85824112	85825553	1442	*	643.101	-2.95803	0.264437	-11.1862	4.76678e-29	1.04114e-26
chr1	153488690	153489699	1010	*	494.585	-2.75628	0.24644	-11.1844	4.86246e-29	1.06073e-26
chr6	49318859	49320324	1466	*	776.848	-2.7079	0.242218	-11.1796	5.13119e-29	1.11797e-26
chr3	90051391	90053611	2221	*	1189.24	-2.47731	0.221667	-11.1758	5.3545e-29	1.1643e-26
chr3	88551353	88554767	3415	*	1549	-2.45797	0.219937	-11.1758	5.35697e-29	1.1643e-26
chr9	102625428	102628520	3093	*	1144.55	-2.41909	0.216494	-11.1739	5.47025e-29	1.18746e-26
chr6	38549936	38552518	2583	*	1799.57	-2.42457	0.216995	-11.1734	5.50334e-29	1.19318e-26
chr7	3691291	3695782	4492	*	2130.94	-2.35824	0.211099	-11.1713	5.6363e-29	1.22051e-26
chrX	56597346	56598600	1255	*	429.81	-2.79589	0.250326	-11.169	5.78362e-29	1.25088e-26
chr8	94036583	94037619	1037	*	586.113	-2.6839	0.240326	-11.1677	5.86536e-29	1.26701e-26
chr17	53477794	53480292	2499	*	1638.68	-2.50236	0.224084	-11.1671	5.91095e-29	1.2753e-26
chr2	11707933	11709287	1355	*	735.172	-2.64594	0.23695	-11.1666	5.93849e-29	1.27968e-26
chr17	83513480	83514887	1408	*	499.156	-2.69103	0.241039	-11.1643	6.09783e-29	1.31242e-26
chr2	150903746	150905319	1574	*	1016.55	-2.47645	0.221828	-11.1638	6.12879e-29	1.31748e-26
chr14	63177359	63178562	1204	*	931.496	-2.42794	0.217488	-11.1636	6.14721e-29	1.31984e-26
chr11	85139307	85140784	1478	*	1241.56	-2.43223	0.217914	-11.1614	6.29721e-29	1.35041e-26
chr10	121473827	121477204	3378	*	1500.02	-2.35126	0.210663	-11.1613	6.30801e-29	1.35108e-26
chr5	24684683	24687026	2344	*	1987.36	-2.31772	0.207665	-11.1609	6.33465e-29	1.35515e-26
chr5	149051222	149054068	2847	*	1277.47	-2.36439	0.211872	-11.1596	6.4309e-29	1.37408e-26
chr5	104046151	104048383	2233	*	1027.99	-2.60262	0.233223	-11.1594	6.44394e-29	1.3752e-26
chr1	138618918	138620362	1445	*	949.286	-2.80708	0.251554	-11.1589	6.47534e-29	1.38024e-26
chr11	6290974	6292858	1885	*	1088.1	-2.66256	0.238614	-11.1584	6.51294e-29	1.38658e-26
chr10	19014326	19016081	1756	*	749.645	-2.55663	0.229162	-11.1565	6.65834e-29	1.41583e-26
chr17	48407225	48411685	4461	*	3559.26	-2.39177	0.214387	-11.1563	6.67031e-29	1.41668e-26
chr6	113045305	113047712	2408	*	1076.46	-2.39399	0.214601	-11.1555	6.72808e-29	1.42723e-26
chr2	150909400	150910279	880	*	472.431	-2.74608	0.246166	-11.1554	6.74064e-29	1.42818e-26
chr5	65491747	65493637	1891	*	800.138	-2.49359	0.223552	-11.1544	6.81323e-29	1.44184e-26
chr11	69632181	69633594	1414	*	1653.61	-2.38863	0.214164	-11.1533	6.90087e-29	1.45818e-26
chr12	77237756	77239929	2174	*	1386.19	-2.38694	0.214013	-11.1532	6.90696e-29	1.45818e-26
chr7	83891487	83892826	1340	*	1693.31	-2.28657	0.205037	-11.152	7.00156e-29	1.47639e-26
chr5	138170794	138172925	2132	*	968.229	-2.48923	0.223243	-11.1503	7.13651e-29	1.50306e-26
chr18	46741024	46742916	1893	*	651.346	-2.81856	0.252791	-11.1497	7.18159e-29	1.51075e-26
chr7	4811045	4813848	2804	*	1711.28	-2.34483	0.210334	-11.1481	7.31171e-29	1.5363e-26
chr3	19627606	19630858	3253	*	2305.23	-2.53908	0.227761	-11.148	7.32324e-29	1.5369e-26
chr17	12915357	12917029	1673	*	1464.73	-2.38387	0.214027	-11.1382	8.17997e-29	1.71466e-26
chr4	11190066	11192470	2405	*	888.396	-2.7542	0.247282	-11.1379	8.20488e-29	1.71785e-26
chr7	98655568	98657316	1749	*	918.285	-2.57898	0.231565	-11.1372	8.2717e-29	1.72979e-26
chr11	118289088	118290959	1872	*	1633.75	-2.32564	0.20883	-11.1365	8.32874e-29	1.73967e-26
chr19	14596708	14599397	2690	*	2751.82	-2.50767	0.225204	-11.1351	8.4636e-29	1.76575e-26
chr3	75555904	75558008	2105	*	1543.06	-2.46348	0.221242	-11.1348	8.49697e-29	1.77062e-26
chr3	95216772	95218860	2089	*	747.936	-2.51715	0.22607	-11.1344	8.5311e-29	1.77564e-26
chr4	21847213	21848782	1570	*	663.839	-2.73892	0.246045	-11.1318	8.78199e-29	1.82571e-26
chr5	76303453	76305390	1938	*	698.758	-2.79876	0.25144	-11.1309	8.87004e-29	1.84185e-26
chr5	124439358	124440546	1189	*	626.781	-2.80309	0.251834	-11.1307	8.89506e-29	1.84489e-26
chr4	97771615	97773970	2356	*	1345.38	-2.40538	0.216114	-11.1302	8.94788e-29	1.85367e-26
chr3	69125921	69127924	2004	*	973.659	-2.67393	0.240273	-11.1287	9.09448e-29	1.88139e-26
chr14	16248793	16250163	1371	*	883.527	-2.63625	0.236889	-11.1286	9.1046e-29	1.88139e-26
chr5	33651541	33653066	1526	*	1268.9	-2.7941	0.251075	-11.1285	9.1136e-29	1.88139e-26
chr5	135688379	135690493	2115	*	1711.41	-2.29833	0.206533	-11.1282	9.14915e-29	1.88653e-26
chr1	74587229	74588669	1441	*	930.713	-2.54915	0.229112	-11.1262	9.35551e-29	1.92683e-26
chr8	124020481	124021969	1489	*	514.164	-2.79188	0.250935	-11.1259	9.38466e-29	1.93059e-26
chr19	44930124	44931856	1733	*	1040.17	-2.40235	0.215932	-11.1255	9.42837e-29	1.93733e-26
chr4	129819400	129821863	2464	*	1332.58	-2.47602	0.222598	-11.1233	9.66723e-29	1.9841e-26
chr4	141792470	141794345	1876	*	1227.3	-2.40625	0.216371	-11.1209	9.92225e-29	2.03408e-26
chr7	130865389	130866931	1543	*	915.222	-2.52579	0.227139	-11.1201	1.00214e-28	2.05203e-26
chr14	73324695	73327512	2818	*	583.813	-2.6337	0.236856	-11.1194	1.00933e-28	2.06437e-26
chr18	49755061	49756361	1301	*	1539.68	-2.38779	0.214786	-11.117	1.0365e-28	2.1169e-26
chr10	29361216	29362650	1435	*	930.645	-2.53965	0.228448	-11.117	1.03741e-28	2.1169e-26
chr12	83631754	83633090	1337	*	845.604	-2.43798	0.219342	-11.115	1.06105e-28	2.16264e-26
chr11	95384014	95385214	1201	*	592.924	-2.67467	0.240667	-11.1136	1.07756e-28	2.19378e-26
chr13	46928931	46931198	2268	*	756.97	-2.52482	0.227191	-11.1132	1.08181e-28	2.19989e-26
chr4	10873391	10875106	1716	*	668.313	-2.56662	0.230959	-11.1129	1.08606e-28	2.206e-26
chr7	45395031	45396601	1571	*	1128.65	-3.04141	0.273842	-11.1064	1.16709e-28	2.36787e-26
chr3	5575508	5576963	1456	*	1601.92	-2.36545	0.212994	-11.1057	1.17662e-28	2.38447e-26
chr6	30047271	30049408	2138	*	837.166	-2.46999	0.222462	-11.1029	1.21378e-28	2.45697e-26
chr5	65763115	65765282	2168	*	805.64	-2.70532	0.24366	-11.1028	1.21526e-28	2.45715e-26
chr7	118242798	118244476	1679	*	1561.02	-2.41789	0.217784	-11.1022	1.22344e-28	2.47086e-26
chr7	67371509	67375715	4207	*	1870.66	-2.35634	0.21225	-11.1018	1.22999e-28	2.48126e-26
chr12	104751156	104752896	1741	*	844.913	-2.49783	0.225002	-11.1014	1.23557e-28	2.48967e-26
chr7	122066594	122068153	1560	*	734.064	-2.62398	0.236399	-11.0998	1.25764e-28	2.53126e-26
chr8	70838539	70845648	7110	*	3171.34	-2.24923	0.202643	-11.0995	1.26185e-28	2.53686e-26
chr11	48815438	48818997	3560	*	2195.29	-2.31524	0.208606	-11.0986	1.27402e-28	2.5584e-26
chr6	56796436	56798637	2202	*	785.572	-2.74362	0.247257	-11.0962	1.30854e-28	2.62475e-26
chr2	153740153	153742591	2439	*	1021.26	-2.49985	0.225317	-11.0948	1.32941e-28	2.6636e-26
chr8	11554645	11558928	4284	*	5503.57	-2.29912	0.207233	-11.0944	1.33533e-28	2.67243e-26
chr2	119208117	119209480	1364	*	1094.7	-2.38214	0.214731	-11.0936	1.34749e-28	2.69371e-26
chr2	136890495	136892532	2038	*	2205.99	-2.32233	0.209349	-11.0931	1.35494e-28	2.70555e-26
chr10	118096728	118098605	1878	*	553.071	-2.93831	0.264893	-11.0925	1.36476e-28	2.72208e-26
chr1	151249963	151252170	2208	*	797.49	-2.4763	0.223304	-11.0894	1.41225e-28	2.81364e-26
chr19	4396147	4398684	2538	*	1548.79	-2.54525	0.229566	-11.0873	1.4465e-28	2.87863e-26
chr5	90223073	90224902	1830	*	1106.45	-2.45642	0.221597	-11.0851	1.48215e-28	2.94626e-26
chr10	30617642	30618841	1200	*	1097.45	-2.52431	0.227765	-11.083	1.51782e-28	3.01071e-26
chr18	24204814	24206893	2080	*	878.224	-2.64942	0.239054	-11.0829	1.51797e-28	3.01071e-26
chr7	99139392	99142022	2631	*	2111.29	-2.23341	0.20153	-11.0823	1.5296e-28	3.03037e-26
chr19	59942770	59944073	1304	*	659.5	-2.65348	0.239509	-11.0788	1.58914e-28	3.14481e-26
chr11	49202162	49204457	2296	*	856.951	-2.53703	0.229016	-11.0779	1.60508e-28	3.1728e-26
chr5	99977401	99979625	2225	*	980.872	-2.41545	0.218058	-11.0771	1.62036e-28	3.19943e-26
chr4	103118860	103120282	1423	*	656.208	-2.70201	0.243949	-11.0761	1.63824e-28	3.23113e-26
chr13	23542693	23545391	2699	*	620.458	-3.06703	0.276912	-11.0758	1.64326e-28	3.23742e-26
chr2	160236111	160238909	2799	*	1009.86	-2.58735	0.23361	-11.0755	1.64901e-28	3.24515e-26
chr5	115559212	115560180	969	*	629.741	-2.54558	0.22984	-11.0754	1.65093e-28	3.2453e-26
chr11	101645223	101646645	1423	*	704.077	-3.40996	0.307894	-11.0751	1.65715e-28	3.25391e-26
chr15	36791396	36794895	3500	*	2990.19	-2.35676	0.212823	-11.0738	1.68112e-28	3.29613e-26
chr2	122375031	122376687	1657	*	610.28	-2.87447	0.259575	-11.0737	1.68237e-28	3.29613e-26
chr9	64810650	64812702	2053	*	1990.53	-2.30337	0.208029	-11.0724	1.70816e-28	3.34295e-26
chr5	111057663	111060653	2991	*	874.634	-2.44782	0.221128	-11.0697	1.76065e-28	3.44186e-26
chr17	32320041	32322304	2264	*	1342.35	-2.31817	0.209451	-11.0678	1.79682e-28	3.5087e-26
chr15	83148303	83150307	2005	*	872.619	-2.74562	0.248148	-11.0645	1.86585e-28	3.63948e-26
chr5	63968222	63969698	1477	*	927.591	-2.40324	0.217242	-11.0625	1.90707e-28	3.71579e-26
chr8	83995679	83997993	2315	*	728.15	-2.61383	0.236301	-11.0615	1.92928e-28	3.75491e-26
chr2	167931170	167934073	2904	*	919.292	-2.42668	0.219447	-11.0581	2.00221e-28	3.89259e-26
chr5	24841589	24843724	2136	*	1135.35	-2.72028	0.246011	-11.0575	2.01557e-28	3.91426e-26
chr1	66815873	66818329	2457	*	1352.75	-2.81092	0.254214	-11.0573	2.02104e-28	3.92058e-26
chr2	163994554	163995822	1269	*	887.142	-2.4344	0.220276	-11.0516	2.15302e-28	4.17203e-26
chr2	75703290	75705708	2419	*	3066.52	-2.28296	0.206581	-11.0511	2.16456e-28	4.1898e-26
chr18	35770793	35772535	1743	*	652.513	-2.75033	0.248876	-11.051	2.16758e-28	4.19105e-26
chr5	149635603	149636919	1317	*	1057.79	-2.54261	0.23013	-11.0486	2.22748e-28	4.30217e-26
chr3	105044870	105048285	3416	*	1279.95	-2.32499	0.21046	-11.0472	2.26264e-28	4.36532e-26
chr13	34002036	34003326	1291	*	765.517	-2.57855	0.23344	-11.0459	2.29498e-28	4.42288e-26
chr11	62601404	62604072	2669	*	947.582	-2.39391	0.216728	-11.0457	2.29974e-28	4.42723e-26
chr2	132252238	132253807	1570	*	1274.85	-2.70265	0.244685	-11.0454	2.30667e-28	4.43575e-26
chrX	162759200	162761350	2151	*	810.657	-2.53682	0.229709	-11.0436	2.35343e-28	4.52075e-26
chr7	73536701	73538484	1784	*	1460.84	-2.34324	0.212197	-11.0427	2.37702e-28	4.56111e-26
chr17	74293599	74296290	2692	*	1093.93	-2.42732	0.219843	-11.0411	2.42021e-28	4.63896e-26
chr11	101641021	101642663	1643	*	662.558	-2.91712	0.264208	-11.041	2.42358e-28	4.64039e-26
chr11	78260973	78262338	1366	*	684.934	-2.50854	0.227206	-11.0408	2.42839e-28	4.64458e-26
chr2	11636666	11637737	1072	*	496.567	-3.18147	0.288252	-11.0371	2.52983e-28	4.82941e-26
chr11	4848570	4850016	1447	*	743.795	-2.54163	0.230281	-11.0371	2.53049e-28	4.82941e-26
chr11	115274750	115277791	3042	*	1248.54	-2.31813	0.210062	-11.0355	2.57735e-28	4.91354e-26
chr3	122245091	122246636	1546	*	943.971	-2.61812	0.237276	-11.0341	2.61737e-28	4.98447e-26
chr3	9825406	9829493	4088	*	1389.85	-2.39085	0.216689	-11.0335	2.63335e-28	5.00951e-26
chr4	42999507	43001274	1768	*	1452.35	-2.37441	0.215241	-11.0314	2.6972e-28	5.12546e-26
chr14	33446555	33447610	1056	*	943.272	-2.41199	0.218652	-11.0312	2.70352e-28	5.12961e-26
chr1	60179708	60181204	1497	*	1409.99	-2.39127	0.216775	-11.0311	2.70518e-28	5.12961e-26
chr4	46388868	46390067	1200	*	458.941	-2.8637	0.259606	-11.031	2.70928e-28	5.13188e-26
chr15	5115800	5117539	1740	*	1143.05	-2.35477	0.213482	-11.0303	2.73026e-28	5.16609e-26
chr15	81871579	81873012	1434	*	525.119	-2.75452	0.249735	-11.0298	2.74504e-28	5.1885e-26
chr7	141172137	141173434	1298	*	789.248	-2.47422	0.224336	-11.029	2.76792e-28	5.22616e-26
chr10	20951803	20953063	1261	*	612.849	-2.7444	0.248856	-11.0281	2.79702e-28	5.27549e-26
chr1	23255648	23257435	1788	*	1344.08	-2.36511	0.214474	-11.0275	2.81566e-28	5.30498e-26
chr18	24020094	24021610	1517	*	688.227	-2.67413	0.242499	-11.0274	2.81997e-28	5.30745e-26
chr8	91133210	91134637	1428	*	1355.3	-2.52369	0.228865	-11.027	2.83297e-28	5.32625e-26
chr14	52017870	52020828	2959	*	1362.3	-2.54859	0.231134	-11.0264	2.84896e-28	5.35063e-26
chr14	64948844	64950684	1841	*	854.933	-2.69646	0.244562	-11.0257	2.87413e-28	5.39218e-26
chr4	83323300	83325182	1883	*	1393.88	-2.43286	0.220664	-11.0251	2.89044e-28	5.41704e-26
chr7	25752404	25757763	5360	*	2942.7	-2.29962	0.208596	-11.0243	2.9185e-28	5.46384e-26
chr6	136449140	136450336	1197	*	426.834	-2.84099	0.257715	-11.0238	2.93475e-28	5.48844e-26
chr7	6153953	6156905	2953	*	2833.78	-2.32289	0.210721	-11.0235	2.94293e-28	5.49794e-26
chr9	22002075	22003549	1475	*	1674.49	-2.30241	0.208866	-11.0234	2.94799e-28	5.50158e-26
chr3	107695478	107697617	2140	*	1182.51	-2.34374	0.212646	-11.0218	3.00062e-28	5.59389e-26
chr5	143112205	143113489	1285	*	499.864	-2.71368	0.246219	-11.0214	3.01301e-28	5.61109e-26
chr10	81266363	81267298	936	*	569.902	-2.6241	0.238097	-11.0211	3.02235e-28	5.62256e-26
chr16	30062304	30067440	5137	*	1416.47	-2.48394	0.225388	-11.0208	3.03474e-28	5.63967e-26
chr2	180255901	180258026	2126	*	1275.8	-2.34519	0.212849	-11.0181	3.12727e-28	5.80553e-26
chr8	84066104	84068685	2582	*	2855.55	-2.26287	0.205392	-11.0173	3.1526e-28	5.84642e-26
chr19	30029715	30031834	2120	*	875.547	-2.64178	0.239802	-11.0165	3.18171e-28	5.89423e-26
chr4	59188448	59190264	1817	*	954.624	-2.47711	0.224864	-11.016	3.19796e-28	5.91813e-26
chr2	32137471	32138262	792	*	650.621	-2.70613	0.245659	-11.0158	3.20577e-28	5.92639e-26
chr9	121856960	121858528	1569	*	1218.19	-2.56656	0.233009	-11.0149	3.2402e-28	5.98199e-26
chr13	42050993	42053148	2156	*	818.127	-2.58689	0.234856	-11.0148	3.24363e-28	5.98199e-26
chr1	134077328	134080805	3478	*	1258.6	-2.46547	0.223834	-11.0147	3.24599e-28	5.98199e-26
chr1	93753760	93755464	1705	*	1058.35	-2.49607	0.226628	-11.014	3.27229e-28	6.02419e-26
chr11	85310650	85312423	1774	*	686.515	-2.79346	0.253648	-11.0131	3.30341e-28	6.07516e-26
chr17	35088748	35090064	1317	*	622.209	-2.54811	0.23138	-11.0127	3.32009e-28	6.09948e-26
chr6	134829369	134830872	1504	*	770.138	-2.66318	0.241839	-11.0122	3.33865e-28	6.12722e-26
chr18	24602522	24604371	1850	*	839.741	-2.43413	0.221094	-11.0095	3.43974e-28	6.3062e-26
chr2	130273642	130275021	1380	*	761.234	-2.4695	0.224337	-11.008	3.49605e-28	6.40281e-26
chr13	48966450	48968976	2527	*	1019.28	-2.36275	0.214646	-11.0077	3.50968e-28	6.42112e-26
chr2	29965088	29966252	1165	*	562.224	-2.57977	0.234367	-11.0074	3.52077e-28	6.43475e-26
chr13	23561430	23563854	2425	*	559.063	-2.87676	0.261356	-11.007	3.53474e-28	6.45362e-26
chr1	86358548	86361089	2542	*	1864.14	-2.32631	0.211351	-11.0068	3.54216e-28	6.4605e-26
chr4	134922192	134924882	2691	*	882.252	-2.55795	0.232423	-11.0056	3.59171e-28	6.54412e-26
chr14	59200705	59201840	1136	*	513.975	-2.73345	0.248381	-11.0051	3.61231e-28	6.57488e-26
chr11	72606642	72608693	2052	*	1846.85	-2.27026	0.206295	-11.0049	3.61746e-28	6.57749e-26
chr11	58008248	58010824	2577	*	791.994	-2.44393	0.222101	-11.0037	3.66868e-28	6.66377e-26
chr1	151427723	151429478	1756	*	1208.01	-2.41627	0.219598	-11.0031	3.6909e-28	6.69725e-26
chr11	29373183	29374422	1240	*	756.424	-2.94382	0.267547	-11.003	3.69556e-28	6.69885e-26
chr9	57072559	57074664	2106	*	1833.6	-2.29871	0.208971	-11.0001	3.81548e-28	6.90915e-26
chr8	105826350	105827956	1607	*	1253.75	-2.3202	0.210929	-10.9999	3.82575e-28	6.92065e-26
chr10	80826003	80829092	3090	*	1545.4	-2.31798	0.21077	-10.9977	3.92029e-28	7.0815e-26
chr7	44747808	44749363	1556	*	810.357	-2.50567	0.227837	-10.9976	3.92267e-28	7.0815e-26
chr6	115675260	115677258	1999	*	913.129	-2.4279	0.220769	-10.9975	3.92986e-28	7.08724e-26
chr8	46737791	46742081	4291	*	1393.55	-2.42819	0.2208	-10.9972	3.94042e-28	7.09601e-26
chr1	51934056	51935448	1393	*	701.971	-2.63343	0.239464	-10.9972	3.94274e-28	7.09601e-26
chr9	108262742	108264525	1784	*	672.596	-2.6245	0.238664	-10.9966	3.9663e-28	7.13116e-26
chr3	41563137	41566612	3476	*	1028.39	-2.56247	0.233026	-10.9965	3.97117e-28	7.13266e-26
chr12	11328451	11329543	1093	*	430.871	-3.00917	0.273679	-10.9953	4.02716e-28	7.22589e-26
chr7	109985550	109987124	1575	*	686.927	-2.64843	0.240876	-10.995	4.03942e-28	7.24055e-26
chr12	51970246	51971879	1634	*	547.438	-2.80669	0.255279	-10.9946	4.0574e-28	7.26542e-26
chr6	94158161	94159929	1769	*	712.934	-2.56824	0.233614	-10.9935	4.10541e-28	7.34395e-26
chr8	47713114	47715341	2228	*	1068.53	-2.96251	0.26948	-10.9934	4.10965e-28	7.34412e-26
chr12	79171597	79173095	1499	*	801.157	-2.76902	0.251901	-10.9925	4.1524e-28	7.41302e-26
chr16	42874600	42877062	2463	*	3950.21	-2.40506	0.218802	-10.9919	4.1784e-28	7.45161e-26
chrX	151802682	151804332	1651	*	545.026	-2.66381	0.242344	-10.9919	4.18244e-28	7.45161e-26
chr19	4509591	4510916	1326	*	1292.62	-2.32308	0.211359	-10.9912	4.21329e-28	7.49902e-26
chr11	120672636	120674054	1419	*	639.944	-2.57614	0.234432	-10.9889	4.32227e-28	7.68526e-26
chr18	62548259	62549271	1013	*	470.079	-2.73224	0.248704	-10.9859	4.46747e-28	7.93546e-26
chr11	76586831	76588672	1842	*	1102.02	-2.39409	0.217982	-10.983	4.61333e-28	8.18633e-26
chr18	24120791	24122456	1666	*	744.364	-2.45896	0.223914	-10.9817	4.68006e-28	8.29641e-26
chr8	81013611	81015623	2013	*	1032.94	-2.56276	0.233372	-10.9814	4.69442e-28	8.31354e-26
chr17	23563739	23564851	1113	*	460.644	-2.81641	0.256479	-10.9811	4.71322e-28	8.33575e-26
chr12	46818065	46820388	2324	*	1489.55	-2.45218	0.223311	-10.981	4.71639e-28	8.33575e-26
chr14	62836942	62838787	1846	*	2167.91	-2.60574	0.2373	-10.9808	4.72802e-28	8.34798e-26
chr11	115412288	115414285	1998	*	670.953	-2.55804	0.233001	-10.9787	4.84023e-28	8.53758e-26
chr11	4593751	4595371	1621	*	688.119	-2.64022	0.240489	-10.9786	4.84639e-28	8.53993e-26
chr9	21366204	21369348	3145	*	1397.38	-2.36097	0.215068	-10.9778	4.88676e-28	8.60249e-26
chr4	123748574	123751323	2750	*	714.409	-2.69527	0.245566	-10.9758	4.99798e-28	8.78954e-26
chr16	36874608	36875803	1196	*	918.591	-2.52708	0.230271	-10.9744	5.07652e-28	8.9188e-26
chr10	83543468	83544536	1069	*	492.355	-2.87731	0.262203	-10.9736	5.11951e-28	8.98541e-26
chr3	20026681	20029155	2475	*	1378.47	-2.43319	0.221749	-10.9728	5.16727e-28	9.06024e-26
chr4	134158682	134161569	2888	*	747.227	-2.46923	0.225058	-10.9715	5.23759e-28	9.17444e-26
chr11	106487062	106488900	1839	*	702.409	-2.52641	0.230278	-10.9711	5.26126e-28	9.20679e-26
chr3	136669053	136672338	3286	*	1987.73	-2.37519	0.216512	-10.9703	5.31214e-28	9.28664e-26
chr6	39205048	39207688	2641	*	950.624	-2.57892	0.235146	-10.9673	5.48936e-28	9.58698e-26
chr6	117906016	117908368	2353	*	1859.54	-2.27119	0.207103	-10.9665	5.53831e-28	9.66294e-26
chrX	159254089	159256736	2648	*	843.967	-2.4809	0.226246	-10.9655	5.59904e-28	9.75926e-26
chr4	40849440	40855362	5923	*	2756.75	-2.18283	0.199068	-10.9652	5.61509e-28	9.77761e-26
chr5	77308780	77310787	2008	*	1150.02	-2.44284	0.222809	-10.9638	5.70248e-28	9.92002e-26
chr13	52258100	52258850	751	*	249.839	-3.17138	0.289261	-10.9637	5.70972e-28	9.92285e-26
chr17	8162992	8166299	3308	*	1319.14	-2.49262	0.227363	-10.9632	5.74401e-28	9.97264e-26
chr3	103808633	103810108	1476	*	628.392	-2.61567	0.238589	-10.9631	5.7521e-28	9.9769e-26
chr14	121877983	121879404	1422	*	1024.86	-2.35893	0.215243	-10.9594	5.99062e-28	1.03629e-25
chr16	20097184	20098525	1342	*	955.627	-2.37984	0.217151	-10.9594	5.99198e-28	1.03629e-25
chr3	90508789	90510111	1323	*	729.254	-2.46211	0.224658	-10.9594	5.9922e-28	1.03629e-25
chrX	150477770	150478840	1071	*	385.553	-2.80515	0.255973	-10.9588	6.03053e-28	1.0419e-25
chr19	9982033	9985254	3222	*	1031.71	-2.37633	0.216846	-10.9586	6.04019e-28	1.04255e-25
chr6	134919484	134921651	2168	*	1208.97	-2.32657	0.212346	-10.9565	6.18299e-28	1.06616e-25
chr12	32819552	32821418	1867	*	2109.82	-2.33676	0.21329	-10.9558	6.23348e-28	1.07382e-25
chr11	53350306	53352099	1794	*	660.235	-2.76314	0.252214	-10.9555	6.25203e-28	1.07596e-25
chr15	98532541	98534948	2408	*	1059.57	-2.43266	0.222072	-10.9544	6.33264e-28	1.08878e-25
chr7	5056447	5063812	7366	*	2524.06	-2.37744	0.217078	-10.952	6.4989e-28	1.11628e-25
chr2	14054860	14056522	1663	*	799.595	-2.5605	0.233799	-10.9517	6.52116e-28	1.11901e-25
chr7	25657880	25659530	1651	*	853.178	-2.56046	0.233872	-10.9481	6.78609e-28	1.16288e-25
chr19	3850686	3852992	2307	*	809.95	-2.48608	0.22708	-10.948	6.78994e-28	1.16288e-25
chr12	51828572	51830396	1825	*	840.697	-2.55743	0.233615	-10.9472	6.85242e-28	1.17245e-25
chr13	17694225	17696142	1918	*	1571.18	-2.40721	0.219906	-10.9465	6.90559e-28	1.1804e-25
chr15	99294438	99296383	1946	*	697.217	-2.47718	0.226303	-10.9463	6.92477e-28	1.18254e-25
chr3	21735570	21736318	749	*	268.991	-3.24803	0.296735	-10.9459	6.95457e-28	1.18648e-25
chr11	75650332	75656718	6387	*	2743.94	-2.28804	0.209069	-10.9439	7.10391e-28	1.21079e-25
chr15	102469941	102471513	1573	*	958.518	-2.44625	0.223536	-10.9434	7.14609e-28	1.21681e-25
chr15	74988323	74990426	2104	*	870.202	-2.497	0.22821	-10.9417	7.28321e-28	1.23897e-25
chr7	64391646	64393356	1711	*	1238	-2.34693	0.214531	-10.9398	7.43267e-28	1.26318e-25
chr8	122375663	122377545	1883	*	786.208	-2.56298	0.234284	-10.9396	7.45194e-28	1.26524e-25
chr14	102901987	102903592	1606	*	1411.84	-2.38438	0.217965	-10.9393	7.47828e-28	1.26849e-25
chr12	3425335	3427865	2531	*	1255.04	-2.65404	0.24263	-10.9387	7.53004e-28	1.27558e-25
chr11	101119290	101121080	1791	*	982.84	-2.42905	0.222062	-10.9386	7.53452e-28	1.27558e-25
chr19	53599370	53601569	2200	*	1325.11	-2.48679	0.227358	-10.9378	7.60393e-28	1.2861e-25
chr5	30887252	30889768	2517	*	1488.39	-2.47061	0.225887	-10.9374	7.6399e-28	1.29093e-25
chr7	4739236	4741482	2247	*	1945.92	-2.22802	0.203709	-10.9373	7.64708e-28	1.29093e-25
chr14	57889554	57890805	1252	*	786.096	-2.53804	0.232071	-10.9365	7.71519e-28	1.30119e-25
chr15	76079797	76081491	1695	*	816.609	-2.41645	0.220992	-10.9346	7.87832e-28	1.32744e-25
chrX	74084684	74086287	1604	*	816.086	-2.44872	0.223959	-10.9338	7.94762e-28	1.33784e-25
chr6	146576956	146578835	1880	*	1074.74	-2.41165	0.22059	-10.9327	8.04121e-28	1.35231e-25
chr10	80264219	80265976	1758	*	1279.84	-2.33426	0.213531	-10.9317	8.12768e-28	1.36555e-25
chr19	23758066	23759950	1885	*	749.4	-2.51365	0.229956	-10.931	8.19719e-28	1.37592e-25
chr3	8666608	8668117	1510	*	445.141	-2.73636	0.250376	-10.929	8.37505e-28	1.40444e-25
chr17	56934701	56936110	1410	*	774.991	-2.54342	0.232747	-10.9278	8.48428e-28	1.42141e-25
chr9	106821331	106822969	1639	*	711.383	-2.66268	0.243666	-10.9276	8.50968e-28	1.42432e-25
chr4	133129061	133132509	3449	*	1090.96	-2.38071	0.217869	-10.9273	8.53828e-28	1.42776e-25
chr14	31250112	31252133	2022	*	732.933	-2.62806	0.240518	-10.9267	8.59489e-28	1.43587e-25
chr7	45895632	45897757	2126	*	1108.81	-2.47114	0.226161	-10.9265	8.61429e-28	1.43775e-25
chr2	156719372	156722965	3594	*	1448.84	-2.41158	0.220718	-10.9261	8.65193e-28	1.44267e-25
chr3	65957053	65959119	2067	*	1078.06	-2.4945	0.228331	-10.9249	8.76022e-28	1.45935e-25
chr9	110131379	110132623	1245	*	664.476	-2.50246	0.229077	-10.9241	8.84063e-28	1.47136e-25
chr12	84771418	84773916	2499	*	1424.93	-2.42093	0.221633	-10.9232	8.93373e-28	1.48494e-25
chr10	123195687	123197871	2185	*	701.792	-2.58025	0.23622	-10.9231	8.93898e-28	1.48494e-25
chr1	182408181	182409851	1671	*	723.12	-2.47699	0.226769	-10.923	8.95167e-28	1.48565e-25
chr1	170996413	170999565	3153	*	1772.28	-2.37706	0.217635	-10.9222	9.02742e-28	1.49682e-25
chr15	98931473	98935026	3554	*	1204.4	-2.30033	0.210614	-10.922	9.04849e-28	1.49891e-25
chr6	136518565	136519517	953	*	485.881	-3.02505	0.27699	-10.9211	9.13342e-28	1.51156e-25
chr1	58392311	58393940	1630	*	727.899	-2.47495	0.226649	-10.9198	9.27342e-28	1.5333e-25
chr12	65172041	65173376	1336	*	642.865	-2.72448	0.249503	-10.9196	9.29017e-28	1.53463e-25
chr14	61172408	61173559	1152	*	801.536	-2.63858	0.241642	-10.9194	9.31376e-28	1.53709e-25
chr3	88685093	88686544	1452	*	683.383	-2.85073	0.261101	-10.9181	9.44414e-28	1.55596e-25
chr1	125434293	125436536	2244	*	2279.9	-2.24461	0.205586	-10.9181	9.44567e-28	1.55596e-25
chr11	69029756	69042011	12256	*	3001.78	-2.22304	0.203626	-10.9173	9.52975e-28	1.56835e-25
chr5	136479578	136481154	1577	*	424.877	-2.87989	0.263802	-10.9169	9.57189e-28	1.57382e-25
chr13	96387781	96388742	962	*	375.63	-2.92615	0.268048	-10.9165	9.61046e-28	1.57869e-25
chr12	76367634	76372869	5236	*	2121.1	-2.32016	0.21256	-10.9153	9.74096e-28	1.59865e-25
chr18	69592313	69594015	1703	*	424.545	-2.83883	0.260092	-10.9147	9.80409e-28	1.60752e-25
chr13	83523151	83526305	3155	*	900.447	-2.59231	0.237519	-10.9141	9.86723e-28	1.61637e-25
chr7	79464420	79467157	2738	*	1251.62	-2.33745	0.214184	-10.9133	9.96021e-28	1.63009e-25
chr19	16131906	16134273	2368	*	1122.74	-2.34333	0.21474	-10.9124	1.00574e-27	1.64448e-25
chr13	41249065	41250650	1586	*	837.051	-2.563	0.234882	-10.9119	1.01153e-27	1.65242e-25
chr15	99251166	99252884	1719	*	706.523	-2.4597	0.225443	-10.9105	1.02679e-27	1.67581e-25
chr6	37440365	37443216	2852	*	1480.99	-2.33014	0.213578	-10.91	1.03222e-27	1.68311e-25
chr14	30714627	30717250	2624	*	767.402	-2.74933	0.25204	-10.9083	1.05193e-27	1.71366e-25
chr10	5822630	5825178	2549	*	2482.57	-2.23162	0.204591	-10.9077	1.05874e-27	1.72318e-25
chr7	100706011	100707837	1827	*	1138.66	-2.37652	0.217884	-10.9073	1.06381e-27	1.72908e-25
chrX	94366494	94367554	1061	*	722.462	-2.47163	0.226606	-10.9072	1.06517e-27	1.72908e-25
chr11	50024049	50025918	1870	*	834.601	-2.48381	0.227723	-10.9072	1.0653e-27	1.72908e-25
chr8	125567347	125571325	3979	*	1374.85	-2.41835	0.221754	-10.9056	1.08406e-27	1.75791e-25
chr6	57534213	57536449	2237	*	1156.72	-2.76959	0.253975	-10.905	1.09108e-27	1.76768e-25
chr1	39899870	39903247	3378	*	865.811	-2.38777	0.218966	-10.9048	1.09371e-27	1.77033e-25
chr6	43665480	43666769	1290	*	608.742	-2.54232	0.233168	-10.9034	1.11077e-27	1.7963e-25
chr12	82225173	82227144	1972	*	911.867	-2.36875	0.217307	-10.9005	1.14634e-27	1.85211e-25
chr11	48833505	48834622	1118	*	315.824	-3.01233	0.276356	-10.9002	1.15003e-27	1.85638e-25
chr10	85183575	85186140	2566	*	1090	-2.71202	0.248823	-10.8994	1.16024e-27	1.87115e-25
chr17	71182065	71185827	3763	*	1006.37	-2.43312	0.223251	-10.8986	1.17103e-27	1.88684e-25
chr16	64850702	64853112	2411	*	2297.94	-2.18755	0.200753	-10.8967	1.19504e-27	1.92378e-25
chr10	7954894	7957257	2364	*	1102.87	-2.42859	0.22293	-10.8939	1.2318e-27	1.98002e-25
chr12	17265965	17267291	1327	*	757.878	-2.45509	0.225363	-10.8939	1.23222e-27	1.98002e-25
chr16	94312461	94314357	1897	*	1036.38	-2.43392	0.223432	-10.8933	1.2405e-27	1.99152e-25
chr5	32458410	32459745	1336	*	1348.6	-2.32843	0.213771	-10.8922	1.25581e-27	2.01427e-25
chr8	75033140	75034804	1665	*	1815.71	-2.33074	0.214005	-10.891	1.27184e-27	2.03813e-25
chr11	95412741	95415357	2617	*	820.307	-2.39948	0.220321	-10.8909	1.27406e-27	2.03984e-25
chr2	10971614	10973178	1565	*	412.537	-2.72712	0.250431	-10.8897	1.29066e-27	2.06351e-25
chr11	75457796	75463458	5663	*	3044.39	-2.21346	0.203264	-10.8896	1.29229e-27	2.06351e-25
chr5	106695617	106697187	1571	*	722.248	-2.68068	0.246169	-10.8896	1.29234e-27	2.06351e-25
chr3	51339746	51342224	2479	*	1061.9	-2.75787	0.253265	-10.8893	1.29703e-27	2.06913e-25
chr19	17275687	17276824	1138	*	293.203	-3.04609	0.279831	-10.8855	1.35228e-27	2.15533e-25
chr5	103752240	103755451	3212	*	1082.12	-2.62934	0.241556	-10.885	1.35879e-27	2.16375e-25
chr1	121327085	121328590	1506	*	1076.13	-2.32356	0.213498	-10.8833	1.3848e-27	2.20318e-25
chr13	54684728	54688900	4173	*	1916.99	-2.32151	0.213351	-10.8812	1.41686e-27	2.25217e-25
chr12	55398171	55399323	1153	*	609.27	-2.7171	0.249713	-10.8809	1.42176e-27	2.25794e-25
chr7	16096532	16099651	3120	*	2215.5	-2.24036	0.205906	-10.8805	1.42733e-27	2.26475e-25
chr5	142366799	142368764	1966	*	1062.48	-2.49428	0.229272	-10.8791	1.44938e-27	2.29767e-25
chr17	26506183	26511137	4955	*	1608.78	-2.25314	0.207123	-10.8783	1.46319e-27	2.31749e-25
chr10	119238904	119241159	2256	*	1606.17	-2.61937	0.240809	-10.8774	1.47755e-27	2.33814e-25
chr9	70502716	70504307	1592	*	824.503	-2.51033	0.230806	-10.8764	1.49358e-27	2.36139e-25
chr4	137356649	137359287	2639	*	913.881	-2.48753	0.228759	-10.874	1.53279e-27	2.42121e-25
chr1	55025586	55030383	4798	*	1317.55	-2.32474	0.213847	-10.871	1.58382e-27	2.4996e-25
chr6	13607203	13608551	1349	*	531.174	-2.86144	0.263233	-10.8704	1.59568e-27	2.51606e-25
chr11	71018747	71020255	1509	*	1599.41	-2.3422	0.215476	-10.8699	1.60436e-27	2.52751e-25
chr9	108516171	108518304	2134	*	956.917	-2.43789	0.22429	-10.8694	1.61259e-27	2.5382e-25
chrX	134058524	134059733	1210	*	349.206	-2.84864	0.262081	-10.8693	1.61434e-27	2.5387e-25
chr4	148625673	148627905	2233	*	830.994	-2.71767	0.250127	-10.8651	1.68949e-27	2.65452e-25
chr7	105399047	105400895	1849	*	1832.69	-2.24439	0.206585	-10.8643	1.70591e-27	2.67794e-25
chr1	152765713	152767464	1752	*	958.416	-2.36603	0.2178	-10.8633	1.72342e-27	2.70278e-25
chr9	101034115	101035476	1362	*	718.925	-2.78361	0.256241	-10.8633	1.72479e-27	2.70278e-25
chr11	75629981	75631674	1694	*	899.686	-2.45171	0.225692	-10.8631	1.72777e-27	2.70507e-25
chr5	135007497	135013371	5875	*	2978.56	-2.23705	0.20594	-10.8626	1.73664e-27	2.71655e-25
chr12	86241173	86243111	1939	*	793.091	-2.44872	0.225473	-10.8604	1.77985e-27	2.78168e-25
chr8	22192496	22193842	1347	*	570.9	-2.6443	0.2435	-10.8596	1.79628e-27	2.80487e-25
chr4	59331045	59332906	1862	*	724.183	-2.65661	0.244665	-10.8582	1.82373e-27	2.84523e-25
chr11	55097236	55099530	2295	*	1581.29	-2.2649	0.208592	-10.858	1.82628e-27	2.84669e-25
chr12	44209195	44210948	1754	*	1602.09	-2.23403	0.205784	-10.8562	1.86335e-27	2.90192e-25
chrX	96130134	96131303	1170	*	642.377	-2.58158	0.237822	-10.8551	1.88632e-27	2.93511e-25
chr6	124662023	124663956	1934	*	1121.55	-2.32943	0.214612	-10.8541	1.90593e-27	2.96302e-25
chr6	71631724	71633811	2088	*	1677.66	-2.60283	0.239805	-10.8539	1.91035e-27	2.96728e-25
chr13	23516917	23518440	1524	*	295.08	-3.13079	0.288455	-10.8537	1.91579e-27	2.97312e-25
chr10	108161249	108163423	2175	*	1224.5	-2.6964	0.248435	-10.8535	1.91851e-27	2.97474e-25
chr10	117223860	117225228	1369	*	543.768	-2.67345	0.246372	-10.8513	1.96643e-27	3.04636e-25
chr11	106192790	106194834	2045	*	1305.95	-2.30096	0.212064	-10.8503	1.98709e-27	3.07568e-25
chr18	25167740	25169683	1944	*	728.27	-2.74141	0.25266	-10.8502	1.99039e-27	3.0781e-25
chr4	109665083	109667473	2391	*	1013.04	-2.5354	0.233683	-10.8497	2.00015e-27	3.09049e-25
chr17	88529550	88530791	1242	*	857.172	-2.46292	0.227038	-10.8481	2.03703e-27	3.14473e-25
chr15	78172826	78174745	1920	*	938.456	-2.38051	0.219457	-10.8473	2.05456e-27	3.16902e-25
chr16	38521895	38523420	1526	*	576.699	-2.90144	0.267516	-10.8458	2.08718e-27	3.21653e-25
chr12	100724000	100726159	2160	*	2836.09	-2.19824	0.202688	-10.8455	2.09597e-27	3.22727e-25
chr3	89910672	89914195	3524	*	1873.06	-2.2361	0.206185	-10.8451	2.10462e-27	3.23777e-25
chr9	97110503	97111715	1213	*	828.145	-2.57441	0.237399	-10.8442	2.12457e-27	3.26561e-25
chr17	5840755	5842102	1348	*	541.052	-2.85917	0.263662	-10.8441	2.12717e-27	3.26677e-25
chr4	151860374	151863216	2843	*	3978.55	-2.2083	0.203659	-10.8431	2.14953e-27	3.29825e-25
chr5	125392659	125395020	2362	*	1075.03	-2.37875	0.219381	-10.843	2.15251e-27	3.29996e-25
chr8	109565033	109566474	1442	*	702.484	-2.52684	0.233102	-10.8401	2.22334e-27	3.40559e-25
chr19	18712623	18713930	1308	*	574.886	-2.55224	0.235448	-10.8399	2.22637e-27	3.40728e-25
chr6	22355375	22356612	1238	*	810.357	-2.51129	0.231675	-10.8397	2.23199e-27	3.41294e-25
chr11	50290952	50293498	2547	*	1083.96	-2.37941	0.219551	-10.8376	2.28398e-27	3.48941e-25
chr15	100040363	100042376	2014	*	598.517	-2.59918	0.239876	-10.8355	2.33661e-27	3.56674e-25
chr11	100318533	100323354	4822	*	1863.72	-2.19997	0.203035	-10.8354	2.33886e-27	3.5671e-25
chr4	3834902	3836130	1229	*	438.202	-2.81284	0.259611	-10.8348	2.35397e-27	3.58706e-25
chr13	43480024	43482207	2184	*	608.833	-2.64399	0.244042	-10.8342	2.37102e-27	3.60992e-25
chr10	128565059	128566779	1721	*	1421.19	-2.53777	0.234255	-10.8334	2.3917e-27	3.63828e-25
chr5	147076129	147078371	2243	*	1098.76	-2.34345	0.216328	-10.8329	2.40547e-27	3.65608e-25
chr10	63338197	63339842	1646	*	621.722	-2.53466	0.234016	-10.8311	2.45168e-27	3.72312e-25
chr4	57955245	57958581	3337	*	1435.89	-2.36066	0.217961	-10.8307	2.46362e-27	3.73576e-25
chr19	43752534	43753784	1251	*	606.049	-3.0795	0.284333	-10.8306	2.46422e-27	3.73576e-25
chrX	42067606	42069275	1670	*	544.327	-2.83444	0.261746	-10.8289	2.51048e-27	3.80262e-25
chr9	85325279	85329321	4043	*	2082.04	-2.23064	0.206059	-10.8253	2.61333e-27	3.95503e-25
chr8	31149366	31151354	1989	*	474.538	-2.63799	0.243691	-10.8252	2.61571e-27	3.95525e-25
chr14	48129407	48132640	3234	*	1332.54	-2.30429	0.21287	-10.8249	2.62445e-27	3.96507e-25
chr9	96477966	96478972	1007	*	704.836	-2.47843	0.228985	-10.8235	2.66267e-27	4.01938e-25
chr2	119546703	119548412	1710	*	877.37	-2.37693	0.219632	-10.8224	2.69763e-27	4.06869e-25
chr9	21955029	21956510	1482	*	1248.86	-2.49926	0.230938	-10.8222	2.70161e-27	4.07121e-25
chr9	66591769	66593998	2230	*	919.438	-2.41103	0.22279	-10.822	2.70932e-27	4.07655e-25
chr13	35740200	35742657	2458	*	1155.65	-2.58913	0.239249	-10.8219	2.70976e-27	4.07655e-25
chr3	28805043	28806099	1057	*	493.069	-2.63931	0.243893	-10.8216	2.72027e-27	4.08888e-25
chr9	108304815	108307236	2422	*	2313.6	-2.37783	0.219767	-10.8198	2.77419e-27	4.16639e-25
chr8	13286893	13288743	1851	*	1226.76	-2.46756	0.228071	-10.8192	2.79103e-27	4.18813e-25
chr6	122810171	122812387	2217	*	2000.45	-2.39154	0.221053	-10.8188	2.80291e-27	4.20239e-25
chr17	35776430	35777918	1489	*	551.624	-2.73515	0.252821	-10.8185	2.81319e-27	4.21423e-25
chr3	123507766	123509531	1766	*	1288.81	-2.65203	0.245148	-10.8181	2.82648e-27	4.23056e-25
chr13	100832077	100834081	2005	*	861.695	-2.44206	0.225741	-10.818	2.82967e-27	4.23176e-25
chr8	13337368	13339551	2184	*	746.978	-2.48178	0.229419	-10.8177	2.83917e-27	4.24237e-25
chr5	93264268	93269109	4842	*	2855.34	-2.25078	0.20807	-10.8174	2.84632e-27	4.24947e-25
chr9	53536183	53537797	1615	*	1260.2	-2.67116	0.24694	-10.8171	2.85812e-27	4.26348e-25
chr5	31240393	31241902	1510	*	999.943	-2.35761	0.217955	-10.817	2.86094e-27	4.26411e-25
chr12	102468596	102469768	1173	*	863.236	-2.41235	0.223031	-10.8162	2.88467e-27	4.29442e-25
chr14	79586935	79588191	1257	*	606.902	-2.73654	0.253005	-10.8162	2.88614e-27	4.29442e-25
chr14	45329199	45330464	1266	*	578.497	-2.52202	0.23321	-10.8144	2.94195e-27	4.37379e-25
chr5	121397313	121398774	1462	*	422.169	-2.83023	0.261718	-10.814	2.95406e-27	4.38811e-25
chr12	40036689	40038553	1865	*	1178.4	-2.51798	0.232881	-10.8123	3.01103e-27	4.46897e-25
chr13	59768462	59771819	3358	*	1599.6	-2.23613	0.206822	-10.8119	3.02492e-27	4.48583e-25
chr18	65799646	65801718	2073	*	947.634	-2.68818	0.248638	-10.8116	3.03312e-27	4.49313e-25
chr17	78834941	78836099	1159	*	736.324	-2.63906	0.244096	-10.8116	3.03492e-27	4.49313e-25
chr2	79634671	79636324	1654	*	1505.83	-2.29911	0.212697	-10.8093	3.11004e-27	4.6005e-25
chr3	65974173	65975783	1611	*	1166.76	-2.36463	0.218769	-10.8088	3.12786e-27	4.62299e-25
chr12	25094618	25096946	2329	*	1112.57	-2.30964	0.213684	-10.8087	3.13241e-27	4.62584e-25
chr6	97204970	97206019	1050	*	690.676	-2.59896	0.240459	-10.8083	3.14397e-27	4.63905e-25
chr18	49831928	49833383	1456	*	886.629	-2.5591	0.236786	-10.8077	3.16656e-27	4.66848e-25
chr1	88699493	88703077	3585	*	1539.64	-2.4413	0.225928	-10.8056	3.23697e-27	4.76832e-25
chr11	96788916	96789733	818	*	321.255	-3.2659	0.30227	-10.8046	3.27417e-27	4.8191e-25
chr4	132767723	132768990	1268	*	512.164	-2.68184	0.24829	-10.8013	3.39539e-27	4.99337e-25
chr16	45742403	45743355	953	*	576.202	-2.5686	0.237808	-10.8011	3.39931e-27	4.99498e-25
chr18	38349545	38351111	1567	*	549.638	-2.53726	0.234922	-10.8004	3.42622e-27	5.03034e-25
chr9	105494113	105496244	2132	*	921.997	-2.52033	0.233358	-10.8003	3.4316e-27	5.03407e-25
chr7	102265937	102268960	3024	*	1237.99	-2.54228	0.235415	-10.7992	3.47392e-27	5.09151e-25
chr9	109930772	109933334	2563	*	2537.36	-2.31056	0.213959	-10.7991	3.47651e-27	5.09151e-25
chr15	88818774	88820917	2144	*	1493.36	-2.41185	0.223371	-10.7975	3.53729e-27	5.17623e-25
chr10	62485915	62487876	1962	*	1243.83	-2.7782	0.257312	-10.797	3.55678e-27	5.20045e-25
chr7	12921250	12922768	1519	*	1098.42	-2.59412	0.240267	-10.7968	3.56241e-27	5.20439e-25
chr7	16051658	16053595	1938	*	806.323	-2.41805	0.223984	-10.7956	3.60972e-27	5.26915e-25
chr3	103020079	103021910	1832	*	1391.14	-2.4916	0.230807	-10.7952	3.62698e-27	5.28998e-25
chr1	71102177	71103982	1806	*	1000.99	-2.58235	0.239228	-10.7945	3.65472e-27	5.32604e-25
chr10	80158151	80169137	10987	*	4520.27	-2.12444	0.196821	-10.7938	3.68343e-27	5.36347e-25
chr12	73907285	73909027	1743	*	1627.01	-2.31619	0.214591	-10.7935	3.69411e-27	5.37459e-25
chr7	143548213	143549785	1573	*	1121.37	-2.38727	0.221211	-10.7918	3.76251e-27	5.46961e-25
chr8	25016388	25017951	1564	*	2124.29	-2.23507	0.207131	-10.7906	3.81275e-27	5.5381e-25
chr9	101073119	101075539	2421	*	2185.73	-2.19515	0.203489	-10.7876	3.9404e-27	5.71882e-25
chr4	8841416	8844209	2794	*	827.425	-2.57617	0.238843	-10.786	4.00795e-27	5.81209e-25
chr8	95330824	95332689	1866	*	965.752	-2.53946	0.235451	-10.7855	4.03066e-27	5.84023e-25
chr10	41809130	41811380	2251	*	993.314	-2.48776	0.230662	-10.7853	4.04014e-27	5.84918e-25
chr12	79629914	79630990	1077	*	477.865	-2.93129	0.271807	-10.7844	4.07714e-27	5.89791e-25
chrX	129749284	129751377	2094	*	475.67	-2.75187	0.255187	-10.7837	4.10891e-27	5.93516e-25
chr10	17720507	17724797	4291	*	2297.31	-2.18549	0.202667	-10.7837	4.11084e-27	5.93516e-25
chr9	58580787	58583660	2874	*	1345.21	-2.28053	0.211481	-10.7836	4.11295e-27	5.93516e-25
chr15	44618428	44620110	1683	*	1471.99	-2.60173	0.24127	-10.7835	4.11929e-27	5.93946e-25
chr2	31768865	31770171	1307	*	428.493	-2.89413	0.268397	-10.7831	4.13913e-27	5.96321e-25
chr5	33819058	33821666	2609	*	787.905	-2.51718	0.233443	-10.7829	4.14679e-27	5.96938e-25
chr5	21700655	21702426	1772	*	1464.19	-2.59282	0.240513	-10.7804	4.2607e-27	6.12473e-25
chr1	33883051	33883904	854	*	256.836	-3.55227	0.329514	-10.7803	4.26382e-27	6.12473e-25
chr1	59119563	59120602	1040	*	532.032	-2.7849	0.258332	-10.7803	4.26509e-27	6.12473e-25
chr3	108839873	108841041	1169	*	722.92	-2.46613	0.228804	-10.7784	4.35605e-27	6.25028e-25
chr15	81855830	81860490	4661	*	1386.88	-2.23697	0.207557	-10.7776	4.38985e-27	6.2901e-25
chr5	129786658	129787768	1111	*	613.717	-2.75552	0.255671	-10.7776	4.39092e-27	6.2901e-25
chr6	95462566	95464712	2147	*	839.044	-2.40018	0.222703	-10.7775	4.39657e-27	6.2931e-25
chr12	36156011	36158338	2328	*	1070.83	-2.43737	0.226169	-10.7768	4.43206e-27	6.33878e-25
chr8	116978284	116979544	1261	*	1256.33	-2.34378	0.217487	-10.7766	4.43765e-27	6.34165e-25
chr4	43818819	43819467	649	*	228.814	-3.27597	0.304015	-10.7757	4.48491e-27	6.40401e-25
chr7	45128361	45129955	1595	*	1310.43	-2.34572	0.217696	-10.7752	4.5092e-27	6.4335e-25
chr9	27028902	27031069	2168	*	997.193	-2.52231	0.234106	-10.7742	4.55789e-27	6.49774e-25
chr15	27782710	27784940	2231	*	1145.43	-2.36151	0.219197	-10.7734	4.59484e-27	6.54513e-25
chr6	82763262	82765801	2540	*	1152.11	-2.38752	0.221631	-10.7725	4.64032e-27	6.6046e-25
chr10	40257334	40259492	2159	*	626.09	-2.87007	0.26644	-10.7719	4.67081e-27	6.64266e-25
chr11	69900392	69902650	2259	*	885.483	-2.43719	0.226267	-10.7713	4.70132e-27	6.68067e-25
chrX	85573386	85574610	1225	*	416.026	-2.7684	0.257023	-10.771	4.71807e-27	6.6991e-25
chr19	37375599	37376980	1382	*	354.584	-3.15959	0.293363	-10.7702	4.75884e-27	6.75156e-25
chr6	92090629	92092986	2358	*	2440.96	-2.22196	0.206316	-10.7697	4.78572e-27	6.78425e-25
chr4	119733029	119734641	1613	*	903.477	-2.34096	0.217369	-10.7695	4.79355e-27	6.78917e-25
chr17	28484841	28486971	2131	*	1110.01	-2.51211	0.233261	-10.7695	4.79686e-27	6.78917e-25
chr12	69892173	69893627	1455	*	649.858	-2.50044	0.23221	-10.768	4.87534e-27	6.89473e-25
chr6	120158531	120160428	1898	*	1352.14	-2.26055	0.209946	-10.7673	4.90991e-27	6.93807e-25
chr1	72243315	72244818	1504	*	580.924	-2.88359	0.267825	-10.7667	4.94497e-27	6.98204e-25
chr9	52047239	52049140	1902	*	703.439	-2.74041	0.254532	-10.7665	4.9574e-27	6.99004e-25
chr6	120469529	120472866	3338	*	1105.2	-2.29888	0.213523	-10.7664	4.95854e-27	6.99004e-25
chr1	154102309	154105155	2847	*	608.71	-2.49528	0.231787	-10.7654	5.01451e-27	7.06331e-25
chr10	19933460	19935576	2117	*	1165.64	-2.51655	0.23379	-10.7642	5.08269e-27	7.15366e-25
chrX	101428734	101430308	1575	*	465.055	-2.70251	0.25122	-10.7575	5.46104e-27	7.68005e-25
chrX	13070358	13073019	2662	*	1415.26	-2.38884	0.222069	-10.7572	5.48206e-27	7.70349e-25
chr15	39942818	39944980	2163	*	1068.12	-2.29088	0.212967	-10.7569	5.4962e-27	7.71724e-25
chr4	129639737	129641351	1615	*	838.336	-2.74159	0.254878	-10.7565	5.52333e-27	7.74582e-25
chr1	138136111	138137249	1139	*	368.769	-3.04273	0.282875	-10.7565	5.52532e-27	7.74582e-25
chr1	127773213	127774886	1674	*	1208.57	-2.80272	0.260586	-10.7555	5.58599e-27	7.82468e-25
chr9	21290434	21292017	1584	*	1750.21	-2.33798	0.21741	-10.7538	5.68894e-27	7.96258e-25
chrX	74245409	74247588	2180	*	577.702	-2.56438	0.238475	-10.7532	5.72121e-27	8.00142e-25
chr10	44380168	44382129	1962	*	1052.7	-2.36573	0.220021	-10.7523	5.78194e-27	8.07996e-25
chr1	166378234	166380245	2012	*	1474.85	-2.5715	0.239182	-10.7512	5.84696e-27	8.16438e-25
chr15	76510857	76512622	1766	*	1004.21	-2.36148	0.219665	-10.7504	5.89989e-27	8.2318e-25
chr2	71580614	71582634	2021	*	600.059	-2.56641	0.238749	-10.7494	5.96498e-27	8.31604e-25
chr2	90744694	90746546	1853	*	1242.7	-2.45222	0.22816	-10.7478	6.07079e-27	8.4569e-25
chr4	134467046	134469557	2512	*	988.431	-2.47238	0.230063	-10.7465	6.15287e-27	8.5645e-25
chr5	8422130	8423673	1544	*	753.693	-2.74496	0.255505	-10.7433	6.37377e-27	8.865e-25
chr9	57560439	57563649	3211	*	1120.55	-2.33623	0.217489	-10.7418	6.47362e-27	8.99681e-25
chr19	41482168	41483917	1750	*	749.51	-2.55854	0.238232	-10.7397	6.62426e-27	9.19893e-25
chr7	130519004	130520337	1334	*	864.172	-2.50902	0.233627	-10.7394	6.64564e-27	9.22138e-25
chr1	179802709	179804298	1590	*	803.612	-2.74331	0.255446	-10.7393	6.65522e-27	9.22744e-25
chr17	74526777	74529652	2876	*	3575.51	-2.25957	0.210408	-10.739	6.67667e-27	9.24993e-25
chr1	53264708	53265495	788	*	349.23	-3.20107	0.298128	-10.7372	6.80765e-27	9.42402e-25
chr12	59129231	59131914	2684	*	894.954	-2.3344	0.21746	-10.7349	6.98072e-27	9.65604e-25
chr6	83506098	83507529	1432	*	678.097	-2.65283	0.247128	-10.7346	7.00071e-27	9.67612e-25
chr16	76369393	76374378	4986	*	2322.99	-2.51235	0.234065	-10.7336	7.08129e-27	9.77987e-25
chr6	140622425	140625193	2769	*	1461.48	-2.2524	0.209855	-10.7331	7.11591e-27	9.82001e-25
chr18	12167948	12169750	1803	*	807.211	-2.54359	0.237089	-10.7284	7.48547e-27	1.0322e-24
chr9	66126143	66127948	1806	*	576.151	-2.51013	0.233984	-10.7278	7.53959e-27	1.03885e-24
chr3	138488376	138489949	1574	*	1007.83	-2.50924	0.233903	-10.7277	7.54682e-27	1.03904e-24
chr6	71543457	71544969	1513	*	593.335	-2.52792	0.23566	-10.727	7.60467e-27	1.04619e-24
chr2	168205210	168208369	3160	*	1179.29	-2.27053	0.211671	-10.7267	7.62725e-27	1.04848e-24
chr8	79294320	79295980	1661	*	1618.71	-2.2197	0.206937	-10.7265	7.64498e-27	1.0501e-24
chr2	103073058	103074228	1171	*	893.864	-2.58765	0.241274	-10.7249	7.77582e-27	1.06724e-24
chr8	83165157	83167061	1905	*	664.882	-2.54993	0.237767	-10.7245	7.8115e-27	1.07131e-24
chr18	42511001	42512346	1346	*	1218.61	-2.5645	0.239134	-10.7241	7.84468e-27	1.07503e-24
chr11	69918611	69923248	4638	*	2714.52	-2.27679	0.212309	-10.7239	7.86043e-27	1.07635e-24
chr14	87415561	87417897	2337	*	1561.51	-2.38662	0.222568	-10.7231	7.92723e-27	1.08466e-24
chr10	53378980	53380326	1347	*	667.144	-2.77068	0.258394	-10.7227	7.96291e-27	1.0887e-24
chr2	103795686	103798056	2371	*	909.13	-2.56478	0.2392	-10.7223	7.99661e-27	1.09246e-24
chr2	153240398	153242086	1689	*	758.45	-2.45924	0.229377	-10.7214	8.07598e-27	1.10245e-24
chr4	16013379	16014721	1343	*	773.494	-2.55152	0.237991	-10.7211	8.10552e-27	1.10563e-24
chr7	13033953	13039809	5857	*	2408.18	-2.14399	0.199984	-10.7208	8.12953e-27	1.10805e-24
chr6	83325387	83326911	1525	*	785.037	-2.64291	0.246565	-10.7189	8.29588e-27	1.12986e-24
chr13	52980011	52982425	2415	*	695.496	-2.46545	0.230018	-10.7185	8.33663e-27	1.13453e-24
chr17	56830447	56831811	1365	*	976.925	-2.65277	0.247504	-10.7181	8.37111e-27	1.13768e-24
chr19	6362682	6364970	2289	*	3004.13	-2.38862	0.222859	-10.7181	8.37262e-27	1.13768e-24
chr13	94976020	94976862	843	*	283.929	-3.28355	0.306479	-10.7138	8.77116e-27	1.19092e-24
chr4	40947250	40949243	1994	*	1374	-2.33601	0.218043	-10.7135	8.7939e-27	1.19309e-24
chr4	138303365	138305297	1933	*	860.721	-2.47225	0.230788	-10.7122	8.92112e-27	1.20942e-24
chr11	100544680	100546480	1801	*	689.678	-2.49192	0.232632	-10.7119	8.95421e-27	1.21298e-24
chr11	78535177	78536997	1821	*	779.772	-2.53952	0.237098	-10.7108	9.05358e-27	1.2255e-24
chrX	57053007	57054215	1209	*	438.325	-2.98485	0.27869	-10.7103	9.10716e-27	1.23181e-24
chr3	65527583	65529762	2180	*	1076.77	-2.8163	0.262955	-10.7102	9.11912e-27	1.23249e-24
chr15	102624395	102626262	1868	*	1571.58	-2.39449	0.223577	-10.7099	9.14441e-27	1.23496e-24
chr17	28800392	28802455	2064	*	837.868	-2.36335	0.22069	-10.7089	9.24228e-27	1.24723e-24
chr1	55404324	55407204	2881	*	1327.38	-2.56047	0.2391	-10.7088	9.2575e-27	1.24833e-24
chr9	107553107	107557279	4173	*	1514.14	-2.29921	0.214732	-10.7074	9.39857e-27	1.26639e-24
chr5	124540080	124542143	2064	*	692.063	-2.51707	0.23509	-10.7068	9.45608e-27	1.27317e-24
chr19	41263035	41264678	1644	*	649.585	-2.48591	0.232188	-10.7065	9.49125e-27	1.27693e-24
chr8	86745190	86746856	1667	*	667.344	-2.67581	0.249929	-10.7063	9.50809e-27	1.27822e-24
chr7	75455089	75456482	1394	*	698.548	-2.52008	0.235397	-10.7057	9.57388e-27	1.28609e-24
chr9	88480809	88483364	2556	*	1645.73	-2.72794	0.254822	-10.7053	9.61283e-27	1.29034e-24
chrX	85775848	85777437	1590	*	1036.97	-2.32656	0.217333	-10.7051	9.63705e-27	1.29261e-24
chr12	112999801	113002442	2642	*	1739.19	-2.32548	0.217287	-10.7024	9.92182e-27	1.3298e-24
chr2	76647256	76648928	1673	*	1465.5	-2.24001	0.209319	-10.7014	1.00237e-26	1.34244e-24
chr13	3536579	3539218	2640	*	1024.71	-2.45454	0.229374	-10.701	1.00659e-26	1.34707e-24
chr12	40535175	40536794	1620	*	604.641	-2.50332	0.233951	-10.7002	1.01582e-26	1.3584e-24
chr5	122849217	122851207	1991	*	778.94	-2.41795	0.22598	-10.6999	1.01941e-26	1.36217e-24
chr12	81718244	81721235	2992	*	1200.12	-2.26323	0.211527	-10.6995	1.02329e-26	1.36633e-24
chr7	44814260	44817312	3053	*	1876.13	-2.29998	0.214996	-10.6978	1.04198e-26	1.39023e-24
chr8	22805064	22809098	4035	*	1464.73	-2.43396	0.227526	-10.6975	1.04567e-26	1.3941e-24
chr7	132930567	132932076	1510	*	695.138	-2.53224	0.236747	-10.696	1.06272e-26	1.41577e-24
chr13	100650491	100651903	1413	*	522.16	-2.58682	0.241853	-10.6958	1.06444e-26	1.41699e-24
chrX	166509721	166510866	1146	*	585.735	-2.61953	0.244948	-10.6942	1.0833e-26	1.44101e-24
chr8	84973250	84983987	10738	*	5056.47	-2.22595	0.208184	-10.6922	1.10702e-26	1.47145e-24
chr2	15028484	15029511	1028	*	601.583	-2.5563	0.239094	-10.6916	1.11414e-26	1.47957e-24
chr16	93831554	93834177	2624	*	1190.19	-2.27834	0.213097	-10.6916	1.1148e-26	1.47957e-24
chr18	69343874	69344895	1022	*	473.746	-2.62462	0.245492	-10.6912	1.11872e-26	1.48366e-24
chr13	90922612	90923998	1387	*	560.786	-2.60204	0.243406	-10.6901	1.13243e-26	1.50071e-24
chr8	95806384	95808542	2159	*	1147.14	-2.35625	0.220438	-10.6889	1.14707e-26	1.51898e-24
chr13	37958246	37960623	2378	*	832.276	-2.49283	0.233236	-10.688	1.158e-26	1.5323e-24
chr11	109466909	109474831	7923	*	2323.51	-2.18322	0.204271	-10.6878	1.16061e-26	1.53449e-24
chr2	134643318	134644490	1173	*	1095.09	-2.39007	0.223626	-10.6878	1.16138e-26	1.53449e-24
chr7	113206630	113208690	2061	*	1542.3	-2.26792	0.212215	-10.6869	1.17271e-26	1.54829e-24
chr13	103773660	103775119	1460	*	639.385	-3.09854	0.289981	-10.6853	1.19256e-26	1.57334e-24
chr2	126151745	126152615	871	*	477.214	-2.65228	0.248219	-10.6852	1.19345e-26	1.57334e-24
chr19	46394447	46396242	1796	*	1156.38	-2.35022	0.219952	-10.6851	1.19474e-26	1.57386e-24
chr2	90939916	90941465	1550	*	555.09	-2.75977	0.25833	-10.6831	1.2209e-26	1.60713e-24
chr10	75516345	75518452	2108	*	1443.84	-2.28971	0.214351	-10.6821	1.23505e-26	1.62455e-24
chr18	7608523	7609778	1256	*	2024.13	-3.07811	0.288179	-10.6813	1.24578e-26	1.63707e-24
chr14	20545638	20546994	1357	*	596.219	-2.57559	0.241133	-10.6812	1.24642e-26	1.63707e-24
chr17	33889764	33891161	1398	*	1039.71	-2.46782	0.231051	-10.6808	1.25183e-26	1.64295e-24
chr3	88176672	88178579	1908	*	1239.92	-2.24276	0.209988	-10.6804	1.25719e-26	1.64877e-24
chr7	16613381	16616228	2848	*	2355	-2.24927	0.210613	-10.6797	1.26746e-26	1.661e-24
chr17	57029714	57032749	3036	*	4067.85	-2.28589	0.214047	-10.6794	1.27131e-26	1.66481e-24
chr11	97742140	97745797	3658	*	1605.02	-2.21548	0.20747	-10.6786	1.2825e-26	1.67822e-24
chr6	97178338	97180126	1789	*	657.379	-2.65064	0.248223	-10.6784	1.28403e-26	1.67898e-24
chr6	70790440	70793226	2787	*	1274.49	-2.60209	0.243743	-10.6756	1.32447e-26	1.73059e-24
chr1	75124262	75125653	1392	*	732.566	-2.68622	0.251633	-10.6752	1.3303e-26	1.73691e-24
chr1	194975671	194978355	2685	*	965.879	-2.37016	0.22205	-10.674	1.34751e-26	1.7581e-24
chr11	87470748	87472346	1599	*	792.519	-2.64992	0.248282	-10.673	1.36174e-26	1.77535e-24
chr11	69578500	69581977	3478	*	724.53	-2.45633	0.230159	-10.6723	1.37204e-26	1.78746e-24
chr14	60264766	60265970	1205	*	624.343	-2.47334	0.231757	-10.6721	1.37456e-26	1.78943e-24
chr18	6764690	6765760	1071	*	902.807	-2.32037	0.217441	-10.6713	1.38726e-26	1.80464e-24
chr6	87838265	87839245	981	*	483.958	-2.68083	0.251239	-10.6704	1.40021e-26	1.82014e-24
chr15	38661259	38663082	1824	*	682.972	-2.58724	0.242496	-10.6692	1.4184e-26	1.84244e-24
chr5	99251398	99253512	2115	*	1357.46	-2.36109	0.221333	-10.6676	1.44357e-26	1.87375e-24
chr5	143731482	143733147	1666	*	755.376	-2.43839	0.228585	-10.6673	1.44719e-26	1.87707e-24
chr13	46726647	46728538	1892	*	791.112	-3.13703	0.294125	-10.6656	1.47393e-26	1.91035e-24
chr18	21000925	21002998	2074	*	1444.9	-2.57728	0.241659	-10.665	1.48457e-26	1.92161e-24
chr11	87442198	87443921	1724	*	1199.4	-2.69117	0.252337	-10.665	1.48478e-26	1.92161e-24
chr17	45572054	45576013	3960	*	1885.79	-2.42239	0.227152	-10.6642	1.49726e-26	1.93634e-24
chr7	59227950	59229857	1908	*	1502.91	-2.23322	0.209416	-10.664	1.49934e-26	1.93761e-24
chr16	52030626	52032547	1922	*	1447.59	-2.40026	0.225083	-10.6639	1.50151e-26	1.93899e-24
chr11	116085675	116088034	2360	*	1116.71	-2.48049	0.232631	-10.6627	1.52059e-26	1.96221e-24
chr8	85554521	85555922	1402	*	375.394	-2.77534	0.2603	-10.6621	1.53171e-26	1.97498e-24
chr7	66688677	66690396	1720	*	1311.83	-2.39074	0.22423	-10.662	1.53273e-26	1.97498e-24
chrX	164419273	164420293	1021	*	532.175	-2.8213	0.264645	-10.6607	1.55454e-26	2.00164e-24
chr6	42264377	42266269	1893	*	800.73	-2.42204	0.227228	-10.6591	1.58117e-26	2.03444e-24
chr19	24476597	24478069	1473	*	659.607	-2.4237	0.227385	-10.659	1.58271e-26	2.03495e-24
chr5	143054683	143056834	2152	*	639.013	-2.50142	0.234685	-10.6586	1.58966e-26	2.04239e-24
chr7	111121590	111123420	1831	*	1518.38	-2.40616	0.225758	-10.6581	1.59793e-26	2.05153e-24
chr13	9763087	9765692	2606	*	978.707	-2.36566	0.221976	-10.6573	1.61237e-26	2.06857e-24
chr4	136309584	136311815	2232	*	718.338	-2.42911	0.227938	-10.6569	1.61965e-26	2.0764e-24
chr3	58576357	58577390	1034	*	504.989	-2.64336	0.248045	-10.6568	1.62151e-26	2.07728e-24
chr3	36571013	36572583	1571	*	962.554	-2.41267	0.226401	-10.6566	1.62368e-26	2.07856e-24
chr19	60755326	60757310	1985	*	955.022	-2.54155	0.238509	-10.656	1.63498e-26	2.09062e-24
chr10	79959435	79961530	2096	*	1242.26	-2.30377	0.216196	-10.656	1.63547e-26	2.09062e-24
chr7	114316292	114318731	2440	*	878.81	-2.39601	0.224857	-10.6557	1.64015e-26	2.09509e-24
chr16	70313564	70314906	1343	*	1437.07	-2.35611	0.221131	-10.6548	1.65564e-26	2.11336e-24
chr15	58140784	58142235	1452	*	542.796	-2.55176	0.23951	-10.6541	1.66907e-26	2.12896e-24
chr9	72132682	72133897	1216	*	431.923	-2.66152	0.249814	-10.654	1.67059e-26	2.12937e-24
chr11	116433270	116438267	4998	*	1870.91	-2.17084	0.203777	-10.6531	1.6874e-26	2.14924e-24
chr11	51999631	52001188	1558	*	763.888	-2.5303	0.237524	-10.6528	1.69167e-26	2.15313e-24
chr12	32378195	32380222	2028	*	995.4	-2.34173	0.219832	-10.6523	1.70021e-26	2.16245e-24
chr6	48443040	48447364	4325	*	1724.29	-2.18314	0.204954	-10.6518	1.70937e-26	2.17254e-24
chr12	100198799	100202656	3858	*	1189.45	-2.39888	0.225221	-10.6512	1.72082e-26	2.18551e-24
chrX	162828545	162829965	1421	*	531.515	-2.57905	0.242194	-10.6487	1.76774e-26	2.24349e-24
chr18	61554709	61556083	1375	*	899.729	-2.38929	0.22439	-10.648	1.78233e-26	2.26039e-24
chr19	60789660	60791508	1849	*	751.687	-2.6601	0.249872	-10.6458	1.82322e-26	2.3106e-24
chrX	49287774	49288738	965	*	394.008	-2.74262	0.25763	-10.6456	1.82845e-26	2.31557e-24
chr13	23738076	23740296	2221	*	911.501	-2.50415	0.235238	-10.6452	1.83619e-26	2.32369e-24
chr17	64599906	64602556	2651	*	1253.48	-2.50792	0.235596	-10.645	1.8396e-26	2.32635e-24
chr9	66918510	66920248	1739	*	629.389	-2.45438	0.230577	-10.6445	1.84932e-26	2.3355e-24
chr11	54786716	54788203	1488	*	762.062	-2.69592	0.253269	-10.6445	1.84948e-26	2.3355e-24
chr16	58500899	58503128	2230	*	657.235	-2.58687	0.243045	-10.6436	1.8676e-26	2.3567e-24
chr1	59762470	59764218	1749	*	831.125	-2.40032	0.22554	-10.6425	1.88895e-26	2.38195e-24
chr8	69901209	69904912	3704	*	1361.58	-2.21966	0.208574	-10.6421	1.89886e-26	2.39274e-24
chr10	96616115	96619324	3210	*	2021.94	-2.39627	0.225177	-10.6417	1.90651e-26	2.40067e-24
chr11	3201826	3203423	1598	*	708.715	-2.93884	0.276186	-10.6408	1.92467e-26	2.42181e-24
chr1	191072369	191073931	1563	*	605.412	-2.45903	0.231124	-10.6395	1.95251e-26	2.4551e-24
chr11	69406992	69413841	6850	*	2566.14	-2.13747	0.200911	-10.6389	1.96382e-26	2.46757e-24
chr17	33758805	33761012	2208	*	1395.83	-2.69222	0.253058	-10.6388	1.96749e-26	2.47042e-24
chr13	22042134	22043817	1684	*	694.411	-3.01873	0.283756	-10.6385	1.97336e-26	2.47443e-24
chr11	100938086	100940232	2147	*	1750.97	-2.22796	0.209425	-10.6385	1.97348e-26	2.47443e-24
chr1	74505363	74507012	1650	*	1201.81	-2.52685	0.237527	-10.6382	1.97941e-26	2.48011e-24
chr9	67043336	67044564	1229	*	744.488	-2.40148	0.225751	-10.6377	1.98925e-26	2.48901e-24
chr7	65370241	65372216	1976	*	628.802	-2.6069	0.245062	-10.6377	1.98933e-26	2.48901e-24
chr17	74338255	74339785	1531	*	711.059	-2.54972	0.239692	-10.6375	1.99435e-26	2.49353e-24
chr8	117801514	117802645	1132	*	542.549	-2.52362	0.23726	-10.6365	2.0148e-26	2.51731e-24
chr4	155624169	155625245	1077	*	528.597	-2.56533	0.241201	-10.6357	2.03368e-26	2.53911e-24
chr13	13953632	13955476	1845	*	1521.64	-2.29072	0.215408	-10.6344	2.06233e-26	2.57307e-24
chr12	70973965	70975417	1453	*	658.196	-2.634	0.247691	-10.6342	2.06627e-26	2.57617e-24
chr11	96829052	96830860	1809	*	1552.19	-2.64692	0.248939	-10.6328	2.0971e-26	2.61276e-24
chr10	85916320	85917660	1341	*	758.888	-2.42677	0.228247	-10.6322	2.11011e-26	2.62713e-24
chr2	126875359	126876647	1289	*	422.634	-2.63091	0.247514	-10.6293	2.1765e-26	2.70787e-24
chr4	108832977	108835081	2105	*	757.401	-2.3709	0.223073	-10.6283	2.20021e-26	2.73545e-24
chr11	5097992	5102377	4386	*	1241.3	-2.33684	0.219883	-10.6277	2.21576e-26	2.75285e-24
chr6	47812742	47814063	1322	*	1676.11	-2.25606	0.212287	-10.6274	2.22286e-26	2.75974e-24
chr7	48880614	48883029	2416	*	953.738	-2.89891	0.272801	-10.6264	2.24503e-26	2.7853e-24
chr16	4789174	4790738	1565	*	672.925	-2.44721	0.230376	-10.6227	2.33732e-26	2.89776e-24
chr1	72254206	72255865	1660	*	667.714	-2.53196	0.238416	-10.6199	2.40746e-26	2.98264e-24
chr5	107437322	107438623	1302	*	441.516	-2.61739	0.246476	-10.6192	2.42534e-26	3.00269e-24
chr11	49242959	49246451	3493	*	1877.71	-2.31814	0.2183	-10.6191	2.42988e-26	3.0062e-24
chr11	102555524	102556704	1181	*	481.033	-2.77169	0.261021	-10.6187	2.44057e-26	3.01732e-24
chr7	101895502	101897512	2011	*	887.277	-3.03109	0.285485	-10.6173	2.47541e-26	3.05825e-24
chr17	25272270	25274750	2481	*	1297.01	-2.40481	0.22651	-10.6168	2.48976e-26	3.07384e-24
chr11	52097502	52099719	2218	*	1248.63	-2.23003	0.210079	-10.6152	2.53231e-26	3.12419e-24
chr9	21614826	21617063	2238	*	1434.68	-2.24032	0.211056	-10.6148	2.5433e-26	3.13556e-24
chr12	4916756	4918698	1943	*	1311.06	-2.41342	0.227414	-10.6124	2.60915e-26	3.2145e-24
chr5	111330161	111331285	1125	*	591.463	-2.47408	0.233178	-10.6103	2.67026e-26	3.28751e-24
chr9	66974635	66975896	1262	*	707.077	-2.64519	0.249307	-10.6102	2.673e-26	3.28859e-24
chr2	161108345	161110137	1793	*	1016.41	-2.46116	0.231973	-10.6097	2.68711e-26	3.30365e-24
chr15	81189989	81191515	1527	*	1167.24	-2.34572	0.221112	-10.6087	2.71497e-26	3.33559e-24
chr4	108326941	108328834	1894	*	970.111	-2.33852	0.22045	-10.608	2.73661e-26	3.35984e-24
chr3	95657242	95659863	2622	*	1020.97	-2.31966	0.21869	-10.6071	2.76281e-26	3.38965e-24
chr2	79653167	79654183	1017	*	820.322	-2.37152	0.223603	-10.606	2.79583e-26	3.42779e-24
chr6	48085434	48087154	1721	*	720.045	-2.45432	0.231417	-10.6056	2.80615e-26	3.43805e-24
chr16	10784262	10787807	3546	*	1410.17	-2.42996	0.229136	-10.6049	2.82844e-26	3.46297e-24
chr16	22438324	22441604	3281	*	2367.97	-2.28603	0.21558	-10.6041	2.85154e-26	3.48884e-24
chr13	64312113	64313472	1360	*	732.628	-2.54959	0.240447	-10.6035	2.86973e-26	3.50867e-24
chr5	96916989	96919439	2451	*	617.148	-2.57254	0.242638	-10.6024	2.90441e-26	3.54862e-24
chr4	141138103	141140653	2551	*	792.403	-2.56633	0.242073	-10.6014	2.93434e-26	3.58271e-24
chr2	126932477	126934665	2189	*	840.899	-2.41266	0.227599	-10.6005	2.96349e-26	3.6158e-24
chr19	7205438	7207338	1901	*	531.901	-2.62312	0.247484	-10.5991	3.00801e-26	3.6676e-24
chr2	167923443	167927174	3732	*	1436.5	-2.26119	0.213361	-10.598	3.04576e-26	3.71106e-24
chr16	22264809	22266832	2024	*	988.996	-2.53237	0.238952	-10.5978	3.04991e-26	3.71357e-24
chr18	10181028	10182694	1667	*	1023.92	-2.37541	0.224148	-10.5975	3.06032e-26	3.72368e-24
chr11	79992387	79994071	1685	*	521.504	-2.70625	0.255371	-10.5973	3.06601e-26	3.72804e-24
chr15	102515607	102519861	4255	*	2812.4	-2.16405	0.204212	-10.5971	3.07367e-26	3.73478e-24
chr4	72198739	72201881	3143	*	2160.31	-2.33868	0.220711	-10.5961	3.10578e-26	3.77122e-24
chr3	95623491	95625906	2416	*	1845.22	-2.19642	0.207291	-10.5958	3.1153e-26	3.78017e-24
chr7	4656615	4659722	3108	*	965.595	-2.28187	0.21537	-10.5951	3.13867e-26	3.80593e-24
chr19	46396527	46397508	982	*	755.579	-2.45589	0.231797	-10.595	3.14319e-26	3.8088e-24
chr10	63428599	63430652	2054	*	753.446	-2.42078	0.228522	-10.5932	3.205e-26	3.88103e-24
chr9	61702031	61704188	2158	*	739.252	-2.38523	0.225179	-10.5926	3.22512e-26	3.90272e-24
chr4	133751508	133755442	3935	*	1204.31	-2.268	0.214146	-10.5909	3.28324e-26	3.97034e-24
chr16	33835890	33838357	2468	*	861.506	-2.34885	0.221781	-10.5909	3.28574e-26	3.97065e-24
chr11	97985132	97989478	4347	*	1644.79	-2.22911	0.210501	-10.5895	3.33285e-26	4.02483e-24
chr11	79703506	79705313	1808	*	765.747	-2.53684	0.239573	-10.589	3.35048e-26	4.04336e-24
chr7	99482468	99484210	1743	*	500.382	-2.58819	0.244431	-10.5886	3.3648e-26	4.05788e-24
chr2	173658829	173661092	2264	*	1469.75	-2.27397	0.21479	-10.5869	3.42648e-26	4.12945e-24
chr6	117916436	117917869	1434	*	574.135	-2.78632	0.263207	-10.586	3.45969e-26	4.16663e-24
chr13	81782544	81784100	1557	*	1373.56	-2.63413	0.248833	-10.5859	3.46257e-26	4.16726e-24
chr11	26639366	26640930	1565	*	762.435	-2.41702	0.228348	-10.5848	3.50569e-26	4.21629e-24
chr5	43047683	43049816	2134	*	446.207	-2.85632	0.269858	-10.5845	3.51514e-26	4.22478e-24
chr2	181519773	181521064	1292	*	815.11	-2.36206	0.223177	-10.5838	3.54314e-26	4.25554e-24
chr5	88674978	88676468	1491	*	804.237	-2.49429	0.235673	-10.5837	3.54733e-26	4.25769e-24
chr11	29691925	29694548	2624	*	1944.74	-2.28594	0.216004	-10.5829	3.57884e-26	4.29259e-24
chr13	23432394	23433416	1023	*	417.941	-2.84633	0.268963	-10.5826	3.58792e-26	4.30057e-24
chr17	5490987	5494147	3161	*	1341.24	-2.31165	0.21846	-10.5816	3.6288e-26	4.34593e-24
chr14	26969871	26971094	1224	*	802.013	-2.67773	0.253058	-10.5815	3.63068e-26	4.34593e-24
chr2	84677631	84678844	1214	*	800.075	-2.70312	0.255465	-10.5811	3.64493e-26	4.36004e-24
chr8	90875850	90878103	2254	*	1826.46	-2.32248	0.219529	-10.5794	3.71412e-26	4.43981e-24
chr2	162930732	162932922	2191	*	715.62	-2.54013	0.240112	-10.5789	3.73143e-26	4.45323e-24
chr11	75529489	75533820	4332	*	1610.53	-2.20649	0.208574	-10.5789	3.73238e-26	4.45323e-24
chr8	23236971	23238209	1239	*	671.63	-2.50601	0.236887	-10.5789	3.7329e-26	4.45323e-24
chr16	91596505	91598404	1900	*	863.789	-2.49722	0.236064	-10.5786	3.74618e-26	4.46605e-24
chr11	74925314	74926706	1393	*	585.201	-2.52026	0.238249	-10.5783	3.75848e-26	4.4777e-24
chr10	109985573	109986982	1410	*	500.615	-2.76067	0.261031	-10.576	3.84909e-26	4.58257e-24
chr1	171502133	171504398	2266	*	650.702	-3.1121	0.294262	-10.5759	3.85313e-26	4.5843e-24
chr3	32396258	32398079	1822	*	946.782	-2.63738	0.249385	-10.5755	3.86987e-26	4.60111e-24
chr12	99883092	99885726	2635	*	617.265	-2.49182	0.235625	-10.5753	3.87789e-26	4.60755e-24
chr6	145249086	145251391	2306	*	758.239	-2.45785	0.232471	-10.5727	3.98851e-26	4.73581e-24
chr3	103913523	103915764	2242	*	1217.8	-2.55697	0.241848	-10.5726	3.9922e-26	4.737e-24
chr17	24250947	24252235	1289	*	836.105	-2.5212	0.238483	-10.5718	4.02625e-26	4.77421e-24
chr1	165236116	165237534	1419	*	753.649	-2.40651	0.227668	-10.5702	4.09444e-26	4.85181e-24
chr9	77916877	77918480	1604	*	520.753	-2.67375	0.252955	-10.5701	4.10129e-26	4.85669e-24
chr2	109917212	109918736	1525	*	625.856	-2.56467	0.24264	-10.5699	4.11107e-26	4.86332e-24
chr8	122442645	122444932	2288	*	1241.35	-2.21443	0.209505	-10.5698	4.1124e-26	4.86332e-24
chr13	34873801	34876386	2586	*	996.407	-2.29876	0.217486	-10.5697	4.11766e-26	4.86629e-24
chrX	160501862	160502917	1056	*	432.99	-2.75635	0.260784	-10.5695	4.12767e-26	4.87487e-24
chr2	112265269	112267240	1972	*	990.839	-2.34404	0.221802	-10.5681	4.18712e-26	4.94178e-24
chr9	75409041	75411205	2165	*	927.841	-2.58762	0.244853	-10.5681	4.19081e-26	4.94284e-24
chr1	93634563	93636652	2090	*	1209.53	-2.38053	0.225276	-10.5672	4.23055e-26	4.98639e-24
chr5	67845222	67848506	3285	*	2236.19	-2.21946	0.210045	-10.5666	4.25607e-26	5.01313e-24
chr1	155097674	155100087	2414	*	933.356	-2.39954	0.227093	-10.5664	4.26767e-26	5.02344e-24
chr7	28981178	28983476	2299	*	797.781	-2.35419	0.222807	-10.566	4.28151e-26	5.03639e-24
chr4	25281084	25282227	1144	*	669.114	-2.75867	0.261116	-10.565	4.33191e-26	5.09229e-24
chr3	131563729	131565556	1828	*	2256.55	-2.17415	0.205813	-10.5637	4.39042e-26	5.15764e-24
chr9	114751725	114753660	1936	*	1052.22	-2.36057	0.223465	-10.5635	4.40027e-26	5.16578e-24
chr3	133309566	133311380	1815	*	849.628	-2.4429	0.231279	-10.5625	4.44461e-26	5.21438e-24
chr5	114130156	114131713	1558	*	800.356	-2.45335	0.232333	-10.5596	4.58477e-26	5.37524e-24
chrX	20687452	20689209	1758	*	473.79	-2.76311	0.261679	-10.5592	4.60771e-26	5.39856e-24
chr12	21372802	21374293	1492	*	653.389	-2.5498	0.241479	-10.5591	4.61108e-26	5.39894e-24
chr6	13677026	13678515	1490	*	1222.63	-2.24154	0.212305	-10.5581	4.65961e-26	5.45215e-24
chr16	13817796	13820650	2855	*	1223.13	-2.28521	0.216448	-10.5578	4.67635e-26	5.46811e-24
chr10	121625432	121627023	1592	*	901.612	-2.77786	0.263129	-10.557	4.71249e-26	5.50673e-24
chr8	36246915	36249953	3039	*	1711.92	-2.30672	0.218516	-10.5563	4.75175e-26	5.54895e-24
chr14	54893292	54894807	1516	*	1129.42	-2.31189	0.219019	-10.5557	4.78182e-26	5.58038e-24
chr2	153089958	153091557	1600	*	708.134	-2.39201	0.226613	-10.5555	4.79309e-26	5.58984e-24
chr11	22286357	22287826	1470	*	841.288	-2.38237	0.225728	-10.5541	4.86096e-26	5.66526e-24
chr7	16872535	16877353	4819	*	2165.21	-2.20069	0.208521	-10.5538	4.8782e-26	5.68161e-24
chr10	128546727	128551057	4331	*	1287.14	-2.24602	0.212836	-10.5528	4.92934e-26	5.7374e-24
chr5	122157713	122159235	1523	*	688.345	-2.637	0.249955	-10.5499	5.08478e-26	5.91442e-24
chr12	78225744	78227801	2058	*	1112.98	-2.43318	0.230641	-10.5496	5.09991e-26	5.92813e-24
chr19	36408916	36410613	1698	*	809.59	-2.4601	0.233237	-10.5476	5.20874e-26	6.04827e-24
chr9	20951951	20953513	1563	*	1007.8	-2.28226	0.216377	-10.5476	5.21011e-26	6.04827e-24
chr5	34169046	34170194	1149	*	1123.54	-2.37497	0.225172	-10.5473	5.22536e-26	6.062e-24
chr6	30401358	30402670	1313	*	733.356	-2.89689	0.274668	-10.5469	5.25109e-26	6.08786e-24
chr6	54594803	54596150	1348	*	516.195	-2.57257	0.24392	-10.5468	5.25569e-26	6.0892e-24
chr10	17484945	17485926	982	*	495.747	-2.60292	0.246814	-10.5461	5.29547e-26	6.13127e-24
chr9	80066456	80068253	1798	*	679.713	-2.5519	0.24199	-10.5455	5.32981e-26	6.167e-24
chr11	102405843	102409080	3238	*	1512.01	-2.23156	0.211616	-10.5454	5.33688e-26	6.17115e-24
chr13	119689756	119691167	1412	*	1416.24	-2.34235	0.222139	-10.5445	5.38384e-26	6.22137e-24
chr9	63398626	63399874	1249	*	991.671	-2.34674	0.222625	-10.5412	5.57858e-26	6.4422e-24
chr11	121236277	121237878	1602	*	1844.76	-2.17476	0.206323	-10.5406	5.6147e-26	6.47969e-24
chr7	114291043	114293403	2361	*	869.634	-2.54452	0.241433	-10.5393	5.69392e-26	6.56346e-24
chr11	20631229	20633331	2103	*	1525.79	-2.19383	0.208158	-10.5393	5.69471e-26	6.56346e-24
chr16	15636853	15638269	1417	*	1104.59	-2.49791	0.237048	-10.5376	5.79813e-26	6.67831e-24
chr11	23305452	23307573	2122	*	992.152	-2.65755	0.252273	-10.5344	5.99338e-26	6.8987e-24
chr4	59580603	59582087	1485	*	518.025	-2.56886	0.243859	-10.5342	6.00852e-26	6.91164e-24
chrX	101221568	101223005	1438	*	601.85	-2.44871	0.232493	-10.5324	6.12607e-26	7.04227e-24
chr7	103762064	103763857	1794	*	963.518	-2.65077	0.251692	-10.5318	6.16244e-26	7.07949e-24
chr5	43781308	43782949	1642	*	676.087	-2.47143	0.234681	-10.531	6.21571e-26	7.13605e-24
chr7	90033183	90035688	2506	*	740.94	-2.37168	0.225212	-10.5309	6.22605e-26	7.14328e-24
chr11	75678224	75680305	2082	*	921.412	-2.4254	0.230334	-10.5299	6.28922e-26	7.21108e-24
chr19	57359857	57361816	1960	*	1008.58	-2.47812	0.235346	-10.5297	6.30351e-26	7.22279e-24
chr10	86021360	86022654	1295	*	661.795	-2.65823	0.25252	-10.5268	6.49849e-26	7.44138e-24
chr4	127020846	127022787	1942	*	838.291	-2.62093	0.248994	-10.5261	6.54964e-26	7.4951e-24
chr11	108424582	108425887	1306	*	539.912	-2.75352	0.261595	-10.5259	6.56381e-26	7.50646e-24
chr2	173737062	173738019	958	*	644.599	-2.55285	0.242534	-10.5257	6.57506e-26	7.51447e-24
chr8	46616414	46618315	1902	*	839.553	-2.42969	0.23085	-10.525	6.62855e-26	7.57072e-24
chr4	152296479	152298316	1838	*	1195.21	-2.23669	0.212546	-10.5233	6.7453e-26	7.69908e-24
chr17	86961125	86965313	4189	*	1979.93	-2.31984	0.220474	-10.5221	6.83636e-26	7.79799e-24
chr11	70450947	70452637	1691	*	864.403	-2.56787	0.244058	-10.5216	6.87326e-26	7.83503e-24
chr10	61679726	61680944	1219	*	682.156	-2.45927	0.23375	-10.521	6.91515e-26	7.87771e-24
chr9	50527814	50529216	1403	*	922.305	-2.45169	0.233048	-10.5201	6.97738e-26	7.94349e-24
chr1	180568369	180570060	1692	*	561.965	-2.77508	0.263799	-10.5197	7.01185e-26	7.97759e-24
chr1	133129336	133134034	4699	*	1782.34	-2.33757	0.222231	-10.5186	7.08891e-26	8.06008e-24
chr7	35117735	35121813	4079	*	2608.52	-2.19586	0.208776	-10.5178	7.15398e-26	8.12884e-24
chr14	103069404	103071241	1838	*	949.959	-2.51979	0.239582	-10.5174	7.1796e-26	8.15271e-24
chr2	18063789	18066294	2506	*	1076.64	-2.4317	0.231218	-10.5169	7.2205e-26	8.1939e-24
chr2	27539219	27541555	2337	*	1049.39	-2.31162	0.219831	-10.5154	7.33342e-26	8.3167e-24
chr7	30279512	30281464	1953	*	732.882	-2.5669	0.24411	-10.5153	7.34217e-26	8.3213e-24
chr5	123012400	123016369	3970	*	1386.74	-2.27416	0.216296	-10.5141	7.43803e-26	8.42455e-24
chr2	119476527	119478750	2224	*	980.317	-2.54483	0.242047	-10.5138	7.46443e-26	8.44904e-24
chr10	59235474	59237350	1877	*	445.449	-2.85202	0.271273	-10.5135	7.48684e-26	8.46899e-24
chr8	71271728	71273609	1882	*	1004.06	-2.30567	0.219307	-10.5134	7.49359e-26	8.4712e-24
chr11	62456563	62459082	2520	*	742.035	-2.44019	0.232135	-10.512	7.60973e-26	8.597e-24
chr4	119107693	119110338	2646	*	960.991	-2.40956	0.229229	-10.5116	7.63956e-26	8.62519e-24
chr8	79638607	79640461	1855	*	1400.37	-2.55207	0.242806	-10.5108	7.70665e-26	8.69539e-24
chr5	107986232	107987616	1385	*	556.566	-2.51847	0.239611	-10.5107	7.71589e-26	8.70027e-24
chr2	11776921	11779125	2205	*	1548.28	-2.41807	0.230094	-10.509	7.84853e-26	8.8442e-24
chr13	49652153	49653784	1632	*	621.146	-2.50954	0.238819	-10.5081	7.92747e-26	8.92746e-24
chr8	92355598	92358384	2787	*	1342.33	-2.33431	0.222149	-10.5079	7.94688e-26	8.94363e-24
chr14	61647371	61649626	2256	*	652.161	-2.41079	0.22943	-10.5078	7.95639e-26	8.94864e-24
chr13	8885114	8886382	1269	*	729.435	-3.01933	0.287367	-10.5069	8.03162e-26	9.02751e-24
chr5	88553258	88555188	1931	*	1077.62	-2.69978	0.257014	-10.5044	8.24381e-26	9.26013e-24
chr19	5484999	5492048	7050	*	3079.97	-2.16616	0.206221	-10.5041	8.27481e-26	9.28905e-24
chr1	75140762	75143525	2764	*	926.493	-2.29376	0.218401	-10.5025	8.40982e-26	9.43462e-24
chr8	36120709	36125134	4426	*	1503.26	-2.16706	0.206354	-10.5017	8.48509e-26	9.51304e-24
chr11	82034925	82036025	1101	*	476.905	-2.61915	0.249405	-10.5016	8.4946e-26	9.51766e-24
chr1	164247855	164250128	2274	*	1103.71	-2.3088	0.219858	-10.5013	8.5186e-26	9.53852e-24
chr16	92464975	92466689	1715	*	1320.62	-2.3188	0.220818	-10.501	8.55034e-26	9.568e-24
chr3	88296348	88297921	1574	*	1010.35	-2.78794	0.265509	-10.5004	8.6047e-26	9.62274e-24
chr12	25329116	25330821	1706	*	851.794	-2.34895	0.223709	-10.5001	8.63319e-26	9.64851e-24
chr9	48984151	48985947	1797	*	1386.12	-2.41736	0.230234	-10.4996	8.67444e-26	9.68849e-24
chr16	32877254	32878541	1288	*	541.675	-2.65226	0.252608	-10.4995	8.6841e-26	9.69315e-24
chr17	87445446	87447901	2456	*	696.09	-2.51885	0.239932	-10.4982	8.80688e-26	9.824e-24
chr1	175691719	175694188	2470	*	2138.47	-2.42721	0.231219	-10.4975	8.87396e-26	9.89069e-24
chr12	72361616	72362532	917	*	1069.83	-2.33929	0.222845	-10.4974	8.87785e-26	9.89069e-24
chr1	155972348	155974394	2047	*	1105.74	-2.23637	0.213046	-10.4971	8.90434e-26	9.91397e-24
chr13	55692495	55693900	1406	*	434.453	-2.94949	0.281	-10.4964	8.97382e-26	9.98504e-24
chr1	111864093	111865313	1221	*	614.02	-2.40839	0.22946	-10.4959	9.02178e-26	1.00321e-23
chr11	69994537	70002747	8211	*	2733.17	-2.10043	0.200156	-10.4939	9.21087e-26	1.02359e-23
chr13	98262520	98263745	1226	*	502.265	-2.60865	0.248607	-10.4931	9.29763e-26	1.03221e-23
chr5	123905433	123908012	2580	*	1249.76	-2.31993	0.221093	-10.493	9.30004e-26	1.03221e-23
chr3	19162515	19163550	1036	*	582.146	-2.60652	0.248442	-10.4915	9.45621e-26	1.04888e-23
chr13	32337883	32339418	1536	*	988.339	-2.33923	0.222973	-10.4911	9.49291e-26	1.05229e-23
chr8	69995328	69997157	1830	*	2923.89	-2.14648	0.204654	-10.4884	9.77183e-26	1.08253e-23
chr4	16162905	16164695	1791	*	3388.05	-2.12828	0.202924	-10.4881	9.80274e-26	1.08528e-23
chr9	59290647	59292330	1684	*	854.798	-2.31258	0.220551	-10.4855	1.00739e-25	1.11459e-23
chr9	53383910	53385173	1264	*	412.044	-2.84989	0.271833	-10.484	1.02336e-25	1.13156e-23
chr17	66100720	66102202	1483	*	877.66	-2.35326	0.224522	-10.4812	1.05405e-25	1.16476e-23
chr15	12203763	12206403	2641	*	1544.91	-2.46029	0.234773	-10.4795	1.07366e-25	1.1857e-23
chr6	120363105	120365198	2094	*	490.009	-2.52327	0.240795	-10.4789	1.07977e-25	1.1917e-23
chr6	91115840	91117567	1728	*	843.039	-2.47382	0.236078	-10.4788	1.08101e-25	1.19233e-23
chr17	46383111	46384824	1714	*	1294.29	-2.26869	0.216533	-10.4774	1.09766e-25	1.20969e-23
chr15	79062175	79063275	1101	*	828.926	-2.56067	0.244402	-10.4773	1.09818e-25	1.20969e-23
chr16	20535148	20536247	1100	*	739.328	-2.34699	0.224008	-10.4773	1.09881e-25	1.20969e-23
chr2	122027695	122029556	1862	*	1153.13	-2.21522	0.211451	-10.4763	1.11009e-25	1.22135e-23
chr11	62549736	62552999	3264	*	941.773	-2.60874	0.249025	-10.4758	1.11557e-25	1.22662e-23
chr10	127676427	127678582	2156	*	774.068	-2.38718	0.227881	-10.4756	1.11862e-25	1.22921e-23
chr9	7763144	7764999	1856	*	1725.34	-2.16687	0.206896	-10.4733	1.14632e-25	1.25887e-23
chr2	11495934	11498132	2199	*	877.615	-2.42585	0.231625	-10.4732	1.1471e-25	1.25894e-23
chr11	33162024	33163695	1672	*	928.417	-2.49045	0.237833	-10.4714	1.16844e-25	1.28157e-23
chr8	128685124	128686590	1467	*	558.412	-2.72288	0.260116	-10.468	1.21236e-25	1.32891e-23
chr2	128806142	128807256	1115	*	402.972	-2.7065	0.258563	-10.4675	1.21833e-25	1.33463e-23
chr6	145862306	145867399	5094	*	1901.94	-2.25579	0.215516	-10.4669	1.22583e-25	1.34202e-23
chr1	13372027	13374817	2791	*	2069.07	-2.37638	0.227065	-10.4656	1.24261e-25	1.35954e-23
chr19	10894388	10896076	1689	*	508.306	-2.50911	0.239763	-10.465	1.25109e-25	1.36788e-23
chr1	92933664	92935125	1462	*	867.171	-2.39983	0.229321	-10.4649	1.25177e-25	1.36788e-23
chr2	164460731	164462125	1395	*	613.348	-2.47663	0.236702	-10.4631	1.27631e-25	1.39383e-23
chr9	70541892	70543488	1597	*	885.787	-2.39751	0.229151	-10.4625	1.2836e-25	1.40093e-23
chr1	159231299	159233232	1934	*	747.224	-2.52118	0.240975	-10.4624	1.28541e-25	1.40204e-23
chr18	6240671	6242117	1447	*	437.561	-2.61247	0.249708	-10.4621	1.28957e-25	1.40571e-23
chr18	61210930	61212138	1209	*	667.385	-2.55337	0.244078	-10.4613	1.30089e-25	1.41718e-23
chr14	73524492	73525328	837	*	403.303	-2.88472	0.275773	-10.4605	1.31183e-25	1.42821e-23
chr18	6515873	6516729	857	*	673.655	-2.54615	0.243454	-10.4585	1.34005e-25	1.45804e-23
chr15	81399258	81400674	1417	*	698.632	-2.36327	0.22599	-10.4574	1.35508e-25	1.47349e-23
chr16	56716171	56718240	2070	*	1093.11	-2.3983	0.229345	-10.4572	1.35875e-25	1.47627e-23
chr14	46831582	46833064	1483	*	736.379	-2.36964	0.226605	-10.4571	1.35931e-25	1.47627e-23
chr8	78818681	78821434	2754	*	990.773	-2.34168	0.223959	-10.4559	1.37757e-25	1.49518e-23
chr5	125176572	125181214	4643	*	2260.98	-2.16306	0.206891	-10.4551	1.38896e-25	1.50663e-23
chr2	5711018	5716048	5031	*	1445.55	-2.27745	0.217848	-10.4543	1.39992e-25	1.51758e-23
chr1	66862708	66863528	821	*	483.676	-2.88784	0.276273	-10.4528	1.42189e-25	1.54046e-23
chr3	105051790	105056193	4404	*	1119.22	-2.227	0.213067	-10.4521	1.43268e-25	1.5512e-23
chr11	20541452	20544054	2603	*	3332.68	-2.28738	0.21887	-10.4509	1.45169e-25	1.57082e-23
chr11	85352293	85353575	1283	*	667.768	-2.58595	0.247456	-10.4502	1.46267e-25	1.58173e-23
chr15	9070375	9072375	2001	*	1168.89	-2.56349	0.245342	-10.4487	1.48598e-25	1.60596e-23
chr7	126648624	126650103	1480	*	497.36	-2.56803	0.245801	-10.4476	1.50281e-25	1.62316e-23
chr15	27465740	27467820	2081	*	505.054	-2.48908	0.238247	-10.4475	1.50482e-25	1.62434e-23
chr9	120570826	120572136	1311	*	462.852	-2.87695	0.275382	-10.4471	1.51024e-25	1.62919e-23
chr7	28740865	28742600	1736	*	628.472	-2.4109	0.230799	-10.4459	1.53076e-25	1.65032e-23
chr11	86543987	86545396	1410	*	506.844	-2.50441	0.239797	-10.4439	1.56303e-25	1.68408e-23
chr12	54655756	54657199	1444	*	702.915	-2.4374	0.233405	-10.4428	1.58104e-25	1.70245e-23
chr5	146793477	146795727	2251	*	1254.68	-2.2354	0.214084	-10.4417	1.59892e-25	1.72065e-23
chr1	134414637	134415998	1362	*	743.271	-2.40371	0.230204	-10.4416	1.60016e-25	1.72095e-23
chrX	73715367	73719542	4176	*	1824.05	-2.26824	0.217246	-10.4409	1.61278e-25	1.73347e-23
chr2	154568333	154571462	3130	*	1129.05	-2.49913	0.239368	-10.4405	1.61872e-25	1.7388e-23
chr7	90475390	90476989	1600	*	854.675	-2.38818	0.228743	-10.4405	1.62033e-25	1.73946e-23
chr12	110843128	110847112	3985	*	1122.68	-2.21582	0.212253	-10.4395	1.6364e-25	1.75565e-23
chr13	81135734	81137945	2212	*	732.089	-2.62943	0.251903	-10.4383	1.65808e-25	1.77783e-23
chr16	5049035	5051033	1999	*	1131.2	-2.4021	0.230168	-10.4363	1.69322e-25	1.81441e-23
chr6	146500491	146503530	3040	*	1071.5	-2.29154	0.219595	-10.4353	1.71034e-25	1.83164e-23
chr4	138462487	138465780	3294	*	1245.36	-2.32701	0.222997	-10.4352	1.71261e-25	1.83297e-23
chr2	91181788	91184738	2951	*	899.566	-2.27074	0.217623	-10.4343	1.72893e-25	1.84931e-23
chr4	62524400	62525710	1311	*	771.061	-2.30958	0.221351	-10.4341	1.73331e-25	1.85289e-23
chr1	43826880	43828600	1721	*	1404.41	-2.34795	0.225053	-10.4329	1.75467e-25	1.87458e-23
chr10	77580863	77582748	1886	*	858.564	-2.29441	0.21996	-10.431	1.78936e-25	1.91049e-23
chr16	22856957	22858648	1692	*	857.979	-2.38675	0.228821	-10.4306	1.79665e-25	1.91712e-23
chr19	53902071	53904504	2434	*	979.904	-2.24624	0.215366	-10.4299	1.81141e-25	1.9317e-23
chrX	73227770	73229227	1458	*	458.768	-2.6421	0.253326	-10.4297	1.81555e-25	1.93495e-23
chr2	3423083	3424806	1724	*	949.644	-2.3541	0.225734	-10.4286	1.83492e-25	1.95441e-23
chr8	95434257	95435440	1184	*	879.668	-2.40327	0.230454	-10.4284	1.83961e-25	1.95823e-23
chr1	170173990	170175578	1589	*	1050.76	-2.85487	0.273805	-10.4267	1.87352e-25	1.99313e-23
chr8	13103827	13106806	2980	*	1543.5	-2.2179	0.212718	-10.4264	1.87786e-25	1.99655e-23
chr14	34501961	34503430	1470	*	453.711	-2.61669	0.250972	-10.4262	1.88189e-25	1.99963e-23
chr5	135777632	135779427	1796	*	970.191	-2.2512	0.21592	-10.4261	1.88479e-25	2.00151e-23
chr3	69315933	69318649	2717	*	1408.92	-2.19554	0.210598	-10.4253	1.90139e-25	2.01792e-23
chr16	94369997	94372077	2081	*	807.889	-2.53594	0.243304	-10.4229	1.94837e-25	2.06654e-23
chr2	129591161	129595115	3955	*	2196.95	-2.12027	0.203471	-10.4205	1.99997e-25	2.12001e-23
chr11	40733132	40734434	1303	*	562.902	-2.48262	0.238267	-10.4195	2.02034e-25	2.14031e-23
chr13	41466325	41467468	1144	*	290.352	-3.0069	0.288589	-10.4193	2.02406e-25	2.14298e-23
chr2	180170372	180172732	2361	*	1163.08	-2.22335	0.213396	-10.4189	2.03303e-25	2.15119e-23
chr14	74731835	74732749	915	*	417.425	-2.59803	0.249376	-10.4181	2.05015e-25	2.168e-23
chr7	27195322	27196847	1526	*	1271.2	-2.20607	0.211778	-10.4169	2.07637e-25	2.19441e-23
chr16	91043520	91045833	2314	*	1036.83	-2.25083	0.216082	-10.4166	2.08347e-25	2.2006e-23
chr1	55474819	55475737	919	*	545.275	-2.52036	0.241996	-10.4149	2.12027e-25	2.23814e-23
chr4	45408211	45409627	1417	*	773.971	-2.32202	0.222982	-10.4135	2.15229e-25	2.27058e-23
chr7	6170388	6173150	2763	*	1273.45	-2.27455	0.218433	-10.4131	2.16174e-25	2.27919e-23
chr2	165325312	165327337	2026	*	861.642	-2.34262	0.224979	-10.4126	2.17128e-25	2.28789e-23
chr18	64885569	64889430	3862	*	1650.26	-2.2364	0.214784	-10.4123	2.17806e-25	2.29366e-23
chr17	84272354	84273663	1310	*	405.965	-2.69424	0.25878	-10.4113	2.20151e-25	2.31698e-23
chr6	83120743	83122501	1759	*	938.098	-2.38252	0.228844	-10.4111	2.20724e-25	2.32163e-23
chr8	105169898	105172372	2475	*	942.258	-2.68353	0.257847	-10.4074	2.29286e-25	2.41025e-23
chr1	54925190	54927219	2030	*	624.198	-2.54134	0.24421	-10.4064	2.31834e-25	2.43559e-23
chr2	29124478	29125970	1493	*	892.489	-2.38788	0.229495	-10.4049	2.3542e-25	2.4718e-23
chr1	170707743	170710526	2784	*	1155.7	-2.32669	0.22362	-10.4047	2.3609e-25	2.47737e-23
chr2	22789713	22790943	1231	*	535.485	-2.5819	0.248209	-10.4021	2.42458e-25	2.54268e-23
chr14	14701971	14703967	1997	*	788.511	-2.55264	0.245434	-10.4005	2.46534e-25	2.58389e-23
chr1	119503141	119505671	2531	*	1375.76	-2.16877	0.208536	-10.4	2.4796e-25	2.5973e-23
chr7	39551927	39553349	1423	*	769.22	-2.59871	0.249879	-10.3999	2.48221e-25	2.59849e-23
chr11	60351986	60353484	1499	*	1061.17	-2.33927	0.224953	-10.3989	2.50696e-25	2.62284e-23
chr8	60992365	60993874	1510	*	1148.62	-2.4103	0.231787	-10.3988	2.51151e-25	2.62606e-23
chr4	52438465	52439815	1351	*	475.081	-2.80588	0.269858	-10.3976	2.54175e-25	2.65611e-23
chr14	55014409	55016048	1640	*	801.02	-2.65939	0.255805	-10.3961	2.5817e-25	2.69626e-23
chr2	52424305	52426001	1697	*	536.795	-2.5905	0.249249	-10.3932	2.6617e-25	2.77817e-23
chr3	95013336	95016895	3560	*	2145.96	-2.17755	0.20953	-10.3925	2.68131e-25	2.79699e-23
chr3	84581753	84583319	1567	*	588.066	-2.45189	0.235953	-10.3914	2.71227e-25	2.82762e-23
chr4	95049791	95055728	5938	*	5141.89	-2.17679	0.209481	-10.3914	2.71474e-25	2.82852e-23
chr2	172370135	172371517	1383	*	543.366	-2.46089	0.23683	-10.391	2.72587e-25	2.83845e-23
chr14	40964970	40968405	3436	*	2475.18	-2.07731	0.199955	-10.3889	2.78454e-25	2.89784e-23
chr2	85154219	85155677	1459	*	379.657	-3.15773	0.303992	-10.3876	2.8251e-25	2.93832e-23
chr9	99242091	99244063	1973	*	767.965	-2.43765	0.234703	-10.3861	2.86798e-25	2.98117e-23
chr1	30872820	30874398	1579	*	698.361	-2.81678	0.271221	-10.3855	2.88595e-25	2.99808e-23
chr1	93477708	93479896	2189	*	3383.32	-2.17459	0.209411	-10.3843	2.92257e-25	3.03434e-23
chr4	126258620	126263127	4508	*	1556.99	-2.24192	0.215899	-10.3841	2.92889e-25	3.03913e-23
chr4	11321182	11322810	1629	*	672.971	-2.48066	0.238894	-10.384	2.93327e-25	3.04189e-23
chr13	112926954	112928299	1346	*	705.437	-2.91027	0.280292	-10.383	2.96301e-25	3.07092e-23
chr9	66945361	66946721	1361	*	639.448	-2.38122	0.229348	-10.3826	2.97634e-25	3.08293e-23
chrX	8073904	8075141	1238	*	441.677	-2.64494	0.254766	-10.3818	2.99908e-25	3.10467e-23
chr9	114730795	114731847	1053	*	682.548	-2.42999	0.234064	-10.3818	3.00204e-25	3.10591e-23
chr4	118179112	118180612	1501	*	1171.48	-2.32922	0.224358	-10.3817	3.00448e-25	3.10663e-23
chr15	59314456	59315931	1476	*	619.2	-2.73873	0.263834	-10.3805	3.04192e-25	3.1435e-23
chr8	120112407	120115144	2738	*	1449.27	-2.1688	0.208939	-10.38	3.05627e-25	3.15648e-23
chr2	4548611	4552291	3681	*	778.201	-2.30013	0.221594	-10.3799	3.06083e-25	3.15935e-23
chr17	47009698	47011402	1705	*	540.364	-2.60199	0.250696	-10.3791	3.08816e-25	3.18571e-23
chr9	77753619	77755416	1798	*	744.867	-2.44987	0.236046	-10.3788	3.09663e-25	3.19258e-23
chr11	58103080	58105012	1933	*	1366.95	-2.19124	0.21113	-10.3786	3.10175e-25	3.196e-23
chr15	62054684	62058660	3977	*	1171.38	-2.3369	0.225167	-10.3785	3.10621e-25	3.19873e-23
chr6	31112335	31118059	5725	*	1283.2	-2.16875	0.209	-10.3768	3.16176e-25	3.25404e-23
chr3	41741949	41742982	1034	*	638.898	-2.86057	0.275693	-10.3759	3.19132e-25	3.28255e-23
chr3	19310537	19312094	1558	*	605.521	-2.42091	0.233327	-10.3756	3.20211e-25	3.29173e-23
chr16	32078451	32079825	1375	*	469.135	-2.68307	0.258597	-10.3755	3.20542e-25	3.29323e-23
chr19	6127628	6128496	869	*	486.38	-2.57498	0.248196	-10.3748	3.2296e-25	3.31614e-23
chr12	80789731	80792078	2348	*	997.905	-2.25918	0.217781	-10.3736	3.26832e-25	3.35303e-23
chr15	58133709	58135538	1830	*	598.139	-2.66428	0.256833	-10.3736	3.26932e-25	3.35303e-23
chr11	87447836	87449756	1921	*	1009.17	-2.64536	0.25501	-10.3735	3.27167e-25	3.3535e-23
chr4	59823138	59824503	1366	*	613.259	-2.84307	0.274076	-10.3733	3.28034e-25	3.36044e-23
chr1	97769088	97770901	1814	*	715.039	-2.58657	0.249356	-10.373	3.28973e-25	3.36811e-23
chr13	43559362	43561555	2194	*	1430.86	-2.22985	0.214984	-10.3721	3.32061e-25	3.39776e-23
chr11	97883328	97884893	1566	*	588.23	-2.44513	0.23578	-10.3704	3.38063e-25	3.45717e-23
chr9	99107624	99110586	2963	*	601.725	-2.40327	0.231744	-10.3703	3.3832e-25	3.45781e-23
chr4	62407614	62409242	1629	*	665.291	-2.51051	0.242095	-10.3699	3.39765e-25	3.47056e-23
chr2	75831634	75833064	1431	*	606.425	-2.72176	0.262491	-10.369	3.43169e-25	3.50332e-23
chr11	95258159	95260477	2319	*	1171.07	-2.38732	0.230253	-10.3683	3.4573e-25	3.52742e-23
chr10	52381288	52382922	1635	*	832.472	-2.30914	0.22275	-10.3665	3.52129e-25	3.59064e-23
chr5	110839228	110840631	1404	*	654.126	-2.78711	0.268884	-10.3655	3.56025e-25	3.62828e-23
chr12	35046397	35049060	2664	*	1221.07	-2.39718	0.231267	-10.3654	3.56234e-25	3.62832e-23
chr19	24173476	24174993	1518	*	551.253	-2.79782	0.269944	-10.3645	3.59787e-25	3.6624e-23
chr15	101245927	101248670	2744	*	1177.78	-2.40446	0.232019	-10.3632	3.64526e-25	3.7085e-23
chr7	127012891	127028458	15568	*	4849.15	-2.03592	0.196482	-10.3619	3.69612e-25	3.7568e-23
chr6	116673021	116675397	2377	*	999.717	-2.3282	0.22469	-10.3619	3.69698e-25	3.7568e-23
chr15	99369482	99371039	1558	*	638.795	-2.42416	0.233965	-10.3612	3.72339e-25	3.78147e-23
chr8	106414839	106416301	1463	*	773.526	-2.34817	0.226644	-10.3606	3.74541e-25	3.80165e-23
chr17	46888960	46891845	2886	*	978.846	-2.2507	0.217259	-10.3595	3.7879e-25	3.84255e-23
chr3	69004083	69006495	2413	*	598.324	-2.58962	0.249976	-10.3595	3.79005e-25	3.84255e-23
chr5	121448300	121454626	6327	*	2137.77	-2.1109	0.203769	-10.3593	3.79733e-25	3.84773e-23
chr17	56035756	56037705	1950	*	773.869	-2.47741	0.239161	-10.3587	3.81977e-25	3.86824e-23
chr1	177982721	177984776	2056	*	1112.09	-2.40505	0.2322	-10.3577	3.86301e-25	3.90979e-23
chr10	24148387	24150836	2450	*	1100.7	-2.34931	0.226827	-10.3573	3.87852e-25	3.92325e-23
chr16	18875787	18878391	2605	*	857.002	-2.33373	0.225365	-10.3553	3.95897e-25	4.00234e-23
chr1	179545797	179546972	1176	*	1070.89	-2.29233	0.221375	-10.3549	3.97438e-25	4.01563e-23
chr16	91484195	91486208	2014	*	1114.24	-2.29209	0.221365	-10.3544	3.99887e-25	4.03806e-23
chr6	114920410	114923073	2664	*	596.874	-2.40795	0.232557	-10.3543	4.00305e-25	4.03997e-23
chr10	60002227	60003851	1625	*	1077.23	-2.31678	0.223754	-10.3541	4.00793e-25	4.04259e-23
chr4	124849535	124851763	2229	*	830.636	-2.48072	0.239606	-10.3533	4.04186e-25	4.07449e-23
chr19	45997702	45998868	1167	*	451.095	-2.67519	0.258404	-10.3527	4.06776e-25	4.09827e-23
chr16	84734787	84736071	1285	*	697.507	-2.33455	0.225516	-10.352	4.09633e-25	4.1247e-23
chr8	57539825	57542612	2788	*	657.721	-2.46371	0.23802	-10.3509	4.14759e-25	4.17394e-23
chr18	36280317	36281696	1380	*	729.477	-2.5923	0.250488	-10.349	4.22788e-25	4.25233e-23
chr5	45492865	45494748	1884	*	840.194	-2.37186	0.2292	-10.3484	4.25508e-25	4.27725e-23
chr11	87590859	87593988	3130	*	2306.46	-2.08635	0.201613	-10.3483	4.26119e-25	4.28096e-23
chr13	21179404	21181446	2043	*	908.833	-2.50649	0.242222	-10.3479	4.27669e-25	4.29409e-23
chr1	172632360	172633558	1199	*	681.284	-2.58277	0.249618	-10.3469	4.32168e-25	4.3368e-23
chr15	88489774	88491416	1643	*	825.406	-2.44206	0.236041	-10.3459	4.368e-25	4.3808e-23
chr5	20950799	20952351	1553	*	878.683	-2.74714	0.265539	-10.3455	4.38506e-25	4.39542e-23
chr11	71003704	71004790	1087	*	552.662	-2.71385	0.262353	-10.3442	4.44389e-25	4.45187e-23
chr8	111299280	111300876	1597	*	661.126	-2.57634	0.249065	-10.344	4.45409e-25	4.45956e-23
chr7	127587652	127589354	1703	*	597.92	-2.39948	0.23198	-10.3435	4.48088e-25	4.48384e-23
chr9	59485514	59487495	1982	*	1142.52	-2.40332	0.232363	-10.343	4.50275e-25	4.50318e-23
chr8	120667558	120669027	1470	*	626.144	-2.39756	0.231813	-10.3426	4.51968e-25	4.51757e-23
chr8	9975918	9978869	2952	*	1235.01	-2.26885	0.219386	-10.3418	4.55833e-25	4.55362e-23
chr4	34686772	34687867	1096	*	500.617	-2.4602	0.237953	-10.339	4.69458e-25	4.68708e-23
chr17	65680907	65684374	3468	*	957.853	-2.26433	0.219018	-10.3386	4.71432e-25	4.70385e-23
chr8	25601088	25603717	2630	*	1589.31	-2.3233	0.224722	-10.3385	4.7167e-25	4.70385e-23
chr5	36579797	36583003	3207	*	2275.04	-2.10044	0.203179	-10.3379	4.74918e-25	4.73358e-23
chr17	24885487	24888247	2761	*	1151.12	-2.23308	0.216026	-10.3371	4.78937e-25	4.77095e-23
chr10	63022882	63024811	1930	*	1542.99	-2.22877	0.215634	-10.3359	4.84727e-25	4.82591e-23
chr14	75178352	75181952	3601	*	721.318	-2.37626	0.229945	-10.334	4.94357e-25	4.91901e-23
chr10	23786493	23788103	1611	*	630.309	-2.60023	0.251686	-10.3313	5.08848e-25	5.06036e-23
chr7	28049381	28050559	1179	*	534.091	-2.43611	0.235812	-10.3307	5.11621e-25	5.08508e-23
chr8	106057529	106060309	2781	*	1259.97	-2.31779	0.224362	-10.3306	5.12328e-25	5.08925e-23
chr7	27177875	27179593	1719	*	1628.5	-2.17462	0.210518	-10.3299	5.16402e-25	5.12684e-23
chr16	3883874	3885993	2120	*	842.929	-2.33677	0.226249	-10.3283	5.24858e-25	5.20786e-23
chr9	14274958	14277193	2236	*	1378.94	-2.40946	0.233295	-10.3279	5.26785e-25	5.22406e-23
chr13	47104966	47106888	1923	*	592.872	-2.64697	0.256297	-10.3278	5.2773e-25	5.2305e-23
chr7	114414141	114417004	2864	*	1176.25	-2.35122	0.227712	-10.3254	5.40907e-25	5.35809e-23
chr11	32641760	32644383	2624	*	922.57	-2.39786	0.232247	-10.3246	5.45509e-25	5.40066e-23
chr12	101975378	101977425	2048	*	793.923	-2.58173	0.250097	-10.3229	5.55022e-25	5.48979e-23
chr4	118999387	119000569	1183	*	479.42	-2.68748	0.260341	-10.3229	5.55132e-25	5.48979e-23
chr6	30509230	30510144	915	*	341.613	-2.87613	0.27864	-10.322	5.60219e-25	5.53699e-23
chr17	35240357	35245383	5027	*	1231.17	-2.22888	0.215983	-10.3197	5.74144e-25	5.67146e-23
chrX	101532420	101533150	731	*	577.876	-2.51016	0.243243	-10.3196	5.74769e-25	5.67447e-23
chr2	132026294	132030873	4580	*	1736.59	-2.1714	0.210434	-10.3187	5.80244e-25	5.72214e-23
chr8	41015954	41018561	2608	*	1112.87	-2.38942	0.231563	-10.3187	5.80245e-25	5.72214e-23
chr7	113512721	113514707	1987	*	1785.79	-2.13524	0.206931	-10.3186	5.80633e-25	5.72278e-23
chr5	31697230	31698770	1541	*	642.706	-2.64022	0.255879	-10.3182	5.82842e-25	5.74135e-23
chr6	70843590	70845202	1613	*	1493.22	-2.31925	0.224837	-10.3152	6.01251e-25	5.91939e-23
chr16	11174666	11177132	2467	*	817.715	-2.49789	0.242181	-10.3142	6.08082e-25	5.98331e-23
chr4	120569383	120571204	1822	*	791.15	-2.75751	0.267365	-10.3137	6.11329e-25	6.01193e-23
chr14	21499007	21501941	2935	*	3787.51	-2.12681	0.20626	-10.3113	6.26417e-25	6.15688e-23
chr15	8443344	8446620	3277	*	757.909	-2.73172	0.26493	-10.3111	6.27784e-25	6.16689e-23
chr8	121946921	121951597	4677	*	2095.76	-2.26392	0.219571	-10.3107	6.30729e-25	6.19238e-23
chr1	157411443	157413207	1765	*	1034.93	-2.39169	0.232	-10.309	6.41627e-25	6.29588e-23
chr13	96670244	96672037	1794	*	914.886	-2.73649	0.265455	-10.3087	6.43877e-25	6.31445e-23
chr11	61853855	61855913	2059	*	867.975	-2.40689	0.233492	-10.3082	6.46741e-25	6.33903e-23
chr2	20649258	20650589	1332	*	479.099	-2.71995	0.263871	-10.3079	6.49243e-25	6.36003e-23
chr19	28009831	28012485	2655	*	995.08	-2.35922	0.228881	-10.3076	6.50958e-25	6.37049e-23
chr11	61929436	61931434	1999	*	490.72	-2.52538	0.245002	-10.3076	6.51031e-25	6.37049e-23
chr3	88137988	88146174	8187	*	2833.68	-2.05986	0.199844	-10.3074	6.52762e-25	6.3839e-23
chr4	136284392	136286662	2271	*	1099.05	-2.33557	0.226659	-10.3043	6.73726e-25	6.58528e-23
chr2	148870230	148876443	6214	*	2174.5	-2.06985	0.200875	-10.3041	6.74912e-25	6.59323e-23
chr2	15054347	15055889	1543	*	951.186	-2.37114	0.230123	-10.3038	6.77117e-25	6.61112e-23
chr7	64286432	64288430	1999	*	1128.08	-2.33952	0.227071	-10.303	6.82836e-25	6.66328e-23
chr8	69624811	69626100	1290	*	1008.1	-2.43585	0.236482	-10.3004	7.0204e-25	6.8469e-23
chr6	47920273	47921423	1151	*	378.791	-2.71123	0.263221	-10.3002	7.0309e-25	6.85336e-23
chr5	88564423	88566251	1829	*	998.993	-2.32209	0.225457	-10.2995	7.08238e-25	6.89975e-23
chr17	88063928	88066947	3020	*	1161.95	-2.42191	0.23515	-10.2994	7.08863e-25	6.90203e-23
chr7	114275342	114277396	2055	*	724.017	-2.54251	0.246907	-10.2974	7.2368e-25	7.04242e-23
chr7	88276763	88278728	1966	*	1130.98	-2.27976	0.221397	-10.2971	7.25861e-25	7.05977e-23
chr6	97456128	97459391	3264	*	1088.07	-2.30152	0.223561	-10.2948	7.43755e-25	7.22983e-23
chr5	34760965	34762707	1743	*	795.249	-2.3397	0.227305	-10.2932	7.56286e-25	7.3476e-23
chr8	94011536	94013026	1491	*	532.801	-2.4276	0.23586	-10.2926	7.61297e-25	7.39223e-23
chr17	29268279	29269487	1209	*	362.787	-2.77004	0.269167	-10.2911	7.72569e-25	7.49757e-23
chr6	90604243	90605694	1452	*	737.861	-2.36413	0.229747	-10.2901	7.80738e-25	7.56989e-23
chr7	25685515	25690721	5207	*	2277.29	-2.11515	0.205551	-10.2901	7.80878e-25	7.56989e-23
chr1	93342495	93344047	1553	*	749.82	-2.59786	0.252466	-10.29	7.81962e-25	7.57625e-23
chr14	45317936	45319119	1184	*	535.659	-2.59619	0.252314	-10.2895	7.85456e-25	7.60466e-23
chr3	90475674	90477065	1392	*	529.037	-2.55689	0.248495	-10.2895	7.85754e-25	7.60466e-23
chr14	102906037	102908344	2308	*	1079.93	-2.3125	0.224759	-10.2888	7.91433e-25	7.65543e-23
chr17	71485373	71486997	1625	*	497.545	-2.84767	0.276777	-10.2887	7.9275e-25	7.66398e-23
chr5	140827611	140831902	4292	*	1367.28	-2.14504	0.208505	-10.2877	8.00578e-25	7.73543e-23
chr17	36836207	36837728	1522	*	853.396	-2.5553	0.248413	-10.2865	8.10756e-25	7.8295e-23
chr6	51178189	51179022	834	*	181.313	-4.02287	0.391145	-10.2849	8.2455e-25	7.95837e-23
chr3	130059636	130061798	2163	*	664.548	-2.44231	0.237472	-10.2846	8.26877e-25	7.97648e-23
chr10	84916812	84918184	1373	*	730.924	-2.89924	0.281925	-10.2838	8.34117e-25	8.04193e-23
chr19	6240801	6242854	2054	*	880.29	-2.25205	0.218998	-10.2834	8.37253e-25	8.06777e-23
chr10	99430098	99431893	1796	*	575.297	-2.56514	0.249447	-10.2833	8.37978e-25	8.07036e-23
chr16	23498039	23499434	1396	*	377.854	-3.03136	0.294796	-10.2829	8.41685e-25	8.10166e-23
chr11	20331635	20333584	1950	*	1203.14	-2.25983	0.219794	-10.2816	8.52921e-25	8.20534e-23
chr1	51477445	51479079	1635	*	1123.65	-2.44702	0.23802	-10.2807	8.60602e-25	8.27474e-23
chr8	69716293	69717818	1526	*	2089.19	-2.12405	0.206622	-10.2799	8.68244e-25	8.34368e-23
chr4	150909112	150910854	1743	*	838.936	-2.25189	0.219067	-10.2794	8.72321e-25	8.37831e-23
chr1	118388238	118390279	2042	*	666.337	-2.43999	0.237378	-10.2789	8.77104e-25	8.41968e-23
chr17	26916559	26918007	1449	*	821.361	-2.32906	0.226589	-10.2788	8.78156e-25	8.42521e-23
chr10	44267809	44268852	1044	*	865.313	-2.36256	0.229898	-10.2766	8.9882e-25	8.61879e-23
chrX	13041617	13042287	671	*	388.788	-2.61468	0.254442	-10.2761	9.0286e-25	8.65283e-23
chr12	105030971	105034325	3355	*	1872.38	-2.15159	0.209385	-10.2758	9.06027e-25	8.67848e-23
chr11	75348072	75348923	852	*	552.813	-2.69518	0.262286	-10.2757	9.06573e-25	8.67901e-23
chr18	10725036	10726979	1944	*	908.071	-2.34818	0.228577	-10.2731	9.32003e-25	8.91764e-23
chr11	54865949	54867348	1400	*	468.552	-2.57503	0.250662	-10.2729	9.33328e-25	8.92549e-23
chrX	77508979	77512464	3486	*	724.2	-2.42572	0.236136	-10.2726	9.36777e-25	8.95364e-23
chr3	145118087	145119354	1268	*	819.343	-2.60662	0.253769	-10.2716	9.45991e-25	9.03682e-23
chr5	134638463	134639937	1475	*	666.521	-2.65429	0.258462	-10.2695	9.66746e-25	9.2301e-23
chr17	57246786	57250959	4174	*	2346.78	-2.41781	0.23548	-10.2676	9.86389e-25	9.41257e-23
chr2	126706860	126707994	1135	*	638.911	-2.40653	0.234406	-10.2665	9.97512e-25	9.51358e-23
chr19	47579046	47580610	1565	*	497.817	-2.46393	0.240003	-10.2663	1.00013e-24	9.53345e-23
chr1	55052158	55053424	1267	*	821.077	-2.57724	0.251099	-10.2638	1.02559e-24	9.77087e-23
chr11	51605388	51607519	2132	*	940.751	-2.43321	0.237071	-10.2636	1.02757e-24	9.78444e-23
chr5	113906958	113909643	2686	*	1244.33	-2.56383	0.249824	-10.2626	1.03915e-24	9.88937e-23
chr3	40846258	40847647	1390	*	977.819	-2.34289	0.228304	-10.2621	1.04358e-24	9.92618e-23
chr12	72760190	72762170	1981	*	949.123	-2.4217	0.235986	-10.262	1.04483e-24	9.93271e-23
chr5	66074476	66077876	3401	*	793.993	-2.34014	0.228043	-10.2618	1.04729e-24	9.94695e-23
chrX	152341697	152343050	1354	*	731.101	-2.3061	0.224727	-10.2618	1.04745e-24	9.94695e-23
chr10	128803140	128805830	2691	*	1011.39	-2.50297	0.243927	-10.2611	1.05473e-24	1.00107e-22
chr6	29522306	29524809	2504	*	1477.26	-2.17661	0.212178	-10.2585	1.08433e-24	1.02861e-22
chr8	8658917	8662296	3380	*	1344.58	-2.1671	0.211257	-10.2582	1.08753e-24	1.03109e-22
chr8	83954666	83956719	2054	*	1164.81	-2.19475	0.213967	-10.2574	1.09599e-24	1.03856e-22
chr13	54691650	54695291	3642	*	3105.36	-2.31378	0.225578	-10.2571	1.09959e-24	1.04142e-22
chr11	30025669	30026604	936	*	627.767	-2.42299	0.236252	-10.256	1.1126e-24	1.05318e-22
chr2	130663228	130664966	1739	*	718.98	-2.41767	0.235741	-10.2556	1.11652e-24	1.05632e-22
chr9	114742265	114744651	2387	*	725.966	-2.29757	0.224036	-10.2553	1.1198e-24	1.05886e-22
chr7	51861178	51862782	1605	*	807.296	-2.64057	0.257488	-10.2551	1.12241e-24	1.06076e-22
chr2	45238227	45240735	2509	*	615.338	-2.45587	0.239508	-10.2538	1.13797e-24	1.07452e-22
chr4	34549717	34552140	2424	*	840.872	-2.76855	0.270003	-10.2538	1.13819e-24	1.07452e-22
chr4	8853786	8855976	2191	*	784.864	-2.34577	0.228788	-10.253	1.14704e-24	1.08229e-22
chr2	59882123	59883065	943	*	547.926	-2.44264	0.238257	-10.2521	1.15779e-24	1.09186e-22
chr14	73142440	73144512	2073	*	815.632	-2.46908	0.240838	-10.252	1.15871e-24	1.09215e-22
chr17	55891539	55892742	1204	*	824.424	-2.36194	0.230441	-10.2497	1.18755e-24	1.11873e-22
chr17	24413363	24415727	2365	*	891.23	-2.35308	0.229606	-10.2483	1.20412e-24	1.13374e-22
chr1	105663026	105664842	1817	*	999.983	-2.2078	0.215483	-10.2458	1.23566e-24	1.16282e-22
chr13	14612812	14613776	965	*	617.731	-2.34925	0.22935	-10.2431	1.27134e-24	1.19576e-22
chr8	125065530	125068483	2954	*	1077.99	-2.19287	0.214093	-10.2426	1.27714e-24	1.20058e-22
chr6	90369064	90370662	1599	*	742.835	-2.3658	0.231018	-10.2407	1.30244e-24	1.2237e-22
chr4	143412349	143413157	809	*	187.7	-3.27019	0.319403	-10.2385	1.33345e-24	1.25218e-22
chr13	45388534	45390816	2283	*	1003.67	-2.25756	0.220501	-10.2383	1.33536e-24	1.2533e-22
chr3	59259516	59261898	2383	*	932.577	-2.22524	0.217364	-10.2374	1.34822e-24	1.2647e-22
chr1	181143584	181144908	1325	*	453.77	-2.5364	0.247798	-10.2358	1.3708e-24	1.2852e-22
chr13	23750953	23752907	1955	*	521.538	-3.21072	0.313682	-10.2356	1.3737e-24	1.28724e-22
chr5	148549971	148555143	5173	*	1676.4	-2.09245	0.204435	-10.2353	1.37762e-24	1.29023e-22
chrX	155215404	155216974	1571	*	610.769	-2.36294	0.230879	-10.2346	1.38822e-24	1.29947e-22
chr6	146220957	146223165	2209	*	2036.13	-2.32245	0.22693	-10.2342	1.39293e-24	1.30319e-22
chr5	34659190	34661356	2167	*	1059.9	-2.31504	0.226214	-10.2338	1.3987e-24	1.30789e-22
chr18	80149992	80152374	2383	*	803.75	-2.42832	0.23733	-10.2318	1.428e-24	1.33459e-22
chr15	37006108	37008026	1919	*	1372.42	-2.27378	0.222244	-10.231	1.44001e-24	1.3451e-22
chr11	87736467	87737951	1485	*	711.621	-2.74381	0.2682	-10.2305	1.44807e-24	1.35192e-22
chr9	70832227	70836115	3889	*	1693.24	-2.24054	0.21901	-10.2303	1.45033e-24	1.35331e-22
chr13	69610724	69612499	1776	*	1698.51	-2.47278	0.241734	-10.2294	1.46488e-24	1.36617e-22
chr5	24576630	24579036	2407	*	1049.57	-2.40874	0.235481	-10.229	1.46979e-24	1.36945e-22
chr1	86432546	86436522	3977	*	1163.65	-2.21865	0.216897	-10.229	1.46995e-24	1.36945e-22
chr5	92137359	92138616	1258	*	1090.57	-2.25092	0.220057	-10.2288	1.47325e-24	1.37181e-22
chr10	42273344	42278833	5490	*	2644.44	-2.21253	0.216329	-10.2276	1.49105e-24	1.38765e-22
chr1	43933181	43934640	1460	*	1169.99	-2.27734	0.222678	-10.227	1.50044e-24	1.39565e-22
chr1	172147525	172149129	1605	*	729.494	-2.32116	0.226977	-10.2264	1.51025e-24	1.40404e-22
chr2	121139332	121140826	1495	*	448.184	-2.54686	0.249063	-10.2257	1.52058e-24	1.4129e-22
chr2	172344851	172346348	1498	*	1113.92	-2.16687	0.211922	-10.2248	1.53484e-24	1.42541e-22
chr1	65185631	65187233	1603	*	953.262	-2.35376	0.23021	-10.2244	1.54181e-24	1.43112e-22
chr4	3493623	3495235	1613	*	467.424	-2.66063	0.26023	-10.2241	1.54592e-24	1.43382e-22
chr19	7240154	7241660	1507	*	617.46	-2.38395	0.23317	-10.2241	1.54633e-24	1.43382e-22
chr19	53329048	53330794	1747	*	835.686	-2.27516	0.222555	-10.2229	1.56559e-24	1.45091e-22
chr4	45341394	45342974	1581	*	560.629	-2.40345	0.235113	-10.2226	1.5713e-24	1.45544e-22
chr1	190927953	190929863	1911	*	711.463	-2.69134	0.263279	-10.2224	1.57409e-24	1.45727e-22
chr4	103313237	103314443	1207	*	867.604	-2.33411	0.228339	-10.2221	1.57866e-24	1.46073e-22
chr2	5950227	5952316	2090	*	871.678	-2.55363	0.249824	-10.2217	1.58523e-24	1.46604e-22
chr15	91190601	91192440	1840	*	547.036	-2.54566	0.249095	-10.2196	1.6195e-24	1.49695e-22
chr16	91464490	91465661	1172	*	480.003	-2.4548	0.240236	-10.2183	1.64209e-24	1.51704e-22
chr5	92082655	92084277	1623	*	1114.94	-2.16721	0.212099	-10.2179	1.64855e-24	1.52222e-22
chr9	66794863	66796229	1367	*	910.849	-2.37746	0.23269	-10.2173	1.6597e-24	1.53171e-22
chr5	31452056	31452711	656	*	289.375	-2.88851	0.282773	-10.215	1.69953e-24	1.56766e-22
chr2	24949153	24950585	1433	*	540.174	-2.4259	0.237488	-10.2148	1.70207e-24	1.56918e-22
chr17	46159304	46162182	2879	*	1233.21	-2.2902	0.224206	-10.2147	1.70366e-24	1.56982e-22
chr1	171449863	171452287	2425	*	508.926	-2.48335	0.243126	-10.2142	1.71219e-24	1.57686e-22
chr2	154656400	154658346	1947	*	720.132	-2.4116	0.236121	-10.2134	1.72657e-24	1.58928e-22
chr10	128302082	128304473	2392	*	953.37	-2.49484	0.244307	-10.2119	1.75415e-24	1.61382e-22
chr2	23155483	23156979	1497	*	934.152	-2.52378	0.247177	-10.2104	1.78116e-24	1.63709e-22
chr7	80231709	80233654	1946	*	1064.6	-2.20282	0.215743	-10.2104	1.78128e-24	1.63709e-22
chr1	92906602	92908215	1614	*	672.378	-2.5118	0.246009	-10.2102	1.78499e-24	1.63965e-22
chr2	120849816	120851130	1315	*	891.161	-2.34016	0.229202	-10.21	1.7881e-24	1.64165e-22
chr11	97315357	97316117	761	*	522.297	-3.05195	0.298939	-10.2093	1.80188e-24	1.65344e-22
chr17	65782413	65784134	1722	*	593.945	-2.6396	0.258558	-10.2089	1.80835e-24	1.65852e-22
chr2	119896634	119897899	1266	*	610.01	-2.42696	0.237733	-10.2088	1.81164e-24	1.66068e-22
chr2	71872327	71874442	2116	*	1336.6	-2.24882	0.220296	-10.2082	1.82275e-24	1.67e-22
chr3	142394003	142396208	2206	*	1220.1	-2.20362	0.215894	-10.2069	1.84592e-24	1.69034e-22
chr12	55835915	55837266	1352	*	789.085	-2.43331	0.2384	-10.2069	1.84728e-24	1.69072e-22
chr11	48900635	48903066	2432	*	543.296	-2.4269	0.237773	-10.2068	1.84948e-24	1.69185e-22
chr16	35938173	35940355	2183	*	781.682	-2.35784	0.231012	-10.2065	1.8535e-24	1.69466e-22
chr13	55444255	55448254	4000	*	1617.35	-2.347	0.229962	-10.206	1.86323e-24	1.70267e-22
chr11	53299435	53302469	3035	*	1228.37	-2.22519	0.218054	-10.2048	1.88802e-24	1.72443e-22
chr11	119039661	119042379	2719	*	1222.2	-2.1852	0.214143	-10.2044	1.89544e-24	1.73032e-22
chr2	70660581	70662403	1823	*	807.56	-2.56409	0.251282	-10.204	1.90235e-24	1.73573e-22
chr16	90142298	90145420	3123	*	1187.72	-2.2307	0.218633	-10.2029	1.92386e-24	1.75445e-22
chr16	22026390	22028123	1734	*	439.98	-3.34007	0.327368	-10.2028	1.92611e-24	1.75559e-22
chr8	46469793	46471883	2091	*	1797.92	-2.10927	0.206747	-10.2022	1.93865e-24	1.76612e-22
chr7	25392354	25396909	4556	*	1565.81	-2.10202	0.206074	-10.2004	1.97546e-24	1.79873e-22
chr1	69686656	69688048	1393	*	442.075	-2.50331	0.245426	-10.1998	1.98586e-24	1.80727e-22
chr15	3995228	3996467	1240	*	2400.51	-2.18378	0.214113	-10.1992	1.99898e-24	1.81827e-22
chr9	104001841	104003369	1529	*	1584.58	-2.40363	0.235695	-10.1981	2.02276e-24	1.83896e-22
chr5	110230371	110231517	1147	*	462.162	-2.51003	0.246148	-10.1972	2.04024e-24	1.8539e-22
chr11	105588941	105590761	1821	*	737.426	-2.4856	0.243757	-10.1971	2.04338e-24	1.8558e-22
chr4	107252927	107254532	1606	*	1323.15	-2.57111	0.252145	-10.1969	2.04632e-24	1.85751e-22
chr5	129941180	129942825	1646	*	2169.25	-2.45895	0.241154	-10.1966	2.05401e-24	1.86354e-22
chr5	110769452	110771478	2027	*	2376.6	-2.20437	0.216192	-10.1963	2.0592e-24	1.86729e-22
chr11	121672704	121674213	1510	*	1215.69	-2.13931	0.209815	-10.1962	2.06263e-24	1.86944e-22
chr16	33184755	33186406	1652	*	479.1	-2.55432	0.25053	-10.1957	2.07339e-24	1.87823e-22
chr19	36918407	36919731	1325	*	440.599	-2.53442	0.248594	-10.195	2.08769e-24	1.89021e-22
chr14	70765606	70768680	3075	*	983.611	-2.24583	0.220303	-10.1943	2.10309e-24	1.90319e-22
chr6	85915251	85916674	1424	*	612.844	-2.48356	0.243633	-10.1939	2.11163e-24	1.90994e-22
chr18	37934701	37936087	1387	*	729.115	-2.59123	0.254204	-10.1935	2.12059e-24	1.91706e-22
chr2	145887371	145889932	2562	*	1223.04	-2.18927	0.214805	-10.1919	2.15471e-24	1.9469e-22
chr8	46163044	46164214	1171	*	705.426	-2.42002	0.237452	-10.1917	2.16065e-24	1.95128e-22
chr7	127252120	127257972	5853	*	1563.09	-2.16811	0.212759	-10.1905	2.18711e-24	1.97417e-22
chr4	133338788	133340172	1385	*	969.044	-2.20374	0.216278	-10.1894	2.21173e-24	1.99538e-22
chr8	26698502	26699813	1312	*	454.101	-2.55285	0.250577	-10.1879	2.24515e-24	2.0245e-22
chr10	93160036	93162233	2198	*	699.46	-2.58454	0.253693	-10.1877	2.25065e-24	2.02841e-22
chr9	108991069	108992705	1637	*	1249.61	-2.18063	0.214072	-10.1864	2.27969e-24	2.05355e-22
chr3	97766639	97768514	1876	*	826.017	-2.3322	0.228967	-10.1858	2.29574e-24	2.06695e-22
chr14	103155429	103156856	1428	*	468.903	-2.47949	0.243442	-10.1852	2.30995e-24	2.07869e-22
chr10	80432684	80436328	3645	*	1127.06	-2.23257	0.219204	-10.1849	2.31701e-24	2.08295e-22
chr5	76139854	76141272	1419	*	780.96	-2.51475	0.24691	-10.1849	2.31704e-24	2.08295e-22
chr7	4684320	4685579	1260	*	841.455	-2.37711	0.233399	-10.1847	2.32019e-24	2.08472e-22
chr14	61556148	61557749	1602	*	1155.38	-2.14801	0.21091	-10.1845	2.3261e-24	2.08897e-22
chr8	109692574	109693891	1318	*	668.8	-2.30677	0.226522	-10.1834	2.35211e-24	2.11126e-22
chr7	63933636	63940367	6732	*	3944.36	-2.20905	0.216937	-10.1829	2.36381e-24	2.12068e-22
chr12	70824370	70826460	2091	*	933.616	-2.23161	0.219186	-10.1813	2.40249e-24	2.15429e-22
chr8	111144905	111146267	1363	*	520.117	-2.6033	0.255698	-10.1811	2.40723e-24	2.15745e-22
chr4	32560257	32565705	5449	*	1826.92	-2.07094	0.203434	-10.1799	2.43759e-24	2.18355e-22
chr4	148038144	148039966	1823	*	1192.1	-2.29911	0.225881	-10.1784	2.47497e-24	2.21591e-22
chr13	21721112	21722528	1417	*	452.361	-3.10577	0.305167	-10.1773	2.50453e-24	2.24011e-22
chr7	12977501	12978877	1377	*	1222.49	-2.31177	0.227151	-10.1772	2.50557e-24	2.24011e-22
chr4	133812761	133815098	2338	*	2429.6	-2.62552	0.257979	-10.1772	2.50579e-24	2.24011e-22
chr5	41707092	41708814	1723	*	644.136	-2.38552	0.234399	-10.1772	2.50708e-24	2.24013e-22
chr17	80061051	80063152	2102	*	960.805	-2.44098	0.239856	-10.1768	2.51593e-24	2.2469e-22
chrX	8131691	8133090	1400	*	572.39	-2.47344	0.243055	-10.1765	2.5257e-24	2.25449e-22
chr12	102449955	102452242	2288	*	1025.73	-2.38843	0.234719	-10.1757	2.54542e-24	2.27094e-22
chr2	120153624	120155159	1536	*	803.213	-2.4927	0.244975	-10.1753	2.55557e-24	2.27885e-22
chr4	42949075	42951078	2004	*	1457.17	-2.14721	0.211055	-10.1737	2.59815e-24	2.31566e-22
chr8	80878833	80881086	2254	*	1004.95	-2.19802	0.216054	-10.1735	2.60429e-24	2.31996e-22
chr5	134183321	134184904	1584	*	563.097	-2.62928	0.258487	-10.1718	2.64987e-24	2.35938e-22
chr11	21090237	21092247	2011	*	1854.99	-2.0855	0.205032	-10.1716	2.65636e-24	2.36396e-22
chr7	65644187	65645541	1355	*	539.862	-2.54128	0.24987	-10.1704	2.68735e-24	2.39034e-22
chr10	127283926	127292477	8552	*	3525.37	-2.01292	0.197948	-10.1689	2.72835e-24	2.42559e-22
chr11	26592489	26594058	1570	*	928.164	-2.4066	0.236671	-10.1685	2.74006e-24	2.43477e-22
chr16	91010031	91012119	2089	*	653.684	-2.41804	0.237805	-10.1682	2.75061e-24	2.44292e-22
chr11	109360736	109363954	3219	*	1266.31	-2.27729	0.223981	-10.1673	2.77497e-24	2.46332e-22
chr10	117709045	117712139	3095	*	850.397	-2.42224	0.238266	-10.1661	2.80891e-24	2.4922e-22
chr10	57485772	57487000	1229	*	797.48	-2.41964	0.238012	-10.166	2.81111e-24	2.49289e-22
chr1	52113259	52114194	936	*	560.059	-2.68485	0.264113	-10.1655	2.82536e-24	2.50428e-22
chr7	101904814	101910508	5695	*	1777.62	-2.08045	0.204681	-10.1644	2.85937e-24	2.53316e-22
chr7	122969343	122970768	1426	*	597.546	-2.65405	0.261149	-10.1629	2.90187e-24	2.56952e-22
[truncated: 30,938 more rows]
