# Supplementary material for: Microglial deficiency in the ATRX chromatin remodeler elicits a viral mimicry immune response that impacts neuronal function and behavior
Source: PLoS Biol. 2025 Sep 12;23(9):e3002659. doi: 10.1371/journal.pbio.3002659 (PMC12445524; doi:10.1371/journal.pbio.3002659)
Supplement: S4 Table — ATAC-seq data from sorted control and ATRX-null microglia nuclei was analyzed to identify the top represented transcription factors binding sites displaying differential binding scores (top 2%) using TOBIAS. (XLSX) [file pbio.3002659.s010.xlsx]

## Sheet: Individual motifs
Table S4: TOBIAS analysis of TF binding sites from ATAC-seq data
output_prefix	name	motif_id	cluster	total_tfbs	KO_mean_score	KO_bound	C_mean_score	C_bound	KO_C_change	KO_C_pvalue
RUNX1_MA0002.2	RUNX1	MA0002.2	C_RUNX1	42409	0.22101	3317	0.24042	3640	0.00409	3.25314e-14
TFAP2A_MA0003.4	TFAP2A	MA0003.4	C_TFAP2A	32032	0.26313	3477	0.27941	3580	-0.00558	2.34644e-17
Arnt_MA0004.1	Arnt	MA0004.1	C_MNT	16661	0.34394	2606	0.34767	2694	0.03102	3.44447e-58
AhrArnt_MA0006.1	Ahr::Arnt	MA0006.1	C_Ahr::Arnt	28554	0.29218	3321	0.33076	4378	-0.13169	1.80958e-139
Ar_MA0007.3	Ar	MA0007.3	C_NR3C1	10584	0.24816	995	0.24844	995	0.12863	1.81031e-106
TBXT_MA0009.2	TBXT	MA0009.2	C_TBX19	9274	0.17472	433	0.20109	599	-0.05345	4.41022e-70
PAX5_MA0014.3	PAX5	MA0014.3	C_PAX5	9236	0.33207	1384	0.33548	1340	0.05135	2.07458e-72
NR2F1_MA0017.2	NR2F1	MA0017.2	C_NR2C2(var.2)	26154	0.21012	1821	0.23753	2083	-0.07562	6.77243e-108
CREB1_MA0018.4	CREB1	MA0018.4	C_FOSL2::JUNB(var.2)	22193	0.24296	2087	0.23707	1851	0.11896	4.86249e-123
Ddit3Cebpa_MA0019.1	Ddit3::Cebpa	MA0019.1	C_Ddit3::Cebpa	11519	0.19516	770	0.20113	690	0.06113	3.76857e-84
E2F1_MA0024.3	E2F1	MA0024.3	C_E2F4	2233	0.43591	516	0.35169	358	0.52764	2.80595e-141
NFIL3_MA0025.2	NFIL3	MA0025.2	C_DBP	11809	0.21	846	0.17583	509	0.38805	1.50797e-164
EN1_MA0027.2	EN1	MA0027.2	C_EMX1	6134	0.19932	357	0.17796	271	0.29183	2.18232e-131
ELK1_MA0028.2	ELK1	MA0028.2	C_FEV	11708	0.57276	4225	0.44815	2890	0.61107	7.04838e-179
Mecom_MA0029.1	Mecom	MA0029.1	C_Mecom	20774	0.18359	1068	0.182	940	0.16099	2.4274e-140
FOXF2_MA0030.1	FOXF2	MA0030.1	C_Foxj3	16114	0.20985	1101	0.18707	808	0.30999	1.37125e-157
FOXD1_MA0031.1	FOXD1	MA0031.1	C_Foxj3	12995	0.2182	966	0.19347	713	0.32232	3.54871e-152
FOXC1_MA0032.2	FOXC1	MA0032.2	C_FOXC2	22445	0.19123	1274	0.15783	792	0.40666	1.12896e-176
FOXL1_MA0033.2	FOXL1	MA0033.2	C_Foxj3	16798	0.21449	1197	0.19795	921	0.25729	2.00186e-148
GATA1_MA0035.4	GATA1	MA0035.4	C_GATA1	12885	0.19442	759	0.18405	578	0.21764	8.2328e-140
GATA2_MA0036.3	GATA2	MA0036.3	C_GATA2	15906	0.19482	953	0.18415	707	0.21021	2.46812e-138
GATA3_MA0037.3	GATA3	MA0037.3	C_GATA2	11078	0.19804	687	0.19294	544	0.16221	5.51088e-126
GFI1_MA0038.2	GFI1	MA0038.2	C_GFI1	20149	0.22517	1602	0.22795	1514	0.10218	8.97644e-110
KLF4_MA0039.4	KLF4	MA0039.4	C_KLF4	68195	0.46701	15720	0.4432	14390	0.17965	5.43541e-166
Foxq1_MA0040.1	Foxq1	MA0040.1	C_Foxq1	18242	0.21106	1283	0.17935	846	0.38832	2.99607e-167
Foxd3_MA0041.1	Foxd3	MA0041.1	C_Foxd3	28001	0.2063	1895	0.15328	1064	0.58022	7.02951e-197
FOXI1_MA0042.2	FOXI1	MA0042.2	C_Foxj3	12847	0.2164	965	0.19446	710	0.28471	1.05747e-140
HLF_MA0043.3	HLF	MA0043.3	C_DBP	10275	0.24515	986	0.2002	610	0.45304	5.42441e-170
HNF1A_MA0046.2	HNF1A	MA0046.2	C_HNF1B	8691	0.18704	447	0.14525	262	0.51168	2.7804e-163
FOXA2_MA0047.3	FOXA2	MA0047.3	C_Foxj3	20221	0.20609	1304	0.19864	1174	0.19754	6.08123e-143
NHLH1_MA0048.2	NHLH1	MA0048.2	C_Tcf12	26039	0.24747	2551	0.26513	2662	0.01008	9.06268e-31
IRF1_MA0050.2	IRF1	MA0050.2	C_IRF1	67239	0.26522	7982	0.20895	4864	0.52342	1.10701e-215
IRF2_MA0051.1	IRF2	MA0051.1	C_IRF2	21263	0.26045	2460	0.20795	1471	0.48648	2.66062e-180
MEF2A_MA0052.4	MEF2A	MA0052.4	C_MEF2A	27506	0.2424	2581	0.17244	1420	0.71305	4.36768e-208
MZF1_MA0056.2	MZF1	MA0056.2	C_MZF1	18513	0.21454	1295	0.22841	1339	0.02227	2.07255e-52
MZF1var.2_MA0057.1	MZF1(var.2)	MA0057.1	C_MZF1(var.2)	26817	0.29801	3491	0.29334	3209	0.14023	2.38618e-133
MAX_MA0058.3	MAX	MA0058.3	C_MNT	9402	0.33226	1425	0.33859	1520	0.01922	1.0284e-33
MAXMYC_MA0059.1	MAX::MYC	MA0059.1	C_MAX::MYC	10959	0.29343	1404	0.28613	1240	0.12224	3.50511e-106
NFYA_MA0060.3	NFYA	MA0060.3	C_NFYA	19867	0.4187	3629	0.3997	3303	0.08368	1.20779e-104
GABPA_MA0062.3	GABPA	MA0062.3	C_EHF	58346	0.3373	10226	0.29294	7517	0.39788	6.09319e-197
NKX2-5_MA0063.2	NKX2-5	MA0063.2	C_NKX2-5	15959	0.20589	1064	0.20864	963	0.09565	2.23663e-107
PpargRxra_MA0065.2	Pparg::Rxra	MA0065.2	C_Pparg::Rxra	43326	0.23075	3596	0.25591	4102	-0.03577	7.6319e-84
PPARG_MA0066.1	PPARG	MA0066.1	C_PPARG	27108	0.18012	1320	0.25482	3185	-0.33143	1.28011e-172
Pax2_MA0067.1	Pax2	MA0067.1	C_Pax2	6267	0.37399	1111	0.34159	962	0.26367	8.8521e-133
PAX4_MA0068.2	PAX4	MA0068.2	C_EMX1	4508	0.18674	237	0.15949	155	0.35054	4.5989e-132
PAX6_MA0069.1	PAX6	MA0069.1	C_PAX6	8877	0.22142	655	0.20736	568	0.2313	2.7087e-133
PBX1_MA0070.1	PBX1	MA0070.1	C_PBX1	14950	0.20281	919	0.20924	870	0.05782	1.828e-83
RORA_MA0071.1	RORA	MA0071.1	C_RORA	22149	0.1851	1214	0.20663	1361	-0.0386	6.35772e-77
RORAvar.2_MA0072.1	RORA(var.2)	MA0072.1	C_RORA(var.2)	15688	0.20348	1020	0.20423	943	0.12505	2.70031e-119
RREB1_MA0073.1	RREB1	MA0073.1	C_RREB1	79775	0.23063	5829	0.30167	10883	-0.26956	5.4739e-183
RXRAVDR_MA0074.1	RXRA::VDR	MA0074.1	C_RXRA::VDR	11804	0.22956	974	0.23434	917	0.07839	1.03138e-87
PRRX2_MA0075.3	PRRX2	MA0075.3	C_EMX1	7055	0.18895	376	0.1694	282	0.27475	7.01696e-135
ELK4_MA0076.2	ELK4	MA0076.2	C_FEV	22648	0.52128	7167	0.41695	4989	0.59474	6.80872e-198
SOX9_MA0077.1	SOX9	MA0077.1	C_SOX8	14292	0.18663	790	0.18673	668	0.1133	9.57746e-116
Sox17_MA0078.1	Sox17	MA0078.1	C_Sox17	17305	0.18867	1005	0.20028	999	0.02973	3.28998e-57
SP1_MA0079.4	SP1	MA0079.4	C_SP3	38282	0.64989	12538	0.59872	10806	0.25372	4.80152e-173
SPI1_MA0080.5	SPI1	MA0080.5	C_SPI1	92891	0.29279	13048	0.25412	9259	0.38159	7.84729e-206
SPIB_MA0081.2	SPIB	MA0081.2	C_SPI1	77026	0.32854	12880	0.28342	9366	0.40685	3.38498e-205
SRF_MA0083.3	SRF	MA0083.3	C_SRF	9139	0.19068	547	0.20608	585	-0.01204	8.93646e-18
SRY_MA0084.1	SRY	MA0084.1	C_SRY	17323	0.19196	1010	0.16462	685	0.36888	9.22187e-163
Sox5_MA0087.1	Sox5	MA0087.1	C_SRY	9785	0.19252	574	0.16658	386	0.35218	1.35903e-155
ZNF143_MA0088.2	ZNF143	MA0088.2	C_ZNF143	21435	0.25686	2103	0.27556	2331	-0.02947	6.14101e-64
NFE2L1_MA0089.2	NFE2L1	MA0089.2	C_NFE2L1	28019	0.21647	2062	0.23155	2416	0.04919	1.22664e-98
TEAD1_MA0090.3	TEAD1	MA0090.3	C_TEAD4	20746	0.19612	1192	0.20217	1175	0.09969	5.55914e-116
TAL1TCF3_MA0091.1	TAL1::TCF3	MA0091.1	C_TAL1::TCF3	23061	0.18825	1239	0.2034	1273	0.02036	3.95456e-47
Hand1Tcf3_MA0092.1	Hand1::Tcf3	MA0092.1	C_Hand1::Tcf3	22722	0.20778	1610	0.20954	1419	0.10832	2.24062e-121
USF1_MA0093.3	USF1	MA0093.3	C_USF2	19724	0.26127	2065	0.26644	1976	0.05543	1.78209e-90
YY1_MA0095.2	YY1	MA0095.2	C_ZFP42	37732	0.20806	2962	0.23655	3562	-0.14352	1.15994e-148
ETS1_MA0098.3	ETS1	MA0098.3	C_FEV	16460	0.46529	4530	0.37662	3228	0.5256	2.40689e-180
FOSJUN_MA0099.3	FOS::JUN	MA0099.3	C_FOSL1::JUN	14699	0.25466	1429	0.23008	1162	0.30164	1.58358e-154
MYB_MA0100.3	MYB	MA0100.3	C_MYB	17518	0.20834	1219	0.21522	1177	0.07577	3.48397e-100
REL_MA0101.1	REL	MA0101.1	C_RELA	13413	0.26193	1524	0.23259	1130	0.28843	8.3248e-150
CEBPA_MA0102.4	CEBPA	MA0102.4	C_CEBPA	13284	0.23464	1245	0.19694	814	0.41851	7.5415e-165
ZEB1_MA0103.3	ZEB1	MA0103.3	C_TCF3	39795	0.19077	2087	0.2529	3956	-0.27922	3.28293e-172
MYCN_MA0104.4	MYCN	MA0104.4	C_MNT	6598	0.40588	1327	0.37688	1141	0.20571	3.26024e-117
NFKB1_MA0105.4	NFKB1	MA0105.4	C_NFKB2	7617	0.26988	881	0.26332	774	0.13923	2.34658e-105
TP53_MA0106.3	TP53	MA0106.3	C_TP53	11970	0.20236	744	0.23385	955	-0.10107	6.463e-115
RELA_MA0107.1	RELA	MA0107.1	C_RELA	16454	0.27552	2011	0.24918	1539	0.26343	6.99911e-155
TBP_MA0108.2	TBP	MA0108.2	C_TBP	14395	0.21135	993	0.19271	773	0.23352	2.79708e-147
HLTF_MA0109.1	HLTF	MA0109.1	C_HLTF	13901	0.17139	615	0.16599	574	0.19569	1.01209e-134
Spz1_MA0111.1	Spz1	MA0111.1	C_Spz1	21149	0.20314	1440	0.2219	1529	-0.01845	1.28245e-47
ESR1_MA0112.3	ESR1	MA0112.3	C_ESR2	13102	0.23069	1062	0.25517	1276	-0.02691	1.22386e-53
NR3C1_MA0113.3	NR3C1	MA0113.3	C_NR3C1	10289	0.23818	876	0.24186	924	0.116	6.82846e-107
HNF4A_MA0114.4	HNF4A	MA0114.4	C_HNF4A	24523	0.214	1806	0.22811	1998	0.04565	2.03558e-83
NR1H2RXRA_MA0115.1	NR1H2::RXRA	MA0115.1	C_NR1H2::RXRA	20701	0.21314	1416	0.23206	1612	0.00133	0.00477539
Znf423_MA0116.1	Znf423	MA0116.1	C_Znf423	16317	0.25097	1587	0.2569	1511	0.06227	2.43924e-92
Mafb_MA0117.2	Mafb	MA0117.2	C_MAFF	27229	0.20178	1932	0.21469	1951	0.02046	2.27951e-57
NFICTLX1_MA0119.1	NFIC::TLX1	MA0119.1	C_NFIB	17829	0.27718	2050	0.27211	1913	0.17237	3.99703e-136
Nkx3-2_MA0122.3	Nkx3-2	MA0122.3	C_Nkx3-2	15217	0.18884	801	0.1823	680	0.18791	6.35399e-135
Nkx3-1_MA0124.2	Nkx3-1	MA0124.2	C_Nkx3-2	13007	0.20784	871	0.2007	702	0.17239	3.83523e-129
Nobox_MA0125.1	Nobox	MA0125.1	C_GBX2	6717	0.20393	408	0.18373	314	0.28828	7.30559e-133
ZNF354C_MA0130.1	ZNF354C	MA0130.1	C_ZNF354C	51237	0.166	1987	0.21685	3850	-0.22514	4.15972e-173
HINFP_MA0131.2	HINFP	MA0131.2	C_HINFP	6390	0.51902	1989	0.41806	1503	0.56476	9.24492e-168
PDX1_MA0132.2	PDX1	MA0132.2	C_EMX1	6260	0.18261	310	0.15134	186	0.40136	6.90808e-148
Lhx3_MA0135.1	Lhx3	MA0135.1	C_Lhx3	12558	0.17642	581	0.13516	294	0.50433	1.46286e-174
ELF5_MA0136.2	ELF5	MA0136.2	C_EHF	33921	0.3749	6952	0.32125	5482	0.4007	9.72312e-182
STAT1_MA0137.3	STAT1	MA0137.3	C_Stat4	28672	0.22375	2365	0.20797	1815	0.21554	1.93521e-152
REST_MA0138.2	REST	MA0138.2	C_REST	35076	0.22103	2767	0.2549	3347	-0.11434	1.54159e-136
CTCF_MA0139.1	CTCF	MA0139.1	C_CTCF	36691	0.32682	5683	0.30468	4898	0.26298	9.92857e-163
GATA1TAL1_MA0140.2	GATA1::TAL1	MA0140.2	C_GATA1::TAL1	17086	0.18892	969	0.19875	984	0.05675	1.31782e-88
ESRRB_MA0141.3	ESRRB	MA0141.3	C_ESRRA	21510	0.18966	1227	0.20318	1194	0.01638	8.63518e-43
Pou5f1Sox2_MA0142.1	Pou5f1::Sox2	MA0142.1	C_Pou5f1::Sox2	27134	0.17913	1330	0.16978	1065	0.21668	1.53523e-150
SOX2_MA0143.4	SOX2	MA0143.4	C_SOX13	19232	0.18411	1021	0.18769	933	0.08712	3.33894e-108
STAT3_MA0144.2	STAT3	MA0144.2	C_Stat4	35641	0.22427	2892	0.20887	2209	0.20335	3.8511e-160
TFCP2_MA0145.3	TFCP2	MA0145.3	C_TFCP2	5763	0.24823	585	0.21497	404	0.35774	5.95685e-145
Zfx_MA0146.2	Zfx	MA0146.2	C_Zfx	34333	0.39151	6705	0.39942	6972	0.04092	1.40945e-88
MYC_MA0147.3	MYC	MA0147.3	C_MNT	10780	0.36492	1858	0.35792	1749	0.10256	9.91138e-104
FOXA1_MA0148.4	FOXA1	MA0148.4	C_Foxj3	22049	0.19111	1237	0.17963	984	0.22594	1.72043e-151
EWSR1-FLI1_MA0149.1	EWSR1-FLI1	MA0149.1	C_EWSR1-FLI1	79665	0.26263	8543	0.26391	8015	0.11176	5.16e-150
Nfe2l2_MA0150.2	Nfe2l2	MA0150.2	C_NFE2L1	26389	0.22658	2167	0.24206	2331	0.04325	7.69718e-82
Arid3a_MA0151.1	Arid3a	MA0151.1	C_Arid3a	23568	0.17691	1130	0.15094	718	0.36504	1.09679e-178
NFATC2_MA0152.1	NFATC2	MA0152.1	C_NFATC2	35166	0.21096	2567	0.18351	1784	0.3272	7.97828e-175
HNF1B_MA0153.2	HNF1B	MA0153.2	C_HNF1B	7966	0.17807	376	0.14719	228	0.41568	1.51417e-153
EBF1_MA0154.4	EBF1	MA0154.4	C_EBF1	31949	0.21084	2239	0.26216	3698	-0.18618	3.25557e-148
INSM1_MA0155.1	INSM1	MA0155.1	C_INSM1	28825	0.264	3077	0.28445	3246	-0.0304	7.10964e-73
FEV_MA0156.2	FEV	MA0156.2	C_FEV	12506	0.49902	3811	0.39324	2600	0.58572	1.58471e-182
FOXO3_MA0157.2	FOXO3	MA0157.2	C_Foxj3	15593	0.22129	1170	0.19643	852	0.32046	1.69046e-160
HOXA5_MA0158.2	HOXA5	MA0158.2	C_HOXD3	4576	0.21747	322	0.18527	212	0.37083	9.70849e-138
RARARXRA_MA0159.1	RARA::RXRA	MA0159.1	C_RARA::RXRA	23399	0.21831	1767	0.24462	2004	-0.06246	1.76233e-97
NR4A2_MA0160.1	NR4A2	MA0160.1	C_NR4A2	23955	0.20556	1620	0.22609	1776	-0.0335	4.76476e-71
NFIC_MA0161.2	NFIC	MA0161.2	C_NFIC	26635	0.20896	1864	0.21954	1834	0.04202	9.09995e-84
EGR1_MA0162.4	EGR1	MA0162.4	C_EGR1	39640	0.46147	9046	0.45697	9678	0.06263	3.70956e-114
PLAG1_MA0163.1	PLAG1	MA0163.1	C_PLAG1	26312	0.32953	4016	0.32154	3638	0.13981	1.27436e-133
Nr2e3_MA0164.1	Nr2e3	MA0164.1	C_Nr2e3	8842	0.23413	765	0.21868	626	0.22388	1.55016e-131
ESR2_MA0258.2	ESR2	MA0258.2	C_ESR2	26299	0.22697	2124	0.25799	2626	-0.07453	4.15769e-116
ARNTHIF1A_MA0259.1	ARNT::HIF1A	MA0259.1	C_HIF1A	5039	0.3144	705	0.31765	681	0.07723	6.38437e-74
SOX10_MA0442.2	SOX10	MA0442.2	C_SOX4	34500	0.20407	2408	0.19688	1946	0.17177	7.84966e-151
Atoh1_MA0461.2	Atoh1	MA0461.2	C_Atoh1	14091	0.15558	495	0.17616	532	-0.04488	5.3979e-70
BATFJUN_MA0462.2	BATF::JUN	MA0462.2	C_FOSL1::JUN	18868	0.25215	1810	0.22984	1485	0.29158	6.6061e-162
BCL6_MA0463.2	BCL6	MA0463.2	C_BCL6	16720	0.22878	1382	0.21211	1129	0.26292	1.66347e-149
BHLHE40_MA0464.2	BHLHE40	MA0464.2	C_ARNT2	7354	0.37211	1275	0.37399	1348	-0.0032	0.0522754
CDX2_MA0465.2	CDX2	MA0465.2	C_HOXA10	19692	0.19326	1178	0.16655	722	0.34417	2.72417e-166
CEBPB_MA0466.2	CEBPB	MA0466.2	C_CEBPA	5307	0.32374	844	0.26179	554	0.48796	6.0072e-156
Crx_MA0467.1	Crx	MA0467.1	C_Crx	13505	0.20984	923	0.20053	768	0.20441	1.22627e-135
DUX4_MA0468.1	DUX4	MA0468.1	C_DUXA	15016	0.18564	789	0.18286	745	0.15962	3.98045e-128
E2F3_MA0469.3	E2F3	MA0469.3	C_E2F3	1767	0.29167	247	0.22696	149	0.4622	2.46964e-128
E2F4_MA0470.2	E2F4	MA0470.2	C_E2F4	2590	0.38536	520	0.31318	360	0.46366	1.76225e-133
E2F6_MA0471.2	E2F6	MA0471.2	C_E2F6	37245	0.43554	8428	0.37921	6576	0.36098	6.70021e-185
EGR2_MA0472.2	EGR2	MA0472.2	C_EGR1	15089	0.46351	3363	0.45997	3681	0.06141	1.88362e-82
ELF1_MA0473.3	ELF1	MA0473.3	C_EHF	57595	0.3431	10239	0.29769	7539	0.39449	3.05295e-197
ERG_MA0474.2	ERG	MA0474.2	C_FEV	13078	0.49071	3876	0.38751	2664	0.57319	1.67132e-185
FLI1_MA0475.2	FLI1	MA0475.2	C_FEV	12913	0.50517	3974	0.39499	2713	0.6028	1.35203e-181
FOS_MA0476.1	FOS	MA0476.1	C_FOSL1::JUN	18320	0.24686	1688	0.22668	1402	0.27651	4.22417e-160
FOSL1_MA0477.2	FOSL1	MA0477.2	C_FOSL1::JUN	17026	0.25332	1635	0.23108	1365	0.2933	3.30031e-160
FOSL2_MA0478.1	FOSL2	MA0478.1	C_FOSL1::JUN	22246	0.23939	1943	0.23145	1738	0.18744	1.6337e-143
FOXH1_MA0479.1	FOXH1	MA0479.1	C_FOXH1	23759	0.17485	1096	0.20335	1568	-0.05918	4.24303e-97
Foxo1_MA0480.1	Foxo1	MA0480.1	C_Foxo1	31771	0.2295	2678	0.2006	1940	0.34966	5.78653e-180
FOXP1_MA0481.3	FOXP1	MA0481.3	C_Foxj3	19569	0.21314	1362	0.19394	1081	0.28624	6.45068e-158
GATA4_MA0482.2	GATA4	MA0482.2	C_GATA2	21973	0.20356	1502	0.19021	1096	0.23272	2.13052e-150
Gfi1b_MA0483.1	Gfi1b	MA0483.1	C_Gfi1b	28912	0.2274	2402	0.22098	2042	0.17253	1.06064e-142
HNF4G_MA0484.2	HNF4G	MA0484.2	C_HNF4A	24569	0.21435	1809	0.22879	2009	0.04202	2.45436e-84
HOXC9_MA0485.2	HOXC9	MA0485.2	C_HOXC10	5192	0.20717	352	0.18063	248	0.33542	3.76387e-134
HSF1_MA0486.2	HSF1	MA0486.2	C_HSF2	15229	0.2162	1171	0.19099	838	0.29313	3.71668e-152
JUN_MA0488.1	JUN	MA0488.1	C_FOSL2::JUNB(var.2)	20296	0.25238	2002	0.24462	1786	0.13077	2.70724e-122
JUNvar.2_MA0489.1	JUN(var.2)	MA0489.1	C_FOSL1::JUN	19494	0.242	1768	0.2205	1391	0.28333	2.15987e-157
JUNB_MA0490.2	JUNB	MA0490.2	C_FOSL1::JUN	16191	0.23877	1382	0.21364	1117	0.31414	8.59148e-163
JUND_MA0491.2	JUND	MA0491.2	C_FOSL1::JUN	15689	0.24169	1357	0.21801	1124	0.30277	2.71586e-158
JUNDvar.2_MA0492.1	JUND(var.2)	MA0492.1	C_FOSL2::JUNB(var.2)	18002	0.25715	1828	0.24655	1570	0.13182	1.34828e-118
Klf1_MA0493.1	Klf1	MA0493.1	C_KLF4	45104	0.3712	7158	0.39841	8018	-0.08167	2.1968e-123
Nr1h3Rxra_MA0494.1	Nr1h3::Rxra	MA0494.1	C_Nr1h3::Rxra	20265	0.21797	1607	0.23397	1701	0.02674	1.06945e-61
MAFF_MA0495.3	MAFF	MA0495.3	C_MAFF	30908	0.19415	2050	0.19565	1762	0.10786	4.03802e-126
MAFK_MA0496.3	MAFK	MA0496.3	C_BACH1	36971	0.22311	2862	0.26172	4286	-0.09352	4.27658e-125
MEF2C_MA0497.1	MEF2C	MA0497.1	C_MEF2A	29272	0.24597	2832	0.18143	1638	0.65899	1.54021e-199
MEIS1_MA0498.2	MEIS1	MA0498.2	C_MEIS2	10273	0.23027	833	0.24067	956	0.06084	8.95686e-79
MYOD1_MA0499.2	MYOD1	MA0499.2	C_MYOD1	48850	0.17497	2091	0.24681	4871	-0.35249	1.80841e-183
MYOG_MA0500.2	MYOG	MA0500.2	C_Tcf12	24923	0.23829	2321	0.25517	2394	0.01535	8.05865e-41
MAFNFE2_MA0501.1	MAF::NFE2	MA0501.1	C_NFE2L1	27214	0.21525	2027	0.22593	2183	0.07001	2.49217e-103
NFYB_MA0502.2	NFYB	MA0502.2	C_NFYB	22038	0.39223	3715	0.38119	3356	0.054	9.61088e-92
Nkx2-5var.2_MA0503.1	Nkx2-5(var.2)	MA0503.1	C_Nkx2-5(var.2)	31349	0.2072	2089	0.23893	2523	-0.09926	3.34755e-120
NR2C2_MA0504.1	NR2C2	MA0504.1	C_PPARD	39095	0.24188	3518	0.27586	4273	-0.11302	1.85857e-133
Nr5a2_MA0505.1	Nr5a2	MA0505.1	C_Nr5a2	35086	0.20963	2406	0.22905	2650	-0.00509	4.07539e-15
NRF1_MA0506.1	NRF1	MA0506.1	C_NRF1	22660	0.57275	6983	0.49965	6111	0.24641	1.05234e-158
POU2F2_MA0507.1	POU2F2	MA0507.1	C_POU2F3	21647	0.18687	1136	0.17404	928	0.23576	3.35189e-154
PRDM1_MA0508.3	PRDM1	MA0508.3	C_PRDM1	61837	0.20119	4171	0.20251	3461	0.09203	5.99569e-134
RFX1_MA0509.2	RFX1	MA0509.2	C_RFX3	24951	0.21267	1830	0.2227	1862	0.02323	4.00321e-59
RFX5_MA0510.2	RFX5	MA0510.2	C_RFX2	12234	0.24449	1160	0.23934	986	0.11271	9.01671e-110
RUNX2_MA0511.2	RUNX2	MA0511.2	C_RUNX1	11165	0.28781	1423	0.25514	1083	0.34982	5.54405e-161
Rxra_MA0512.2	Rxra	MA0512.2	C_PPARD	21082	0.22434	1606	0.24553	1863	-0.01025	5.01119e-21
SMAD2SMAD3SMAD4_MA0513.1	SMAD2::SMAD3::SMAD4	MA0513.1	C_SMAD2::SMAD3::SMAD4	44844	0.21481	3214	0.2448	3897	-0.07654	2.9765e-121
Sox3_MA0514.1	Sox3	MA0514.1	C_SOX15	46310	0.21434	3495	0.19593	2613	0.26499	4.83811e-173
Sox6_MA0515.1	Sox6	MA0515.1	C_SOX15	32919	0.21178	2425	0.19663	1920	0.24441	2.85646e-160
SP2_MA0516.2	SP2	MA0516.2	C_SP2	45615	0.48196	10625	0.47417	10665	0.09088	1.40442e-128
STAT1STAT2_MA0517.1	STAT1::STAT2	MA0517.1	C_STAT1::STAT2	50652	0.27721	6579	0.21442	3893	0.56885	1.25821e-212
Stat4_MA0518.1	Stat4	MA0518.1	C_Stat4	33064	0.23295	2906	0.21363	2171	0.23642	2.87691e-165
Stat5aStat5b_MA0519.1	Stat5a::Stat5b	MA0519.1	C_Stat5b	34120	0.21082	2518	0.20183	1973	0.1643	7.68237e-147
Stat6_MA0520.1	Stat6	MA0520.1	C_Stat6	25720	0.20967	1889	0.18726	1311	0.29291	3.90768e-165
Tcf12_MA0521.1	Tcf12	MA0521.1	C_Tcf12	42308	0.2356	3688	0.25963	4123	-0.02142	2.45978e-66
TCF3_MA0522.3	TCF3	MA0522.3	C_TCF3	30852	0.2098	2031	0.25799	3162	-0.18808	1.15013e-150
TCF7L2_MA0523.1	TCF7L2	MA0523.1	C_LEF1	31777	0.1832	1726	0.17895	1336	0.15332	5.31663e-141
TFAP2C_MA0524.2	TFAP2C	MA0524.2	C_TFAP2A(var.2)	15042	0.31749	2155	0.31137	1996	0.14504	3.81975e-122
TP63_MA0525.2	TP63	MA0525.2	C_TP63	10535	0.19589	662	0.2086	664	-0.00136	0.321215
USF2_MA0526.3	USF2	MA0526.3	C_USF2	19221	0.27149	2128	0.27427	2010	0.06852	1.41124e-96
ZBTB33_MA0527.1	ZBTB33	MA0527.1	C_ZBTB33	4828	0.58277	1575	0.47299	1186	0.54836	2.20042e-160
ZNF263_MA0528.2	ZNF263	MA0528.2	C_ZNF263	61170	0.32484	8889	0.32807	8977	0.07471	4.09709e-127
Bach1Mafk_MA0591.1	Bach1::Mafk	MA0591.1	C_BACH1	37394	0.21675	2786	0.26848	4447	-0.19647	2.95869e-159
ESRRA_MA0592.3	ESRRA	MA0592.3	C_ESRRA	25542	0.19777	1577	0.21602	1653	-0.0108	3.18003e-29
FOXP2_MA0593.1	FOXP2	MA0593.1	C_Foxj3	31004	0.22031	2348	0.18697	1637	0.39572	2.65873e-185
HOXA9_MA0594.2	HOXA9	MA0594.2	C_HOXC10	2171	0.27279	235	0.22976	174	0.40633	5.07916e-124
SREBF1_MA0595.1	SREBF1	MA0595.1	C_SREBF1	18093	0.23506	1502	0.26979	1944	-0.10919	2.7483e-114
SREBF2_MA0596.1	SREBF2	MA0596.1	C_SREBF1	19624	0.21703	1388	0.25106	1777	-0.10063	1.14102e-116
THAP1_MA0597.1	THAP1	MA0597.1	C_THAP1	25763	0.24101	2360	0.27361	2952	-0.07101	4.74285e-104
EHF_MA0598.3	EHF	MA0598.3	C_EHF	59251	0.35386	11221	0.29481	7859	0.48734	2.03398e-204
KLF5_MA0599.1	KLF5	MA0599.1	C_KLF4	69649	0.53734	18848	0.49714	16456	0.24928	5.41097e-186
RFX2_MA0600.2	RFX2	MA0600.2	C_RFX2	8327	0.29371	1040	0.25899	772	0.31148	9.91196e-150
Arid3b_MA0601.1	Arid3b	MA0601.1	C_Arid3b	13745	0.15463	482	0.13014	284	0.37284	8.40908e-156
Arid5a_MA0602.1	Arid5a	MA0602.1	C_Arid5a	7578	0.1825	384	0.13766	203	0.53688	1.18399e-165
Arntl_MA0603.1	Arntl	MA0603.1	C_ARNT2	9011	0.36959	1543	0.36834	1607	0.023	1.26548e-42
Atf1_MA0604.1	Atf1	MA0604.1	C_Atf1	3353	0.47065	792	0.39259	601	0.40154	2.6318e-135
ATF3_MA0605.2	ATF3	MA0605.2	C_FOSL2::JUNB(var.2)	7511	0.37915	1368	0.32764	1054	0.29437	1.46534e-135
NFAT5_MA0606.1	NFAT5	MA0606.1	C_NFATC3	27666	0.19255	1660	0.17169	1224	0.29626	5.53669e-160
Bhlha15_MA0607.1	Bhlha15	MA0607.1	C_Ptf1a	26306	0.15494	860	0.18621	1156	-0.12504	1.8923e-130
Creb3l2_MA0608.1	Creb3l2	MA0608.1	C_Creb3l2	7834	0.42012	1604	0.38842	1464	0.20011	7.29763e-124
CREM_MA0609.2	CREM	MA0609.2	C_FOSL2::JUNB(var.2)	8796	0.36694	1527	0.33282	1287	0.2106	8.36195e-130
DMRT3_MA0610.1	DMRT3	MA0610.1	C_DMRTC2	14494	0.15516	498	0.16503	470	0.04467	3.33153e-74
Dux_MA0611.1	Dux	MA0611.1	C_NFYA	15185	0.31322	1922	0.29725	1645	0.12823	3.49459e-117
EMX1_MA0612.2	EMX1	MA0612.2	C_EMX1	3982	0.18241	201	0.14986	124	0.40776	3.74241e-139
FOXG1_MA0613.1	FOXG1	MA0613.1	C_Foxj3	17358	0.21624	1257	0.19646	945	0.28577	1.74669e-159
Foxj2_MA0614.1	Foxj2	MA0614.1	C_Foxj3	10695	0.19937	659	0.18392	493	0.24467	2.35082e-139
Gmeb1_MA0615.1	Gmeb1	MA0615.1	C_Gmeb1	1650	0.40844	315	0.356	264	0.36956	1.05598e-116
HES2_MA0616.2	HES2	MA0616.2	C_HEY1	6707	0.42535	1424	0.39843	1298	0.18288	4.16752e-116
LBX1_MA0618.1	LBX1	MA0618.1	C_EMX1	7916	0.17764	387	0.15503	250	0.31043	4.56891e-144
LIN54_MA0619.1	LIN54	MA0619.1	C_LIN54	14709	0.21278	1076	0.16846	643	0.4642	8.07091e-175
MITF_MA0620.3	MITF	MA0620.3	C_USF2	9525	0.31753	1364	0.29474	1160	0.19019	7.75004e-127
mix-a_MA0621.1	mix-a	MA0621.1	C_EMX1	5634	0.17384	240	0.1435	150	0.40458	7.641e-145
Mlxip_MA0622.1	Mlxip	MA0622.1	C_MNT	10111	0.29039	1239	0.31572	1466	-0.0648	4.87537e-82
NEUROG1_MA0623.2	NEUROG1	MA0623.2	C_Atoh1	7680	0.17548	351	0.19309	397	0.01641	9.39559e-23
NFATC1_MA0624.1	NFATC1	MA0624.1	C_NFATC3	20432	0.20247	1402	0.17859	977	0.29986	5.66427e-159
NFATC3_MA0625.1	NFATC3	MA0625.1	C_NFATC3	21250	0.20517	1499	0.17915	1023	0.31407	2.31661e-167
Npas2_MA0626.1	Npas2	MA0626.1	C_MNT	8228	0.28786	1000	0.30507	1087	0.01111	3.37097e-19
POU2F3_MA0627.2	POU2F3	MA0627.2	C_POU2F3	20415	0.1936	1148	0.17439	872	0.27894	1.10407e-160
POU6F1_MA0628.1	POU6F1	MA0628.1	C_EMX1	4527	0.16593	177	0.14292	118	0.33928	1.19797e-140
Rhox11_MA0629.1	Rhox11	MA0629.1	C_Rhox11	10628	0.21849	803	0.19604	604	0.29103	2.11895e-148
SHOX_MA0630.1	SHOX	MA0630.1	C_EMX1	9048	0.17373	418	0.16328	328	0.19982	2.32442e-121
Six3_MA0631.1	Six3	MA0631.1	C_Six3	8772	0.17514	385	0.18666	429	0.05592	6.36969e-76
TCFL5_MA0632.2	TCFL5	MA0632.2	C_TCFL5	10594	0.65226	3807	0.54659	3167	0.44858	5.59288e-167
Twist2_MA0633.1	Twist2	MA0633.1	C_Twist2	18996	0.15852	612	0.20192	1045	-0.19143	1.6687e-138
ALX3_MA0634.1	ALX3	MA0634.1	C_EMX1	8015	0.1851	414	0.15828	266	0.3555	8.26564e-148
BARHL2_MA0635.1	BARHL2	MA0635.1	C_BARHL2	5451	0.20033	339	0.16923	243	0.38734	2.69197e-146
BHLHE41_MA0636.1	BHLHE41	MA0636.1	C_ARNT2	5136	0.46228	1205	0.40595	980	0.30171	7.0899e-136
CENPB_MA0637.1	CENPB	MA0637.1	C_CENPB	2732	0.40721	579	0.33735	427	0.5072	1.65656e-144
CREB3_MA0638.1	CREB3	MA0638.1	C_CREB3	6572	0.40993	1296	0.36803	1082	0.22845	2.20881e-124
DBP_MA0639.1	DBP	MA0639.1	C_DBP	4760	0.28999	587	0.22775	361	0.52146	5.11343e-155
ELF3_MA0640.2	ELF3	MA0640.2	C_EHF	66139	0.32619	10931	0.2843	8070	0.38418	1.80293e-195
ELF4_MA0641.1	ELF4	MA0641.1	C_EHF	17601	0.48009	5042	0.37591	3437	0.60912	7.57976e-190
EN2_MA0642.1	EN2	MA0642.1	C_GBX2	6877	0.19151	373	0.18375	313	0.1696	4.61121e-118
Esrrg_MA0643.1	Esrrg	MA0643.1	C_ESRRA	18790	0.19764	1139	0.21433	1166	0.00098	0.0362056
ESX1_MA0644.1	ESX1	MA0644.1	C_EMX1	8318	0.18146	397	0.16814	324	0.23401	3.82179e-132
ETV6_MA0645.1	ETV6	MA0645.1	C_ETV6	33372	0.38823	7135	0.37329	7141	0.1605	8.45093e-149
GCM1_MA0646.1	GCM1	MA0646.1	C_GCM2	9197	0.24456	829	0.26389	941	-0.0015	0.893994
GRHL1_MA0647.1	GRHL1	MA0647.1	C_GRHL2	9298	0.18432	501	0.19475	565	0.05281	8.70812e-71
GSC_MA0648.1	GSC	MA0648.1	C_OTX2	9377	0.19818	554	0.20147	542	0.12924	1.45656e-107
HEY2_MA0649.1	HEY2	MA0649.1	C_MYOD1	14933	0.21421	1033	0.27665	1743	-0.36424	1.6648e-162
HOXA13_MA0650.2	HOXA13	MA0650.2	C_HOXA13	12920	0.22423	955	0.19879	690	0.30455	6.7795e-151
HOXC11_MA0651.1	HOXC11	MA0651.1	C_HOXC10	6113	0.19501	391	0.17131	271	0.33205	1.30169e-138
IRF8_MA0652.1	IRF8	MA0652.1	C_IRF1	14260	0.29144	2022	0.23031	1264	0.52491	1.22743e-177
IRF9_MA0653.1	IRF9	MA0653.1	C_IRF1	17986	0.27564	2317	0.21449	1377	0.54613	4.05745e-182
ISX_MA0654.1	ISX	MA0654.1	C_EMX1	8966	0.17409	406	0.16179	317	0.22118	2.71051e-132
JDP2_MA0655.1	JDP2	MA0655.1	C_FOSL1::JUN	12603	0.2274	973	0.20515	769	0.29045	8.07077e-150
JDP2var.2_MA0656.1	JDP2(var.2)	MA0656.1	C_FOSL2::JUNB(var.2)	9027	0.35226	1481	0.30798	1140	0.28507	1.0612e-144
KLF13_MA0657.1	KLF13	MA0657.1	C_KLF13	16833	0.4474	3449	0.42903	3107	0.1279	1.90146e-122
LHX6_MA0658.1	LHX6	MA0658.1	C_EMX1	6622	0.1565	238	0.15622	202	0.13408	1.87765e-102
MAFG_MA0659.2	MAFG	MA0659.2	C_MAFF	32220	0.20165	2280	0.20651	2055	0.08122	1.04017e-116
MEF2B_MA0660.1	MEF2B	MA0660.1	C_MEF2A	12962	0.27147	1490	0.19979	901	0.68386	7.59819e-190
MEOX1_MA0661.1	MEOX1	MA0661.1	C_EMX1	7028	0.18333	353	0.16051	238	0.32349	5.68752e-139
MIXL1_MA0662.1	MIXL1	MA0662.1	C_EMX1	7996	0.17839	368	0.15897	291	0.29648	6.22147e-144
MLX_MA0663.1	MLX	MA0663.1	C_ARNT2	5916	0.44398	1314	0.39297	1089	0.29097	5.02544e-138
MLXIPL_MA0664.1	MLXIPL	MA0664.1	C_ARNT2	7411	0.36186	1234	0.3584	1269	0.02955	2.33546e-44
MSC_MA0665.1	MSC	MA0665.1	C_MSC	28760	0.19716	1779	0.2264	2112	-0.08076	9.96122e-115
MSX1_MA0666.1	MSX1	MA0666.1	C_Dlx3	7552	0.196	431	0.18307	339	0.21507	5.24371e-127
MYF6_MA0667.1	MYF6	MA0667.1	C_MSC	19443	0.18697	1051	0.21131	1274	-0.04613	9.7429e-80
NEUROD2_MA0668.1	NEUROD2	MA0668.1	C_Atoh1	5684	0.18473	276	0.19372	274	0.08154	2.39539e-77
NEUROG2_MA0669.1	NEUROG2	MA0669.1	C_NEUROG2	17197	0.15677	679	0.17263	644	-0.0151	5.10358e-35
NFIA_MA0670.1	NFIA	MA0670.1	C_NFIA	19724	0.19924	1281	0.21121	1251	0.03773	5.50477e-71
NFIX_MA0671.1	NFIX	MA0671.1	C_NFIA	17236	0.20662	1199	0.21607	1202	0.06047	1.11125e-88
NKX2-3_MA0672.1	NKX2-3	MA0672.1	C_NKX2-3	17081	0.21111	1193	0.21426	1120	0.09543	2.2265e-107
NKX2-8_MA0673.1	NKX2-8	MA0673.1	C_NKX2-3	16742	0.21015	1170	0.21415	1117	0.08946	1.00543e-101
NKX6-1_MA0674.1	NKX6-1	MA0674.1	C_NKX6-2	11477	0.1672	477	0.15378	336	0.24116	2.04719e-141
NKX6-2_MA0675.1	NKX6-2	MA0675.1	C_NKX6-2	11397	0.16004	432	0.15059	311	0.20052	8.57126e-133
Nr2e1_MA0676.1	Nr2e1	MA0676.1	C_Nr2e1	20600	0.21207	1510	0.19098	1084	0.27738	1.03193e-160
Nr2f6_MA0677.1	Nr2f6	MA0677.1	C_PPARD	23298	0.22142	1723	0.24506	2098	-0.02002	1.01924e-46
OLIG2_MA0678.1	OLIG2	MA0678.1	C_Atoh1	6698	0.17457	301	0.17846	277	0.12553	6.07782e-102
ONECUT1_MA0679.2	ONECUT1	MA0679.2	C_ONECUT1	14747	0.17292	646	0.14327	383	0.40573	4.54872e-165
PAX7_MA0680.1	PAX7	MA0680.1	C_PAX3	4285	0.17023	161	0.14008	109	0.44488	9.98224e-145
PHOX2B_MA0681.2	PHOX2B	MA0681.2	C_PHOX2B	17149	0.16715	635	0.12683	336	0.53083	2.43119e-183
PITX1_MA0682.2	PITX1	MA0682.2	C_OTX2	11657	0.18549	582	0.19709	674	0.06324	8.70323e-83
POU4F2_MA0683.1	POU4F2	MA0683.1	C_POU4F3	13872	0.17507	614	0.1485	403	0.37464	1.43712e-167
RUNX3_MA0684.2	RUNX3	MA0684.2	C_RUNX3	21866	0.22655	1803	0.2226	1556	0.15641	7.02756e-134
SP4_MA0685.1	SP4	MA0685.1	C_SP3	35271	0.66477	11863	0.60984	10170	0.27789	8.30595e-170
SPDEF_MA0686.1	SPDEF	MA0686.1	C_SPDEF	12723	0.32019	2107	0.27624	1498	0.24985	6.25066e-143
SPIC_MA0687.1	SPIC	MA0687.1	C_SPIC	36385	0.32651	6196	0.25767	3957	0.57331	5.02225e-202
TBX2_MA0688.1	TBX2	MA0688.1	C_TBX18	18739	0.18761	920	0.21787	1325	-0.05749	1.04348e-92
TBX20_MA0689.1	TBX20	MA0689.1	C_TBX18	20823	0.19716	1166	0.22669	1573	-0.04833	8.2556e-86
TBX21_MA0690.1	TBX21	MA0690.1	C_TBX18	20303	0.19096	1047	0.22547	1562	-0.08056	3.30277e-106
TFAP4_MA0691.1	TFAP4	MA0691.1	C_MYF5	21690	0.22569	1639	0.25176	1912	-0.03203	1.48474e-71
TFEB_MA0692.1	TFEB	MA0692.1	C_ARNT2	13645	0.3196	1970	0.31539	1911	0.0727	1.72125e-95
VDR_MA0693.2	VDR	MA0693.2	C_VDR	18588	0.20967	1245	0.21628	1214	0.07528	4.44567e-97
ZBTB7B_MA0694.1	ZBTB7B	MA0694.1	C_ZBTB7B	11607	0.23506	1030	0.25124	1023	-0.04294	1.08842e-68
ZBTB7C_MA0695.1	ZBTB7C	MA0695.1	C_ZBTB7B	13510	0.24049	1225	0.25302	1246	-0.02605	8.74322e-50
ZIC1_MA0696.1	ZIC1	MA0696.1	C_ZIC4	16695	0.35024	2735	0.32854	2444	0.2136	1.62353e-142
ZIC3_MA0697.1	ZIC3	MA0697.1	C_ZIC4	15587	0.37452	2807	0.34161	2406	0.26907	8.08065e-149
ZBTB18_MA0698.1	ZBTB18	MA0698.1	C_ZBTB18	38245	0.17664	1806	0.20926	2386	-0.11141	3.66175e-134
LBX2_MA0699.1	LBX2	MA0699.1	C_EMX1	8696	0.17821	422	0.17052	343	0.17846	7.9134e-119
LHX2_MA0700.2	LHX2	MA0700.2	C_Dlx3	8521	0.19927	492	0.17569	363	0.31784	4.55192e-143
LHX9_MA0701.2	LHX9	MA0701.2	C_EMX1	7055	0.18895	376	0.1694	282	0.27475	7.01696e-135
LMX1A_MA0702.2	LMX1A	MA0702.2	C_EMX1	8018	0.15921	289	0.14497	210	0.25433	4.75451e-134
LMX1B_MA0703.2	LMX1B	MA0703.2	C_EMX1	6934	0.17605	309	0.14169	182	0.43926	1.75305e-151
Lhx4_MA0704.1	Lhx4	MA0704.1	C_EMX1	6564	0.16642	263	0.14603	179	0.3064	9.78349e-140
Lhx8_MA0705.1	Lhx8	MA0705.1	C_EMX1	6398	0.18256	326	0.18246	297	0.105	1.86225e-93
MEOX2_MA0706.1	MEOX2	MA0706.1	C_EMX1	8802	0.17414	399	0.1511	253	0.32944	2.11457e-149
MNX1_MA0707.1	MNX1	MA0707.1	C_MNX1	9711	0.17769	443	0.14946	293	0.38313	4.5179e-154
MSX2_MA0708.1	MSX2	MA0708.1	C_Dlx3	8001	0.19379	440	0.17978	344	0.22882	8.53898e-132
Msx3_MA0709.1	Msx3	MA0709.1	C_Dlx3	9329	0.18532	473	0.17528	378	0.19446	2.21638e-130
NOTO_MA0710.1	NOTO	MA0710.1	C_EMX1	8618	0.1859	463	0.1657	319	0.28307	4.70156e-141
OTX1_MA0711.1	OTX1	MA0711.1	C_OTX2	6322	0.21139	415	0.20694	397	0.19274	3.00715e-121
OTX2_MA0712.2	OTX2	MA0712.2	C_OTX2	13401	0.18082	644	0.19057	725	0.07757	2.11957e-97
PHOX2A_MA0713.1	PHOX2A	MA0713.1	C_PHOX2B	8307	0.18903	408	0.14926	252	0.49149	7.18885e-163
PITX3_MA0714.1	PITX3	MA0714.1	C_OTX2	11076	0.18825	579	0.19994	669	0.06411	5.12745e-89
PROP1_MA0715.1	PROP1	MA0715.1	C_PHOX2B	10018	0.1752	432	0.13902	254	0.48462	2.92903e-167
PRRX1_MA0716.1	PRRX1	MA0716.1	C_EMX1	7664	0.17919	362	0.16443	281	0.23916	6.15836e-130
RAX2_MA0717.1	RAX2	MA0717.1	C_EMX1	8207	0.17269	372	0.16505	304	0.17015	4.72826e-117
RAX_MA0718.1	RAX	MA0718.1	C_EMX1	8066	0.17723	381	0.16514	307	0.22665	1.14583e-123
RHOXF1_MA0719.1	RHOXF1	MA0719.1	C_RHOXF1	12254	0.15998	449	0.17249	412	0.02337	1.64827e-42
Shox2_MA0720.1	Shox2	MA0720.1	C_EMX1	8271	0.17249	375	0.16373	301	0.18338	1.2539e-116
UNCX_MA0721.1	UNCX	MA0721.1	C_EMX1	7558	0.16203	292	0.15037	213	0.21846	6.24934e-123
VAX1_MA0722.1	VAX1	MA0722.1	C_EMX1	7235	0.18701	378	0.15975	241	0.35398	1.71307e-148
VAX2_MA0723.1	VAX2	MA0723.1	C_EMX1	7235	0.18701	378	0.15975	241	0.35398	1.71307e-148
VENTX_MA0724.1	VENTX	MA0724.1	C_VENTX	10535	0.15675	392	0.16437	303	0.03811	1.42341e-59
VSX1_MA0725.1	VSX1	MA0725.1	C_EMX1	6606	0.18178	322	0.15401	212	0.36958	1.28015e-151
VSX2_MA0726.1	VSX2	MA0726.1	C_EMX1	7200	0.19139	399	0.16719	287	0.32981	3.17731e-139
NR3C2_MA0727.1	NR3C2	MA0727.1	C_NR3C1	10806	0.24076	940	0.243	962	0.12246	2.22451e-111
Nr2f6var.2_MA0728.1	Nr2f6(var.2)	MA0728.1	C_RARA	24756	0.1937	1529	0.21335	1567	-0.03944	3.58572e-78
RARA_MA0729.1	RARA	MA0729.1	C_RARA	28880	0.17182	1316	0.23595	3165	-0.26592	5.28099e-164
RARAvar.2_MA0730.1	RARA(var.2)	MA0730.1	C_RARA::RXRG	22928	0.20578	1586	0.23342	1803	-0.08834	7.06726e-116
BCL6B_MA0731.1	BCL6B	MA0731.1	C_BCL6B	18635	0.22622	1461	0.21081	1206	0.24206	2.47941e-151
EGR3_MA0732.1	EGR3	MA0732.1	C_EGR1	18779	0.52482	4992	0.48524	4654	0.23915	1.96197e-154
EGR4_MA0733.1	EGR4	MA0733.1	C_EGR1	17383	0.42796	3588	0.41231	3459	0.1503	2.82935e-133
GLI2_MA0734.2	GLI2	MA0734.2	C_GLI3	34121	0.20161	2108	0.25856	3288	-0.30122	2.45326e-171
GLIS1_MA0735.1	GLIS1	MA0735.1	C_GLIS1	7908	0.31453	1106	0.2991	978	0.15255	1.98515e-112
GLIS2_MA0736.1	GLIS2	MA0736.1	C_GLIS2	9959	0.34477	1620	0.3227	1383	0.18488	2.32245e-124
GLIS3_MA0737.1	GLIS3	MA0737.1	C_GLIS2	11312	0.25706	1151	0.26773	1125	0.00857	8.2076e-16
HIC2_MA0738.1	HIC2	MA0738.1	C_HIC2	21549	0.21615	1539	0.26502	2387	-0.17754	9.84905e-141
Hic1_MA0739.1	Hic1	MA0739.1	C_Hic1	24155	0.19833	1405	0.24359	2158	-0.1703	2.49289e-140
KLF14_MA0740.1	KLF14	MA0740.1	C_SP3	27066	0.66745	9195	0.60753	7901	0.27868	1.00423e-165
KLF16_MA0741.1	KLF16	MA0741.1	C_KLF9	54143	0.51769	14073	0.48643	12674	0.19179	3.42061e-166
Klf12_MA0742.1	Klf12	MA0742.1	C_Klf12	27069	0.49343	6185	0.4844	5928	0.05107	1.32869e-95
SCRT1_MA0743.2	SCRT1	MA0743.2	C_SCRT1	23989	0.17554	1030	0.22495	2027	-0.19285	1.11399e-146
SCRT2_MA0744.2	SCRT2	MA0744.2	C_SCRT1	21139	0.19598	1260	0.21335	1383	0.00448	5.73742e-07
SNAI2_MA0745.2	SNAI2	MA0745.2	C_MYOD1	39931	0.16365	1291	0.24299	3849	-0.40078	8.24549e-192
SP3_MA0746.2	SP3	MA0746.2	C_SP3	41743	0.6415	13712	0.58665	11805	0.27417	4.60642e-175
SP8_MA0747.1	SP8	MA0747.1	C_SP3	43350	0.48953	10376	0.46867	9617	0.14191	2.83e-151
YY2_MA0748.2	YY2	MA0748.2	C_ZFP42	19200	0.29917	2876	0.32236	3291	-0.14708	2.9455e-133
ZBED1_MA0749.1	ZBED1	MA0749.1	C_ZBED1	1602	0.37073	279	0.31123	213	0.38396	3.16544e-115
ZBTB7A_MA0750.2	ZBTB7A	MA0750.2	C_FEV	24593	0.49733	7247	0.40859	5249	0.51093	2.0359e-193
ZIC4_MA0751.1	ZIC4	MA0751.1	C_ZIC4	14883	0.35077	2483	0.32398	2120	0.24197	8.03461e-143
ZNF410_MA0752.1	ZNF410	MA0752.1	C_ZNF410	17639	0.16084	698	0.18547	712	-0.10153	1.68102e-109
ZNF740_MA0753.2	ZNF740	MA0753.2	C_ZNF740	32913	0.39769	6517	0.37506	5813	0.20526	8.12783e-156
CUX1_MA0754.1	CUX1	MA0754.1	C_CUX2	3760	0.1724	162	0.16632	135	0.18289	2.27259e-107
CUX2_MA0755.1	CUX2	MA0755.1	C_CUX2	3598	0.17059	149	0.1611	113	0.21814	3.58635e-111
ONECUT2_MA0756.1	ONECUT2	MA0756.1	C_ONECUT1	8162	0.18131	407	0.14259	209	0.47699	2.41669e-162
ONECUT3_MA0757.1	ONECUT3	MA0757.1	C_ONECUT1	12404	0.18246	628	0.14096	332	0.50013	3.91768e-167
E2F7_MA0758.1	E2F7	MA0758.1	C_E2F7	9060	0.26494	1016	0.22055	692	0.39862	7.83723e-152
ELK3_MA0759.1	ELK3	MA0759.1	C_FEV	11603	0.53697	3874	0.42247	2645	0.59664	1.79582e-182
ERF_MA0760.1	ERF	MA0760.1	C_FEV	15522	0.45865	4195	0.3718	2965	0.52197	1.59911e-179
ETV1_MA0761.2	ETV1	MA0761.2	C_EHF	60170	0.32865	10151	0.28774	7538	0.38091	3.88128e-200
ETV2_MA0762.1	ETV2	MA0762.1	C_FEV	18627	0.40647	4330	0.3233	2932	0.55735	4.77923e-189
ETV3_MA0763.1	ETV3	MA0763.1	C_FEV	12922	0.44046	3304	0.35895	2327	0.4305	1.52311e-165
ETV4_MA0764.2	ETV4	MA0764.2	C_ETV4	79724	0.31614	12553	0.2868	9801	0.31544	5.50551e-198
ETV5_MA0765.2	ETV5	MA0765.2	C_EHF	26466	0.47446	7470	0.38231	5186	0.57373	2.18374e-193
GATA5_MA0766.2	GATA5	MA0766.2	C_GATA2	11921	0.19182	691	0.18951	555	0.1413	2.01873e-117
GCM2_MA0767.1	GCM2	MA0767.1	C_GCM2	6968	0.25862	698	0.26843	762	0.04904	2.36383e-64
LEF1_MA0768.1	LEF1	MA0768.1	C_LEF1	34164	0.17362	1647	0.17371	1317	0.11527	5.31393e-133
TCF7_MA0769.2	TCF7	MA0769.2	C_TCF7	21498	0.20465	1402	0.19307	1132	0.21863	1.27033e-144
HSF2_MA0770.1	HSF2	MA0770.1	C_HSF2	21222	0.20025	1285	0.23681	2510	-0.03415	2.35862e-67
HSF4_MA0771.1	HSF4	MA0771.1	C_HSF2	14311	0.23784	1285	0.20834	936	0.32564	8.18867e-159
IRF7_MA0772.1	IRF7	MA0772.1	C_IRF1	23463	0.24664	2459	0.18111	1340	0.62391	1.78183e-199
MEF2D_MA0773.1	MEF2D	MA0773.1	C_MEF2A	15781	0.2543	1623	0.1874	950	0.64871	2.06835e-186
MEIS2_MA0774.1	MEIS2	MA0774.1	C_MEIS2	21667	0.22497	1716	0.24299	1998	-0.00088	0.0946443
MEIS3_MA0775.1	MEIS3	MA0775.1	C_MEIS2	21100	0.23104	1730	0.2495	1997	-0.00141	0.00737439
MYBL1_MA0776.1	MYBL1	MA0776.1	C_MYBL1	2756	0.24923	291	0.22116	209	0.2774	2.54967e-107
MYBL2_MA0777.1	MYBL2	MA0777.1	C_MYBL2	2396	0.28083	275	0.25129	234	0.31357	2.00602e-117
NFKB2_MA0778.1	NFKB2	MA0778.1	C_NFKB2	8597	0.26561	982	0.25787	858	0.1407	7.39052e-117
PAX1_MA0779.1	PAX1	MA0779.1	C_PAX9	8188	0.23874	752	0.26216	895	-0.07505	1.41581e-79
PAX3_MA0780.1	PAX3	MA0780.1	C_PAX3	3965	0.16976	149	0.14154	99	0.42851	5.70822e-141
PAX9_MA0781.1	PAX9	MA0781.1	C_PAX9	7967	0.26454	837	0.28295	933	-0.01324	1.54057e-16
PKNOX1_MA0782.2	PKNOX1	MA0782.2	C_PBX3	29221	0.24711	2645	0.26199	2799	0.0222	5.02523e-59
PKNOX2_MA0783.1	PKNOX2	MA0783.1	C_PKNOX2	23636	0.18517	1233	0.21997	1701	-0.1183	5.59689e-125
POU1F1_MA0784.1	POU1F1	MA0784.1	C_POU1F1	17078	0.19292	976	0.16284	645	0.37039	4.00831e-165
POU2F1_MA0785.1	POU2F1	MA0785.1	C_POU1F1	15281	0.1973	906	0.16779	611	0.35842	1.20232e-165
POU3F1_MA0786.1	POU3F1	MA0786.1	C_POU1F1	17828	0.18198	902	0.15612	608	0.34655	6.30577e-166
POU3F2_MA0787.1	POU3F2	MA0787.1	C_POU1F1	17237	0.18558	936	0.15963	624	0.33838	2.07575e-167
POU3F3_MA0788.1	POU3F3	MA0788.1	C_POU1F1	17286	0.18261	865	0.15241	577	0.39745	9.98189e-173
POU3F4_MA0789.1	POU3F4	MA0789.1	C_POU1F1	15411	0.1916	858	0.17846	682	0.22497	1.98663e-139
POU4F1_MA0790.1	POU4F1	MA0790.1	C_POU4F3	12892	0.17284	551	0.14154	329	0.42734	5.89478e-169
POU4F3_MA0791.1	POU4F3	MA0791.1	C_POU4F3	12967	0.17461	562	0.14231	337	0.43939	3.59282e-165
POU5F1B_MA0792.1	POU5F1B	MA0792.1	C_POU1F1	16146	0.19577	951	0.17368	685	0.29265	2.35162e-153
POU6F2_MA0793.1	POU6F2	MA0793.1	C_POU6F2	12966	0.1651	529	0.15913	395	0.16964	2.15483e-128
PROX1_MA0794.1	PROX1	MA0794.1	C_PROX1	7095	0.2428	661	0.22755	553	0.20131	2.24663e-125
SMAD3_MA0795.1	SMAD3	MA0795.1	C_SMAD3	8611	0.23849	774	0.25042	758	0.04154	1.01274e-60
TGIF1_MA0796.1	TGIF1	MA0796.1	C_PKNOX2	23587	0.17554	1150	0.21279	1569	-0.15836	1.30074e-136
TGIF2_MA0797.1	TGIF2	MA0797.1	C_PKNOX2	22081	0.17905	1100	0.21643	1549	-0.15464	1.93027e-130
RFX3_MA0798.2	RFX3	MA0798.2	C_RFX3	24647	0.21649	1884	0.22909	1916	0.00783	2.85202e-19
RFX4_MA0799.1	RFX4	MA0799.1	C_RFX2	10377	0.2838	1229	0.25673	979	0.26348	3.94522e-149
EOMES_MA0800.1	EOMES	MA0800.1	C_TBX18	18199	0.1872	912	0.21348	1276	-0.02849	1.42215e-60
MGA_MA0801.1	MGA	MA0801.1	C_TBX15	20879	0.1969	1148	0.24541	1969	-0.16235	6.28079e-134
TBR1_MA0802.1	TBR1	MA0802.1	C_TBX18	18669	0.19237	974	0.21904	1354	-0.03311	7.59195e-67
TBX15_MA0803.1	TBX15	MA0803.1	C_TBX15	18524	0.20583	1125	0.24814	1680	-0.13159	7.03648e-123
TBX19_MA0804.1	TBX19	MA0804.1	C_TBX19	8648	0.17505	385	0.18963	464	0.03978	4.9931e-61
TBX1_MA0805.1	TBX1	MA0805.1	C_TBX15	22476	0.19552	1186	0.24171	1936	-0.16188	2.6308e-133
TBX4_MA0806.1	TBX4	MA0806.1	C_TBX15	19550	0.20617	1191	0.24661	1751	-0.1211	1.39544e-127
TBX5_MA0807.1	TBX5	MA0807.1	C_TBX15	30677	0.18336	1298	0.2536	2939	-0.3291	8.56684e-179
TEAD3_MA0808.1	TEAD3	MA0808.1	C_TEAD4	13870	0.19827	794	0.21299	851	0.03639	3.71273e-62
TEAD4_MA0809.2	TEAD4	MA0809.2	C_TEAD4	21572	0.1898	1147	0.19266	1103	0.11282	2.81798e-120
TFAP2Avar.2_MA0810.1	TFAP2A(var.2)	MA0810.1	C_TFAP2A(var.2)	18616	0.34731	3070	0.32789	2690	0.19768	5.66199e-143
TFAP2B_MA0811.1	TFAP2B	MA0811.1	C_TFAP2A(var.2)	15528	0.31849	2206	0.31352	2071	0.13896	3.1786e-121
TFAP2Bvar.2_MA0812.1	TFAP2B(var.2)	MA0812.1	C_TFAP2A	22321	0.27343	2615	0.32124	3860	-0.16297	3.87995e-138
TFAP2Bvar.3_MA0813.1	TFAP2B(var.3)	MA0813.1	C_TFAP2C(var.3)	13882	0.35512	2356	0.33227	1988	0.21425	1.61665e-140
TFAP2Cvar.2_MA0814.2	TFAP2C(var.2)	MA0814.2	C_TFAP2A	32140	0.31006	4550	0.31687	4512	0.03758	5.58821e-84
TFAP2Cvar.3_MA0815.1	TFAP2C(var.3)	MA0815.1	C_TFAP2C(var.3)	11665	0.36737	2073	0.34006	1707	0.23725	2.53657e-142
Ascl2_MA0816.1	Ascl2	MA0816.1	C_Tcf12	34627	0.22867	2941	0.24408	2963	0.02247	1.66521e-59
BHLHE23_MA0817.1	BHLHE23	MA0817.1	C_Atoh1	6802	0.17641	287	0.17978	270	0.14497	1.22961e-109
BHLHE22_MA0818.1	BHLHE22	MA0818.1	C_Atoh1	5819	0.17689	252	0.18925	259	0.06275	7.62907e-71
CLOCK_MA0819.1	CLOCK	MA0819.1	C_CLOCK	8808	0.22765	709	0.2512	860	-0.03722	1.00776e-49
FIGLA_MA0820.1	FIGLA	MA0820.1	C_FIGLA	31130	0.16334	1064	0.23888	2951	-0.37937	1.97081e-176
HES5_MA0821.1	HES5	MA0821.1	C_HES5	5687	0.29236	702	0.29035	707	0.12096	6.31303e-98
HES7_MA0822.1	HES7	MA0822.1	C_HES5	5375	0.31605	764	0.3055	706	0.16045	3.00549e-107
HEY1_MA0823.1	HEY1	MA0823.1	C_HEY1	7000	0.35393	1139	0.35103	1147	0.07891	4.71317e-86
MNT_MA0825.1	MNT	MA0825.1	C_MNT	9977	0.32205	1400	0.33911	1587	-0.04723	4.7216e-67
OLIG1_MA0826.1	OLIG1	MA0826.1	C_Atoh1	7071	0.17763	317	0.18168	289	0.13149	2.63146e-107
OLIG3_MA0827.1	OLIG3	MA0827.1	C_Atoh1	7788	0.181	370	0.18421	347	0.13763	9.43264e-115
SREBF2var.2_MA0828.1	SREBF2(var.2)	MA0828.1	C_ARNT2	9517	0.31481	1302	0.32113	1387	-0.03602	4.89445e-55
SREBF1var.2_MA0829.2	SREBF1(var.2)	MA0829.2	C_SREBF1(var.2)	15164	0.21145	1073	0.23249	1154	-0.09655	3.02556e-101
TCF4_MA0830.2	TCF4	MA0830.2	C_TCF3	37004	0.19339	1985	0.24782	3513	-0.23366	2.48808e-164
TFE3_MA0831.2	TFE3	MA0831.2	C_TFE3	14029	0.30759	1858	0.31454	2005	0.00806	8.24877e-10
Tcf21_MA0832.1	Tcf21	MA0832.1	C_Tcf21	18840	0.21118	1319	0.22937	1373	0.00179	0.000897267
ATF4_MA0833.2	ATF4	MA0833.2	C_CEBPG(var.2)	13328	0.22575	1112	0.20062	822	0.30456	1.31811e-153
ATF7_MA0834.1	ATF7	MA0834.1	C_FOSL2::JUNB(var.2)	6502	0.38592	1205	0.33054	928	0.32853	2.24518e-140
BATF3_MA0835.2	BATF3	MA0835.2	C_FOSL1::JUN	19831	0.24652	1831	0.22337	1480	0.30227	2.55091e-157
CEBPD_MA0836.2	CEBPD	MA0836.2	C_CEBPA	19321	0.2041	1376	0.23514	2012	-0.03786	4.39606e-73
CEBPE_MA0837.1	CEBPE	MA0837.1	C_CEBPA	5241	0.32465	837	0.26258	550	0.49066	7.57752e-154
CEBPG_MA0838.1	CEBPG	MA0838.1	C_CEBPA	4604	0.32764	738	0.27214	506	0.44307	9.61303e-148
CREB3L1_MA0839.1	CREB3L1	MA0839.1	C_CREB3	8536	0.305	1099	0.2967	1017	0.10354	5.53184e-97
Creb5_MA0840.1	Creb5	MA0840.1	C_FOSL2::JUNB(var.2)	8334	0.359	1398	0.31006	1069	0.32331	3.44124e-148
NFE2_MA0841.1	NFE2	MA0841.1	C_FOSL1::JUN	11990	0.22518	913	0.21128	743	0.22231	6.09512e-136
NRL_MA0842.2	NRL	MA0842.2	C_MAFF	19365	0.22655	1708	0.22542	1505	0.12814	6.54115e-123
TEF_MA0843.1	TEF	MA0843.1	C_DBP	4793	0.25522	475	0.20591	300	0.47325	3.67877e-150
XBP1_MA0844.1	XBP1	MA0844.1	C_XBP1	5749	0.33702	873	0.31362	729	0.2056	4.96465e-122
FOXB1_MA0845.1	FOXB1	MA0845.1	C_FOXC2	19960	0.18532	1068	0.16204	715	0.3243	2.46651e-162
FOXC2_MA0846.1	FOXC2	MA0846.1	C_FOXC2	27083	0.19869	1590	0.1615	1027	0.44608	4.9888e-179
FOXD2_MA0847.2	FOXD2	MA0847.2	C_FOXD2	22380	0.19755	1313	0.17191	941	0.35078	8.91139e-174
FOXO4_MA0848.1	FOXO4	MA0848.1	C_Foxj3	16798	0.21449	1197	0.19795	921	0.25729	2.00186e-148
FOXO6_MA0849.1	FOXO6	MA0849.1	C_Foxj3	16798	0.21449	1197	0.19795	921	0.25729	2.00186e-148
FOXP3_MA0850.1	FOXP3	MA0850.1	C_Foxj3	16798	0.21449	1197	0.19795	921	0.25729	2.00186e-148
Foxj3_MA0851.1	Foxj3	MA0851.1	C_Foxj3	26252	0.19744	1594	0.17173	1103	0.34803	3.88534e-175
FOXK1_MA0852.2	FOXK1	MA0852.2	C_Foxj3	23633	0.21202	1695	0.19176	1241	0.27745	2.29727e-158
Alx4_MA0853.1	Alx4	MA0853.1	C_EMX1	6964	0.16833	294	0.15426	208	0.2371	9.03191e-131
Alx1_MA0854.1	Alx1	MA0854.1	C_EMX1	6774	0.17145	310	0.14996	207	0.32264	2.97925e-144
RXRB_MA0855.1	RXRB	MA0855.1	C_PPARD	21461	0.22326	1616	0.24424	1877	-0.01082	2.00507e-30
RXRG_MA0856.1	RXRG	MA0856.1	C_PPARD	20809	0.2211	1535	0.24241	1797	-0.00978	5.12221e-29
Rarb_MA0857.1	Rarb	MA0857.1	C_RARA	32233	0.17141	1448	0.23375	3360	-0.25501	2.53469e-168
Rarbvar.2_MA0858.1	Rarb(var.2)	MA0858.1	C_RARA::RXRG	21957	0.20254	1436	0.22675	1586	-0.06159	4.911e-99
Rarg_MA0859.1	Rarg	MA0859.1	C_RARA	22382	0.18814	1325	0.20383	1305	-0.00508	1.72169e-07
Rargvar.2_MA0860.1	Rarg(var.2)	MA0860.1	C_Rarg(var.2)	23462	0.21502	1757	0.24382	2104	-0.06302	2.55681e-100
TP73_MA0861.1	TP73	MA0861.1	C_TP73	10150	0.22555	741	0.25571	946	-0.0718	2.03258e-87
GMEB2_MA0862.1	GMEB2	MA0862.1	C_GMEB2	1235	0.43413	253	0.3538	193	0.49084	2.49364e-124
MTF1_MA0863.1	MTF1	MA0863.1	C_MTF1	12778	0.25932	1348	0.28326	1596	-0.02263	3.70246e-42
E2F2_MA0864.2	E2F2	MA0864.2	C_E2F4	2849	0.32483	473	0.28176	338	0.27389	1.02281e-114
E2F8_MA0865.1	E2F8	MA0865.1	C_E2F8	11111	0.28603	1391	0.24802	1040	0.33317	4.71949e-156
SOX21_MA0866.1	SOX21	MA0866.1	C_SOX21	16793	0.18685	895	0.18793	878	0.14239	2.73164e-129
SOX4_MA0867.2	SOX4	MA0867.2	C_SOX4	33402	0.2079	2419	0.19465	1853	0.22162	1.84003e-155
SOX8_MA0868.2	SOX8	MA0868.2	C_SOX8	20386	0.18462	1121	0.18208	917	0.13689	2.07264e-129
Sox11_MA0869.1	Sox11	MA0869.1	C_Sox11	17416	0.19763	1083	0.18487	890	0.24582	1.07506e-148
Sox1_MA0870.1	Sox1	MA0870.1	C_SOX21	13672	0.19694	787	0.20711	868	0.07991	1.21265e-94
TFEC_MA0871.2	TFEC	MA0871.2	C_ARNT2	12831	0.35639	2125	0.35713	2237	0.03955	2.16907e-66
TFAP2Avar.3_MA0872.1	TFAP2A(var.3)	MA0872.1	C_TFAP2C(var.3)	12214	0.35461	2068	0.33462	1760	0.20528	1.34001e-133
HOXD12_MA0873.1	HOXD12	MA0873.1	C_HOXC10	5068	0.20969	347	0.18118	231	0.35616	6.50124e-140
Arx_MA0874.1	Arx	MA0874.1	C_EMX1	7686	0.1662	327	0.15326	229	0.22481	2.20601e-125
BARX1_MA0875.1	BARX1	MA0875.1	C_Dlx2	8489	0.18924	446	0.17651	361	0.21936	1.7334e-129
BSX_MA0876.1	BSX	MA0876.1	C_Dlx3	7867	0.19504	441	0.18269	362	0.20625	3.38669e-124
BARHL1_MA0877.2	BARHL1	MA0877.2	C_BARHL1	3552	0.20471	259	0.19093	185	0.17337	1.295e-101
CDX1_MA0878.2	CDX1	MA0878.2	C_HOXA10	12796	0.18669	712	0.16571	468	0.2932	3.59021e-153
Dlx1_MA0879.1	Dlx1	MA0879.1	C_EMX1	5939	0.18065	284	0.14939	176	0.40439	1.74048e-149
Dlx3_MA0880.1	Dlx3	MA0880.1	C_Dlx3	8054	0.18282	387	0.16293	273	0.29083	3.30482e-141
Dlx4_MA0881.1	Dlx4	MA0881.1	C_Dlx3	7930	0.1824	396	0.16633	289	0.2506	2.03886e-135
DLX6_MA0882.1	DLX6	MA0882.1	C_Dlx3	7134	0.19704	383	0.16891	259	0.3637	2.88656e-148
Dmbx1_MA0883.1	Dmbx1	MA0883.1	C_Dmbx1	9652	0.1876	516	0.18894	495	0.14126	3.22325e-114
DUXA_MA0884.1	DUXA	MA0884.1	C_DUXA	11089	0.20488	686	0.1911	590	0.23986	9.91286e-137
Dlx2_MA0885.1	Dlx2	MA0885.1	C_Dlx2	7101	0.17011	296	0.14658	195	0.34007	6.65219e-146
EMX2_MA0886.1	EMX2	MA0886.1	C_EMX1	5656	0.17606	266	0.15789	198	0.29341	2.30446e-132
EVX1_MA0887.1	EVX1	MA0887.1	C_HOXB5	5168	0.18983	272	0.17368	238	0.27881	6.32975e-128
EVX2_MA0888.1	EVX2	MA0888.1	C_HOXB5	5210	0.1969	298	0.17544	217	0.30161	1.03379e-132
GBX1_MA0889.1	GBX1	MA0889.1	C_GBX2	5895	0.20814	373	0.18954	299	0.27819	7.93375e-127
GBX2_MA0890.1	GBX2	MA0890.1	C_GBX2	8427	0.18398	418	0.17423	336	0.19915	2.26963e-121
GSC2_MA0891.1	GSC2	MA0891.1	C_OTX2	9809	0.19378	542	0.19531	521	0.14239	8.79673e-114
GSX1_MA0892.1	GSX1	MA0892.1	C_EMX1	9734	0.17368	442	0.15757	325	0.26121	1.52202e-138
GSX2_MA0893.2	GSX2	MA0893.2	C_HOXD3	9094	0.18536	476	0.1735	362	0.21334	3.05006e-136
HESX1_MA0894.1	HESX1	MA0894.1	C_EMX1	7581	0.18389	387	0.17099	314	0.23484	1.1329e-131
HMBOX1_MA0895.1	HMBOX1	MA0895.1	C_HMBOX1	8123	0.22023	620	0.20415	456	0.22657	1.84898e-128
Hmx1_MA0896.1	Hmx1	MA0896.1	C_Hmx3	10421	0.1865	559	0.16697	392	0.287	1.16982e-142
Hmx2_MA0897.1	Hmx2	MA0897.1	C_Hmx3	12804	0.18079	644	0.15945	436	0.31059	1.05052e-150
Hmx3_MA0898.1	Hmx3	MA0898.1	C_Hmx3	12819	0.17853	629	0.1545	402	0.34055	5.94061e-162
HOXA10_MA0899.1	HOXA10	MA0899.1	C_HOXA10	16417	0.17764	819	0.15495	531	0.32865	5.1799e-165
HOXA2_MA0900.2	HOXA2	MA0900.2	C_EMX1	5642	0.19364	307	0.16409	203	0.372	2.43578e-146
HOXB13_MA0901.2	HOXB13	MA0901.2	C_HOXB13	23471	0.19441	1322	0.15749	813	0.44855	1.58352e-181
HOXB2_MA0902.2	HOXB2	MA0902.2	C_EMX1	5267	0.2027	327	0.17704	240	0.33402	5.92163e-134
HOXB3_MA0903.1	HOXB3	MA0903.1	C_EMX1	9123	0.18141	441	0.15937	306	0.31707	3.00143e-144
HOXB5_MA0904.2	HOXB5	MA0904.2	C_HOXB5	3478	0.20288	215	0.16955	137	0.39553	7.78261e-137
HOXC10_MA0905.1	HOXC10	MA0905.1	C_HOXC10	7959	0.1845	430	0.1622	285	0.31384	2.57254e-141
HOXC12_MA0906.1	HOXC12	MA0906.1	C_HOXC10	6517	0.19759	431	0.17261	289	0.33649	3.44412e-140
HOXC13_MA0907.1	HOXC13	MA0907.1	C_HOXC13	8896	0.19995	559	0.17089	377	0.34987	1.27349e-148
HOXD11_MA0908.1	HOXD11	MA0908.1	C_HOXC10	7397	0.19252	424	0.16457	291	0.38202	1.49003e-149
HOXD13_MA0909.2	HOXD13	MA0909.2	C_HOXD13	12532	0.21766	944	0.2037	708	0.21035	9.7831e-135
HOXD8_MA0910.2	HOXD8	MA0910.2	C_HOXC8	6927	0.19645	453	0.17855	314	0.25353	1.95016e-132
Hoxa11_MA0911.1	Hoxa11	MA0911.1	C_HOXC10	6151	0.19242	364	0.17036	258	0.32171	2.78241e-140
HOXD3_MA0912.2	HOXD3	MA0912.2	C_HOXD3	7363	0.1974	412	0.17805	311	0.28626	6.7191e-140
HOXD9_MA0913.2	HOXD9	MA0913.2	C_HOXA10	14784	0.17606	733	0.15918	493	0.27182	1.68418e-144
ISL2_MA0914.1	ISL2	MA0914.1	C_ISL2	9878	0.2062	635	0.19343	506	0.22769	4.86312e-131
HES1_MA1099.2	HES1	MA1099.2	C_HEY1	7235	0.58961	2380	0.47937	1786	0.54253	1.24372e-167
ASCL1_MA1100.2	ASCL1	MA1100.2	C_Tcf12	26631	0.2392	2448	0.25477	2500	0.0229	1.02279e-57
BACH2_MA1101.2	BACH2	MA1101.2	C_BACH2	12146	0.22799	965	0.21416	829	0.22999	3.72194e-144
CTCFL_MA1102.2	CTCFL	MA1102.2	C_CTCFL	26028	0.48016	6618	0.41586	5328	0.4305	2.77709e-182
FOXK2_MA1103.2	FOXK2	MA1103.2	C_Foxj3	20500	0.20817	1369	0.19581	1143	0.23548	3.62092e-155
GATA6_MA1104.2	GATA6	MA1104.2	C_GATA2	17179	0.18363	934	0.1677	633	0.26346	2.88219e-155
GRHL2_MA1105.2	GRHL2	MA1105.2	C_GRHL2	20809	0.19535	1256	0.20015	1270	0.10469	1.49645e-119
HIF1A_MA1106.1	HIF1A	MA1106.1	C_HIF1A	4725	0.33158	713	0.33084	700	0.08934	3.95161e-84
KLF9_MA1107.2	KLF9	MA1107.2	C_KLF9	102577	0.26938	9441	0.3503	16851	-0.36963	1.53275e-204
MXI1_MA1108.2	MXI1	MA1108.2	C_Twist2	34401	0.17048	1404	0.21621	2291	-0.20522	8.11292e-156
NEUROD1_MA1109.1	NEUROD1	MA1109.1	C_NEUROD1	37025	0.19408	2117	0.21737	2512	-0.03183	1.31055e-74
NR1H4_MA1110.1	NR1H4	MA1110.1	C_NR1H4	13827	0.20739	921	0.21762	962	0.0463	5.30078e-74
NR2F2_MA1111.1	NR2F2	MA1111.1	C_NR2C2(var.2)	22737	0.19967	1435	0.21893	1561	-0.00835	7.50092e-22
NR4A1_MA1112.2	NR4A1	MA1112.2	C_NR4A1	26269	0.20259	1755	0.20192	1542	0.12909	7.94005e-127
PBX2_MA1113.2	PBX2	MA1113.2	C_PBX2	17191	0.16221	668	0.15327	517	0.22244	1.07354e-147
PBX3_MA1114.1	PBX3	MA1114.1	C_PBX3	33944	0.25391	3173	0.27864	3611	-0.03033	3.73273e-76
POU5F1_MA1115.1	POU5F1	MA1115.1	C_POU2F3	21515	0.19413	1245	0.18184	976	0.21735	7.42221e-144
RBPJ_MA1116.1	RBPJ	MA1116.1	C_RBPJ	40758	0.22699	3322	0.23062	3139	0.0714	2.26871e-116
RELB_MA1117.1	RELB	MA1117.1	C_RELB	14621	0.24128	1402	0.23033	1104	0.15978	1.62995e-133
SIX1_MA1118.1	SIX1	MA1118.1	C_SIX1	27057	0.17387	1156	0.27355	4416	-0.3849	1.05869e-177
SIX2_MA1119.1	SIX2	MA1119.1	C_SIX2	23958	0.19763	1552	0.20274	1525	0.10043	2.67576e-118
SOX13_MA1120.1	SOX13	MA1120.1	C_SOX13	19627	0.18862	1104	0.19448	1038	0.0617	9.00461e-97
TEAD2_MA1121.1	TEAD2	MA1121.1	C_TEAD4	18631	0.19949	1110	0.20454	1114	0.09789	1.19938e-115
TFDP1_MA1122.1	TFDP1	MA1122.1	C_E2F6	15561	0.57335	5091	0.45864	3613	0.62381	2.56588e-190
TWIST1_MA1123.2	TWIST1	MA1123.2	C_NEUROD1	39186	0.16475	1625	0.19465	2009	-0.10728	8.73748e-129
ZNF24_MA1124.1	ZNF24	MA1124.1	C_ZNF24	23408	0.17601	1103	0.19135	1226	0.02231	7.47569e-54
ZNF384_MA1125.1	ZNF384	MA1125.1	C_ZNF384	24453	0.23877	2304	0.16006	1165	0.76982	3.80192e-204
FOSJUNvar.2_MA1126.1	FOS::JUN(var.2)	MA1126.1	C_FOSL2::JUNB(var.2)	10787	0.28982	1342	0.25937	1054	0.24207	2.73598e-142
FOSBJUN_MA1127.1	FOSB::JUN	MA1127.1	C_FOSL2::JUNB(var.2)	9797	0.33486	1492	0.29348	1151	0.27075	1.89027e-139
FOSL1JUN_MA1128.1	FOSL1::JUN	MA1128.1	C_FOSL1::JUN	17156	0.25886	1721	0.23271	1392	0.3095	5.48189e-160
FOSL1JUNvar.2_MA1129.1	FOSL1::JUN(var.2)	MA1129.1	C_FOSL2::JUNB(var.2)	6413	0.3695	1120	0.31391	843	0.33622	7.20738e-137
FOSL2JUN_MA1130.1	FOSL2::JUN	MA1130.1	C_FOSL1::JUN	15559	0.25625	1532	0.23066	1242	0.30804	1.6074e-158
FOSL2JUNvar.2_MA1131.1	FOSL2::JUN(var.2)	MA1131.1	C_FOSL2::JUNB(var.2)	11125	0.33405	1697	0.29585	1323	0.26064	8.33068e-143
JUNJUNB_MA1132.1	JUN::JUNB	MA1132.1	C_FOSL1::JUN	14618	0.25177	1384	0.23944	1434	0.21561	4.30473e-139
JUNJUNBvar.2_MA1133.1	JUN::JUNB(var.2)	MA1133.1	C_FOSL2::JUNB(var.2)	10376	0.33351	1564	0.29923	1246	0.23917	1.16281e-138
FOSJUNB_MA1134.1	FOS::JUNB	MA1134.1	C_FOSL1::JUN	14531	0.25214	1399	0.22674	1122	0.3115	1.60659e-155
FOSBJUNB_MA1135.1	FOSB::JUNB	MA1135.1	C_FOSL1::JUN	14753	0.25274	1413	0.22682	1117	0.31579	9.76994e-157
FOSBJUNBvar.2_MA1136.1	FOSB::JUNB(var.2)	MA1136.1	C_FOSL2::JUNB(var.2)	6904	0.39406	1309	0.33139	978	0.37083	2.33826e-152
FOSL1JUNB_MA1137.1	FOSL1::JUNB	MA1137.1	C_FOSL1::JUN	15444	0.24856	1437	0.22283	1173	0.31736	4.1655e-156
FOSL2JUNB_MA1138.1	FOSL2::JUNB	MA1138.1	C_FOSL1::JUN	14912	0.24755	1379	0.22205	1089	0.31297	2.86248e-156
FOSL2JUNBvar.2_MA1139.1	FOSL2::JUNB(var.2)	MA1139.1	C_FOSL2::JUNB(var.2)	7195	0.37067	1257	0.31928	967	0.32341	6.20712e-142
JUNBvar.2_MA1140.2	JUNB(var.2)	MA1140.2	C_FOSL2::JUNB(var.2)	7213	0.39666	1389	0.34139	1077	0.32316	1.94011e-142
FOSJUND_MA1141.1	FOS::JUND	MA1141.1	C_FOSL1::JUN	17274	0.25861	1738	0.23389	1407	0.30022	1.15856e-161
FOSL1JUND_MA1142.1	FOSL1::JUND	MA1142.1	C_FOSL1::JUN	14825	0.24325	1304	0.2151	1028	0.33866	4.61477e-166
FOSL1JUNDvar.2_MA1143.1	FOSL1::JUND(var.2)	MA1143.1	C_FOSL2::JUNB(var.2)	8107	0.37711	1472	0.31512	1066	0.37989	3.66634e-149
FOSL2JUND_MA1144.1	FOSL2::JUND	MA1144.1	C_FOSL1::JUN	14604	0.25288	1401	0.22825	1127	0.30328	4.944e-156
FOSL2JUNDvar.2_MA1145.1	FOSL2::JUND(var.2)	MA1145.1	C_FOSL2::JUNB(var.2)	9869	0.35205	1619	0.30899	1262	0.28159	8.27668e-145
NR1H4RXRA_MA1146.1	NR1H4::RXRA	MA1146.1	C_NR1H4::RXRA	10213	0.21719	732	0.23129	781	0.0348	1.47936e-55
NR4A2RXRA_MA1147.1	NR4A2::RXRA	MA1147.1	C_NR1H4::RXRA	11069	0.19647	734	0.22567	837	-0.1038	9.27099e-103
PPARARXRA_MA1148.1	PPARA::RXRA	MA1148.1	C_PPARA::RXRA	22842	0.21372	1622	0.22586	1725	0.04069	3.17542e-76
RARARXRG_MA1149.1	RARA::RXRG	MA1149.1	C_RARA::RXRG	22805	0.21435	1659	0.24961	2113	-0.13674	2.18824e-130
RORB_MA1150.1	RORB	MA1150.1	C_RORB	17367	0.17307	843	0.18899	934	-0.01452	1.2382e-31
RORC_MA1151.1	RORC	MA1151.1	C_RORC	14770	0.1886	858	0.19145	815	0.09594	8.08948e-106
SOX15_MA1152.1	SOX15	MA1152.1	C_SOX15	25573	0.20309	1629	0.17364	1119	0.37143	1.05277e-174
Smad4_MA1153.1	Smad4	MA1153.1	C_Smad4	23128	0.22012	1802	0.24156	1870	-0.02387	1.65549e-56
ZNF282_MA1154.1	ZNF282	MA1154.1	C_ZNF282	19148	0.23356	1710	0.23819	1624	0.09626	5.74733e-112
ZSCAN4_MA1155.1	ZSCAN4	MA1155.1	C_ZSCAN4	83415	0.18309	2969	0.28535	10550	-0.49473	7.13327e-212
IRF3_MA1418.1	IRF3	MA1418.1	C_IRF3	33392	0.25286	3753	0.20543	2310	0.44074	6.65283e-185
IRF4_MA1419.1	IRF4	MA1419.1	C_IRF1	12811	0.28324	1725	0.22104	1048	0.53442	9.08728e-178
IRF5_MA1420.1	IRF5	MA1420.1	C_IRF5	12603	0.25464	1362	0.2239	1070	0.33591	6.59647e-154
TCF7L1_MA1421.1	TCF7L1	MA1421.1	C_TCF7L1	32025	0.18676	1844	0.18716	1497	0.10913	5.45758e-122
ARGFX_MA1463.1	ARGFX	MA1463.1	C_EMX1	6696	0.19164	367	0.15616	235	0.43213	3.88692e-156
ARNT2_MA1464.1	ARNT2	MA1464.1	C_ARNT2	8386	0.3844	1526	0.37781	1542	0.04271	7.39881e-60
ATF6_MA1466.1	ATF6	MA1466.1	C_CREB3	8330	0.32067	1176	0.31008	1052	0.12147	3.21387e-107
ATOH1var.2_MA1467.1	ATOH1(var.2)	MA1467.1	C_BHLHA15(var.2)	31227	0.22458	2525	0.2384	2584	0.04082	1.04707e-82
ATOH7_MA1468.1	ATOH7	MA1468.1	C_Atoh1	14255	0.1894	760	0.20003	756	0.06755	1.22101e-89
BACH2var.2_MA1470.1	BACH2(var.2)	MA1470.1	C_BACH2(var.2)	7749	0.24227	709	0.21458	500	0.26626	1.38419e-133
BARX2_MA1471.1	BARX2	MA1471.1	C_BARX2	9815	0.18767	464	0.14678	282	0.50287	1.16677e-174
BHLHA15var.2_MA1472.1	BHLHA15(var.2)	MA1472.1	C_BHLHA15(var.2)	27955	0.2189	2122	0.23911	2313	-0.0079	3.91388e-23
CDX4_MA1473.1	CDX4	MA1473.1	C_HOXA10	13920	0.18567	758	0.16783	525	0.27326	6.16826e-145
CREB3L4_MA1474.1	CREB3L4	MA1474.1	C_CREB3	7624	0.3935	1424	0.36331	1224	0.18103	2.34771e-125
CREB3L4var.2_MA1475.1	CREB3L4(var.2)	MA1475.1	C_FOSL2::JUNB(var.2)	6037	0.4834	1516	0.40183	1116	0.39067	2.84181e-149
DLX5_MA1476.1	DLX5	MA1476.1	C_Dlx2	6394	0.19311	366	0.17334	253	0.28469	1.92079e-135
DMRTA2_MA1478.1	DMRTA2	MA1478.1	C_DMRTC2	14776	0.16356	616	0.16169	484	0.13597	3.84844e-118
DMRTC2_MA1479.1	DMRTC2	MA1479.1	C_DMRTC2	15838	0.16592	663	0.16496	518	0.13142	2.3937e-122
DPRX_MA1480.1	DPRX	MA1480.1	C_DPRX	10551	0.17299	516	0.18065	516	0.04512	5.08171e-67
DRGX_MA1481.1	DRGX	MA1481.1	C_EMX1	6562	0.18991	337	0.15969	220	0.385	1.89815e-151
ELF2_MA1483.1	ELF2	MA1483.1	C_EHF	15294	0.48792	4504	0.37931	3030	0.61433	1.66012e-191
ETS2_MA1484.1	ETS2	MA1484.1	C_FEV	15700	0.46969	4370	0.38138	3098	0.50964	1.31044e-177
FERD3L_MA1485.1	FERD3L	MA1485.1	C_FERD3L	27792	0.20698	1881	0.26088	3120	-0.23833	8.00742e-162
FOXE1_MA1487.1	FOXE1	MA1487.1	C_FOXD2	30356	0.19354	1673	0.18641	1547	0.20958	1.64244e-153
FOXN3_MA1489.1	FOXN3	MA1489.1	C_FOXN3	13056	0.20638	902	0.17713	587	0.35618	8.09831e-161
GLI3_MA1491.1	GLI3	MA1491.1	C_GLI3	34271	0.19977	2086	0.25619	3275	-0.29948	1.17353e-169
HES6_MA1493.1	HES6	MA1493.1	C_MYOD1	14420	0.22179	1036	0.27595	1676	-0.26302	1.49286e-158
HNF4Avar.2_MA1494.1	HNF4A(var.2)	MA1494.1	C_HNF4A(var.2)	17590	0.21746	1303	0.23025	1314	0.02292	2.08315e-48
HOXA1_MA1495.1	HOXA1	MA1495.1	C_EMX1	4551	0.18225	224	0.14979	139	0.40962	4.20679e-140
HOXA4_MA1496.1	HOXA4	MA1496.1	C_HOXD3	7577	0.2007	449	0.17819	315	0.30528	1.15833e-139
HOXA6_MA1497.1	HOXA6	MA1497.1	C_HOXC8	7474	0.17796	356	0.16145	239	0.25774	2.24454e-135
HOXA7_MA1498.1	HOXA7	MA1498.1	C_HOXC8	6371	0.19757	398	0.17747	278	0.27973	4.89013e-140
HOXB4_MA1499.1	HOXB4	MA1499.1	C_HOXD3	7509	0.19494	421	0.16818	266	0.34783	9.926e-141
HOXB6_MA1500.1	HOXB6	MA1500.1	C_HOXC8	6375	0.18847	372	0.16687	240	0.29672	3.1587e-138
HOXB7_MA1501.1	HOXB7	MA1501.1	C_HOXC8	7163	0.18749	386	0.16847	253	0.27286	6.50329e-133
HOXB8_MA1502.1	HOXB8	MA1502.1	C_HOXC8	6792	0.19194	416	0.17719	308	0.23309	1.40088e-128
HOXB9_MA1503.1	HOXB9	MA1503.1	C_HOXC10	5393	0.20468	346	0.17887	246	0.33262	1.98456e-141
HOXC4_MA1504.1	HOXC4	MA1504.1	C_HOXD3	9821	0.18536	511	0.16664	341	0.27826	6.35408e-147
HOXC8_MA1505.1	HOXC8	MA1505.1	C_HOXC8	3732	0.18737	204	0.15509	117	0.38813	3.08868e-137
HOXD10_MA1506.1	HOXD10	MA1506.1	C_HOXC10	5679	0.22088	456	0.18937	311	0.36753	8.51386e-145
HOXD4_MA1507.1	HOXD4	MA1507.1	C_HOXD3	10131	0.18495	521	0.16523	345	0.28871	1.77036e-148
IKZF1_MA1508.1	IKZF1	MA1508.1	C_IKZF1	66862	0.28867	9334	0.25028	6627	0.38523	2.27281e-191
IRF6_MA1509.1	IRF6	MA1509.1	C_IRF6	9270	0.21027	767	0.21695	690	0.01306	7.19839e-25
KLF10_MA1511.1	KLF10	MA1511.1	C_KLF9	45544	0.4245	8968	0.43463	9333	-0.01685	2.62399e-64
KLF11_MA1512.1	KLF11	MA1512.1	C_KLF9	42970	0.4998	10499	0.48559	10061	0.09963	4.4335e-133
KLF15_MA1513.1	KLF15	MA1513.1	C_KLF15	38743	0.73332	15621	0.62311	12422	0.51797	3.42995e-200
KLF17_MA1514.1	KLF17	MA1514.1	C_KLF17	37120	0.30102	4489	0.34488	6164	-0.12046	4.88278e-140
KLF2_MA1515.1	KLF2	MA1515.1	C_KLF4	42267	0.54825	11674	0.50997	10479	0.20744	2.35359e-164
KLF3_MA1516.1	KLF3	MA1516.1	C_Klf12	24388	0.57705	7113	0.52393	6076	0.26569	5.20655e-163
KLF6_MA1517.1	KLF6	MA1517.1	C_KLF4	30278	0.51037	7535	0.49145	7192	0.08803	1.10215e-111
LHX1_MA1518.1	LHX1	MA1518.1	C_Dlx2	6556	0.20242	411	0.18747	318	0.22775	2.36272e-125
LHX5_MA1519.1	LHX5	MA1519.1	C_EMX1	5412	0.17604	251	0.14762	154	0.37105	2.06186e-143
MAF_MA1520.1	MAF	MA1520.1	C_MAFA	21528	0.21243	1555	0.26686	2654	-0.1891	7.30412e-140
MAFA_MA1521.1	MAFA	MA1521.1	C_MAFA	22424	0.21821	1734	0.2757	2926	-0.21896	1.36601e-151
MAZ_MA1522.1	MAZ	MA1522.1	C_ZNF148	49307	0.36967	8731	0.35966	8123	0.11576	1.13793e-136
MSANTD3_MA1523.1	MSANTD3	MA1523.1	C_MSANTD3	49175	0.16959	1930	0.2724	6423	-0.55116	1.17799e-198
MSGN1_MA1524.1	MSGN1	MA1524.1	C_MSGN1	11867	0.19421	704	0.19699	619	0.11025	1.99196e-105
NFATC4_MA1525.1	NFATC4	MA1525.1	C_NFATC3	19212	0.21304	1448	0.19257	1090	0.26173	3.51805e-148
NFICvar.2_MA1527.1	NFIC(var.2)	MA1527.1	C_NFIB	15856	0.29532	2022	0.28583	1869	0.21076	2.63315e-141
NFIXvar.2_MA1528.1	NFIX(var.2)	MA1528.1	C_NFIB	16890	0.29509	2227	0.28539	2019	0.2031	1.81328e-138
NHLH2_MA1529.1	NHLH2	MA1529.1	C_NHLH2	21639	0.27609	2520	0.29488	2749	0.00531	8.63735e-13
NKX6-3_MA1530.1	NKX6-3	MA1530.1	C_NKX6-3	10512	0.17685	537	0.16736	379	0.19164	5.37195e-131
NR1D1_MA1531.1	NR1D1	MA1531.1	C_NR1D2	17170	0.23006	1440	0.2548	1631	-0.04273	2.20302e-76
NR1D2_MA1532.1	NR1D2	MA1532.1	C_NR1D2	18543	0.2088	1287	0.23887	1564	-0.07945	1.37072e-101
NR1I2_MA1533.1	NR1I2	MA1533.1	C_NR1I2	12587	0.23575	1088	0.27063	1421	-0.08959	7.38519e-101
NR1I3_MA1534.1	NR1I3	MA1534.1	C_NR1I3	18433	0.18941	1021	0.19133	868	0.09246	3.67762e-107
NR2C1_MA1535.1	NR2C1	MA1535.1	C_NR2C2(var.2)	21300	0.20696	1450	0.23511	1699	-0.10168	7.12949e-116
NR2C2var.2_MA1536.1	NR2C2(var.2)	MA1536.1	C_NR2C2(var.2)	15528	0.19369	931	0.21189	971	-0.02734	1.77621e-57
NR2F1var.2_MA1537.1	NR2F1(var.2)	MA1537.1	C_PPARD	22506	0.23463	1847	0.26434	2320	-0.05575	9.22812e-92
NR2F1var.3_MA1538.1	NR2F1(var.3)	MA1538.1	C_NR1H4::RXRA	11964	0.2148	886	0.2353	969	-0.03666	1.53828e-55
NR2F6var.3_MA1539.1	NR2F6(var.3)	MA1539.1	C_NR1H4::RXRA	12359	0.19669	791	0.22619	918	-0.10919	9.94938e-103
NR5A1_MA1540.1	NR5A1	MA1540.1	C_Nr5a2	26445	0.20246	1767	0.22649	1873	-0.06476	9.30321e-100
NR6A1_MA1541.1	NR6A1	MA1541.1	C_NR6A1	20742	0.20642	1371	0.21628	1398	0.05718	1.63433e-94
OSR1_MA1542.1	OSR1	MA1542.1	C_OSR2	15358	0.22087	1215	0.23093	1160	0.0396	1.09217e-71
OVOL1_MA1544.1	OVOL1	MA1544.1	C_OVOL1	2489	0.30155	293	0.2506	228	0.44811	7.06039e-139
OVOL2_MA1545.1	OVOL2	MA1545.1	C_OVOL1	1956	0.33933	294	0.28675	223	0.41428	1.63899e-123
PAX3var.2_MA1546.1	PAX3(var.2)	MA1546.1	C_PAX3(var.2)	5657	0.24577	516	0.2447	459	0.13691	1.08688e-99
PITX2_MA1547.1	PITX2	MA1547.1	C_OTX2	10164	0.18563	513	0.18987	510	0.10436	1.40609e-104
PLAGL2_MA1548.1	PLAGL2	MA1548.1	C_PLAGL2	11521	0.29366	1515	0.28359	1318	0.12932	1.52401e-110
POU6F1var.2_MA1549.1	POU6F1(var.2)	MA1549.1	C_POU6F2	11354	0.17641	522	0.16902	402	0.18242	2.22131e-127
PPARD_MA1550.1	PPARD	MA1550.1	C_PPARD	22053	0.2216	1640	0.24519	1966	-0.02261	5.04867e-49
RARBvar.3_MA1552.1	RARB(var.3)	MA1552.1	C_RXRG(var.2)	8829	0.25621	858	0.26162	807	0.05436	1.77572e-71
RARGvar.3_MA1553.1	RARG(var.3)	MA1553.1	C_RXRG(var.2)	9096	0.22916	757	0.23759	712	0.04877	5.95837e-68
RFX7_MA1554.1	RFX7	MA1554.1	C_RFX7	8013	0.27175	910	0.24713	709	0.24872	2.50953e-134
RXRBvar.2_MA1555.1	RXRB(var.2)	MA1555.1	C_RXRG(var.2)	9263	0.25228	879	0.26151	873	0.01528	4.23685e-27
RXRGvar.2_MA1556.1	RXRG(var.2)	MA1556.1	C_RXRG(var.2)	12030	0.26189	1227	0.27372	1253	-0.02122	1.15508e-37
SMAD5_MA1557.1	SMAD5	MA1557.1	C_SMAD3	6563	0.24223	618	0.26008	623	0.00212	0.251034
SNAI1_MA1558.1	SNAI1	MA1558.1	C_MYOD1	38736	0.17089	1439	0.25039	3937	-0.39447	7.90386e-187
SNAI3_MA1559.1	SNAI3	MA1559.1	C_MYOD1	47901	0.162	1538	0.24824	4999	-0.44945	1.13219e-198
SOHLH2_MA1560.1	SOHLH2	MA1560.1	C_MNT	5592	0.31038	773	0.32604	817	7e-05	0.876681
SOX12_MA1561.1	SOX12	MA1561.1	C_SOX12	8793	0.22174	683	0.20906	558	0.2202	6.20273e-126
SOX14_MA1562.1	SOX14	MA1562.1	C_SOX14	12147	0.17707	610	0.17818	512	0.08548	7.07565e-95
SOX18_MA1563.1	SOX18	MA1563.1	C_SOX13	14480	0.20195	963	0.21529	952	-0.00617	2.92513e-10
SP9_MA1564.1	SP9	MA1564.1	C_SP3	39665	0.68005	14058	0.60634	11770	0.37704	1.34766e-187
TBX18_MA1565.1	TBX18	MA1565.1	C_TBX18	27698	0.21362	1839	0.24411	2439	-0.06877	4.75511e-104
TBX3_MA1566.1	TBX3	MA1566.1	C_TBX15	22474	0.19919	1217	0.25139	2075	-0.20564	1.06565e-157
TBX6_MA1567.1	TBX6	MA1567.1	C_TBX15	17681	0.19404	928	0.23646	1491	-0.13552	1.28547e-127
TCF21var.2_MA1568.1	TCF21(var.2)	MA1568.1	C_TCF21(var.2)	12253	0.16203	529	0.18072	522	-0.04618	1.33318e-67
TFAP2E_MA1569.1	TFAP2E	MA1569.1	C_TFAP2A	14477	0.34272	2394	0.32088	2125	0.20297	8.80315e-139
TFAP4var.2_MA1570.1	TFAP4(var.2)	MA1570.1	C_TFAP4(var.2)	10502	0.18285	563	0.19562	553	0.01819	7.49161e-29
TGIF2LX_MA1571.1	TGIF2LX	MA1571.1	C_PKNOX2	16897	0.17906	823	0.22231	1248	-0.19931	2.71553e-139
TGIF2LY_MA1572.1	TGIF2LY	MA1572.1	C_PKNOX2	16768	0.17865	827	0.22087	1223	-0.18788	3.03576e-133
THAP11_MA1573.1	THAP11	MA1573.1	C_THAP11	23089	0.31142	3121	0.29017	2622	0.18908	2.09484e-142
THRB_MA1574.1	THRB	MA1574.1	C_PPARD	27242	0.21009	1815	0.27087	3251	-0.24293	1.90227e-155
THRBvar.2_MA1575.1	THRB(var.2)	MA1575.1	C_THRB(var.2)	11149	0.22853	926	0.2492	968	-0.04899	2.71567e-70
THRBvar.3_MA1576.1	THRB(var.3)	MA1576.1	C_THRB(var.3)	23825	0.22105	1812	0.25391	2278	-0.09044	1.4865e-114
TLX2_MA1577.1	TLX2	MA1577.1	C_EMX1	8207	0.17269	372	0.16505	304	0.17015	4.72826e-117
VEZF1_MA1578.1	VEZF1	MA1578.1	C_ZNF740	13445	0.35671	2309	0.32735	1991	0.26182	1.95794e-140
ZBTB26_MA1579.1	ZBTB26	MA1579.1	C_ZBTB26	46943	0.18672	2513	0.22278	4083	-0.09436	1.93405e-132
ZBTB32_MA1580.1	ZBTB32	MA1580.1	C_ZBTB32	15644	0.18566	794	0.21158	1114	-0.02485	1.99029e-48
ZBTB6_MA1581.1	ZBTB6	MA1581.1	C_ZBTB6	29187	0.25172	2915	0.26153	2795	0.04755	5.37382e-84
ZFP57_MA1583.1	ZFP57	MA1583.1	C_ZFP57	6310	0.28756	846	0.29219	820	0.00995	4.00145e-10
ZIC5_MA1584.1	ZIC5	MA1584.1	C_ZIC4	14547	0.40508	2960	0.36128	2452	0.30805	1.86921e-158
ZKSCAN1_MA1585.1	ZKSCAN1	MA1585.1	C_ZKSCAN1	13599	0.21879	949	0.24524	1137	-0.04398	3.40321e-72
ZNF135_MA1587.1	ZNF135	MA1587.1	C_ZNF135	27547	0.27543	3130	0.27333	2974	0.11049	8.26933e-126
ZNF136_MA1588.1	ZNF136	MA1588.1	C_ZNF136	16758	0.20858	1181	0.19655	904	0.23197	2.34252e-146
ZNF140_MA1589.1	ZNF140	MA1589.1	C_ZNF140	25698	0.21104	1904	0.23145	2036	-0.04072	8.14716e-84
ZNF274_MA1592.1	ZNF274	MA1592.1	C_ZNF274	19830	0.21778	1444	0.22964	1492	0.05405	1.48165e-81
ZNF317_MA1593.1	ZNF317	MA1593.1	C_ZNF317	49780	0.18771	2862	0.22499	4187	-0.11909	1.42274e-140
ZNF382_MA1594.1	ZNF382	MA1594.1	C_ZNF382	23115	0.18963	1326	0.20933	1434	-0.0132	5.21027e-37
ZNF460_MA1596.1	ZNF460	MA1596.1	C_ZNF460	51386	0.38709	9998	0.35223	8398	0.24547	1.94674e-174
ZNF528_MA1597.1	ZNF528	MA1597.1	C_ZNF528	28527	0.2429	2737	0.2374	2398	0.15388	1.72626e-140
ZNF682_MA1599.1	ZNF682	MA1599.1	C_ZNF682	25521	0.35148	4003	0.3559	3911	0.05222	4.50957e-97
ZNF684_MA1600.1	ZNF684	MA1600.1	C_ZNF684	28970	0.23917	2523	0.27891	3298	-0.10748	8.04997e-119
ZNF75D_MA1601.1	ZNF75D	MA1601.1	C_ZNF75D	34556	0.22553	2598	0.24801	2976	-0.02142	3.55738e-63
ZSCAN29_MA1602.1	ZSCAN29	MA1602.1	C_ZSCAN29	14681	0.20563	902	0.28353	1993	-0.31431	1.06399e-153
Dmrt1_MA1603.1	Dmrt1	MA1603.1	C_Dmrt1	19535	0.17819	983	0.18401	950	0.08908	2.30815e-106
Ebf2_MA1604.1	Ebf2	MA1604.1	C_EBF1	30954	0.21664	2205	0.26934	3738	-0.18373	2.12371e-146
Foxf1_MA1606.1	Foxf1	MA1606.1	C_Foxj3	20205	0.21552	1479	0.19124	1059	0.32317	2.74654e-167
Foxl2_MA1607.1	Foxl2	MA1607.1	C_Foxj3	25243	0.19726	1570	0.16863	1039	0.36381	8.69379e-174
Isl1_MA1608.1	Isl1	MA1608.1	C_VENTX	13876	0.16377	610	0.17682	544	-0.00502	0.000307767
Plagl1_MA1615.1	Plagl1	MA1615.1	C_Plagl1	29805	0.30386	3908	0.31153	3782	0.03812	8.93902e-81
Prdm15_MA1616.1	Prdm15	MA1616.1	C_Prdm15	28474	0.22148	2223	0.21122	1853	0.18774	1.2647e-146
Ptf1a_MA1618.1	Ptf1a	MA1618.1	C_Ptf1a	37327	0.17748	1763	0.2032	2076	-0.05874	1.50367e-102
Ptf1avar.2_MA1619.1	Ptf1a(var.2)	MA1619.1	C_MYF5	24231	0.22187	1822	0.25462	2256	-0.0701	1.36031e-105
Ptf1avar.3_MA1620.1	Ptf1a(var.3)	MA1620.1	C_MYOD1	48041	0.15137	1191	0.24248	4785	-0.50408	4.93567e-205
Rbpjl_MA1621.1	Rbpjl	MA1621.1	C_MYOD1	48052	0.15165	1209	0.242	4764	-0.50019	2.43238e-201
Smad2Smad3_MA1622.1	Smad2::Smad3	MA1622.1	C_FOSL1::JUN	17930	0.25402	1735	0.23183	1433	0.29182	1.0433e-159
Stat2_MA1623.1	Stat2	MA1623.1	C_Stat2	71755	0.23662	7063	0.18997	4171	0.46405	1.44556e-203
Stat5a_MA1624.1	Stat5a	MA1624.1	C_Stat5a	28563	0.21045	2079	0.19693	1627	0.20845	5.64858e-148
Stat5b_MA1625.1	Stat5b	MA1625.1	C_Stat5b	37345	0.2078	2634	0.20452	2286	0.12334	2.43337e-136
Wt1_MA1627.1	Wt1	MA1627.1	C_Wt1	59936	0.36012	9978	0.35729	9811	0.09921	1.68184e-133
Zic1Zic2_MA1628.1	Zic1::Zic2	MA1628.1	C_Zic2	43887	0.25316	4400	0.27179	4798	0.01533	1.67348e-50
Zic2_MA1629.1	Zic2	MA1629.1	C_Zic2	47840	0.24117	4338	0.26658	5054	-0.02515	2.12471e-74
Znf281_MA1630.1	Znf281	MA1630.1	C_Wt1	41030	0.32714	6153	0.32249	5735	0.12003	1.36686e-138
ASCL1var.2_MA1631.1	ASCL1(var.2)	MA1631.1	C_TCF3	44248	0.19798	2608	0.25329	4397	-0.23948	2.60076e-169
ATF2_MA1632.1	ATF2	MA1632.1	C_FOSL2::JUNB(var.2)	18222	0.26572	1942	0.25451	1663	0.14109	5.73431e-124
BACH1_MA1633.1	BACH1	MA1633.1	C_BACH1	29885	0.23776	2637	0.24608	2721	0.07628	2.73415e-118
BATF_MA1634.1	BATF	MA1634.1	C_FOSL1::JUN	18732	0.25229	1800	0.22965	1467	0.29446	8.18657e-167
BHLHE22var.2_MA1635.1	BHLHE22(var.2)	MA1635.1	C_Tcf12	26098	0.25357	2621	0.27293	2776	0.01077	9.42675e-29
CEBPGvar.2_MA1636.1	CEBPG(var.2)	MA1636.1	C_CEBPG(var.2)	13474	0.22323	1134	0.19143	742	0.35714	1.22399e-154
EBF3_MA1637.1	EBF3	MA1637.1	C_EBF1	29619	0.22008	2178	0.27531	3742	-0.1965	7.29429e-151
HAND2_MA1638.1	HAND2	MA1638.1	C_NEUROD1	38862	0.17799	1888	0.2024	2187	-0.05961	2.20246e-101
MEIS1var.2_MA1639.1	MEIS1(var.2)	MA1639.1	C_PBX2	13542	0.17416	584	0.17391	534	0.15392	1.7528e-128
MEIS2var.2_MA1640.1	MEIS2(var.2)	MA1640.1	C_PBX2	14075	0.17501	625	0.15364	415	0.33464	1.52756e-161
MYF5_MA1641.1	MYF5	MA1641.1	C_MYF5	23402	0.22702	1848	0.25786	2205	-0.05406	3.5147e-86
NEUROG2var.2_MA1642.1	NEUROG2(var.2)	MA1642.1	C_NEUROD1	35801	0.18787	1894	0.21284	2312	-0.04334	2.98845e-91
NFIB_MA1643.1	NFIB	MA1643.1	C_NFIB	24793	0.26204	2632	0.26575	2558	0.11736	7.71464e-123
NFYC_MA1644.1	NFYC	MA1644.1	C_NFYA	20583	0.3986	3536	0.38194	3187	0.08737	2.47231e-116
NKX2-2_MA1645.1	NKX2-2	MA1645.1	C_NKX2-5	37484	0.17688	1737	0.24641	3924	-0.33906	1.04641e-182
OSR2_MA1646.1	OSR2	MA1646.1	C_OSR2	68161	0.1848	3760	0.23439	6569	-0.19281	4.39609e-169
PRDM4_MA1647.1	PRDM4	MA1647.1	C_PRDM4	31138	0.23946	2952	0.21755	2275	0.28177	4.18728e-168
TCF12var.2_MA1648.1	TCF12(var.2)	MA1648.1	C_TCF3	33288	0.24555	3077	0.2751	3801	-0.09573	1.13632e-121
ZBTB12_MA1649.1	ZBTB12	MA1649.1	C_ZBTB12	33243	0.19295	1936	0.24616	3762	-0.18167	6.57585e-149
ZBTB14_MA1650.1	ZBTB14	MA1650.1	C_ZBTB14	14421	0.67309	5437	0.56765	4469	0.53171	1.28638e-180
ZFP42_MA1651.1	ZFP42	MA1651.1	C_ZFP42	36899	0.21228	2957	0.24266	3748	-0.14185	1.21428e-142
ZKSCAN5_MA1652.1	ZKSCAN5	MA1652.1	C_ZKSCAN5	61344	0.28948	7799	0.28791	7248	0.12079	1.37905e-147
ZNF148_MA1653.1	ZNF148	MA1653.1	C_ZNF148	64535	0.49588	16782	0.44275	13871	0.32707	1.22164e-190
ZNF16_MA1654.1	ZNF16	MA1654.1	C_ZNF16	36470	0.21668	2795	0.22847	2740	0.02399	9.52861e-72
ZNF341_MA1655.1	ZNF341	MA1655.1	C_ZNF341	25370	0.24672	2443	0.24861	2258	0.10865	3.44922e-124
ZNF449_MA1656.1	ZNF449	MA1656.1	C_ZNF449	24927	0.28815	3098	0.31781	3487	-0.00414	1.93884e-08
ZNF652_MA1657.1	ZNF652	MA1657.1	C_ZNF652	18899	0.19405	1177	0.18897	901	0.14559	7.05878e-133
FOXA3_MA1683.1	FOXA3	MA1683.1	C_Foxj3	19616	0.20912	1321	0.19488	1092	0.24686	5.05238e-153
