# Supplementary material for: Microglial deficiency in the ATRX chromatin remodeler elicits a viral mimicry immune response that impacts neuronal function and behavior
Source: PLoS Biol. 2025 Sep 12;23(9):e3002659. doi: 10.1371/journal.pbio.3002659 (PMC12445524; doi:10.1371/journal.pbio.3002659)
Supplement: S5 Table — DARs identified using the ATAC-seq data in repetitive sequences across the genome between control and ATRX-null microglia. (XLSX) [file pbio.3002659.s011.xlsx]

## Sheet: Sheet 1
Table S5: Differentially accessible regions (DARs) at transposable elements (TEs) in ATRX-null microglia
baseMean	log2FoldChange	lfcSE	stat	pvalue	padj	repName	repFamily	repClass	Chr	Start	End
66.8245	1.77073	0.37064	4.7775	1.77488e-06	0.00106687	MTD	ERVL-MaLR	LTR	chr1	37486322	37486642
47.0933	2.52212	0.445144	5.66584	1.46302e-08	1.43526e-05	L4_B_Mam	RTE-X	LINE	chr1	3292754	3292860
122.26	2.62608	0.348319	7.53932	4.72441e-14	2.37623e-10	GC_rich	Low_complexity	Low_complexity	chr1	4807795	4807846
46.3246	3.2169	0.49467	6.50312	7.86686e-11	1.35385e-07	GC_rich	Low_complexity	Low_complexity	chr1	4857980	4858009
28.338	2.79401	0.583288	4.79009	1.66704e-06	0.00100904	(CCGGG)n	Simple_repeat	Simple_repeat	chr1	4858042	4858068
52.1319	2.33979	0.417211	5.60818	2.04468e-08	1.93515e-05	(CCGGG)n	Simple_repeat	Simple_repeat	chr1	5083401	5083434
24.2004	2.38792	0.585896	4.07567	4.5883e-05	0.0194907	ID_B1	B4	SINE	chr1	7089794	7089920
29.5504	2.22208	0.518281	4.2874	1.80778e-05	0.00854497	(CCCG)n	Simple_repeat	Simple_repeat	chr1	7398428	7398463
26.3042	2.48397	0.59111	4.20222	2.64311e-05	0.0119632	(CCG)n	Simple_repeat	Simple_repeat	chr1	9700214	9700249
146.642	2.95077	0.347799	8.48413	2.17348e-17	4.78344e-13	G-rich	Low_complexity	Low_complexity	chr1	9700429	9700594
34.3594	2.89897	0.524226	5.53001	3.20215e-08	2.88407e-05	(CGG)n	Simple_repeat	Simple_repeat	chr1	9748112	9748148
23.0122	2.44113	0.602321	4.05288	5.05912e-05	0.0212091	RMER13B	ERVK	LTR	chr1	9857667	9857897
64.113	2.88702	0.423135	6.82294	8.91985e-12	2.05555e-08	GC_rich	Low_complexity	Low_complexity	chr1	10039685	10039741
39.7629	2.84718	0.490282	5.80723	6.35164e-09	6.79527e-06	G-rich	Low_complexity	Low_complexity	chr1	10232500	10232675
21.8876	2.95127	0.645467	4.5723	4.82398e-06	0.00261953	GC_rich	Low_complexity	Low_complexity	chr1	10232797	10232833
306.872	2.35941	0.313283	7.53124	5.02617e-14	2.49781e-10	GA-rich	Low_complexity	Low_complexity	chr1	13372610	13372674
76.4233	2.54094	0.385186	6.59667	4.20507e-11	7.81207e-08	GC_rich	Low_complexity	Low_complexity	chr1	13373126	13373171
52.7615	2.93936	0.474048	6.20055	5.62665e-10	7.74979e-07	C-rich	Low_complexity	Low_complexity	chr1	13373227	13373364
50.4354	2.89027	0.465887	6.2038	5.51176e-10	7.61424e-07	(TCC)n	Simple_repeat	Simple_repeat	chr1	13374083	13374109
28.8466	2.28691	0.56624	4.03877	5.37329e-05	0.022317	GC_rich	Low_complexity	Low_complexity	chr1	13589396	13589433
58.6551	2.3192	0.417669	5.55273	2.81239e-08	2.56655e-05	GC_rich	Low_complexity	Low_complexity	chr1	13589465	13589525
26.5255	5.25906	0.976195	5.38731	7.15211e-08	5.9274e-05	(A)n	Simple_repeat	Simple_repeat	chr1	13589897	13589938
75.5528	2.71361	0.394043	6.88659	5.71463e-12	1.39416e-08	B1F1	Alu	SINE	chr1	13660002	13660126
30.9257	2.9017	0.571271	5.07938	3.78673e-07	0.000264903	(CGGGG)n	Simple_repeat	Simple_repeat	chr1	16105236	16105334
88.6189	2.43207	0.376357	6.46214	1.03234e-10	1.71901e-07	(CGGGG)n	Simple_repeat	Simple_repeat	chr1	16619407	16619438
31.0589	2.46802	0.531839	4.64054	3.47492e-06	0.00195194	B1_Mur2	Alu	SINE	chr1	16688066	16688160
56.1833	1.73239	0.392813	4.41021	1.03272e-05	0.00517361	C-rich	Low_complexity	Low_complexity	chr1	20951557	20951622
124.837	2.06393	0.336415	6.13507	8.51222e-10	1.11518e-06	(CCCCG)n	Simple_repeat	Simple_repeat	chr1	21079233	21079309
123.553	2.37187	0.342021	6.93486	4.06628e-12	1.03576e-08	GC_rich	Low_complexity	Low_complexity	chr1	23256327	23256370
92.4277	1.49444	0.3698	4.04122	5.31743e-05	0.0221159	(CA)n	Simple_repeat	Simple_repeat	chr1	23256486	23256578
29.6313	2.61476	0.543795	4.80836	1.52172e-06	0.000929195	MIRc	MIR	SINE	chr1	23380435	23380580
66.1932	2.10734	0.413618	5.09489	3.48952e-07	0.000246181	GC_rich	Low_complexity	Low_complexity	chr1	23383165	23383229
55.4907	2.91796	0.444173	6.56944	5.0506e-11	9.21819e-08	L3b	CR1	LINE	chr1	23433748	23433814
35.3304	2.75619	0.511576	5.38764	7.1388e-08	5.9199e-05	GC_rich	Low_complexity	Low_complexity	chr1	23922359	23922408
65.4946	2.36214	0.395848	5.96729	2.4122e-09	2.83597e-06	GC_rich	Low_complexity	Low_complexity	chr1	24100319	24100340
116.838	1.6312	0.361074	4.51762	6.25378e-06	0.00330729	(TCCCG)n	Simple_repeat	Simple_repeat	chr1	24678687	24678718
66.4808	2.86425	0.410824	6.97197	3.12539e-12	8.22752e-09	(CGGGG)n	Simple_repeat	Simple_repeat	chr1	30873413	30873450
106.703	2.79687	0.37037	7.55154	4.30147e-14	2.19806e-10	GC_rich	Low_complexity	Low_complexity	chr1	30873700	30873721
60.6977	2.52901	0.440372	5.74289	9.30729e-09	9.55671e-06	GC_rich	Low_complexity	Low_complexity	chr1	30949312	30949363
54.1837	2.69201	0.427508	6.29698	3.03498e-10	4.48621e-07	(CGG)n	Simple_repeat	Simple_repeat	chr1	30949601	30949678
57.6973	3.18047	0.470959	6.75317	1.44646e-11	3.09976e-08	(CCG)n	Simple_repeat	Simple_repeat	chr1	33814382	33814424
21.5178	2.4716	0.616795	4.00717	6.14511e-05	0.0251733	B2_Mm2	B2	SINE	chr1	33883803	33883967
28.7251	2.56133	0.563529	4.54516	5.48947e-06	0.00294516	GC_rich	Low_complexity	Low_complexity	chr1	33907696	33907751
27.0582	2.99484	0.598924	5.00037	5.72211e-07	0.000385075	(CCCCG)n	Simple_repeat	Simple_repeat	chr1	33907775	33907899
21.3553	2.88688	0.649603	4.44408	8.82702e-06	0.00449957	(CCGCG)n	Simple_repeat	Simple_repeat	chr1	33908127	33908265
118.457	2.2995	0.339657	6.77008	1.28715e-11	2.80753e-08	L1MEc	L1	LINE	chr1	34028940	34029127
21.4804	2.6255	0.626749	4.18908	2.80089e-05	0.012591	B3	B2	SINE	chr1	34290912	34291095
40.7517	2.96266	0.502465	5.89626	3.7184e-09	4.1893e-06	tRNA-Glu-GAG_	tRNA	tRNA	chr1	34434810	34434883
28.8901	3.63444	0.651283	5.58043	2.39921e-08	2.23259e-05	GC_rich	Low_complexity	Low_complexity	chr1	34439016	34439038
68.4024	2.72032	0.401015	6.78359	1.17226e-11	2.59504e-08	L1MB8	L1	LINE	chr1	34464414	34464893
119.77	2.29825	0.34048	6.75002	1.4782e-11	3.16127e-08	GC_rich	Low_complexity	Low_complexity	chr1	34472847	34472868
53.7161	1.80761	0.399083	4.52942	5.91447e-06	0.00314719	G-rich	Low_complexity	Low_complexity	chr1	34510982	34511128
30.1045	2.31071	0.527073	4.38404	1.16496e-05	0.00576188	ORR1B1	ERVL-MaLR	LTR	chr1	34838371	34838736
20.0754	3.66575	0.778661	4.70776	2.50457e-06	0.00145197	GC_rich	Low_complexity	Low_complexity	chr1	34842946	34842988
37.093	1.92679	0.471845	4.08353	4.4357e-05	0.0189142	GC_rich	Low_complexity	Low_complexity	chr1	34843023	34843058
67.5623	2.81281	0.43638	6.44578	1.15009e-10	1.8931e-07	ORR1F	ERVL-MaLR	LTR	chr1	36052664	36052931
47.6394	2.13298	0.429314	4.96835	6.75259e-07	0.0004474	Lx7	L1	LINE	chr1	36058342	36059136
163.034	2.09676	0.341432	6.14108	8.19598e-10	1.07885e-06	(CGGGG)n	Simple_repeat	Simple_repeat	chr1	36068259	36068386
56.1622	2.20222	0.417323	5.27702	1.31305e-07	0.000102012	MTE2a	ERVL-MaLR	LTR	chr1	36133858	36134232
58.7368	1.89579	0.39922	4.74873	2.04699e-06	0.00121204	PB1D7	Alu	SINE	chr1	36160367	36160471
64.0839	2.19718	0.390595	5.62521	1.85284e-08	1.77051e-05	MTEb	ERVL-MaLR	LTR	chr1	36162639	36162828
119.343	1.76858	0.329334	5.37018	7.86571e-08	6.45451e-05	PB1D7	Alu	SINE	chr1	36262231	36262333
47.3642	2.10384	0.441565	4.76451	1.89313e-06	0.0011293	HAL1	L1	LINE	chr1	36262363	36262609
35.9098	1.90027	0.464288	4.09288	4.26056e-05	0.0182815	(TCTCCC)n	Simple_repeat	Simple_repeat	chr1	36272504	36272560
35.0774	3.39723	0.5681	5.97999	2.23154e-09	2.637e-06	T-rich	Low_complexity	Low_complexity	chr1	36308317	36308363
73.0329	2.52196	0.386488	6.52531	6.78595e-11	1.19049e-07	(CCCCG)n	Simple_repeat	Simple_repeat	chr1	36368879	36368988
115.235	3.16043	0.37708	8.38134	5.23291e-17	9.5003e-13	RLTR11B	ERVK	LTR	chr1	36446132	36446548
86.3998	3.14125	0.398849	7.87578	3.38624e-15	2.71916e-11	(CGGGG)n	Simple_repeat	Simple_repeat	chr1	36471532	36471719
89.1011	1.96714	0.372405	5.28227	1.27596e-07	9.94269e-05	(CCCCG)n	Simple_repeat	Simple_repeat	chr1	36511686	36511751
61.2793	2.62205	0.420464	6.23608	4.48683e-10	6.35236e-07	GC_rich	Low_complexity	Low_complexity	chr1	36511990	36512014
49.4667	2.72512	0.495164	5.50346	3.72408e-08	3.29873e-05	(CGG)n	Simple_repeat	Simple_repeat	chr1	36512297	36512476
47.5842	1.68149	0.421976	3.9848	6.75362e-05	0.0273378	ORR1C1	ERVL-MaLR	LTR	chr1	36754027	36754398
26.2664	2.07347	0.541683	3.82783	0.00012928	0.048402	B1_Mus2	Alu	SINE	chr1	36814998	36815149
42.6896	2.12386	0.472265	4.49718	6.886e-06	0.00360467	ORR1E	ERVL-MaLR	LTR	chr1	36874973	36875246
22.0809	3.10076	0.662123	4.68306	2.82627e-06	0.00162059	(CGG)n	Simple_repeat	Simple_repeat	chr1	36939300	36939321
51.6676	2.13753	0.422974	5.05358	4.33613e-07	0.000299061	G-rich	Low_complexity	Low_complexity	chr1	37300099	37300188
38.2929	2.37886	0.475869	4.99898	5.76332e-07	0.000387409	MIRb	MIR	SINE	chr1	37429683	37429773
37.8262	1.90757	0.4691	4.06644	4.77371e-05	0.0201589	B1F2	Alu	SINE	chr1	37473941	37474037
32.8756	2.79353	0.547977	5.0979	3.43438e-07	0.000242579	(CAAAA)n	Simple_repeat	Simple_repeat	chr1	37474639	37474685
50.2007	1.93863	0.411701	4.70884	2.49131e-06	0.00144529	B1_Mus2	Alu	SINE	chr1	37491648	37491746
46.2911	2.05528	0.453257	4.53447	5.7747e-06	0.00307991	B3A	B2	SINE	chr1	37492098	37492237
177.919	2.32374	0.323133	7.19129	6.41797e-13	2.13226e-09	(CCG)n	Simple_repeat	Simple_repeat	chr1	37540932	37541136
31.4835	1.91304	0.491316	3.89371	9.87228e-05	0.038132	B3A	B2	SINE	chr1	37559904	37560115
42.1712	2.17945	0.445985	4.88682	1.02476e-06	0.000649582	L1MA8	L1	LINE	chr1	37562306	37562822
30.8895	2.17773	0.544394	4.00028	6.32682e-05	0.0258261	Tigger5	TcMar-Tigger	DNA	chr1	37585545	37585896
103.456	2.29202	0.349214	6.56337	5.26042e-11	9.56339e-08	MLT2B2	ERVL	LTR	chr1	37586089	37586274
30.6249	2.02429	0.509989	3.96928	7.20911e-05	0.0289867	L1_Mur2	L1	LINE	chr1	37586480	37587463
323.381	2.63568	0.330636	7.97156	1.56685e-15	1.45477e-11	C-rich	Low_complexity	Low_complexity	chr1	37864837	37864934
21.6922	2.39024	0.612776	3.90067	9.5927e-05	0.0371972	G-rich	Low_complexity	Low_complexity	chr1	38012168	38012239
198.375	2.58445	0.363588	7.10819	1.17573e-12	3.57495e-09	GC_rich	Low_complexity	Low_complexity	chr1	38129753	38129844
113.209	3.03368	0.368759	8.22672	1.92409e-16	2.61547e-12	(CCCCG)n	Simple_repeat	Simple_repeat	chr1	38129970	38130009
20.2402	3.01517	0.672897	4.48088	7.43373e-06	0.00385693	(GGGA)n	Simple_repeat	Simple_repeat	chr1	39408882	39408911
16.572	3.14499	0.757383	4.15244	3.28946e-05	0.0145128	GC_rich	Low_complexity	Low_complexity	chr1	39478445	39478480
25.0888	2.76701	0.610349	4.53348	5.8019e-06	0.00309283	HAL1	L1	LINE	chr1	39493306	39493454
46.8814	2.46627	0.444205	5.55209	2.82269e-08	2.57481e-05	GC_rich	Low_complexity	Low_complexity	chr1	39576784	39576819
37.9841	2.71496	0.496598	5.46712	4.57403e-08	3.95962e-05	GC_rich	Low_complexity	Low_complexity	chr1	39577003	39577041
66.5949	2.58677	0.419998	6.159	7.32071e-10	9.78185e-07	GC_rich	Low_complexity	Low_complexity	chr1	39577243	39577290
73.913	2.97818	0.405246	7.34905	1.99618e-13	7.99924e-10	(CCCCCG)n	Simple_repeat	Simple_repeat	chr1	39900869	39900900
134.757	1.88547	0.33621	5.608	2.04673e-08	1.93664e-05	ORR1B2-int	ERVL-MaLR	LTR	chr1	39915761	39916462
108.292	2.58659	0.367831	7.032	2.03593e-12	5.74921e-09	L1MEc	L1	LINE	chr1	39917494	39917737
114.734	2.36047	0.342721	6.88744	5.68046e-12	1.38663e-08	MER5A1	hAT-Charlie	DNA	chr1	39922949	39922990
30.9768	2.65195	0.535463	4.95263	7.32184e-07	0.000480524	MTC	ERVL-MaLR	LTR	chr1	40081082	40081389
29.1927	2.62311	0.548101	4.78581	1.70299e-06	0.00102841	ORR1E	ERVL-MaLR	LTR	chr1	40295060	40295189
84.5485	1.8212	0.373225	4.87963	1.06283e-06	0.000671975	ERVL-int	ERVL	LTR	chr1	40409724	40410535
92.6338	3.45727	0.415727	8.31619	9.08393e-17	1.47598e-12	GC_rich	Low_complexity	Low_complexity	chr1	43092397	43092549
96.3273	2.88665	0.373906	7.72025	1.16099e-14	7.35037e-11	C-rich	Low_complexity	Low_complexity	chr1	44119006	44119067
44.1613	2.10829	0.445931	4.72783	2.26936e-06	0.00133045	(CCCCCA)n	Simple_repeat	Simple_repeat	chr1	44119453	44119476
49.5353	2.51993	0.431283	5.84287	5.13096e-09	5.60613e-06	L2b	L2	LINE	chr1	44162230	44162320
39.1669	1.91687	0.459925	4.16779	3.07561e-05	0.0136738	Lx6	L1	LINE	chr1	45880488	45881170
17.8416	3.13549	0.730248	4.29373	1.75694e-05	0.00832451	B1_Mur1	Alu	SINE	chr1	45881181	45881327
59.7916	1.96812	0.389572	5.05201	4.37179e-07	0.000301271	(CCG)n	Simple_repeat	Simple_repeat	chr1	45925560	45925590
34.8807	1.92142	0.470245	4.086	4.3887e-05	0.0187462	ORR1E	ERVL-MaLR	LTR	chr1	46874011	46874189
41.9905	1.73742	0.432609	4.01614	5.91579e-05	0.0243177	MTC	ERVL-MaLR	LTR	chr1	46906122	46906541
28.95	1.97192	0.511011	3.85885	0.00011392	0.043243	(GA)n	Simple_repeat	Simple_repeat	chr1	51480468	51480534
22.7847	2.24483	0.58283	3.8516	0.000117349	0.0444311	B1_Mus2	Alu	SINE	chr1	51480811	51480934
20.1852	2.98189	0.689004	4.32783	1.50589e-05	0.0072498	B1F1	Alu	SINE	chr1	51930478	51930595
36.6066	3.27406	0.564107	5.80398	6.47602e-09	6.90879e-06	B3	B2	SINE	chr1	52118923	52119111
59.3896	2.40683	0.405504	5.93541	2.9312e-09	3.37694e-06	GC_rich	Low_complexity	Low_complexity	chr1	52232431	52232453
59.4836	3.31004	0.448433	7.38134	1.56705e-13	6.5708e-10	(CCG)n	Simple_repeat	Simple_repeat	chr1	52233123	52233170
33.2821	2.83612	0.535651	5.29472	1.19197e-07	9.35662e-05	GC_rich	Low_complexity	Low_complexity	chr1	52500576	52500620
38.4003	2.43226	0.472001	5.15308	2.56236e-07	0.000186562	MT2B	ERVL	LTR	chr1	52800366	52800438
291.995	1.66259	0.331546	5.01466	5.31278e-07	0.000359916	GC_rich	Low_complexity	Low_complexity	chr1	52844899	52844929
40.2323	2.62743	0.492567	5.33416	9.59867e-08	7.70479e-05	GC_rich	Low_complexity	Low_complexity	chr1	53352569	53352592
20.614	2.8475	0.66622	4.27411	1.91903e-05	0.00900328	CT-rich	Low_complexity	Low_complexity	chr1	53352948	53353127
45.5368	2.22158	0.435144	5.10539	3.30113e-07	0.000234522	GC_rich	Low_complexity	Low_complexity	chr1	53785283	53785309
17.8899	2.61491	0.676407	3.86588	0.000110687	0.0421788	PB1D10	Alu	SINE	chr1	53823443	53823550
15.8158	6.08215	1.42061	4.28136	1.85758e-05	0.0087515	(A)n	Simple_repeat	Simple_repeat	chr1	53851292	53851332
34.0214	2.39456	0.510264	4.69278	2.69513e-06	0.00155185	MLT1J	ERVL-MaLR	LTR	chr1	54888596	54888864
56.5151	1.74342	0.403395	4.32187	1.54711e-05	0.0074242	RMER19B	ERVK	LTR	chr1	54902408	54903307
19.2347	2.6757	0.671284	3.98595	6.72112e-05	0.0272193	ID4_	ID	SINE	chr1	54914417	54914487
44.5163	2.8881	0.485068	5.95401	2.61645e-09	3.05144e-06	GC_rich	Low_complexity	Low_complexity	chr1	54926073	54926115
60.5346	2.44992	0.414376	5.91233	3.37308e-09	3.83033e-06	B1_Mm	Alu	SINE	chr1	55027643	55027778
64.1118	2.13846	0.385048	5.55375	2.79609e-08	2.55503e-05	ORR1D2	ERVL-MaLR	LTR	chr1	55029001	55029177
71.1547	3.54812	0.440508	8.05461	7.9733e-16	8.59208e-12	GC_rich	Low_complexity	Low_complexity	chr1	55087881	55087928
107.997	2.60776	0.373132	6.98885	2.77141e-12	7.4134e-09	GC_rich	Low_complexity	Low_complexity	chr1	55087960	55087981
196.312	3.0653	0.332588	9.21649	3.06987e-20	3.79469e-15	(CCCCG)n	Simple_repeat	Simple_repeat	chr1	55131190	55131238
52.7305	2.00732	0.417441	4.80865	1.51956e-06	0.000928149	(CGG)n	Simple_repeat	Simple_repeat	chr1	55363414	55363585
53.6703	2.93609	0.459937	6.38367	1.72889e-10	2.70761e-07	MIR3	MIR	SINE	chr1	55404751	55404915
97.7657	2.73188	0.367599	7.4317	1.07214e-13	4.76968e-10	GC_rich	Low_complexity	Low_complexity	chr1	55406150	55406183
245.103	2.51557	0.323361	7.77945	7.28423e-15	5.03309e-11	Lx7	L1	LINE	chr1	55474900	55475646
22.4535	3.38405	0.703682	4.80906	1.51639e-06	0.000926351	MIR	MIR	SINE	chr1	55506588	55506674
51.0536	2.36281	0.423393	5.58067	2.396e-08	2.23059e-05	Lx9	L1	LINE	chr1	55524966	55525328
72.2187	2.66124	0.393483	6.7633	1.34888e-11	2.92074e-08	MTC	ERVL-MaLR	LTR	chr1	55525379	55525785
34.47	3.30812	0.561472	5.89187	3.81857e-09	4.28736e-06	MIRb	MIR	SINE	chr1	55529496	55529609
108.259	2.19716	0.348307	6.30811	2.8247e-10	4.20828e-07	RMER19B	ERVK	LTR	chr1	55767011	55767885
19.5984	2.58413	0.652679	3.95926	7.51824e-05	0.030065	C-rich	Low_complexity	Low_complexity	chr1	56972502	56972548
46.4016	3.03287	0.473293	6.40801	1.47434e-10	2.35327e-07	(CTG)n	Simple_repeat	Simple_repeat	chr1	57377702	57377732
20.2176	2.46393	0.629696	3.91288	9.12016e-05	0.0356004	GC_rich	Low_complexity	Low_complexity	chr1	57774969	57774999
36.1141	2.69537	0.501263	5.37716	7.56695e-08	6.22654e-05	(CGCGG)n	Simple_repeat	Simple_repeat	chr1	58393214	58393318
39.4542	3.18441	0.537718	5.92209	3.17873e-09	3.63145e-06	(TC)n	Simple_repeat	Simple_repeat	chr1	58712117	58712200
22.0216	4.14003	0.801762	5.16367	2.42152e-07	0.000176989	(T)n	Simple_repeat	Simple_repeat	chr1	58713174	58713209
50.13	2.20912	0.432462	5.10823	3.25188e-07	0.000231339	B3	B2	SINE	chr1	58723969	58724170
29.5958	2.05419	0.522236	3.93344	8.37376e-05	0.0330122	MIR	MIR	SINE	chr1	58742830	58743006
79.6328	2.99081	0.395657	7.55909	4.05897e-14	2.09703e-10	(CAGA)n	Simple_repeat	Simple_repeat	chr1	58743305	58743348
38.6534	1.97461	0.451136	4.37698	1.20335e-05	0.00593549	ORR1D2	ERVL-MaLR	LTR	chr1	58774544	58774882
20.6052	2.97907	0.699256	4.26035	2.04108e-05	0.00951048	Lx8b	L1	LINE	chr1	58802269	58802353
82.7007	2.58278	0.386482	6.68281	2.34403e-11	4.72161e-08	(CCCCG)n	Simple_repeat	Simple_repeat	chr1	59119778	59119811
30.619	2.34398	0.517043	4.53343	5.80325e-06	0.00309315	GC_rich	Low_complexity	Low_complexity	chr1	59482819	59482852
37.6095	2.57229	0.487733	5.27397	1.33506e-07	0.000103528	GC_rich	Low_complexity	Low_complexity	chr1	59763352	59763383
16.0927	3.03618	0.758124	4.00486	6.20542e-05	0.0253878	(CCG)n	Simple_repeat	Simple_repeat	chr1	59763404	59763432
81.9386	2.95783	0.405516	7.294	3.00896e-13	1.12796e-09	GC_rich	Low_complexity	Low_complexity	chr1	59763493	59763514
34.5259	2.68868	0.512331	5.24793	1.53816e-07	0.00011785	(CGG)n	Simple_repeat	Simple_repeat	chr1	59763739	59763760
54.9529	1.75061	0.402209	4.35249	1.34601e-05	0.00655171	ORR1A4	ERVL-MaLR	LTR	chr1	59895864	59896203
66.6303	2.50619	0.429506	5.83507	5.37693e-09	5.8457e-06	(CA)n	Simple_repeat	Simple_repeat	chr1	59912670	59912731
48.9521	2.88807	0.464233	6.22116	4.93496e-10	6.90689e-07	GC_rich	Low_complexity	Low_complexity	chr1	59913197	59913246
71.0336	2.0734	0.409481	5.06348	4.1167e-07	0.000285204	(CGG)n	Simple_repeat	Simple_repeat	chr1	59913321	59913460
46.4114	3.09743	0.475265	6.51727	7.15977e-11	1.2508e-07	(CGGGG)n	Simple_repeat	Simple_repeat	chr1	59913803	59913832
64.6505	3.37249	0.441777	7.63393	2.2771e-14	1.28867e-10	GC_rich	Low_complexity	Low_complexity	chr1	60098515	60098538
184.05	1.95043	0.320654	6.08268	1.18188e-09	1.49699e-06	C-rich	Low_complexity	Low_complexity	chr1	60180529	60180593
60.229	2.38737	0.415073	5.75169	8.83565e-09	9.11645e-06	(CGGGG)n	Simple_repeat	Simple_repeat	chr1	60180622	60180809
22.3886	2.73366	0.635909	4.29882	1.71712e-05	0.00815443	(GGA)n	Simple_repeat	Simple_repeat	chr1	60409757	60409795
61.1844	2.4226	0.417881	5.79734	6.73732e-09	7.15802e-06	MamGypLTR1b	Gypsy	LTR	chr1	60579958	60580177
71.589	1.83336	0.366559	5.00155	5.68704e-07	0.000382962	MER21C	ERVL	LTR	chr1	60865213	60865654
47.8998	2.60374	0.444198	5.86167	4.58247e-09	5.06404e-06	GC_rich	Low_complexity	Low_complexity	chr1	61638891	61638917
31.1189	2.69806	0.537397	5.02061	5.15087e-07	0.000349745	ID4	ID	SINE	chr1	62229190	62229267
97.7708	1.93049	0.342559	5.63549	1.74562e-08	1.67498e-05	L2	L2	LINE	chr1	62283818	62283984
37.7435	1.7517	0.451357	3.88097	0.000104043	0.0399826	RLTR44C	ERVK	LTR	chr1	62414639	62415087
68.7869	1.48557	0.370761	4.00683	6.15399e-05	0.0252072	RMER10A	ERVL	LTR	chr1	62679472	62679894
84.3282	2.29981	0.376686	6.10537	1.02561e-09	1.3175e-06	(CAG)n	Simple_repeat	Simple_repeat	chr1	62703536	62703582
21.8472	2.82116	0.634796	4.44419	8.82228e-06	0.00449826	GC_rich	Low_complexity	Low_complexity	chr1	63113953	63114042
41.8685	3.42072	0.521328	6.56154	5.32552e-11	9.66484e-08	GC_rich	Low_complexity	Low_complexity	chr1	63114076	63114171
24.9507	5.11651	0.943524	5.42277	5.86838e-08	4.96842e-05	(T)n	Simple_repeat	Simple_repeat	chr1	63114371	63114404
29.4697	2.09461	0.516153	4.05811	4.94706e-05	0.0208043	ERVB7_1-LTR_MM	ERVK	LTR	chr1	63129817	63130139
35.587	2.76439	0.516503	5.35213	8.69234e-08	7.06316e-05	GA-rich	Low_complexity	Low_complexity	chr1	64121171	64121235
179.404	2.06107	0.324043	6.3605	2.01094e-10	3.09114e-07	C-rich	Low_complexity	Low_complexity	chr1	64121484	64121607
166.785	2.48828	0.32619	7.6283	2.37866e-14	1.33886e-10	GC_rich	Low_complexity	Low_complexity	chr1	64122346	64122383
182.896	1.87139	0.313861	5.96249	2.4842e-09	2.91322e-06	MTEa	ERVL-MaLR	LTR	chr1	64189551	64189879
22.969	2.5782	0.600356	4.29446	1.7512e-05	0.00830017	CT-rich	Low_complexity	Low_complexity	chr1	64198858	64198922
31.758	2.76278	0.557886	4.95224	7.33655e-07	0.000481262	ID_B1	B4	SINE	chr1	64199064	64199194
117.598	2.17354	0.348635	6.23444	4.53404e-10	6.41265e-07	L1M4b	L1	LINE	chr1	64295270	64295614
61.1964	1.85095	0.381521	4.85151	1.22524e-06	0.000764203	L1M4b	L1	LINE	chr1	64295885	64296031
74.3075	3.14419	0.40766	7.71277	1.23121e-14	7.6896e-11	MIR3	MIR	SINE	chr1	64301543	64301691
18.4311	3.5186	0.801169	4.39183	1.124e-05	0.00558048	(G)n	Simple_repeat	Simple_repeat	chr1	64303097	64303128
16.9654	3.30774	0.767419	4.31022	1.63095e-05	0.00778162	B1_Mur4	Alu	SINE	chr1	64303397	64303530
42.434	1.72525	0.438659	3.93301	8.389e-05	0.0330628	AmnSINE1	Deu	SINE	chr1	64374791	64374882
100.409	2.01585	0.344342	5.8542	4.79318e-09	5.27587e-06	Tigger15a	TcMar-Tigger	DNA	chr1	64482254	64482461
85.8382	2.6872	0.384116	6.99579	2.63764e-12	7.12893e-09	L2	L2	LINE	chr1	64530676	64531034
20.4434	2.64355	0.647412	4.08327	4.44072e-05	0.0189334	RSINE1	B4	SINE	chr1	64531664	64531794
31.2187	3.17641	0.572824	5.54517	2.93663e-08	2.66763e-05	G-rich	Low_complexity	Low_complexity	chr1	64533267	64533332
18.2283	2.70008	0.696993	3.8739	0.000107107	0.0409862	L1MB8	L1	LINE	chr1	64616080	64616207
114.467	2.41041	0.35418	6.80562	1.00612e-11	2.27199e-08	G-rich	Low_complexity	Low_complexity	chr1	64690937	64691052
77.4064	2.16641	0.375861	5.76387	8.22092e-09	8.54671e-06	(CCCCG)n	Simple_repeat	Simple_repeat	chr1	64737790	64737852
69.9892	2.10216	0.375573	5.59721	2.17826e-08	2.04533e-05	GC_rich	Low_complexity	Low_complexity	chr1	64737905	64737926
52.2957	2.46175	0.421055	5.84661	5.01678e-09	5.49147e-06	PB1D10	Alu	SINE	chr1	64927686	64927766
79.9689	2.30411	0.367187	6.27502	3.49596e-10	5.08449e-07	LTR79	ERVL	LTR	chr1	64928109	64928215
82.8017	2.52697	0.388651	6.5019	7.93141e-11	1.36271e-07	G-rich	Low_complexity	Low_complexity	chr1	65186780	65186861
30.5362	1.978	0.498527	3.96768	7.25752e-05	0.0291531	(CGGGG)n	Simple_repeat	Simple_repeat	chr1	66175196	66175307
56.236	2.24993	0.403555	5.57527	2.47151e-08	2.29115e-05	MIR	MIR	SINE	chr1	66816090	66816277
97.7073	2.87069	0.389223	7.37545	1.63793e-13	6.82674e-10	GC_rich	Low_complexity	Low_complexity	chr1	66816949	66816970
95.9824	2.95845	0.374872	7.89189	2.97635e-15	2.44291e-11	GC_rich	Low_complexity	Low_complexity	chr1	66817296	66817326
39.2804	2.73801	0.496543	5.51415	3.50465e-08	3.13097e-05	GC_rich	Low_complexity	Low_complexity	chr1	66817618	66817639
54.7907	2.8732	0.438853	6.54707	5.86759e-11	1.0502e-07	GC_rich	Low_complexity	Low_complexity	chr1	66817691	66817715
160.321	3.31228	0.350733	9.4439	3.59174e-21	7.11431e-16	G-rich	Low_complexity	Low_complexity	chr1	66863172	66863342
29.6773	4.27996	1.01718	4.20767	2.58018e-05	0.0117082	G-rich	Low_complexity	Low_complexity	chr1	69687332	69687405
73.8547	2.59764	0.388006	6.69484	2.15907e-11	4.40233e-08	(CCGCG)n	Simple_repeat	Simple_repeat	chr1	69687555	69687667
30.3489	2.82652	0.554154	5.1006	3.38579e-07	0.000239677	G-rich	Low_complexity	Low_complexity	chr1	72212112	72212213
65.9293	3.21642	0.438269	7.33893	2.15312e-13	8.49716e-10	U2	snRNA	snRNA	chr1	72226239	72226426
65.5371	3.04771	0.442383	6.88929	5.60699e-12	1.37111e-08	U2	snRNA	snRNA	chr1	72236945	72237132
123.504	3.29688	0.375815	8.77261	1.74571e-18	7.56395e-14	U2	snRNA	snRNA	chr1	72244212	72244397
18.2027	3.11737	0.738292	4.22241	2.41709e-05	0.0110581	B1_Mus2	Alu	SINE	chr1	72244488	72244576
139.303	3.30282	0.361791	9.12909	6.90771e-20	6.38512e-15	U2	snRNA	snRNA	chr1	72255007	72255194
46.0405	2.25867	0.435036	5.19192	2.08133e-07	0.000154377	MIR	MIR	SINE	chr1	74227263	74227457
143.691	2.91156	0.351144	8.29164	1.11697e-16	1.72942e-12	G-rich	Low_complexity	Low_complexity	chr1	74236418	74236543
40.0635	2.76639	0.482226	5.73671	9.65343e-09	9.88772e-06	C-rich	Low_complexity	Low_complexity	chr1	74236670	74236730
36.0649	2.69072	0.504756	5.33074	9.78156e-08	7.84101e-05	AmnSINE1	Deu	SINE	chr1	74249096	74249158
79.1776	2.58854	0.386635	6.69506	2.15583e-11	4.40005e-08	(GGCTG)n	Simple_repeat	Simple_repeat	chr1	74304172	74304200
34.4104	2.14987	0.520016	4.13424	3.56129e-05	0.0155726	GA-rich	Low_complexity	Low_complexity	chr1	74368598	74368707
43.0337	3.49524	0.525767	6.64789	2.97316e-11	5.8034e-08	C-rich	Low_complexity	Low_complexity	chr1	74391719	74391823
48.2291	2.44941	0.434886	5.63231	1.77816e-08	1.70423e-05	GC_rich	Low_complexity	Low_complexity	chr1	74392031	74392073
39.6807	2.07081	0.462219	4.48015	7.45896e-06	0.00386823	RSINE1	B4	SINE	chr1	74397126	74397223
44.0167	2.80348	0.473713	5.9181	3.25676e-09	3.71516e-06	(CGGGG)n	Simple_repeat	Simple_repeat	chr1	74397306	74397326
64.3238	2.37109	0.399321	5.93781	2.88858e-09	3.3323e-06	(TG)n	Simple_repeat	Simple_repeat	chr1	74397809	74397840
22.0166	2.41346	0.60466	3.99143	6.56769e-05	0.0266758	B3	B2	SINE	chr1	74398267	74398450
191.352	2.22513	0.319827	6.95731	3.46836e-12	9.02807e-09	GC_rich	Low_complexity	Low_complexity	chr1	74505945	74505968
25.9166	3.20015	0.641104	4.99163	5.98717e-07	0.000400514	C-rich	Low_complexity	Low_complexity	chr1	74661595	74661643
23.0991	2.6415	0.60568	4.36121	1.29343e-05	0.00632582	tRNA-Gly-GGY	tRNA	tRNA	chr1	74816746	74816817
48.8415	3.27276	0.477467	6.85443	7.1598e-12	1.70278e-08	GC_rich	Low_complexity	Low_complexity	chr1	75142795	75142818
43.9436	2.80379	0.46822	5.98819	2.12192e-09	2.52091e-06	(CGG)n	Simple_repeat	Simple_repeat	chr1	75142841	75142901
30.8133	2.32389	0.512443	4.53493	5.76227e-06	0.00307373	GC_rich	Low_complexity	Low_complexity	chr1	75191767	75191791
43.9106	1.89178	0.440669	4.29296	1.76304e-05	0.00835154	(CA)n	Simple_repeat	Simple_repeat	chr1	75251481	75251536
24.146	2.25917	0.571678	3.95182	7.75593e-05	0.0309037	B1_Mur4	Alu	SINE	chr1	78489305	78489452
30.9935	2.27332	0.514469	4.41877	9.92662e-06	0.0049946	ID_B1	B4	SINE	chr1	79757667	79757806
14.0611	3.23195	0.828253	3.90213	9.53511e-05	0.036998	(CAAAAA)n	Simple_repeat	Simple_repeat	chr1	79761888	79761917
26.5952	2.43515	0.578197	4.21163	2.53536e-05	0.011532	GC_rich	Low_complexity	Low_complexity	chr1	80340033	80340100
18.8225	2.75935	0.673715	4.09572	4.20851e-05	0.0180805	(TCC)n	Simple_repeat	Simple_repeat	chr1	80340653	80340682
74.7358	2.36506	0.382371	6.18524	6.20074e-10	8.42611e-07	(CGGGG)n	Simple_repeat	Simple_repeat	chr1	80340820	80340923
23.3783	2.75358	0.62221	4.42548	9.62275e-06	0.0048617	ID4	ID	SINE	chr1	80659839	80659917
37.17	2.91831	0.508886	5.73469	9.76902e-09	9.98398e-06	B1F	Alu	SINE	chr1	80664633	80664763
49.2424	1.78123	0.412523	4.3179	1.57524e-05	0.00754913	MTE2a	ERVL-MaLR	LTR	chr1	80670424	80670853
17.1712	2.68552	0.698295	3.84582	0.000120149	0.0454087	C-rich	Low_complexity	Low_complexity	chr1	84213397	84213485
67.566	2.7184	0.404671	6.71756	1.84798e-11	3.86077e-08	MIRb	MIR	SINE	chr1	84217952	84218068
79.056	2.12341	0.36395	5.83434	5.40038e-09	5.86812e-06	L1_Mus1	L1	LINE	chr1	84245188	84245593
43.7196	1.92554	0.45976	4.18814	2.81246e-05	0.0126348	Lx8	L1	LINE	chr1	84251255	84251642
75.1609	2.30453	0.376188	6.12601	9.01077e-10	1.17201e-06	GC_rich	Low_complexity	Low_complexity	chr1	84284617	84284670
16.2052	2.8694	0.731218	3.92413	8.70422e-05	0.0341434	Lx5c	L1	LINE	chr1	84318822	84318900
30.839	2.24681	0.525123	4.27863	1.88049e-05	0.00884343	ORR1C2	ERVL-MaLR	LTR	chr1	84426880	84427064
60.6419	2.79706	0.426446	6.559	5.41694e-11	9.80372e-08	MLT1D	ERVL-MaLR	LTR	chr1	84935683	84935993
116.919	2.2679	0.341279	6.64531	3.02588e-11	5.89801e-08	RLTR53B_Mm	ERVK	LTR	chr1	85703193	85703585
94.93	2.12111	0.351297	6.03796	1.56075e-09	1.91449e-06	MER34A	ERV1	LTR	chr1	85735984	85736253
61.0705	2.67734	0.419759	6.37828	1.7909e-10	2.79002e-07	GC_rich	Low_complexity	Low_complexity	chr1	85793634	85793665
29.2043	2.14411	0.52599	4.07632	4.57537e-05	0.0194418	MT2B2	ERVL	LTR	chr1	86064218	86064328
20.1103	2.73433	0.666567	4.10211	4.094e-05	0.0176231	RSINE1	B4	SINE	chr1	86154388	86154480
171.571	1.48205	0.331285	4.47364	7.69001e-06	0.00397157	MER58B	hAT-Charlie	DNA	chr1	86214467	86214684
42.1603	2.05438	0.443458	4.63263	3.61058e-06	0.00201996	MTD	ERVL-MaLR	LTR	chr1	86215248	86215555
22.4154	3.80474	0.783044	4.85891	1.18033e-06	0.000739185	B3	B2	SINE	chr1	86229885	86230087
27.1992	2.06564	0.532772	3.87716	0.000105684	0.0405011	URR1A	hAT-Charlie	DNA	chr1	86233056	86233227
67.3114	1.74193	0.385842	4.51461	6.34325e-06	0.00334709	B4A	B4	SINE	chr1	86406653	86406960
39.9153	1.76346	0.437647	4.02941	5.59162e-05	0.0231085	ORR1A4	ERVL-MaLR	LTR	chr1	86430231	86430507
30.4475	2.33311	0.518905	4.49622	6.91734e-06	0.00361971	B1F	Alu	SINE	chr1	86441282	86441401
121.997	2.0651	0.343765	6.00731	1.8863e-09	2.26965e-06	(CA)n	Simple_repeat	Simple_repeat	chr1	86441485	86441616
76.1734	2.61864	0.419738	6.23875	4.41069e-10	6.25095e-07	GC_rich	Low_complexity	Low_complexity	chr1	86442590	86442618
268.236	2.49554	0.33643	7.41772	1.19155e-13	5.22268e-10	G-rich	Low_complexity	Low_complexity	chr1	86487422	86487470
44.1503	1.88372	0.475141	3.96456	7.35319e-05	0.0295033	(CA)n	Simple_repeat	Simple_repeat	chr1	86501550	86501597
282.309	2.40958	0.356705	6.75513	1.42712e-11	3.06621e-08	(CCCCCT)n	Simple_repeat	Simple_repeat	chr1	86526332	86526365
39.5144	2.47995	0.471741	5.25703	1.46401e-07	0.000112604	GC_rich	Low_complexity	Low_complexity	chr1	86527261	86527289
51.7581	2.75691	0.444683	6.19972	5.65652e-10	7.78063e-07	GC_rich	Low_complexity	Low_complexity	chr1	87214077	87214099
60.3585	2.7682	0.431939	6.40877	1.46695e-10	2.34237e-07	GC_rich	Low_complexity	Low_complexity	chr1	87214211	87214256
138.363	2.34719	0.331116	7.0887	1.35373e-12	4.05978e-09	GC_rich	Low_complexity	Low_complexity	chr1	87326968	87326999
87.3259	2.09305	0.35844	5.83933	5.24099e-09	5.71734e-06	L1MB7	L1	LINE	chr1	87625009	87625521
49.2115	1.62223	0.420874	3.85443	0.000116	0.0439685	B4	B4	SINE	chr1	87626894	87627128
149.216	2.10311	0.343349	6.1253	9.05153e-10	1.17657e-06	MLT1M	ERVL-MaLR	LTR	chr1	87637580	87637872
14.6713	3.46276	0.855967	4.04543	5.22264e-05	0.0217784	RLTR20A4	ERVK	LTR	chr1	87638234	87638298
92.6406	2.23865	0.395386	5.66193	1.49684e-08	1.46363e-05	ID_B1	B4	SINE	chr1	87657957	87658073
36.4955	1.89929	0.466994	4.06706	4.761e-05	0.0201141	LTR33	ERVL	LTR	chr1	87659575	87659702
58.5206	1.80271	0.395189	4.56163	5.07583e-06	0.00274233	(GA)n	Simple_repeat	Simple_repeat	chr1	87829870	87829924
34.8845	1.87562	0.484075	3.87464	0.000106783	0.040873	L2b	L2	LINE	chr1	87852844	87852910
71.2293	2.34378	0.384129	6.10153	1.05059e-09	1.34737e-06	(CCCCG)n	Simple_repeat	Simple_repeat	chr1	87853207	87853284
21.5701	2.57608	0.637777	4.03916	5.36433e-05	0.0222865	L1MB7	L1	LINE	chr1	87856982	87857461
74.849	2.45876	0.39368	6.24557	4.22244e-10	6.02315e-07	RLTR14_RN	ERV1	LTR	chr1	87866693	87867059
43.2691	2.08324	0.458679	4.54182	5.57709e-06	0.00298485	MIR	MIR	SINE	chr1	87934977	87935179
39.3841	2.73959	0.483305	5.66844	1.441e-08	1.416e-05	L1M4	L1	LINE	chr1	88094321	88094368
53.9329	2.34846	0.423358	5.54722	2.90249e-08	2.63892e-05	MLT1A0	ERVL-MaLR	LTR	chr1	88509933	88510276
62.8108	1.81395	0.396482	4.5751	4.75997e-06	0.00258917	RMER20B	ERVK	LTR	chr1	88567256	88567491
28.4493	2.07007	0.526561	3.9313	8.44873e-05	0.0332793	(GA)n	Simple_repeat	Simple_repeat	chr1	88589216	88589248
69.1116	1.78421	0.369923	4.82321	1.41269e-06	0.000867076	MLT1D	ERVL-MaLR	LTR	chr1	88652622	88653054
33.4173	3.5024	0.603481	5.80365	6.48854e-09	6.92037e-06	B2_Mm2	B2	SINE	chr1	88705236	88705413
293.067	2.73879	0.317389	8.62914	6.18157e-18	1.85864e-13	C-rich	Low_complexity	Low_complexity	chr1	89070251	89070433
147.734	3.01234	0.357272	8.43149	3.41283e-17	6.79228e-13	GC_rich	Low_complexity	Low_complexity	chr1	89454739	89454781
26.6808	2.43411	0.555771	4.3797	1.18843e-05	0.00586678	GC_rich	Low_complexity	Low_complexity	chr1	89581447	89581484
67.7148	1.92122	0.387302	4.96053	7.0302e-07	0.000463707	MLT1B	ERVL-MaLR	LTR	chr1	90373490	90373701
46.5869	1.82305	0.459256	3.96958	7.19995e-05	0.0289555	LTR16E2	ERVL	LTR	chr1	90697226	90697300
26.4627	2.09792	0.542859	3.86458	0.000111281	0.0423806	L1MB5	L1	LINE	chr1	90925906	90926522
30.3074	2.33441	0.528553	4.4166	1.00267e-05	0.00503642	(GA)n	Simple_repeat	Simple_repeat	chr1	91046466	91046510
117.023	3.07828	0.392528	7.8422	4.42716e-15	3.3789e-11	GC_rich	Low_complexity	Low_complexity	chr1	91053412	91053459
23.6643	2.72227	0.633014	4.30048	1.70425e-05	0.00810164	RMER6B	ERVK	LTR	chr1	91235401	91235873
33.894	3.34173	0.567336	5.89022	3.85685e-09	4.32537e-06	(CGG)n	Simple_repeat	Simple_repeat	chr1	91398744	91398766
43.547	2.3602	0.458512	5.14751	2.63961e-07	0.000191516	GC_rich	Low_complexity	Low_complexity	chr1	91398829	91398850
53.9053	2.19008	0.406861	5.38289	7.33007e-08	6.05799e-05	(TCCA)n	Simple_repeat	Simple_repeat	chr1	91413522	91413589
41.4617	1.97739	0.472346	4.18631	2.83523e-05	0.0127206	(TG)n	Simple_repeat	Simple_repeat	chr1	91414383	91414422
36.8339	2.28307	0.476383	4.7925	1.64716e-06	0.000998277	(CCGCG)n	Simple_repeat	Simple_repeat	chr1	91459123	91459195
129.755	2.75018	0.350986	7.8356	4.66627e-15	3.50354e-11	GC_rich	Low_complexity	Low_complexity	chr1	91459510	91459531
55.4177	2.69571	0.444994	6.05785	1.37953e-09	1.71856e-06	(CGG)n	Simple_repeat	Simple_repeat	chr1	92180092	92180217
162.798	2.10441	0.337301	6.23898	4.40426e-10	6.24397e-07	GC_rich	Low_complexity	Low_complexity	chr1	92180924	92180965
26.2864	2.23029	0.553482	4.02957	5.58796e-05	0.0230956	MIR3	MIR	SINE	chr1	92708405	92708468
60.2525	3.05547	0.434914	7.02546	2.13362e-12	5.98281e-09	GC_rich	Low_complexity	Low_complexity	chr1	92907194	92907215
36.7255	2.82316	0.50822	5.555	2.7761e-08	2.53844e-05	GC_rich	Low_complexity	Low_complexity	chr1	92910770	92910817
29.485	2.12115	0.548006	3.87067	0.000108537	0.0414417	MER3	hAT-Charlie	DNA	chr1	93365913	93366084
38.1232	1.81872	0.466213	3.90106	9.57734e-05	0.037148	(TGG)n	Simple_repeat	Simple_repeat	chr1	93401682	93401734
66.4548	2.21125	0.401393	5.50894	3.61005e-08	3.20996e-05	RSINE1	B4	SINE	chr1	93411209	93411369
24.4054	3.21539	0.647399	4.96663	6.81264e-07	0.00045102	GC_rich	Low_complexity	Low_complexity	chr1	93445651	93445673
32.1531	2.8727	0.537533	5.34423	9.07998e-08	7.33943e-05	GC_rich	Low_complexity	Low_complexity	chr1	93445717	93445738
105.353	2.41572	0.350147	6.89918	5.23046e-12	1.29502e-08	G-rich	Low_complexity	Low_complexity	chr1	93512057	93512217
30.1035	2.18305	0.515079	4.23827	2.25244e-05	0.010379	MIR	MIR	SINE	chr1	93636203	93636247
36.8976	1.74979	0.453918	3.85486	0.000115797	0.0438994	(CA)n	Simple_repeat	Simple_repeat	chr1	93669005	93669033
50.0847	2.45026	0.43772	5.59779	2.171e-08	2.04031e-05	GC_rich	Low_complexity	Low_complexity	chr1	93754400	93754453
161.3	2.76906	0.333492	8.30324	1.01314e-16	1.61327e-12	GC_rich	Low_complexity	Low_complexity	chr1	93754833	93754866
115.728	2.22698	0.340398	6.54227	6.05934e-11	1.07941e-07	GC_rich	Low_complexity	Low_complexity	chr1	93803928	93803951
71.633	2.83539	0.397936	7.12523	1.0391e-12	3.23033e-09	GC_rich	Low_complexity	Low_complexity	chr1	93804056	93804101
69.9774	2.48753	0.390291	6.37354	1.84716e-10	2.86265e-07	GC_rich	Low_complexity	Low_complexity	chr1	93804207	93804244
59.7527	2.44163	0.410839	5.94305	2.79769e-09	3.23974e-06	Tigger8	TcMar-Tigger	DNA	chr1	94053524	94053639
55.2828	2.30471	0.417434	5.52114	3.36813e-08	3.02264e-05	MTC	ERVL-MaLR	LTR	chr1	94055778	94056174
87.7386	2.87843	0.386996	7.43787	1.02321e-13	4.58631e-10	C-rich	Low_complexity	Low_complexity	chr1	97661349	97661397
170.084	2.88771	0.335714	8.60169	7.85515e-18	2.25096e-13	C-rich	Low_complexity	Low_complexity	chr1	97662005	97662051
31.9675	2.12854	0.505866	4.20771	2.57972e-05	0.0117081	(CCCCG)n	Simple_repeat	Simple_repeat	chr1	98095401	98095476
271.407	1.56075	0.387281	4.03003	5.57706e-05	0.0230574	L1Md_F2	L1	LINE	chr1	100176975	100182358
22.2082	3.5359	0.711409	4.97028	6.68578e-07	0.000443468	L3	CR1	LINE	chr1	105747331	105747542
21.1147	3.51876	0.72174	4.87538	1.08599e-06	0.00068557	MIRb	MIR	SINE	chr1	105752235	105752377
55.2484	2.79131	0.430272	6.48732	8.73753e-11	1.48344e-07	(CGGGG)n	Simple_repeat	Simple_repeat	chr1	105780619	105780702
16.0238	3.70458	0.843725	4.39075	1.1296e-05	0.00560565	(A)n	Simple_repeat	Simple_repeat	chr1	105786985	105787011
39.7836	2.23031	0.470406	4.74124	2.12414e-06	0.00125308	B4A	B4	SINE	chr1	105787392	105787661
191.834	3.32317	0.345728	9.61208	7.10966e-22	2.27485e-16	GC_rich	Low_complexity	Low_complexity	chr1	105990623	105990686
14.8832	3.75568	0.902872	4.1597	3.18661e-05	0.0141055	GC_rich	Low_complexity	Low_complexity	chr1	106172115	106172291
19.8656	2.71673	0.652236	4.16525	3.11012e-05	0.0138065	(TCG)n	Simple_repeat	Simple_repeat	chr1	106172336	106172384
58.9707	1.7775	0.392245	4.53161	5.85353e-06	0.00311716	MTEb	ERVL-MaLR	LTR	chr1	106369462	106369798
36.3027	2.12512	0.499387	4.25545	2.0863e-05	0.00970052	ORR1F	ERVL-MaLR	LTR	chr1	106695926	106696168
55.8702	3.32717	0.476138	6.98784	2.79157e-12	7.46252e-09	GC_rich	Low_complexity	Low_complexity	chr1	106714438	106714531
20.9627	2.47874	0.620679	3.99359	6.50791e-05	0.0264873	B1_Mm	Alu	SINE	chr1	106760265	106760391
55.0207	2.49001	0.418396	5.95133	2.65968e-09	3.09584e-06	L1MD3	L1	LINE	chr1	106796790	106797012
43.6425	4.88317	1.14914	4.24941	2.14335e-05	0.00993579	G-rich	Low_complexity	Low_complexity	chr1	107687445	107687664
107.62	2.4281	0.348104	6.97522	3.05386e-12	8.06009e-09	GC_rich	Low_complexity	Low_complexity	chr1	111865000	111865031
47.0962	2.92229	0.474074	6.16421	7.08353e-10	9.51077e-07	(T)n	Simple_repeat	Simple_repeat	chr1	118389402	118389429
108.079	1.75548	0.334967	5.24074	1.59935e-07	0.000121976	RLTR26B_MM	ERVK	LTR	chr1	119492136	119492815
131.452	2.2893	0.375597	6.0951	1.09372e-09	1.39638e-06	ID_B1	B4	SINE	chr1	119498800	119499021
129.255	1.9865	0.361146	5.50053	3.78642e-08	3.34724e-05	(CCCCG)n	Simple_repeat	Simple_repeat	chr1	119526031	119526104
91.8654	2.86327	0.375839	7.61834	2.56956e-14	1.427e-10	(TCC)n	Simple_repeat	Simple_repeat	chr1	119837392	119837468
31.7921	1.97792	0.495755	3.98971	6.6154e-05	0.026846	PB1D9	Alu	SINE	chr1	120075868	120075957
53.254	2.60053	0.428807	6.06458	1.32299e-09	1.65655e-06	RMER17C2	ERVK	LTR	chr1	120099809	120099862
74.737	2.37356	0.381693	6.2185	5.01928e-10	7.00603e-07	B1_Mur1	Alu	SINE	chr1	121328287	121328424
40.1532	3.26912	0.840754	3.88832	0.000100942	0.038906	A-rich	Low_complexity	Low_complexity	chr1	121430814	121430943
169.897	1.77173	0.328069	5.40048	6.64612e-08	5.54674e-05	MTD	ERVL-MaLR	LTR	chr1	121440437	121440798
62.8851	1.74014	0.393529	4.42189	9.784e-06	0.00493538	MTE2a	ERVL-MaLR	LTR	chr1	121463917	121464283
272.09	2.01519	0.310583	6.48842	8.6742e-11	1.4757e-07	MTE2b	ERVL-MaLR	LTR	chr1	121478356	121478768
31.4442	1.96186	0.499384	3.92857	8.54527e-05	0.0335865	MTD	ERVL-MaLR	LTR	chr1	121508739	121509010
75.3088	2.41171	0.376827	6.40004	1.5534e-10	2.46809e-07	(GGGA)n	Simple_repeat	Simple_repeat	chr1	125435432	125435457
349.836	1.71382	0.322999	5.30595	1.12087e-07	8.85192e-05	C-rich	Low_complexity	Low_complexity	chr1	125435543	125435658
171.133	2.22367	0.35572	6.25118	4.0736e-10	5.82682e-07	GC_rich	Low_complexity	Low_complexity	chr1	125561003	125561035
84.8941	2.1792	0.367248	5.93387	2.9587e-09	3.40345e-06	(TG)n	Simple_repeat	Simple_repeat	chr1	127206613	127206660
22.5906	2.74772	0.631236	4.35291	1.3434e-05	0.00654097	ID_B1	B4	SINE	chr1	127240433	127240570
90.3174	2.44291	0.369065	6.61919	3.61173e-11	6.84741e-08	MTE2a	ERVL-MaLR	LTR	chr1	127242596	127242997
47.2343	2.3039	0.431785	5.33575	9.51525e-08	7.64668e-05	RMER5	ERV1	LTR	chr1	127270108	127270585
22.138	2.98299	0.682786	4.36885	1.24903e-05	0.00613753	PB1D7	Alu	SINE	chr1	127271101	127271221
38.5351	1.72293	0.445076	3.8711	0.000108347	0.0413884	MLTR14	ERV1	LTR	chr1	127855282	127855793
54.1616	2.1778	0.42216	5.1587	2.48677e-07	0.000181503	GC_rich	Low_complexity	Low_complexity	chr1	131097553	131097617
33.408	3.43058	0.582625	5.88815	3.90545e-09	4.37045e-06	A-rich	Low_complexity	Low_complexity	chr1	131174251	131174296
51.2753	2.30506	0.446142	5.16666	2.38319e-07	0.000174586	MIR3	MIR	SINE	chr1	131188682	131188773
22.9384	2.5765	0.600895	4.28777	1.80477e-05	0.00853365	(CGGGG)n	Simple_repeat	Simple_repeat	chr1	131245222	131245246
21.101	2.58578	0.634939	4.07249	4.65132e-05	0.0197181	B3A	B2	SINE	chr1	131339938	131340115
30.2488	2.50577	0.562755	4.45268	8.48051e-06	0.00433996	MER81	hAT-Blackjack	DNA	chr1	131361019	131361086
73.6094	2.93352	0.402487	7.2885	3.13426e-13	1.16925e-09	LTR16D	ERVL	LTR	chr1	131431925	131431999
72.133	2.06354	0.383081	5.38668	7.177e-08	5.94448e-05	ORR1F	ERVL-MaLR	LTR	chr1	131434761	131435098
86.0587	2.00971	0.376315	5.3405	9.26891e-08	7.47327e-05	L3b	CR1	LINE	chr1	131492319	131492483
43.625	1.91651	0.429249	4.46478	8.01494e-06	0.00412352	(TG)n	Simple_repeat	Simple_repeat	chr1	131525465	131525504
21.0357	2.64498	0.633155	4.17747	2.94776e-05	0.0131639	MTB	ERVL-MaLR	LTR	chr1	131560720	131560921
42.529	3.07705	0.500598	6.14675	7.90885e-10	1.04569e-06	GC_rich	Low_complexity	Low_complexity	chr1	131910633	131910670
56.6788	2.97992	0.447344	6.66136	2.71311e-11	5.38166e-08	GC_rich	Low_complexity	Low_complexity	chr1	131911139	131911160
31.8582	2.45329	0.524261	4.67952	2.87541e-06	0.00164676	L1MB8	L1	LINE	chr1	132010919	132011241
57.9791	2.40492	0.410453	5.85919	4.65143e-09	5.13343e-06	L2	L2	LINE	chr1	132133527	132133824
28.0529	2.40746	0.539941	4.45875	8.24387e-06	0.00422822	MIR	MIR	SINE	chr1	132312423	132312531
84.351	3.01148	0.394101	7.64139	2.14894e-14	1.23122e-10	MIR3	MIR	SINE	chr1	132318724	132318811
22.0364	2.45973	0.604999	4.06568	4.78931e-05	0.0202186	B1_Mur4	Alu	SINE	chr1	132341554	132341708
28.579	2.18452	0.562365	3.88453	0.000102528	0.0394627	(CCCCG)n	Simple_repeat	Simple_repeat	chr1	132391619	132391695
38.2951	2.82061	0.506873	5.56472	2.62568e-08	2.41844e-05	B1_Mus2	Alu	SINE	chr1	133025529	133025649
52.829	2.70866	0.45612	5.93848	2.8768e-09	3.32118e-06	tRNA-Lys-AAA	tRNA	tRNA	chr1	133033961	133034035
20.6887	2.50783	0.63529	3.94753	7.89605e-05	0.0313787	tRNA-Lys-AAA	tRNA	tRNA	chr1	133034326	133034399
27.4347	2.65419	0.567147	4.6799	2.87014e-06	0.00164397	GC_rich	Low_complexity	Low_complexity	chr1	133046205	133046226
26.1988	2.19733	0.567038	3.87511	0.000106577	0.0408072	L2b	L2	LINE	chr1	133129462	133129579
19.6625	2.4708	0.637689	3.87462	0.000106792	0.040873	GC_rich	Low_complexity	Low_complexity	chr1	133423980	133424035
49.6137	1.85458	0.415935	4.45883	8.24089e-06	0.00422721	MIRc	MIR	SINE	chr1	134063939	134064078
96.6925	2.45003	0.363577	6.73868	1.59836e-11	3.38689e-08	MIR	MIR	SINE	chr1	134094401	134094515
104.013	1.48955	0.355074	4.19503	2.72839e-05	0.0123023	(TG)n	Simple_repeat	Simple_repeat	chr1	134194494	134194531
74.5918	2.01891	0.411624	4.90475	9.35463e-07	0.000598357	RMER6A	ERVK	LTR	chr1	134246602	134247350
118.371	1.86694	0.336739	5.54418	2.95333e-08	2.67988e-05	CR1_Mam	CR1	LINE	chr1	134302350	134302856
63.8517	2.98638	0.422679	7.06537	1.60194e-12	4.6859e-09	X7A_LINE	CR1	LINE	chr1	134302945	134303164
134.294	1.91417	0.350806	5.4565	4.85615e-08	4.17949e-05	MTEa	ERVL-MaLR	LTR	chr1	134304613	134304817
62.8705	2.72697	0.418735	6.5124	7.39589e-11	1.28541e-07	L2a	L2	LINE	chr1	134305047	134305238
60.9681	2.6204	0.440799	5.94467	2.77022e-09	3.21456e-06	(CCCCG)n	Simple_repeat	Simple_repeat	chr1	134361675	134361770
114.593	2.93703	0.35839	8.19507	2.50456e-16	3.22534e-12	GC_rich	Low_complexity	Low_complexity	chr1	134415542	134415563
106.249	1.91544	0.369542	5.1833	2.17996e-07	0.000161117	GC_rich	Low_complexity	Low_complexity	chr1	134557028	134557050
69.1222	2.397	0.396242	6.04933	1.45447e-09	1.79951e-06	MLT1G1	ERVL-MaLR	LTR	chr1	134679585	134679872
70.0583	2.50026	0.394721	6.33423	2.38525e-10	3.6013e-07	GC_rich	Low_complexity	Low_complexity	chr1	135146743	135146777
54.1422	2.15553	0.437494	4.92699	8.35081e-07	0.000540717	MLTR31A_MM	ERVK	LTR	chr1	135280588	135281013
20.9677	2.80745	0.645422	4.34979	1.36269e-05	0.00662792	GA-rich	Low_complexity	Low_complexity	chr1	135427669	135427761
32.1383	2.04593	0.494371	4.13846	3.4965e-05	0.0153126	RMER1A	Other	Other	chr1	135430736	135430860
42.2881	1.89866	0.436678	4.34796	1.3741e-05	0.00668027	(TG)n	Simple_repeat	Simple_repeat	chr1	135540556	135540617
63.683	2.31075	0.411808	5.61124	2.00887e-08	1.90602e-05	ORR1B1	ERVL-MaLR	LTR	chr1	135633849	135634225
26.1278	2.78887	0.586657	4.75382	1.99604e-06	0.00118457	GC_rich	Low_complexity	Low_complexity	chr1	135688167	135688193
42.9792	1.71279	0.441457	3.87985	0.000104521	0.0401257	MER5B	hAT-Charlie	DNA	chr1	136117252	136117330
83.5325	1.99255	0.358555	5.55716	2.74207e-08	2.51284e-05	B4A	B4	SINE	chr1	136124527	136124792
63.8655	2.22357	0.393287	5.65382	1.56922e-08	1.52506e-05	MIRb	MIR	SINE	chr1	136126920	136127133
89.7671	2.51155	0.373233	6.72917	1.70633e-11	3.59007e-08	MIR3	MIR	SINE	chr1	136130998	136131097
34.3151	2.21324	0.49127	4.50514	6.63283e-06	0.00348618	L3b	CR1	LINE	chr1	136138316	136138459
35.4539	2.11736	0.506659	4.17906	2.9271e-05	0.013082	L1MA4A	L1	LINE	chr1	136140864	136141259
31.9125	2.13283	0.502634	4.2433	2.20257e-05	0.0101774	MIR	MIR	SINE	chr1	136142792	136142920
27.1312	2.86899	0.614935	4.66551	3.07854e-06	0.00174603	GC_rich	Low_complexity	Low_complexity	chr1	136345575	136345608
88.0075	3.15169	0.393891	8.00141	1.22999e-15	1.20406e-11	GC_rich	Low_complexity	Low_complexity	chr1	136346142	136346168
20.2345	3.58381	0.74338	4.82096	1.42867e-06	0.000876625	L3	CR1	LINE	chr1	138175157	138175246
25.3349	2.35776	0.613948	3.84033	0.000122871	0.0462986	ID_B1	B4	SINE	chr1	138517134	138517244
30.6912	2.95649	0.556215	5.31538	1.06435e-07	8.46019e-05	PB1D7	Alu	SINE	chr1	138542323	138542388
90.9547	1.90832	0.348997	5.46802	4.55084e-08	3.94498e-05	RLTR26_Mus	ERVK	LTR	chr1	138550362	138550697
119.878	2.75089	0.355242	7.74372	9.65521e-15	6.35433e-11	GC_rich	Low_complexity	Low_complexity	chr1	138619496	138619540
131.668	2.87358	0.347089	8.2791	1.24105e-16	1.87037e-12	GC_rich	Low_complexity	Low_complexity	chr1	138856496	138856561
130.265	1.86929	0.378561	4.93789	7.89727e-07	0.000514152	(CGGGG)n	Simple_repeat	Simple_repeat	chr1	138856822	138856910
40.7137	2.51163	0.504484	4.9786	6.40452e-07	0.000426171	(CGGGGG)n	Simple_repeat	Simple_repeat	chr1	138963707	138963736
16.5099	3.48821	0.799759	4.36158	1.29127e-05	0.00631673	(CGGG)n	Simple_repeat	Simple_repeat	chr1	138964026	138964059
25.0758	2.58168	0.584086	4.42004	9.86829e-06	0.00497066	ID4_	ID	SINE	chr1	138973558	138973635
23.0331	2.49303	0.612553	4.06989	4.70345e-05	0.0199067	MTD	ERVL-MaLR	LTR	chr1	139035220	139035558
56.8557	2.3327	0.417183	5.59154	2.25062e-08	2.10847e-05	(CCG)n	Simple_repeat	Simple_repeat	chr1	143702636	143702750
29.0794	2.42975	0.540633	4.49427	6.9809e-06	0.00364609	GC_rich	Low_complexity	Low_complexity	chr1	143702896	143702941
15.462	4.12273	0.933341	4.41718	9.99981e-06	0.00502474	GC_rich	Low_complexity	Low_complexity	chr1	143702960	143702981
45.6619	2.11193	0.438848	4.81244	1.49098e-06	0.000911899	GC_rich	Low_complexity	Low_complexity	chr1	143739761	143739790
148.869	2.4854	0.334408	7.43223	1.06782e-13	4.75554e-10	(CCCCG)n	Simple_repeat	Simple_repeat	chr1	143777029	143777078
67.8067	1.87572	0.410685	4.5673	4.94041e-06	0.00267647	L1_Mus3	L1	LINE	chr1	143915886	143916318
38.839	2.32714	0.494003	4.71077	2.46783e-06	0.00143407	MIRc	MIR	SINE	chr1	143918070	143918179
29.9014	1.97288	0.504466	3.91083	9.19795e-05	0.0358536	ORR1F	ERVL-MaLR	LTR	chr1	143985082	143985202
50.5148	1.79337	0.405987	4.41732	9.99339e-06	0.00502265	L2	L2	LINE	chr1	143999503	143999789
27.7178	2.07166	0.53079	3.90298	9.50148e-05	0.0368985	(CA)n	Simple_repeat	Simple_repeat	chr1	144249288	144249354
145.043	1.85487	0.353957	5.24037	1.60252e-07	0.000122196	L1_Mus3	L1	LINE	chr1	144283750	144286546
23.7609	2.53605	0.612365	4.14141	3.45179e-05	0.0151455	L2a	L2	LINE	chr1	149939967	149940214
22.6694	2.55697	0.616946	4.14456	3.40472e-05	0.0149626	(TG)n	Simple_repeat	Simple_repeat	chr1	149961517	149961607
93.0413	2.53251	0.365533	6.92828	4.25983e-12	1.07977e-08	MLT1H	ERVL-MaLR	LTR	chr1	151250729	151250919
141.997	2.3988	0.335273	7.15477	8.38157e-13	2.68182e-09	MLT1H	ERVL-MaLR	LTR	chr1	151250978	151251123
29.7211	2.01603	0.515383	3.91172	9.16423e-05	0.0357456	MTD	ERVL-MaLR	LTR	chr1	151270797	151271184
52.0433	2.8864	0.451274	6.39612	1.59377e-10	2.52259e-07	PB1D10	Alu	SINE	chr1	151285128	151285247
101.561	2.39747	0.378564	6.33307	2.4033e-10	3.62198e-07	MT2A	ERVL	LTR	chr1	151285309	151285799
39.088	1.89734	0.465732	4.07389	4.62338e-05	0.0196157	PB1D9	Alu	SINE	chr1	151339157	151339259
275.245	2.90306	0.32249	9.00201	2.21616e-19	1.51119e-14	(CGG)n	Simple_repeat	Simple_repeat	chr1	151344458	151344551
51.1314	2.48232	0.430186	5.77033	7.91162e-09	8.25818e-06	(CCCCAG)n	Simple_repeat	Simple_repeat	chr1	151429023	151429077
22.8923	2.82851	0.627229	4.50953	6.49712e-06	0.00342134	GC_rich	Low_complexity	Low_complexity	chr1	151500520	151500569
61.4757	2.57306	0.41203	6.24483	4.24252e-10	6.04765e-07	C-rich	Low_complexity	Low_complexity	chr1	151500617	151500736
168.116	2.59159	0.334319	7.75186	9.05582e-15	5.99812e-11	(CGAG)n	Simple_repeat	Simple_repeat	chr1	151500917	151500944
43.3934	2.27545	0.446318	5.09827	3.42772e-07	0.000242191	L3	CR1	LINE	chr1	151598011	151598343
25.9671	2.72761	0.584065	4.67005	3.01132e-06	0.00171281	(CCTG)n	Simple_repeat	Simple_repeat	chr1	151917989	151918015
75.4445	3.08672	0.408354	7.55895	4.06342e-14	2.09703e-10	GC_rich	Low_complexity	Low_complexity	chr1	152090344	152090438
33.9208	2.2479	0.495439	4.53719	5.70099e-06	0.00304372	L1MEd	L1	LINE	chr1	152528841	152529029
47.1161	3.38194	0.494556	6.83833	8.01207e-12	1.87545e-08	GC_rich	Low_complexity	Low_complexity	chr1	152625129	152625159
68.9423	2.00273	0.374549	5.34705	8.93973e-08	7.23872e-05	RMER10B	ERVL	LTR	chr1	152796701	152797102
22.3432	2.34196	0.607776	3.85332	0.000116525	0.0441513	RSINE1	B4	SINE	chr1	152832389	152832553
39.8926	1.90746	0.449989	4.23891	2.2461e-05	0.0103521	(CA)n	Simple_repeat	Simple_repeat	chr1	152902209	152902238
24.93	3.30658	0.650302	5.08468	3.6824e-07	0.000258386	GC_rich	Low_complexity	Low_complexity	chr1	152902592	152902613
26.8215	2.07068	0.538052	3.84848	0.000118852	0.0449511	G-rich	Low_complexity	Low_complexity	chr1	152902665	152902721
66.8844	2.92709	0.451149	6.48809	8.69331e-11	1.47662e-07	G-rich	Low_complexity	Low_complexity	chr1	152902774	152902838
94.829	2.85672	0.392156	7.28466	3.22487e-13	1.19875e-09	GC_rich	Low_complexity	Low_complexity	chr1	152903005	152903030
27.2201	2.76181	0.572076	4.82769	1.38125e-06	0.000850161	GC_rich	Low_complexity	Low_complexity	chr1	153332490	153332535
64.1826	2.91256	0.454407	6.40958	1.45922e-10	2.3345e-07	GC_rich	Low_complexity	Low_complexity	chr1	153332922	153332944
273.705	2.10143	0.329671	6.37432	1.83772e-10	2.85121e-07	RLTR27	ERVK	LTR	chr1	153414132	153414446
45.3169	2.22175	0.435566	5.10084	3.38151e-07	0.000239455	RSINE1	B4	SINE	chr1	153415110	153415265
31.6021	3.30427	0.575128	5.74527	9.17753e-09	9.43279e-06	C-rich	Low_complexity	Low_complexity	chr1	153425075	153425148
31.8307	1.91164	0.493711	3.87198	0.000107954	0.0412682	B1_Mm	Alu	SINE	chr1	153487859	153487943
54.2616	2.60535	0.429204	6.07018	1.27765e-09	1.60703e-06	MER90	ERV1	LTR	chr1	153749307	153749588
50.0709	2.08241	0.453499	4.59187	4.39288e-06	0.00241061	L1MC3	L1	LINE	chr1	154005910	154006346
34.0161	2.1183	0.485379	4.36422	1.27579e-05	0.00624906	UCON26	Unknown	Unknown	chr1	154016572	154016786
34.3542	2.33929	0.514834	4.54379	5.5253e-06	0.00296094	MER20	hAT-Charlie	DNA	chr1	154089961	154090145
184.105	2.51945	0.334079	7.54147	4.64716e-14	2.34305e-10	L1MB3	L1	LINE	chr1	154097698	154098036
170.047	2.78836	0.336292	8.29149	1.11842e-16	1.72942e-12	MTD-int	ERVL-MaLR	LTR	chr1	154103695	154104786
25.9727	2.30129	0.569183	4.04314	5.27406e-05	0.0219553	MTD	ERVL-MaLR	LTR	chr1	154104786	154105152
154.259	2.05581	0.385058	5.33896	9.34806e-08	7.52995e-05	(TG)n	Simple_repeat	Simple_repeat	chr1	154118105	154118171
114.271	1.97331	0.358302	5.50739	3.64186e-08	3.23272e-05	MIR	MIR	SINE	chr1	154175405	154175612
76.7666	2.37176	0.395405	5.99831	1.99378e-09	2.38449e-06	MIRc	MIR	SINE	chr1	155051193	155051314
71.8053	2.97079	0.40842	7.27386	3.4937e-13	1.2815e-09	GC_rich	Low_complexity	Low_complexity	chr1	155083435	155083472
81.3352	2.20671	0.37299	5.91627	3.29318e-09	3.7519e-06	GC_rich	Low_complexity	Low_complexity	chr1	155083625	155083659
37.5584	3.24757	0.528866	6.14063	8.21946e-10	1.08126e-06	(CAG)n	Simple_repeat	Simple_repeat	chr1	155812728	155812773
89.7237	2.24426	0.356854	6.28902	3.19468e-10	4.69122e-07	(CGG)n	Simple_repeat	Simple_repeat	chr1	155973197	155973230
142.906	2.62424	0.370857	7.07615	1.48215e-12	4.38795e-09	GC_rich	Low_complexity	Low_complexity	chr1	156035661	156035730
27.5739	2.35167	0.556992	4.22208	2.4206e-05	0.0110681	MTD	ERVL-MaLR	LTR	chr1	156537745	156538163
85.4658	2.81802	0.390139	7.22312	5.08066e-13	1.75089e-09	GC_rich	Low_complexity	Low_complexity	chr1	156558683	156558707
26.3502	2.16164	0.564696	3.82797	0.000129203	0.0483775	(GGAA)n	Simple_repeat	Simple_repeat	chr1	156617413	156617449
57.0317	1.95591	0.406438	4.81232	1.49188e-06	0.000912183	RMER17C	ERVK	LTR	chr1	156672771	156673150
240.95	2.4484	0.319908	7.65346	1.95647e-14	1.13501e-10	(CCG)n	Simple_repeat	Simple_repeat	chr1	156718914	156719089
37.6132	2.16905	0.49309	4.39889	1.08804e-05	0.00542009	(CCG)n	Simple_repeat	Simple_repeat	chr1	156939365	156939515
47.2656	2.53399	0.454499	5.57533	2.47055e-08	2.29078e-05	GC_rich	Low_complexity	Low_complexity	chr1	156939618	156939671
68.0078	2.35504	0.385337	6.11163	9.86164e-10	1.27281e-06	RMER16_Mm	ERVK	LTR	chr1	157019572	157019995
55.3854	2.91639	0.441177	6.61046	3.83122e-11	7.21747e-08	GC_rich	Low_complexity	Low_complexity	chr1	157411956	157411977
66.01	1.84103	0.391598	4.70132	2.58483e-06	0.00149434	B2_Mm1a	B2	SINE	chr1	157445380	157445538
48.2149	1.79369	0.415469	4.31726	1.57981e-05	0.00756626	L2b	L2	LINE	chr1	157445635	157445932
44.8109	1.83433	0.42486	4.31751	1.57803e-05	0.00756035	MER5A	hAT-Charlie	DNA	chr1	157446561	157446623
121.023	2.67631	0.346456	7.7248	1.12028e-14	7.1361e-11	GC_rich	Low_complexity	Low_complexity	chr1	159232103	159232134
57.3648	3.00212	0.443693	6.76623	1.32184e-11	2.87117e-08	(CGG)n	Simple_repeat	Simple_repeat	chr1	159232540	159232696
24.4125	2.97975	0.626176	4.75865	1.94888e-06	0.0011594	ID4	ID	SINE	chr1	160212137	160212218
43.1854	1.85946	0.429868	4.32565	1.52081e-05	0.00731062	G-rich	Low_complexity	Low_complexity	chr1	160792851	160792947
106.629	2.84364	0.386394	7.35943	1.84691e-13	7.5465e-10	GA-rich	Low_complexity	Low_complexity	chr1	160906417	160906484
98.5044	2.78297	0.405921	6.85594	7.0846e-12	1.68682e-08	GC_rich	Low_complexity	Low_complexity	chr1	161034543	161034564
28.4521	2.46439	0.55592	4.43299	9.2937e-06	0.00471435	(CGGGG)n	Simple_repeat	Simple_repeat	chr1	161251210	161251247
212.513	2.46345	0.329584	7.47442	7.75442e-14	3.55231e-10	C-rich	Low_complexity	Low_complexity	chr1	161876597	161876703
50.1303	2.1196	0.442647	4.78845	1.68071e-06	0.00101628	(CCG)n	Simple_repeat	Simple_repeat	chr1	163779704	163779746
26.5154	3.25636	0.646757	5.03491	4.78083e-07	0.000326698	PB1D10	Alu	SINE	chr1	163964082	163964188
214.084	2.44154	0.32602	7.48894	6.94311e-14	3.25595e-10	(CGGGG)n	Simple_repeat	Simple_repeat	chr1	164248923	164249039
65.3371	2.6568	0.410164	6.4774	9.33194e-11	1.57408e-07	(CTCGG)n	Simple_repeat	Simple_repeat	chr1	165236673	165236711
26.6836	2.23935	0.548472	4.08289	4.44797e-05	0.018956	GC_rich	Low_complexity	Low_complexity	chr1	165460102	165460126
64.8166	2.46204	0.406052	6.06336	1.33303e-09	1.66862e-06	GC_rich	Low_complexity	Low_complexity	chr1	165460333	165460364
341.873	2.40141	0.378988	6.33637	2.35237e-10	3.56329e-07	PB1D10	Alu	SINE	chr1	165460746	165460857
31.4385	2.5967	0.530029	4.89916	9.62471e-07	0.000613933	GC_rich	Low_complexity	Low_complexity	chr1	165634339	165634360
71.9064	2.60406	0.410955	6.33661	2.34879e-10	3.56177e-07	tRNA-Pro-CCY	tRNA	tRNA	chr1	165641633	165641705
107.37	3.09372	0.372498	8.30533	9.95412e-17	1.59864e-12	tRNA-Pro-CCG	tRNA	tRNA	chr1	165642270	165642342
36.8129	2.06886	0.465269	4.4466	8.72416e-06	0.00445259	MIRc	MIR	SINE	chr1	165675368	165675470
40.5633	2.46652	0.475461	5.18764	2.12978e-07	0.000157632	L1ME3G	L1	LINE	chr1	165681369	165681452
41.9335	2.34076	0.464557	5.03871	4.68688e-07	0.000320911	RLTR20C1_MM	ERVK	LTR	chr1	165697570	165697670
27.1323	2.30588	0.553285	4.16761	3.07809e-05	0.0136804	(TG)n	Simple_repeat	Simple_repeat	chr1	165700830	165700861
142.189	1.79655	0.334771	5.36652	8.02705e-08	6.57782e-05	G-rich	Low_complexity	Low_complexity	chr1	165708094	165708175
32.205	2.01417	0.511589	3.93709	8.24754e-05	0.0325794	GC_rich	Low_complexity	Low_complexity	chr1	166002239	166002317
220.027	2.62827	0.322439	8.15119	3.6035e-16	4.40852e-12	C-rich	Low_complexity	Low_complexity	chr1	166002658	166002742
101.824	3.3842	0.387075	8.74299	2.2702e-18	8.74354e-14	GC_rich	Low_complexity	Low_complexity	chr1	166003427	166003448
65.176	1.8349	0.380168	4.82656	1.38915e-06	0.000854137	MIRb	MIR	SINE	chr1	166105609	166105677
91.4866	2.12196	0.377709	5.61798	1.93205e-08	1.83943e-05	L1MEc	L1	LINE	chr1	166244082	166244832
26.6226	2.63619	0.569202	4.63139	3.63219e-06	0.00202987	GC_rich	Low_complexity	Low_complexity	chr1	166254088	166254109
62.2658	1.79722	0.39459	4.55466	5.24713e-06	0.00282644	L1MC1	L1	LINE	chr1	166338411	166339058
62.007	1.72591	0.380769	4.5327	5.82354e-06	0.00310357	MIR	MIR	SINE	chr1	166346037	166346218
92.2587	1.88535	0.352578	5.34733	8.92593e-08	7.23037e-05	GC_rich	Low_complexity	Low_complexity	chr1	166378967	166379004
282.821	2.89882	0.400016	7.24677	4.26825e-13	1.51614e-09	(CCGAG)n	Simple_repeat	Simple_repeat	chr1	166379159	166379302
34.6859	3.26929	0.563412	5.80267	6.52679e-09	6.95939e-06	GC_rich	Low_complexity	Low_complexity	chr1	166379716	166379752
21.4718	3.37121	0.713829	4.72272	2.32715e-06	0.00136068	MIR	MIR	SINE	chr1	166430417	166430528
33.0539	1.96651	0.48886	4.02265	5.75467e-05	0.0237116	RLTR45	ERVK	LTR	chr1	166516935	166517364
33.3569	2.30796	0.506597	4.55581	5.21844e-06	0.0028139	ORR1E	ERVL-MaLR	LTR	chr1	166793104	166793391
23.2965	3.33467	0.681125	4.89582	9.78946e-07	0.000623485	GC_rich	Low_complexity	Low_complexity	chr1	167285173	167285202
28.0755	2.24755	0.551052	4.07866	4.52954e-05	0.019261	B3	B2	SINE	chr1	167337078	167337263
66.5754	2.90269	0.422719	6.8667	6.57047e-12	1.58161e-08	(CCCCG)n	Simple_repeat	Simple_repeat	chr1	167393828	167393865
52.3372	1.98666	0.423597	4.68997	2.73242e-06	0.00157115	MTD	ERVL-MaLR	LTR	chr1	167491970	167492340
47.4172	2.22326	0.445361	4.99204	5.97454e-07	0.000399927	MLT1J	ERVL-MaLR	LTR	chr1	168238381	168238481
208.881	2.51668	0.342527	7.3474	2.02106e-13	8.06787e-10	CT-rich	Low_complexity	Low_complexity	chr1	168432414	168432473
42.8235	1.81972	0.431376	4.21841	2.46033e-05	0.0112263	MTE2b	ERVL-MaLR	LTR	chr1	169368874	169369190
42.5366	1.83366	0.43499	4.21541	2.49321e-05	0.0113589	L1MEg1	L1	LINE	chr1	170160287	170160736
145.817	3.04613	0.349275	8.72129	2.75041e-18	1.00355e-13	GC_rich	Low_complexity	Low_complexity	chr1	170174831	170174911
51.3067	2.32201	0.421869	5.5041	3.71065e-08	3.28957e-05	MIRb	MIR	SINE	chr1	170466364	170466480
49.4543	1.78617	0.432085	4.13385	3.56744e-05	0.0155953	MLT2C1	ERVL	LTR	chr1	170554353	170554712
56.5526	2.24616	0.405628	5.53749	3.0684e-08	2.77282e-05	(CGG)n	Simple_repeat	Simple_repeat	chr1	170589762	170589794
38.5315	2.57911	0.486247	5.3041	1.13228e-07	8.93188e-05	GC_rich	Low_complexity	Low_complexity	chr1	170589887	170589940
57.4752	1.94214	0.396313	4.90052	9.55821e-07	0.000610065	RMER4B	ERVK	LTR	chr1	170845845	170846360
22.3784	2.64556	0.621884	4.2541	2.09893e-05	0.0097516	ORR1D2	ERVL-MaLR	LTR	chr1	170901747	170901944
30.1114	2.6778	0.546077	4.90371	9.40413e-07	0.000601247	LTR78	ERV1	LTR	chr1	170903533	170903667
28.543	2.71183	0.555033	4.88589	1.02963e-06	0.000652337	B3	B2	SINE	chr1	170924806	170925015
32.6047	2.83997	0.539651	5.26261	1.42023e-07	0.000109622	MLT2B1	ERVL	LTR	chr1	170932017	170932526
19.98	3.3737	0.71571	4.71378	2.43165e-06	0.00141463	RLTR4_Mm	ERV1	LTR	chr1	170941520	170941748
27.6884	3.02582	0.589252	5.13502	2.8211e-07	0.000203654	RLTR4_Mm	ERV1	LTR	chr1	170941750	170942045
21.2388	2.90398	0.651754	4.45564	8.36449e-06	0.0042848	RLTR4_Mm	ERV1	LTR	chr1	170949652	170949880
31.7499	2.72554	0.52965	5.14592	2.66213e-07	0.000193015	RLTR4_Mm	ERV1	LTR	chr1	170949882	170950177
39.4375	2.94108	0.499984	5.88235	4.04484e-09	4.51066e-06	ORR1B2	ERVL-MaLR	LTR	chr1	170992433	170992770
90.624	2.6588	0.376786	7.05653	1.70712e-12	4.94491e-09	MTB	ERVL-MaLR	LTR	chr1	170997005	170997403
96.8943	2.26778	0.360955	6.28274	3.32666e-10	4.86036e-07	MLT1L	ERVL-MaLR	LTR	chr1	170998560	170998600
19.5403	2.90005	0.677501	4.28051	1.86462e-05	0.00878172	MER5A	hAT-Charlie	DNA	chr1	170998600	170998737
31.9972	2.67008	0.527786	5.05902	4.21414e-07	0.000291324	tRNA-Asn-AAC	tRNA	tRNA	chr1	171033941	171034015
20.1951	3.79997	0.784182	4.84578	1.26115e-06	0.000783424	tRNA-Asp-GAY	tRNA	tRNA	chr1	171037028	171037100
55.1401	2.97915	0.443977	6.71016	1.94415e-11	4.03331e-08	tRNA-Gly-GGA	tRNA	tRNA	chr1	171037996	171038068
25.8005	3.64926	0.67312	5.42142	5.9128e-08	5.00094e-05	tRNA-Leu-CTG	tRNA	tRNA	chr1	171038613	171038696
72.6622	3.84036	0.464905	8.26052	1.45037e-16	2.08751e-12	tRNA-Gly-GGY	tRNA	tRNA	chr1	171044984	171045056
21.8865	2.70918	0.6233	4.34651	1.38318e-05	0.00671807	L2a	L2	LINE	chr1	171050975	171051158
29.0734	2.3148	0.546674	4.23433	2.29231e-05	0.0105417	ID_B1	B4	SINE	chr1	171059001	171059137
433.8	2.78548	0.315472	8.82957	1.05075e-18	5.14196e-14	tRNA-Glu-GAG_	tRNA	tRNA	chr1	171064163	171064235
304.738	3.03522	0.342054	8.87352	7.08696e-19	3.93049e-14	(TTGGGG)n	Simple_repeat	Simple_repeat	chr1	171064387	171064458
393.426	2.76724	0.385963	7.1697	7.51605e-13	2.44628e-09	tRNA-Gly-GGA	tRNA	tRNA	chr1	171064698	171064770
331.563	3.27822	0.365417	8.97119	2.93325e-19	1.87708e-14	tRNA-Asp-GAY	tRNA	tRNA	chr1	171065357	171065429
131.545	2.01105	0.346733	5.8	6.63161e-09	7.05849e-06	tRNA-Leu-CTG	tRNA	tRNA	chr1	171065983	171066066
95.6554	1.94223	0.396204	4.9021	9.48187e-07	0.000605626	tRNA-Gly-GGY	tRNA	tRNA	chr1	171066630	171066701
315.138	2.86935	0.336259	8.53316	1.42404e-17	3.50496e-13	tRNA-Glu-GAG_	tRNA	tRNA	chr1	171071791	171071863
100.659	2.32372	0.376377	6.17392	6.66159e-10	8.98776e-07	(TTGGGG)n	Simple_repeat	Simple_repeat	chr1	171072015	171072093
275.99	2.56769	0.656436	3.91157	9.16997e-05	0.0357613	tRNA-Gly-GGA	tRNA	tRNA	chr1	171072333	171072405
54.4062	1.61159	0.412324	3.90855	9.2852e-05	0.0361497	tRNA-Leu-CTG	tRNA	tRNA	chr1	171073618	171073701
95.71	2.2367	0.372623	6.00257	1.9422e-09	2.32882e-06	tRNA-Gly-GGY	tRNA	tRNA	chr1	171074301	171074372
318.983	2.88939	0.335421	8.61421	7.04252e-18	2.09241e-13	tRNA-Glu-GAG_	tRNA	tRNA	chr1	171079405	171079477
102.106	2.44997	0.378875	6.46643	1.00345e-10	1.67694e-07	(TTGGGG)n	Simple_repeat	Simple_repeat	chr1	171079629	171079707
281.99	2.55468	0.647958	3.94266	8.05834e-05	0.0319199	tRNA-Gly-GGA	tRNA	tRNA	chr1	171079947	171080019
66.9918	1.96227	0.41208	4.76186	1.9182e-06	0.00114306	tRNA-Leu-CTG	tRNA	tRNA	chr1	171081232	171081315
91.4449	2.00841	0.388001	5.17628	2.26349e-07	0.000166728	tRNA-Gly-GGY	tRNA	tRNA	chr1	171081875	171081946
31.7925	2.72573	0.539227	5.05488	4.30662e-07	0.000297174	tRNA-Leu-CTG	tRNA	tRNA	chr1	171101837	171101920
40.5246	2.82285	0.486811	5.79865	6.68504e-09	7.11354e-06	tRNA-Asp-GAY	tRNA	tRNA	chr1	171102370	171102442
70.7633	3.07326	0.450893	6.81594	9.36524e-12	2.13688e-08	tRNA-Gly-GGA	tRNA	tRNA	chr1	171102755	171102827
33.341	3.39133	0.571814	5.93083	3.01416e-09	3.45769e-06	tRNA-Glu-GAG_	tRNA	tRNA	chr1	171103042	171103114
79.2336	3.16542	0.420384	7.52983	5.08061e-14	2.51285e-10	tRNA-Val-GTG	tRNA	tRNA	chr1	171111442	171111518
23.4469	2.47434	0.601781	4.11169	3.92771e-05	0.0169882	(CA)n	Simple_repeat	Simple_repeat	chr1	171118339	171118383
15.2767	3.62235	0.86528	4.18633	2.83502e-05	0.0127206	(A)n	Simple_repeat	Simple_repeat	chr1	171231946	171231982
45.7684	2.52039	0.45236	5.57164	2.52349e-08	2.33362e-05	(TC)n	Simple_repeat	Simple_repeat	chr1	171263070	171263184
28.3604	2.10413	0.526951	3.99303	6.52334e-05	0.026532	RMER6A	ERVK	LTR	chr1	171268397	171268877
16.6796	3.11887	0.811035	3.84554	0.000120288	0.0454572	AT_rich	Low_complexity	Low_complexity	chr1	171283485	171283521
59.2232	3.17896	0.440561	7.2157	5.36578e-13	1.83698e-09	(CGG)n	Simple_repeat	Simple_repeat	chr1	171329404	171329439
47.1673	3.06201	0.471945	6.48808	8.69383e-11	1.47662e-07	(CGGGG)n	Simple_repeat	Simple_repeat	chr1	171329502	171329597
32.8509	2.02412	0.484984	4.17358	2.99851e-05	0.0133681	MIRc	MIR	SINE	chr1	171379865	171380006
72.4809	2.19735	0.399429	5.50123	3.77152e-08	3.335e-05	(CA)n	Simple_repeat	Simple_repeat	chr1	171440327	171440405
31.394	3.16879	0.585861	5.40877	6.34598e-08	5.32408e-05	(GCTG)n	Simple_repeat	Simple_repeat	chr1	171442021	171442051
35.909	2.06175	0.470057	4.38617	1.15366e-05	0.00570935	MLT1B	ERVL-MaLR	LTR	chr1	171450126	171450496
28.2646	2.35905	0.576918	4.08906	4.33128e-05	0.0185314	B1F2	Alu	SINE	chr1	171451528	171451654
16.636	2.78131	0.72014	3.86218	0.000112378	0.0427433	L2b	L2	LINE	chr1	171452681	171452764
20.474	2.64592	0.649979	4.07077	4.68575e-05	0.0198439	B1_Mur1	Alu	SINE	chr1	171466703	171466839
59.144	4.95219	0.624805	7.92598	2.26354e-15	1.97557e-11	U5	snRNA	snRNA	chr1	171503046	171503163
19.2673	-2.94374	0.689968	-4.26648	1.98579e-05	0.00927776	BGLII_B	ERVK	LTR	chr1	171541060	171541602
180.606	1.98285	0.325411	6.09338	1.10554e-09	1.4093e-06	RMER19B	ERVK	LTR	chr1	171619091	171619280
26.8633	2.56429	0.587631	4.36377	1.27837e-05	0.00625952	L1MA7	L1	LINE	chr1	171619520	171619840
13.4313	7.23168	1.5769	4.58601	4.51789e-06	0.00247171	AT_rich	Low_complexity	Low_complexity	chr1	171631491	171631519
34.7071	2.13335	0.489895	4.3547	1.33247e-05	0.00649536	(CA)n	Simple_repeat	Simple_repeat	chr1	171631842	171631898
28.0667	2.86823	0.570233	5.02993	4.90654e-07	0.00033441	G-rich	Low_complexity	Low_complexity	chr1	172027286	172027357
61.2641	2.72655	0.417227	6.53494	6.3635e-11	1.12444e-07	(CCG)n	Simple_repeat	Simple_repeat	chr1	172206679	172206723
42.6009	3.04023	0.489921	6.20554	5.45091e-10	7.54762e-07	G-rich	Low_complexity	Low_complexity	chr1	172206787	172206843
43.5147	2.19415	0.442516	4.95835	7.1096e-07	0.000468221	G-rich	Low_complexity	Low_complexity	chr1	172217374	172217420
153.594	2.22197	0.338615	6.56194	5.31136e-11	9.64756e-08	(CGGGG)n	Simple_repeat	Simple_repeat	chr1	172312271	172312319
55.6277	2.65241	0.425011	6.2408	4.35329e-10	6.17802e-07	Charlie1b	hAT-Charlie	DNA	chr1	172347244	172347737
31.8118	2.28358	0.504912	4.52273	6.10482e-06	0.00324018	B1F	Alu	SINE	chr1	172347983	172348110
45.5279	2.48851	0.448126	5.55315	2.80562e-08	2.56205e-05	GC_rich	Low_complexity	Low_complexity	chr1	172376655	172376689
51.5021	2.33793	0.438648	5.32986	9.8287e-08	7.87575e-05	LTR28	ERV1	LTR	chr1	172478186	172478330
23.9246	2.84948	0.653035	4.36345	1.2803e-05	0.00626749	GC_rich	Low_complexity	Low_complexity	chr1	172501066	172501088
84.6801	2.43814	0.389012	6.26753	3.6681e-10	5.31812e-07	L2c	L2	LINE	chr1	172525473	172525538
41.4292	3.04141	0.50938	5.97081	2.36078e-09	2.78024e-06	Tigger7	TcMar-Tigger	DNA	chr1	173418999	173419099
60.987	2.64236	0.434061	6.08754	1.14657e-09	1.4567e-06	ORR1E	ERVL-MaLR	LTR	chr1	173420411	173420765
49.6497	1.82475	0.414604	4.40118	1.07665e-05	0.00536781	RMER19B	ERVK	LTR	chr1	173427114	173427919
33.6307	2.01325	0.479528	4.19839	2.68822e-05	0.0121449	ORR1F	ERVL-MaLR	LTR	chr1	174353640	174353839
59.7168	1.96645	0.38731	5.07719	3.83065e-07	0.00026766	RLTR22_Mur	ERVK	LTR	chr1	174434315	174435418
53.0214	3.20508	0.470687	6.80935	9.80392e-12	2.22061e-08	B2_Mm2	B2	SINE	chr1	175626089	175626272
25.5991	2.27218	0.574644	3.95406	7.68353e-05	0.0306366	GC_rich	Low_complexity	Low_complexity	chr1	176813801	176813842
57.3135	2.22078	0.407632	5.448	5.09398e-08	4.36251e-05	(TCG)n	Simple_repeat	Simple_repeat	chr1	176813980	176814014
59.3622	2.06681	0.398531	5.18608	2.14771e-07	0.000158819	MLTR11B	ERVK	LTR	chr1	176816812	176817191
35.0891	2.70811	0.517426	5.23382	1.66045e-07	0.000126104	LTR82A	ERVL	LTR	chr1	176824102	176824211
29.4715	2.01196	0.519665	3.87164	0.000108104	0.0413067	L1MDb	L1	LINE	chr1	176824334	176824461
203.209	2.22353	0.333935	6.65858	2.76487e-11	5.46349e-08	RMER19B	ERVK	LTR	chr1	176834651	176835508
19.643	2.63804	0.677366	3.89455	9.83801e-05	0.0380279	(CGGGG)n	Simple_repeat	Simple_repeat	chr1	176836168	176836217
31.7046	3.24118	0.570364	5.68266	1.32618e-08	1.31497e-05	GA-rich	Low_complexity	Low_complexity	chr1	177258416	177258478
221.973	2.91018	0.327059	8.89803	5.68488e-19	3.28425e-14	(CCG)n	Simple_repeat	Simple_repeat	chr1	177441921	177441959
57.2169	2.60369	0.429962	6.05564	1.39864e-09	1.73967e-06	C-rich	Low_complexity	Low_complexity	chr1	177442257	177442340
24.9691	2.67553	0.59123	4.52536	6.02925e-06	0.00320417	G-rich	Low_complexity	Low_complexity	chr1	177442776	177442950
179.775	2.00087	0.319951	6.25367	4.00912e-10	5.74645e-07	MLT1O	ERVL-MaLR	LTR	chr1	177462738	177463152
43.1212	1.76321	0.427875	4.12085	3.77476e-05	0.0164	MIRb	MIR	SINE	chr1	177467010	177467225
121.026	2.35532	0.383488	6.14184	8.15713e-10	1.07544e-06	C-rich	Low_complexity	Low_complexity	chr1	177796503	177796573
462.458	1.45976	0.324102	4.50401	6.66818e-06	0.00350344	L1M4b	L1	LINE	chr1	177796589	177796814
44.8939	1.87016	0.422781	4.42346	9.71305e-06	0.00490196	LTRIS4B	ERV1	LTR	chr1	177982950	177983076
52.6319	2.68759	0.434121	6.19087	5.98322e-10	8.17058e-07	GC_rich	Low_complexity	Low_complexity	chr1	177983719	177983741
47.9481	2.29312	0.4508	5.08678	3.64195e-07	0.000255851	PB1D10	Alu	SINE	chr1	178319457	178319528
61.9312	2.87924	0.450095	6.39695	1.58515e-10	2.50991e-07	GC_rich	Low_complexity	Low_complexity	chr1	178336702	178336750
16.4094	3.73876	0.844084	4.42937	9.45077e-06	0.00478528	(TTTTTG)n	Simple_repeat	Simple_repeat	chr1	178338137	178338197
34.6775	2.06067	0.480228	4.29103	1.77849e-05	0.00842281	(TC)n	Simple_repeat	Simple_repeat	chr1	178405561	178405613
13.8422	3.63956	0.899901	4.04441	5.24558e-05	0.0218469	(CCCCCA)n	Simple_repeat	Simple_repeat	chr1	178406916	178406937
25.3477	2.38492	0.574625	4.1504	3.31901e-05	0.0146277	MLT1D	ERVL-MaLR	LTR	chr1	179054447	179054739
25.5853	2.36835	0.567149	4.17588	2.96833e-05	0.0132464	CT-rich	Low_complexity	Low_complexity	chr1	179060938	179060971
57.3622	2.5139	0.444237	5.65892	1.52326e-08	1.48595e-05	L3b	CR1	LINE	chr1	179073108	179073170
28.9718	3.20841	0.592562	5.41448	6.14673e-08	5.17774e-05	(CCGGG)n	Simple_repeat	Simple_repeat	chr1	179668561	179668593
19.3717	3.52188	0.750751	4.69114	2.71683e-06	0.00156326	B1_Mus1	Alu	SINE	chr1	179760804	179760905
36.4109	2.88433	0.510912	5.64546	1.64739e-08	1.58878e-05	GC_rich	Low_complexity	Low_complexity	chr1	179803286	179803334
56.7102	2.47103	0.42203	5.8551	4.76712e-09	5.25135e-06	GC_rich	Low_complexity	Low_complexity	chr1	179803431	179803459
21.1007	3.46587	0.728384	4.75831	1.95222e-06	0.00116105	GC_rich	Low_complexity	Low_complexity	chr1	179960198	179960274
97.946	2.45391	0.364511	6.73205	1.67285e-11	3.52856e-08	ORR1F	ERVL-MaLR	LTR	chr1	180260962	180261222
78.798	2.24239	0.398982	5.62028	1.90649e-08	1.81801e-05	(TG)n	Simple_repeat	Simple_repeat	chr1	180404509	180404554
29.567	2.19061	0.518653	4.22365	2.40382e-05	0.0109998	ORR1E	ERVL-MaLR	LTR	chr1	180536780	180537040
36.763	2.41123	0.489298	4.92795	8.3096e-07	0.000538216	URR1B	hAT-Charlie	DNA	chr1	180601415	180601632
26.6068	2.1702	0.540983	4.01158	6.03139e-05	0.024744	PB1D9	Alu	SINE	chr1	180602251	180602352
65.6785	2.26482	0.401286	5.64391	1.66231e-08	1.60131e-05	MTE2a	ERVL-MaLR	LTR	chr1	180605249	180605522
53.2266	3.43325	0.477681	7.18733	6.60713e-13	2.1829e-09	GC_rich	Low_complexity	Low_complexity	chr1	180641175	180641274
37.8268	3.07432	0.521736	5.89247	3.80458e-09	4.27366e-06	GA-rich	Low_complexity	Low_complexity	chr1	180736693	180736827
31.102	2.14753	0.504214	4.25917	2.05185e-05	0.00955635	ORR1D2	ERVL-MaLR	LTR	chr1	180766555	180766801
111.535	1.96646	0.340619	5.7732	7.77793e-09	8.13088e-06	GC_rich	Low_complexity	Low_complexity	chr1	180813596	180813619
52.0055	2.17092	0.417095	5.20487	1.94133e-07	0.000145261	C-rich	Low_complexity	Low_complexity	chr1	180813668	180813761
63.613	2.23946	0.398707	5.6168	1.94524e-08	1.85072e-05	GC_rich	Low_complexity	Low_complexity	chr1	180813917	180813997
85.1012	2.6402	0.376184	7.01837	2.24469e-12	6.23292e-09	GC_rich	Low_complexity	Low_complexity	chr1	180814126	180814162
26.2686	2.49387	0.572703	4.35456	1.33335e-05	0.00649886	(TGAG)n	Simple_repeat	Simple_repeat	chr1	180904561	180904605
36.3219	2.09683	0.491797	4.26361	2.01148e-05	0.00938622	B4A	B4	SINE	chr1	180922181	180922247
60.0206	3.04674	0.433428	7.02941	2.07403e-12	5.84885e-09	(TC)n	Simple_repeat	Simple_repeat	chr1	180936799	180936861
81.4882	2.69688	0.402891	6.69381	2.17433e-11	4.42695e-08	GC_rich	Low_complexity	Low_complexity	chr1	180942526	180942557
33.4039	1.99012	0.484346	4.10889	3.97568e-05	0.0171707	(TG)n	Simple_repeat	Simple_repeat	chr1	180945354	180945389
129.291	1.94623	0.338904	5.74272	9.31662e-09	9.56393e-06	MTD	ERVL-MaLR	LTR	chr1	180957097	180957455
131.34	2.60669	0.340415	7.6574	1.89737e-14	1.11158e-10	(CAGA)n	Simple_repeat	Simple_repeat	chr1	180973814	180973880
26.2479	2.31192	0.58124	3.97757	6.96217e-05	0.0281079	B1_Mur2	Alu	SINE	chr1	181143671	181143792
33.3753	3.02343	0.548225	5.51496	3.48868e-08	3.11804e-05	PB1	Alu	SINE	chr1	181144503	181144587
71.9606	2.61357	0.434145	6.02003	1.7438e-09	2.11594e-06	GC_rich	Low_complexity	Low_complexity	chr1	181212122	181212157
34.1898	2.25452	0.49574	4.54779	5.42115e-06	0.00291075	MLTR14	ERV1	LTR	chr1	181246604	181246766
123.975	3.0023	0.36682	8.18467	2.7305e-16	3.4627e-12	GC_rich	Low_complexity	Low_complexity	chr1	181842205	181842244
34.8099	2.40945	0.490555	4.91169	9.02961e-07	0.000578991	(CGG)n	Simple_repeat	Simple_repeat	chr1	181921878	181921951
29.25	2.8421	0.593827	4.78608	1.70071e-06	0.00102718	GC_rich	Low_complexity	Low_complexity	chr1	182282479	182282509
28.1113	2.90814	0.576582	5.04376	4.56465e-07	0.000313471	GC_rich	Low_complexity	Low_complexity	chr1	182341432	182341494
171.189	2.34923	0.354628	6.62448	3.48479e-11	6.64003e-08	GC_rich	Low_complexity	Low_complexity	chr1	182409101	182409168
32.374	2.20009	0.501797	4.38443	1.16288e-05	0.00575293	GC_rich	Low_complexity	Low_complexity	chr1	182517422	182517446
52.5946	2.00177	0.435167	4.60001	4.22476e-06	0.00232572	(TG)n	Simple_repeat	Simple_repeat	chr1	182923127	182923177
56.3076	2.62294	0.450664	5.82017	5.87862e-09	6.33977e-06	MLT1H2	ERVL-MaLR	LTR	chr1	183264248	183264633
55.616	3.0429	0.4476	6.79826	1.05892e-11	2.3763e-08	GC_rich	Low_complexity	Low_complexity	chr1	183345521	183345544
35.2257	2.86618	0.529435	5.41366	6.17505e-08	5.20055e-05	(TG)n	Simple_repeat	Simple_repeat	chr1	184034619	184034682
35.8579	2.92487	0.515497	5.67388	1.396e-08	1.37764e-05	(ATGTG)n	Simple_repeat	Simple_repeat	chr1	184408312	184408498
139.239	1.57439	0.31934	4.93012	8.21802e-07	0.000533115	MER2	TcMar-Tigger	DNA	chr1	184444377	184444516
27.632	2.84177	0.571867	4.96928	6.72032e-07	0.000445475	(TTTTG)n	Simple_repeat	Simple_repeat	chr1	184484835	184484864
134.999	2.83324	0.351794	8.05368	8.03397e-16	8.63509e-12	MLT1H	ERVL-MaLR	LTR	chr1	184615002	184615294
21.9569	2.98692	0.67705	4.41167	1.02575e-05	0.00514179	(GA)n	Simple_repeat	Simple_repeat	chr1	184729076	184729220
27.2251	3.04253	0.600397	5.06754	4.0299e-07	0.00027975	GC_rich	Low_complexity	Low_complexity	chr1	184732349	184732379
43.7543	2.07095	0.433265	4.77987	1.7541e-06	0.0010556	B3A	B2	SINE	chr1	184807716	184807878
43.6567	2.4437	0.448815	5.44479	5.18655e-08	4.4354e-05	GC_rich	Low_complexity	Low_complexity	chr1	185329234	185329266
71.8076	4.0954	0.481246	8.51	1.73936e-17	4.0918e-13	RLTR8	ERVK	LTR	chr1	186855597	186855703
82.7299	2.42692	0.387674	6.2602	3.84472e-10	5.55096e-07	ORR1E	ERVL-MaLR	LTR	chr1	189806444	189806808
40.7948	2.64871	0.478021	5.54099	3.00775e-08	2.72213e-05	GC_rich	Low_complexity	Low_complexity	chr1	189922411	189922460
31.7471	2.91616	0.55827	5.22358	1.75501e-07	0.000132608	(CGGGG)n	Simple_repeat	Simple_repeat	chr1	190928804	190928842
21.9121	2.40324	0.604901	3.97294	7.09911e-05	0.0285858	RMER5	ERV1	LTR	chr1	191073593	191073918
53.3563	2.12756	0.412217	5.16126	2.45298e-07	0.000179226	RMER5	ERV1	LTR	chr1	191086157	191086317
61.2735	2.62794	0.411315	6.38912	1.66842e-10	2.62279e-07	(CGGGG)n	Simple_repeat	Simple_repeat	chr1	191098233	191098411
80.8437	1.98328	0.374117	5.30123	1.15025e-07	9.05766e-05	B4A	B4	SINE	chr1	191110085	191110407
178.617	2.32406	0.322724	7.20141	5.95952e-13	2.0072e-09	LTR33	ERVL	LTR	chr1	191115595	191115951
34.9714	2.67501	0.508388	5.26176	1.42686e-07	0.000110052	ID_B1	B4	SINE	chr1	191194362	191194478
51.3134	1.64605	0.396952	4.14671	3.37283e-05	0.0148382	MT2A	ERVL	LTR	chr1	191249700	191250031
46.932	2.21432	0.448282	4.93956	7.82993e-07	0.000510247	ORR1E	ERVL-MaLR	LTR	chr1	191259192	191259540
69.0943	2.11917	0.386243	5.48663	4.09679e-08	3.59663e-05	MTB_Mm	ERVL-MaLR	LTR	chr1	191270321	191270705
106.517	2.27181	0.35015	6.48812	8.69158e-11	1.47662e-07	MLT1C	ERVL-MaLR	LTR	chr1	191327791	191328038
32.574	2.96518	0.568865	5.21246	1.86357e-07	0.000140023	GC_rich	Low_complexity	Low_complexity	chr1	191396466	191396527
59.918	2.90441	0.429343	6.76478	1.33508e-11	2.89538e-08	GC_rich	Low_complexity	Low_complexity	chr1	191396575	191396637
31.1995	1.95124	0.494398	3.94671	7.92334e-05	0.0314691	GC_rich	Low_complexity	Low_complexity	chr1	191717915	191717937
15.6128	3.12916	0.79238	3.94906	7.84588e-05	0.0312032	GC_rich	Low_complexity	Low_complexity	chr1	191718025	191718047
60.0749	2.37121	0.402969	5.88434	3.99634e-09	4.46016e-06	G-rich	Low_complexity	Low_complexity	chr1	191718214	191718353
89.3471	2.18144	0.356673	6.11608	9.59065e-10	1.24122e-06	C-rich	Low_complexity	Low_complexity	chr1	191906425	191906595
29.9061	2.36418	0.539945	4.37855	1.19472e-05	0.00589712	GC_rich	Low_complexity	Low_complexity	chr1	191907494	191907544
55.5534	1.97	0.400908	4.91385	8.93043e-07	0.000573428	MTD	ERVL-MaLR	LTR	chr1	192078247	192078381
44.7414	2.66522	0.466225	5.71658	1.08687e-08	1.09651e-05	(CCCCG)n	Simple_repeat	Simple_repeat	chr1	192138029	192138106
25.0441	2.87254	0.613932	4.67893	2.88379e-06	0.00165066	G-rich	Low_complexity	Low_complexity	chr1	192736204	192736270
19.5977	3.53263	0.756788	4.66793	3.04251e-06	0.00172913	U5	snRNA	snRNA	chr1	192745570	192745687
89.0773	2.89881	0.687003	4.2195	2.44849e-05	0.0111833	MTE2b	ERVL-MaLR	LTR	chr1	192763007	192763127
29.7407	3.36584	0.60134	5.59724	2.17795e-08	2.04533e-05	(CA)n	Simple_repeat	Simple_repeat	chr1	192770526	192770550
54.3317	2.22929	0.437947	5.09031	3.57473e-07	0.000251511	GC_rich	Low_complexity	Low_complexity	chr1	192770848	192770878
65.5449	1.94394	0.425071	4.57322	4.80285e-06	0.00260908	RSINE1	B4	SINE	chr1	193173116	193173206
49.7461	1.80899	0.408715	4.42605	9.59726e-06	0.00485118	L2c	L2	LINE	chr1	193191501	193191790
161.186	1.89068	0.332743	5.68211	1.33044e-08	1.31826e-05	ID_B1	B4	SINE	chr1	193201653	193201850
46.2583	2.61826	0.450442	5.81264	6.14936e-09	6.60093e-06	ORR1C1	ERVL-MaLR	LTR	chr1	194985868	194986263
56.6362	2.4662	0.415684	5.93287	2.97689e-09	3.4206e-06	RLTR44A	ERVK	LTR	chr1	195069465	195069856
39.1218	2.96318	0.50892	5.8225	5.7975e-09	6.26202e-06	GC_rich	Low_complexity	Low_complexity	chr2	3118485	3118506
96.2195	2.59701	0.36087	7.19652	6.17699e-13	2.06873e-09	C-rich	Low_complexity	Low_complexity	chr2	3658218	3658317
48.3985	2.28903	0.425081	5.38492	7.24755e-08	5.99575e-05	(TTCC)n	Simple_repeat	Simple_repeat	chr2	3669045	3669069
62.8671	3.66675	0.463353	7.91351	2.5023e-15	2.12418e-11	GC_rich	Low_complexity	Low_complexity	chr2	3713428	3713460
40.64	1.83582	0.445233	4.12327	3.73532e-05	0.0162473	L1MA4	L1	LINE	chr2	3961332	3961652
44.1551	1.96589	0.443188	4.43579	9.17353e-06	0.00465567	ID4	ID	SINE	chr2	4346567	4346641
69.65	2.50219	0.400377	6.24957	4.11579e-10	5.88514e-07	G-rich	Low_complexity	Low_complexity	chr2	4401368	4401414
35.7263	2.31534	0.512577	4.51706	6.27043e-06	0.00331497	(CA)n	Simple_repeat	Simple_repeat	chr2	4401804	4401854
25.8761	2.19682	0.553499	3.96898	7.2182e-05	0.0290204	B1F1	Alu	SINE	chr2	4449707	4449838
45.2408	1.68073	0.41655	4.03487	5.46333e-05	0.0226458	MER74A	ERVL	LTR	chr2	4492205	4492574
58.2539	2.17534	0.396358	5.48833	4.05754e-08	3.56669e-05	C-rich	Low_complexity	Low_complexity	chr2	4493103	4493197
23.6945	2.40066	0.580624	4.13462	3.55542e-05	0.0155493	(GA)n	Simple_repeat	Simple_repeat	chr2	4499325	4499375
180.85	3.50161	0.351743	9.95502	2.39767e-23	1.66221e-17	MTEa	ERVL-MaLR	LTR	chr2	4551218	4551541
15.4106	4.53666	1.0255	4.42387	9.69492e-06	0.0048946	(TTTTTG)n	Simple_repeat	Simple_repeat	chr2	4554936	4554977
44.6524	3.01955	0.482397	6.25948	3.86257e-10	5.57311e-07	C-rich	Low_complexity	Low_complexity	chr2	4559847	4559902
36.6762	3.22849	0.545	5.92384	3.14515e-09	3.59902e-06	GC_rich	Low_complexity	Low_complexity	chr2	4567240	4567263
155.124	2.26182	0.332712	6.79812	1.05994e-11	2.37676e-08	MTD	ERVL-MaLR	LTR	chr2	4573369	4573765
26.3058	2.24857	0.559877	4.01619	5.9147e-05	0.0243177	ORR1E	ERVL-MaLR	LTR	chr2	4593432	4593628
18.7271	4.26373	0.883686	4.82493	1.4005e-06	0.000860353	(T)n	Simple_repeat	Simple_repeat	chr2	4881742	4881762
55.5579	3.74967	0.492324	7.61626	2.61138e-14	1.44829e-10	(CCG)n	Simple_repeat	Simple_repeat	chr2	4882059	4882101
55.7644	3.08478	0.467004	6.60548	3.96231e-11	7.4174e-08	GC_rich	Low_complexity	Low_complexity	chr2	4882193	4882228
35.576	2.91029	0.517461	5.62417	1.86397e-08	1.77991e-05	GC_rich	Low_complexity	Low_complexity	chr2	4882499	4882539
24.9573	2.53551	0.578838	4.38034	1.18492e-05	0.00585014	U6	snRNA	snRNA	chr2	5641875	5641960
49.8803	2.55628	0.435502	5.86974	4.36476e-09	4.83888e-06	MTEa	ERVL-MaLR	LTR	chr2	5642648	5642974
153.964	2.63741	0.374255	7.0471	1.82683e-12	5.25142e-09	G-rich	Low_complexity	Low_complexity	chr2	5951403	5951458
67.3019	2.04063	0.376365	5.42194	5.89573e-08	4.98853e-05	MIRb	MIR	SINE	chr2	6086095	6086161
83.6402	2.77552	0.381286	7.27937	3.35382e-13	1.24004e-09	(CGG)n	Simple_repeat	Simple_repeat	chr2	6322655	6322727
36.8228	2.47842	0.529936	4.67683	2.91351e-06	0.00166497	(CCG)n	Simple_repeat	Simple_repeat	chr2	6322878	6322941
22.9246	2.38534	0.592906	4.02313	5.74291e-05	0.0236679	MIR	MIR	SINE	chr2	6705849	6705969
35.7072	2.32503	0.50242	4.62766	3.69812e-06	0.00206228	GA-rich	Low_complexity	Low_complexity	chr2	6718374	6718465
70.3725	1.70077	0.363659	4.67682	2.91361e-06	0.00166497	7SK	RNA	RNA	chr2	7076172	7076405
121.428	2.87395	0.37534	7.65693	1.90437e-14	1.11255e-10	L1MEi	L1	LINE	chr2	10972171	10972382
23.8572	2.50107	0.584997	4.27536	1.90828e-05	0.00896295	B4	B4	SINE	chr2	11003992	11004288
20.95	2.47108	0.643268	3.84144	0.000122316	0.0461353	B1_Mus2	Alu	SINE	chr2	11375444	11375590
21.8247	2.85881	0.666619	4.28852	1.7987e-05	0.0085059	ID_B1	B4	SINE	chr2	11390700	11390887
282.201	2.71196	0.316313	8.57367	1.00241e-17	2.65579e-13	MTEb	ERVL-MaLR	LTR	chr2	11496549	11496893
213.707	2.75202	0.33281	8.26905	1.35034e-16	1.97775e-12	GC_rich	Low_complexity	Low_complexity	chr2	11501468	11501503
73.7886	2.35972	0.378002	6.24261	4.30338e-10	6.11762e-07	(CA)n	Simple_repeat	Simple_repeat	chr2	11502392	11502425
44.1937	2.60302	0.490249	5.30959	1.09874e-07	8.69535e-05	GC_rich	Low_complexity	Low_complexity	chr2	11503326	11503353
22.8446	3.10629	0.667542	4.65332	3.26633e-06	0.00184224	(GA)n	Simple_repeat	Simple_repeat	chr2	11535216	11535280
48.3937	2.37518	0.430782	5.51365	3.51466e-08	3.13654e-05	MIR	MIR	SINE	chr2	11553320	11553413
32.7932	2.854	0.587205	4.86031	1.17204e-06	0.000734436	CT-rich	Low_complexity	Low_complexity	chr2	11636884	11637097
59.6992	3.16206	0.441657	7.15954	8.09475e-13	2.60005e-09	GC_rich	Low_complexity	Low_complexity	chr2	13544473	13544513
55.7006	1.62154	0.393968	4.11593	3.85624e-05	0.0167103	L1_Mus4	L1	LINE	chr2	13785963	13786341
24.9326	2.53237	0.597388	4.23907	2.24446e-05	0.0103468	(CCCCG)n	Simple_repeat	Simple_repeat	chr2	14055300	14055347
123.584	2.99671	0.371496	8.0666	7.22845e-16	7.95427e-12	GC_rich	Low_complexity	Low_complexity	chr2	14055985	14056070
21.927	2.31093	0.598368	3.86205	0.000112441	0.0427636	ID4	ID	SINE	chr2	14244355	14244509
14.9906	2.91884	0.763132	3.82481	0.000130872	0.0489541	T-rich	Low_complexity	Low_complexity	chr2	14604760	14604813
254.33	2.52364	0.318162	7.93194	2.15755e-15	1.89735e-11	RLTR44B	ERVK	LTR	chr2	15028956	15029369
29.8678	2.01443	0.509072	3.95707	7.58748e-05	0.0303001	L2a	L2	LINE	chr2	16333969	16334320
49.7773	2.73484	0.474761	5.76046	8.38851e-09	8.70354e-06	MLT1D	ERVL-MaLR	LTR	chr2	16334695	16334862
157.535	2.58013	0.342207	7.53967	4.71146e-14	2.37259e-10	IAPLTR3-int	ERVK	LTR	chr2	17064788	17065721
34.923	1.84741	0.47153	3.9179	8.93252e-05	0.03495	ORR1A3	ERVL-MaLR	LTR	chr2	17566467	17566792
59.4525	2.41398	0.421001	5.7339	9.81477e-09	1.00234e-05	(CCCCG)n	Simple_repeat	Simple_repeat	chr2	18056705	18056734
60.5652	3.53609	0.462771	7.64111	2.15351e-14	1.23214e-10	GC_rich	Low_complexity	Low_complexity	chr2	18057138	18057183
51.279	2.64325	0.442528	5.97307	2.32827e-09	2.7458e-06	GC_rich	Low_complexity	Low_complexity	chr2	18064281	18064316
62.5415	2.73845	0.417344	6.5616	5.32337e-11	9.66484e-08	(GGA)n	Simple_repeat	Simple_repeat	chr2	18064756	18064778
25.1479	3.31058	0.649696	5.09558	3.47672e-07	0.000245351	G-rich	Low_complexity	Low_complexity	chr2	18064868	18064961
16.0632	3.44896	0.806779	4.27497	1.91162e-05	0.00897563	(CCCCG)n	Simple_repeat	Simple_repeat	chr2	18065289	18065357
18.1898	3.41793	0.755728	4.5227	6.10558e-06	0.00324018	tRNA-Asn-AAC	tRNA	tRNA	chr2	18587041	18587117
102.049	3.14638	0.379313	8.29494	1.08643e-16	1.69992e-12	GC_rich	Low_complexity	Low_complexity	chr2	18672374	18672402
66.3241	2.58059	0.397243	6.49626	8.23429e-11	1.40951e-07	GC_rich	Low_complexity	Low_complexity	chr2	18672615	18672650
24.1882	2.52989	0.608581	4.15704	3.22404e-05	0.0142469	GC_rich	Low_complexity	Low_complexity	chr2	18676666	18676755
42.8166	2.08042	0.443086	4.6953	2.6621e-06	0.00153495	(CGG)n	Simple_repeat	Simple_repeat	chr2	18677177	18677360
32.8432	2.85982	0.530472	5.39108	7.00355e-08	5.81871e-05	ID2	ID	SINE	chr2	18903627	18903669
36.4471	2.74521	0.517409	5.30568	1.12253e-07	8.8634e-05	ORR1F	ERVL-MaLR	LTR	chr2	18976170	18976464
58.207	2.75261	0.434746	6.33154	2.42732e-10	3.65289e-07	MTEa	ERVL-MaLR	LTR	chr2	18989043	18989364
155.086	2.34512	0.360565	6.50403	7.81953e-11	1.34627e-07	GC_rich	Low_complexity	Low_complexity	chr2	18998303	18998339
43.311	2.32117	0.460866	5.03653	4.7404e-07	0.000324309	RMER2	ERV1	LTR	chr2	19049785	19050186
25.62	2.3295	0.563184	4.1363	3.52948e-05	0.0154408	(TCTCTG)n	Simple_repeat	Simple_repeat	chr2	19057702	19057820
58.9361	2.07578	0.400933	5.17737	2.2504e-07	0.000165851	ORR1E	ERVL-MaLR	LTR	chr2	19059239	19059593
23.8385	2.64202	0.59796	4.41839	9.94392e-06	0.00500209	polypurine	Low_complexity	Low_complexity	chr2	19300473	19300519
37.381	2.52915	0.482559	5.24112	1.59602e-07	0.000121789	MIRc	MIR	SINE	chr2	19389012	19389059
35.3905	2.42366	0.513661	4.71841	2.37696e-06	0.00138688	(GA)n	Simple_repeat	Simple_repeat	chr2	19627437	19627487
100.232	2.81202	0.384256	7.31809	2.51529e-13	9.69646e-10	L1MB7	L1	LINE	chr2	19628240	19628847
43.6879	1.62711	0.423634	3.84084	0.000122616	0.0462232	MTE2b	ERVL-MaLR	LTR	chr2	19631362	19631715
76.367	2.83689	0.415018	6.83557	8.16785e-12	1.90121e-08	GC_rich	Low_complexity	Low_complexity	chr2	19658039	19658061
57.7248	2.43362	0.420485	5.78766	7.13729e-09	7.53119e-06	(CCG)n	Simple_repeat	Simple_repeat	chr2	19658221	19658350
47.2021	2.85674	0.488773	5.84471	5.07454e-09	5.54886e-06	GC_rich	Low_complexity	Low_complexity	chr2	19658586	19658634
36.4563	2.7051	0.524477	5.15771	2.49983e-07	0.000182329	PB1D9	Alu	SINE	chr2	20650220	20650337
42.2828	2.70419	0.477384	5.6646	1.47372e-08	1.44425e-05	GC_rich	Low_complexity	Low_complexity	chr2	20968712	20968740
20.6612	2.80004	0.656635	4.26423	2.00589e-05	0.00936646	GC_rich	Low_complexity	Low_complexity	chr2	20968950	20968971
211.051	1.71999	0.330419	5.20549	1.93489e-07	0.000144806	LSU-rRNA_Hsa	rRNA	rRNA	chr2	22744242	22745008
35.6638	2.84677	0.521389	5.45998	4.76188e-08	4.10512e-05	Kanga2_a	TcMar-Tc2	DNA	chr2	22747303	22747505
47.3014	2.24189	0.436388	5.13738	2.78599e-07	0.000201399	L1_Mus3	L1	LINE	chr2	22748394	22748842
23.7153	2.63458	0.612306	4.30272	1.68715e-05	0.00802679	B1_Mus1	Alu	SINE	chr2	22790834	22790965
142.655	2.5973	0.346009	7.50646	6.07489e-14	2.92803e-10	CT-rich	Low_complexity	Low_complexity	chr2	23040196	23040250
33.4239	2.30395	0.508393	4.53183	5.84749e-06	0.00311474	MIRc	MIR	SINE	chr2	23068723	23068800
29.1571	3.15638	0.605933	5.20913	1.89733e-07	0.000142276	GC_rich	Low_complexity	Low_complexity	chr2	23571849	23571885
24.7632	2.14676	0.55853	3.84359	0.000121248	0.0457784	(CCG)n	Simple_repeat	Simple_repeat	chr2	24919307	24919355
135.941	2.59692	0.346126	7.50283	6.24531e-14	2.98938e-10	GC_rich	Low_complexity	Low_complexity	chr2	24919574	24919639
28.4166	2.35754	0.535514	4.40238	1.07068e-05	0.00534193	Tigger7	TcMar-Tigger	DNA	chr2	24919812	24920238
81.6207	3.87131	0.456692	8.47687	2.31342e-17	5.01189e-13	GC_rich	Low_complexity	Low_complexity	chr2	24949575	24949623
51.7143	2.29568	0.467139	4.91435	8.90794e-07	0.00057216	C-rich	Low_complexity	Low_complexity	chr2	24949843	24949949
26.9417	3.00836	0.610128	4.9307	8.19365e-07	0.000531866	C-rich	Low_complexity	Low_complexity	chr2	25225280	25225332
44.679	2.95676	0.492033	6.00926	1.8637e-09	2.2444e-06	GC_rich	Low_complexity	Low_complexity	chr2	25272256	25272278
40.8588	2.49842	0.488795	5.11138	3.19809e-07	0.00022798	(CGG)n	Simple_repeat	Simple_repeat	chr2	25272532	25272572
39.4296	3.29187	0.52273	6.29746	3.02568e-10	4.47723e-07	GC_rich	Low_complexity	Low_complexity	chr2	25332868	25332891
78.2584	2.99376	0.407968	7.33824	2.16417e-13	8.53269e-10	(CGCGG)n	Simple_repeat	Simple_repeat	chr2	25428672	25428768
50.7055	3.18925	0.466476	6.83688	8.09337e-12	1.8881e-08	GC_rich	Low_complexity	Low_complexity	chr2	25557725	25557753
17.0562	3.71391	0.856214	4.3376	1.44049e-05	0.006964	(TA)n	Simple_repeat	Simple_repeat	chr2	25581660	25581686
63.5992	1.57208	0.398273	3.94723	7.90601e-05	0.0314093	B1_Mus1	Alu	SINE	chr2	25852500	25852658
59.8367	2.19472	0.423863	5.17789	2.2441e-07	0.000165481	MTC	ERVL-MaLR	LTR	chr2	25853079	25853305
143.828	2.15454	0.371813	5.79467	6.84568e-09	7.26033e-06	G-rich	Low_complexity	Low_complexity	chr2	25983094	25983235
69.1928	2.80292	0.419909	6.67507	2.47116e-11	4.94655e-08	GC_rich	Low_complexity	Low_complexity	chr2	26021637	26021660
54.2777	1.71927	0.398155	4.31808	1.57393e-05	0.00754594	RMER19B	ERVK	LTR	chr2	26106767	26107432
17.1417	3.00201	0.734937	4.08471	4.4132e-05	0.0188277	GC_rich	Low_complexity	Low_complexity	chr2	26122543	26122570
35.0906	1.9514	0.472941	4.12609	3.68988e-05	0.0160665	(TG)n	Simple_repeat	Simple_repeat	chr2	26315237	26315285
104.925	2.47333	0.356196	6.94375	3.81816e-12	9.80968e-09	G-rich	Low_complexity	Low_complexity	chr2	26315549	26315609
34.4093	2.04697	0.504455	4.05779	4.95396e-05	0.0208249	(TTTG)n	Simple_repeat	Simple_repeat	chr2	26331049	26331083
40.834	2.31181	0.477475	4.84174	1.2871e-06	0.000798233	(CCCCAG)n	Simple_repeat	Simple_repeat	chr2	26351862	26351894
39.398	2.86548	0.496906	5.76665	8.08649e-09	8.42169e-06	L4_C_Mam	RTE-X	LINE	chr2	26472408	26472650
30.8864	2.32449	0.525114	4.42664	9.57133e-06	0.00483925	GC_rich	Low_complexity	Low_complexity	chr2	26604210	26604267
89.7111	2.13331	0.361934	5.89421	3.76484e-09	4.23131e-06	(CCCCG)n	Simple_repeat	Simple_repeat	chr2	26604326	26604478
186.374	2.13861	0.338022	6.32684	2.5024e-10	3.75501e-07	(CCCCG)n	Simple_repeat	Simple_repeat	chr2	26933466	26933528
83.3341	3.48912	0.420658	8.29442	1.09117e-16	1.69992e-12	GC_rich	Low_complexity	Low_complexity	chr2	27009997	27010037
94.1196	1.97812	0.348329	5.67889	1.35568e-08	1.34039e-05	RMER1C	Other	Other	chr2	27350166	27350895
31.7674	1.96478	0.492417	3.99007	6.60548e-05	0.0268162	B4	B4	SINE	chr2	27366458	27366721
103.086	1.99248	0.343927	5.79333	6.90051e-09	7.30917e-06	MTD	ERVL-MaLR	LTR	chr2	27418985	27419300
126.953	2.71308	0.344993	7.86418	3.71534e-15	2.9702e-11	GC_rich	Low_complexity	Low_complexity	chr2	27427042	27427078
117.967	2.31273	0.345726	6.68949	2.23955e-11	4.53753e-08	C-rich	Low_complexity	Low_complexity	chr2	27442189	27442405
71.9878	2.90376	0.426661	6.80579	1.00497e-11	2.27062e-08	(CCG)n	Simple_repeat	Simple_repeat	chr2	27475511	27475543
117.213	2.91698	0.392225	7.43701	1.02993e-13	4.60158e-10	C-rich	Low_complexity	Low_complexity	chr2	27475806	27475865
39.9511	3.08157	0.510336	6.03831	1.55733e-09	1.91198e-06	GC_rich	Low_complexity	Low_complexity	chr2	27515249	27515278
13.6667	3.44855	0.873391	3.94846	7.86551e-05	0.0312723	L1Md_F3	L1	LINE	chr2	27539676	27539756
13.5494	4.34675	1.04181	4.17232	3.01507e-05	0.0134362	(CGG)n	Simple_repeat	Simple_repeat	chr2	27677025	27677063
158.306	1.77754	0.356081	4.99195	5.97729e-07	0.000400046	MIRb	MIR	SINE	chr2	27716630	27716767
41.2916	2.08283	0.447896	4.65024	3.31547e-06	0.00186843	L2b	L2	LINE	chr2	27758242	27758313
47.4375	3.49136	0.517247	6.7499	1.47949e-11	3.16239e-08	(CCTG)n	Simple_repeat	Simple_repeat	chr2	27762767	27762796
64.1129	2.17534	0.417305	5.21283	1.85977e-07	0.000139762	MERV1_I-int	ERV1	LTR	chr2	28495196	28495547
56.6352	2.51919	0.413344	6.09464	1.09685e-09	1.39908e-06	GC_rich	Low_complexity	Low_complexity	chr2	28533475	28533536
64.2869	2.53807	0.427124	5.94223	2.81164e-09	3.25397e-06	(CGCGG)n	Simple_repeat	Simple_repeat	chr2	29619695	29619877
27.3304	2.76992	0.5696	4.86292	1.15667e-06	0.000726224	MIRb	MIR	SINE	chr2	29640409	29640597
47.4076	2.12004	0.427834	4.95528	7.2226e-07	0.00047491	L2a	L2	LINE	chr2	29650203	29650316
19.6795	2.81561	0.692439	4.06622	4.77809e-05	0.0201754	B3A	B2	SINE	chr2	29670440	29670624
25.0391	2.95243	0.618827	4.77101	1.83304e-06	0.0010977	Tigger5b	TcMar-Tigger	DNA	chr2	29673501	29673578
21.6046	2.33556	0.607229	3.84627	0.000119932	0.0453306	B1_Mur2	Alu	SINE	chr2	29826921	29827067
81.4105	3.53933	0.421618	8.39463	4.67347e-17	8.67839e-13	GC_rich	Low_complexity	Low_complexity	chr2	29965618	29965646
244.84	2.60073	0.333514	7.79796	6.29178e-15	4.48134e-11	C-rich	Low_complexity	Low_complexity	chr2	30066286	30066368
118.987	2.54943	0.357098	7.13932	9.37963e-13	2.95345e-09	(GGA)n	Simple_repeat	Simple_repeat	chr2	30066459	30066506
45.7336	2.20672	0.476137	4.63463	3.5758e-06	0.00200239	(CGGGG)n	Simple_repeat	Simple_repeat	chr2	30124400	30124426
29.1425	2.47155	0.547967	4.51039	6.4708e-06	0.00340964	B1_Mus1	Alu	SINE	chr2	30133261	30133375
51.1578	1.92949	0.414384	4.65628	3.21975e-06	0.00181827	MIRb	MIR	SINE	chr2	30269978	30270163
35.6092	2.40345	0.510491	4.70811	2.50021e-06	0.00144965	GC_rich	Low_complexity	Low_complexity	chr2	30359079	30359100
63.1086	2.29812	0.41636	5.51956	3.39856e-08	3.04667e-05	GC_rich	Low_complexity	Low_complexity	chr2	30359317	30359382
145.023	2.82914	0.364186	7.76839	7.9488e-15	5.41138e-11	GC_rich	Low_complexity	Low_complexity	chr2	30392650	30392671
43.8766	2.61646	0.492515	5.31245	1.08162e-07	8.58111e-05	MIR3	MIR	SINE	chr2	30407466	30407601
102.922	2.50076	0.361421	6.91927	4.53991e-12	1.14172e-08	GC_rich	Low_complexity	Low_complexity	chr2	30415483	30415514
111.27	2.75806	0.374346	7.36768	1.73627e-13	7.14355e-10	(CAAA)n	Simple_repeat	Simple_repeat	chr2	30415936	30415969
36.5832	2.02141	0.467093	4.32763	1.50719e-05	0.0072544	MLT1I	ERVL-MaLR	LTR	chr2	30464074	30464232
21.8531	4.91499	0.95445	5.14955	2.61112e-07	0.000189647	G-rich	Low_complexity	Low_complexity	chr2	30472095	30472151
26.0893	3.28268	0.6248	5.25396	1.48861e-07	0.000114369	GC_rich	Low_complexity	Low_complexity	chr2	30473545	30473599
33.9372	2.10726	0.508987	4.1401	3.47154e-05	0.0152145	MIR	MIR	SINE	chr2	30657889	30657923
159.636	2.73416	0.340904	8.02033	1.0546e-15	1.06731e-11	GC_rich	Low_complexity	Low_complexity	chr2	30658592	30658621
26.6471	2.64758	0.570625	4.63979	3.48771e-06	0.00195887	GC_rich	Low_complexity	Low_complexity	chr2	30693434	30693485
55.3169	1.55836	0.385792	4.03937	5.35958e-05	0.0222695	MLT1J	ERVL-MaLR	LTR	chr2	30699822	30700021
92.1053	1.8904	0.348936	5.41762	6.03966e-08	5.09477e-05	MIR	MIR	SINE	chr2	30707521	30707605
50.9163	1.74923	0.401016	4.362	1.2888e-05	0.00630585	MER115	hAT-Tip100	DNA	chr2	30717378	30717746
33.7114	2.41447	0.506169	4.77009	1.84144e-06	0.00110242	(GGGA)n	Simple_repeat	Simple_repeat	chr2	30719218	30719257
35.0621	2.54651	0.499443	5.0987	3.41995e-07	0.000241724	B1_Mur3	Alu	SINE	chr2	31062200	31062344
30.5835	2.35719	0.549989	4.28589	1.8201e-05	0.00859733	GC_rich	Low_complexity	Low_complexity	chr2	31141741	31141770
90.8682	2.3021	0.356812	6.45186	1.10487e-10	1.82517e-07	G-rich	Low_complexity	Low_complexity	chr2	31142014	31142061
43.8988	1.82766	0.440812	4.14613	3.38143e-05	0.0148728	MIRb	MIR	SINE	chr2	31142591	31142721
27.2278	2.51102	0.557611	4.50317	6.69459e-06	0.00351509	(CGTG)n	Simple_repeat	Simple_repeat	chr2	31239350	31239417
46.2473	2.04731	0.424074	4.82772	1.38107e-06	0.000850161	MTEa	ERVL-MaLR	LTR	chr2	31239452	31239725
109.74	2.64497	0.354144	7.46862	8.10387e-14	3.69206e-10	RMER17C2	ERVK	LTR	chr2	31572615	31572734
62.7738	2.10099	0.398016	5.27866	1.3013e-07	0.000101174	LTR41B	ERVL	LTR	chr2	31726995	31727125
40.9514	2.25908	0.45384	4.97772	6.43393e-07	0.000427923	GC_rich	Low_complexity	Low_complexity	chr2	32083353	32083374
25.7923	2.10749	0.546535	3.85609	0.000115213	0.0436939	(TC)n	Simple_repeat	Simple_repeat	chr2	32084786	32084816
49.2825	2.48362	0.450372	5.5146	3.49573e-08	3.12368e-05	B4	B4	SINE	chr2	32137685	32137795
34.6609	2.58427	0.528447	4.89032	1.00675e-06	0.000639331	GC_rich	Low_complexity	Low_complexity	chr2	32535673	32535702
46.909	2.35228	0.440207	5.34357	9.11327e-08	7.36205e-05	MIRb	MIR	SINE	chr2	32589683	32589788
32.5485	2.58311	0.523613	4.93324	8.08752e-07	0.000525879	B3	B2	SINE	chr2	32602942	32603081
41.7797	3.1231	0.509326	6.13182	8.68779e-10	1.13568e-06	GC_rich	Low_complexity	Low_complexity	chr2	32607074	32607109
43.4948	1.78057	0.431181	4.12952	3.63515e-05	0.015859	C-rich	Low_complexity	Low_complexity	chr2	32625342	32625401
112.737	2.1568	0.344263	6.26497	3.72893e-10	5.39878e-07	(CCCCG)n	Simple_repeat	Simple_repeat	chr2	32694163	32694189
100.451	2.64014	0.407646	6.47654	9.38528e-11	1.58068e-07	(CCG)n	Simple_repeat	Simple_repeat	chr2	32712670	32712719
95.0911	2.72886	0.376582	7.24641	4.27971e-13	1.51892e-09	(CCG)n	Simple_repeat	Simple_repeat	chr2	32712887	32712929
75.9967	1.73329	0.378363	4.58102	4.62717e-06	0.00252387	GC_rich	Low_complexity	Low_complexity	chr2	32713097	32713133
134.073	2.2543	0.341335	6.60436	3.99245e-11	7.45704e-08	C-rich	Low_complexity	Low_complexity	chr2	32713275	32713424
39.2748	2.86491	0.493309	5.80753	6.34022e-09	6.78654e-06	GC_rich	Low_complexity	Low_complexity	chr2	32757514	32757537
43.5878	2.59232	0.460361	5.63105	1.79119e-08	1.71593e-05	GC_rich	Low_complexity	Low_complexity	chr2	32847143	32847164
115.967	2.52662	0.355672	7.10378	1.21393e-12	3.68034e-09	GC_rich	Low_complexity	Low_complexity	chr2	32847265	32847301
80.54	2.60157	0.37821	6.87863	6.04303e-12	1.46739e-08	L1ME1	L1	LINE	chr2	32969581	32969816
37.4112	2.33186	0.483842	4.81946	1.43945e-06	0.00088246	B1_Mus2	Alu	SINE	chr2	32991877	32992024
367.742	1.76326	0.355769	4.95619	7.18875e-07	0.000472909	(CCCCAG)n	Simple_repeat	Simple_repeat	chr2	33130598	33130709
25.6948	2.11144	0.544647	3.87672	0.000105876	0.0405671	PB1D7	Alu	SINE	chr2	33138836	33138889
80.7186	2.81378	0.386923	7.27219	3.53706e-13	1.29512e-09	MIR3	MIR	SINE	chr2	33176578	33176708
109.948	2.35294	0.364712	6.45152	1.10736e-10	1.82856e-07	ORR1F	ERVL-MaLR	LTR	chr2	33353737	33353812
54.7672	1.86902	0.452852	4.12722	3.67176e-05	0.0159926	L2a	L2	LINE	chr2	33429475	33429585
32.569	2.00603	0.488192	4.10911	3.97195e-05	0.0171581	ID4	ID	SINE	chr2	33761957	33762035
59.5911	1.86992	0.400033	4.67442	2.94791e-06	0.00168272	L1MB7	L1	LINE	chr2	33847550	33847963
17.4503	3.06181	0.748467	4.09077	4.29947e-05	0.0184207	B3	B2	SINE	chr2	33856459	33856652
41.7579	1.72698	0.433017	3.98825	6.65637e-05	0.0269912	RMER4B	ERVK	LTR	chr2	33872070	33872537
26.0042	3.28595	0.666821	4.92777	8.31714e-07	0.000538621	(CGG)n	Simple_repeat	Simple_repeat	chr2	33887477	33887543
45.6971	1.96633	0.429144	4.58198	4.60588e-06	0.00251324	MER45B	hAT-Tip100	DNA	chr2	33908070	33908452
22.5717	2.40734	0.593299	4.05755	4.95903e-05	0.0208415	GC_rich	Low_complexity	Low_complexity	chr2	34372038	34372095
89.603	2.49729	0.373035	6.6945	2.16408e-11	4.4104e-08	GC_rich	Low_complexity	Low_complexity	chr2	34372720	34372743
26.0092	2.43372	0.560361	4.34313	1.40469e-05	0.0068075	GC_rich	Low_complexity	Low_complexity	chr2	34754114	34754193
29.9755	3.25891	0.586635	5.55525	2.77208e-08	2.53588e-05	GC_rich	Low_complexity	Low_complexity	chr2	34754431	34754452
26.6638	2.4731	0.568341	4.35144	1.35246e-05	0.00657968	B1F	Alu	SINE	chr2	34800002	34800078
42.6038	2.2192	0.492517	4.50584	6.61104e-06	0.00347561	B3	B2	SINE	chr2	35108778	35108927
130.8	2.19843	0.33658	6.53166	6.50451e-11	1.14547e-07	G-rich	Low_complexity	Low_complexity	chr2	35109746	35109820
61.6042	2.91903	0.448042	6.51508	7.26519e-11	1.26709e-07	GC_rich	Low_complexity	Low_complexity	chr2	35200608	35200677
21.9121	2.40324	0.604901	3.97294	7.09911e-05	0.0285858	L1_Mus1	L1	LINE	chr2	35209663	35209727
28.1376	2.15647	0.531396	4.05812	4.94695e-05	0.0208043	ORR1C1	ERVL-MaLR	LTR	chr2	35475001	35475371
66.4666	3.20329	0.433462	7.39001	1.46821e-13	6.25489e-10	MLT1E3	ERVL-MaLR	LTR	chr2	35495603	35495715
39.0606	2.10966	0.45543	4.63223	3.61748e-06	0.002023	LTR40a	ERVL	LTR	chr2	35506540	35506736
70.7496	2.92554	0.404878	7.22573	4.98406e-13	1.72762e-09	MIRb	MIR	SINE	chr2	35507119	35507336
18.446	2.88564	0.714458	4.03892	5.3697e-05	0.0223044	MIRb	MIR	SINE	chr2	35507346	35507421
32.8037	3.06704	0.550761	5.56874	2.56587e-08	2.36807e-05	(CCG)n	Simple_repeat	Simple_repeat	chr2	35979640	35979729
60.6831	2.85869	0.421602	6.78053	1.19735e-11	2.64293e-08	B3	B2	SINE	chr2	36214575	36214712
202.876	1.86568	0.388589	4.80116	1.5775e-06	0.000960299	G-rich	Low_complexity	Low_complexity	chr2	36216681	36216738
43.7017	2.14682	0.459462	4.67247	2.97594e-06	0.00169524	(C)n	Simple_repeat	Simple_repeat	chr2	36231042	36231063
51.2016	1.70116	0.421909	4.03207	5.52885e-05	0.0228832	MIRb	MIR	SINE	chr2	36234626	36234720
230.64	2.1198	0.341322	6.21057	5.27931e-10	7.34193e-07	MamGypLTR3a	Gypsy	LTR	chr2	36238451	36238762
40.3327	2.48567	0.473784	5.24642	1.55081e-07	0.000118644	B3	B2	SINE	chr2	36244567	36244771
67.0212	2.37583	0.389389	6.10143	1.05123e-09	1.3475e-06	(TCC)n	Simple_repeat	Simple_repeat	chr2	37422943	37422997
34.3684	3.21048	0.556085	5.77337	7.77012e-09	8.12679e-06	(CGG)n	Simple_repeat	Simple_repeat	chr2	37703281	37703366
31.7088	3.17947	0.577284	5.50764	3.63669e-08	3.22951e-05	GC_rich	Low_complexity	Low_complexity	chr2	37703506	37703530
65.9737	1.82168	0.376624	4.83686	1.31908e-06	0.000816243	MIRc	MIR	SINE	chr2	38481029	38481123
54.9156	1.54108	0.400596	3.84697	0.00011959	0.0452096	(CA)n	Simple_repeat	Simple_repeat	chr2	38481484	38481538
54.2168	1.5377	0.389704	3.94581	7.953e-05	0.0315568	LTR33A_	ERVL	LTR	chr2	38484151	38484600
87.1221	2.73518	0.384465	7.11425	1.12524e-12	3.44406e-09	GC_rich	Low_complexity	Low_complexity	chr2	38511592	38511693
34.7633	2.34673	0.494302	4.74756	2.05883e-06	0.00121813	MIRb	MIR	SINE	chr2	38533430	38533555
34.4647	2.06659	0.487864	4.236	2.27533e-05	0.0104718	MIR	MIR	SINE	chr2	38535792	38535940
87.8042	2.12865	0.358082	5.94458	2.77172e-09	3.21504e-06	MIR3	MIR	SINE	chr2	38535942	38536079
25.6534	2.13688	0.548153	3.89832	9.68617e-05	0.0375072	MIRc	MIR	SINE	chr2	38545134	38545244
72.5514	2.12384	0.398234	5.33315	9.65219e-08	7.74625e-05	GC_rich	Low_complexity	Low_complexity	chr2	38926358	38926394
26.5165	6.82481	1.38844	4.91545	8.85797e-07	0.000569417	AT_rich	Low_complexity	Low_complexity	chr2	38926582	38926614
72.8999	3.32571	0.42828	7.76527	8.14722e-15	5.52836e-11	(CGG)n	Simple_repeat	Simple_repeat	chr2	39226255	39226308
66.298	3.59654	0.453498	7.93066	2.17981e-15	1.90885e-11	GC_rich	Low_complexity	Low_complexity	chr2	44927046	44927113
91.8443	2.65991	0.369477	7.19912	6.06005e-13	2.03447e-09	(TCC)n	Simple_repeat	Simple_repeat	chr2	44927140	44927177
81.1384	3.14776	0.407172	7.73078	1.0689e-14	6.9147e-11	(CCCCG)n	Simple_repeat	Simple_repeat	chr2	44927308	44927338
30.5425	3.24617	0.600749	5.40353	6.53422e-08	5.46761e-05	MIR	MIR	SINE	chr2	45089780	45089852
14.7284	3.3081	0.817409	4.04706	5.18655e-05	0.0216428	(TC)n	Simple_repeat	Simple_repeat	chr2	45107927	45107976
61.8288	3.11303	0.438713	7.09582	1.28591e-12	3.88721e-09	(CA)n	Simple_repeat	Simple_repeat	chr2	45112178	45112208
19.1242	2.86723	0.681185	4.20918	2.56295e-05	0.0116384	(TG)n	Simple_repeat	Simple_repeat	chr2	45113672	45113701
99.1772	2.3571	0.355222	6.63555	3.23293e-11	6.2315e-08	MLT1F2	ERVL-MaLR	LTR	chr2	45246091	45246683
29.7772	2.87108	0.554779	5.17519	2.27681e-07	0.00016762	GC_rich	Low_complexity	Low_complexity	chr2	48813673	48813695
91.1596	3.37004	0.440282	7.65428	1.94396e-14	1.12994e-10	(CCG)n	Simple_repeat	Simple_repeat	chr2	48814044	48814079
39.6373	2.40222	0.470128	5.10972	3.22639e-07	0.000229762	(CCG)n	Simple_repeat	Simple_repeat	chr2	48814221	48814288
22.91	2.47496	0.606805	4.07868	4.52925e-05	0.019261	RSINE1	B4	SINE	chr2	48924783	48924929
22.621	2.27176	0.589815	3.85165	0.000117327	0.0444267	Tigger7	TcMar-Tigger	DNA	chr2	49416889	49417020
114.688	2.548	0.351315	7.25275	4.08387e-13	1.4682e-09	(GGGA)n	Simple_repeat	Simple_repeat	chr2	49451424	49451462
35.2535	3.37277	0.55534	6.07333	1.25282e-09	1.57914e-06	GC_rich	Low_complexity	Low_complexity	chr2	49451605	49451627
76.3143	2.22315	0.370084	6.00716	1.88799e-09	2.27037e-06	(TCCCC)n	Simple_repeat	Simple_repeat	chr2	49451980	49452009
136.222	2.44899	0.358258	6.83583	8.15319e-12	1.89993e-08	GC_rich	Low_complexity	Low_complexity	chr2	49452115	49452145
50.2991	2.05721	0.415857	4.94693	7.53943e-07	0.00049286	MTD	ERVL-MaLR	LTR	chr2	49743457	49743835
57.6363	3.28345	0.456579	7.19142	6.41223e-13	2.13226e-09	MER5A	hAT-Charlie	DNA	chr2	49744366	49744420
67.5518	1.7869	0.380262	4.69912	2.61283e-06	0.00150906	GC_rich	Low_complexity	Low_complexity	chr2	50066401	50066429
132.867	2.43699	0.352248	6.91839	4.56813e-12	1.14743e-08	(CCGGG)n	Simple_repeat	Simple_repeat	chr2	50296459	50296480
115.235	1.84767	0.331486	5.57391	2.4909e-08	2.30707e-05	RMER17B	ERVK	LTR	chr2	51637860	51638750
41.2817	2.61336	0.475006	5.50174	3.76052e-08	3.3267e-05	GC_rich	Low_complexity	Low_complexity	chr2	52072796	52072836
110.17	2.43876	0.356257	6.84552	7.62011e-12	1.79857e-08	L1M4b	L1	LINE	chr2	52424510	52424901
54.3609	2.55039	0.420813	6.06062	1.35596e-09	1.69426e-06	(CGGGG)n	Simple_repeat	Simple_repeat	chr2	52424904	52425000
65.2708	2.32615	0.399629	5.82076	5.85789e-09	6.31905e-06	MLT1B	ERVL-MaLR	LTR	chr2	52523126	52523451
58.4397	2.90501	0.433291	6.70454	2.02048e-11	4.15437e-08	GC_rich	Low_complexity	Low_complexity	chr2	52742245	52742266
41.8655	2.86859	0.479996	5.97629	2.28276e-09	2.69446e-06	GC_rich	Low_complexity	Low_complexity	chr2	52857702	52857744
30.0086	2.34122	0.529611	4.42065	9.84059e-06	0.00496032	GC_rich	Low_complexity	Low_complexity	chr2	52857859	52857889
30.8428	2.20116	0.506476	4.34602	1.38627e-05	0.0067308	ORR1F	ERVL-MaLR	LTR	chr2	52954724	52955085
31.4838	3.37808	0.589824	5.72727	1.0206e-08	1.03694e-05	GC_rich	Low_complexity	Low_complexity	chr2	57124170	57124192
127.586	2.26678	0.355322	6.3795	1.7767e-10	2.77101e-07	tRNA-Ala-GCG	tRNA	tRNA	chr2	57182077	57182149
49.1689	2.5981	0.447311	5.80827	6.3122e-09	6.75829e-06	C-rich	Low_complexity	Low_complexity	chr2	58496810	58496895
36.7234	2.55938	0.487611	5.24882	1.53081e-07	0.000117351	(GGA)n	Simple_repeat	Simple_repeat	chr2	58532310	58532349
23.2469	2.50788	0.599445	4.18367	2.86838e-05	0.0128449	(CGGGG)n	Simple_repeat	Simple_repeat	chr2	58566855	58566889
20.4077	2.48561	0.633515	3.92352	8.72651e-05	0.034218	G-rich	Low_complexity	Low_complexity	chr2	58567006	58567153
23.4403	2.76207	0.637766	4.33084	1.48539e-05	0.00716192	(GGA)n	Simple_repeat	Simple_repeat	chr2	58567213	58567240
55.5236	2.79885	0.434995	6.43421	1.24115e-10	2.02656e-07	GC_rich	Low_complexity	Low_complexity	chr2	58567343	58567396
26.8079	2.28615	0.549849	4.15779	3.21345e-05	0.0142061	GC_rich	Low_complexity	Low_complexity	chr2	58567558	58567579
38.7663	2.52599	0.502624	5.02562	5.01821e-07	0.000341462	(CGGG)n	Simple_repeat	Simple_repeat	chr2	59160825	59160856
50.7293	1.92278	0.429545	4.47631	7.59425e-06	0.00392895	MTD	ERVL-MaLR	LTR	chr2	60019474	60019926
36.337	3.09407	0.536061	5.77186	7.83998e-09	8.19368e-06	GC_rich	Low_complexity	Low_complexity	chr2	60124938	60125137
44.4663	2.26258	0.452753	4.99738	5.8116e-07	0.00039015	MLTR14	ERV1	LTR	chr2	60172424	60172634
33.3451	2.0403	0.496841	4.10655	4.01608e-05	0.0173182	B3A	B2	SINE	chr2	60176341	60176531
29.4547	3.43439	0.615515	5.57971	2.40923e-08	2.2404e-05	GC_rich	Low_complexity	Low_complexity	chr2	60209570	60209684
91.6361	2.20718	0.366939	6.01513	1.7974e-09	2.17337e-06	GC_rich	Low_complexity	Low_complexity	chr2	60209814	60209850
19.7355	2.64312	0.655153	4.03436	5.47504e-05	0.0226831	(CA)n	Simple_repeat	Simple_repeat	chr2	60880788	60880832
23.3348	2.92971	0.625524	4.68362	2.81854e-06	0.00161709	GC_rich	Low_complexity	Low_complexity	chr2	60881462	60881483
14.1407	3.60304	0.936092	3.84902	0.000118592	0.0448649	C-rich	Low_complexity	Low_complexity	chr2	60881509	60881567
56.6567	1.77749	0.38877	4.57209	4.82873e-06	0.00262177	MLT1M	ERVL-MaLR	LTR	chr2	60883859	60884292
22.0484	2.45576	0.626654	3.91885	8.89739e-05	0.0348289	GC_rich	Low_complexity	Low_complexity	chr2	62645961	62645984
28.6857	2.37049	0.537704	4.40853	1.04073e-05	0.00520874	GC_rich	Low_complexity	Low_complexity	chr2	65238942	65238975
151.503	1.28767	0.318631	4.04125	5.31673e-05	0.0221159	L1Md_F2	L1	LINE	chr2	69353840	69356367
51.5382	1.77614	0.4287	4.14309	3.4266e-05	0.0150482	RMER15-int	ERVL	LTR	chr2	69718851	69719702
64.2117	3.13183	0.427593	7.32433	2.40097e-13	9.31621e-10	GC_rich	Low_complexity	Low_complexity	chr2	69723119	69723168
21.5958	2.98172	0.650578	4.58319	4.57946e-06	0.00250178	GC_rich	Low_complexity	Low_complexity	chr2	69823223	69823252
12.1987	3.9969	1.0298	3.88125	0.000103921	0.0399393	A-rich	Low_complexity	Low_complexity	chr2	69849065	69849128
32.3354	2.06612	0.502341	4.11298	3.90579e-05	0.0169022	B1_Mur3	Alu	SINE	chr2	69861148	69861316
34.097	2.66468	0.531723	5.01141	5.40333e-07	0.000365514	GC_rich	Low_complexity	Low_complexity	chr2	69861779	69861808
47.5974	3.14761	0.817827	3.84875	0.000118721	0.0449055	(CGG)n	Simple_repeat	Simple_repeat	chr2	69897296	69897320
24.5111	2.37826	0.600672	3.95934	7.51572e-05	0.0300597	RLTR35B_MM	ERVL	LTR	chr2	70092002	70092279
73.4291	3.08542	0.415908	7.41853	1.18431e-13	5.19641e-10	G-rich	Low_complexity	Low_complexity	chr2	70825399	70825563
50.9048	3.61192	0.494702	7.3012	2.85212e-13	1.079e-09	(CGG)n	Simple_repeat	Simple_repeat	chr2	70825639	70825804
87.1535	2.83768	0.397189	7.14439	9.03955e-13	2.86415e-09	(CGGGG)n	Simple_repeat	Simple_repeat	chr2	70825770	70825930
29.6025	2.51145	0.572194	4.38915	1.13793e-05	0.00563959	(CA)n	Simple_repeat	Simple_repeat	chr2	70870918	70870968
72.6708	1.86367	0.36817	5.06197	4.14951e-07	0.000287381	RLTR30B_MM	ERV1	LTR	chr2	71026801	71027234
31.0416	2.47488	0.571257	4.33235	1.47527e-05	0.00711804	(TG)n	Simple_repeat	Simple_repeat	chr2	71274416	71274467
20.0116	3.11073	0.696303	4.4675	7.91387e-06	0.00407555	L1MB8	L1	LINE	chr2	71338137	71338206
70.8888	2.78661	0.403793	6.90108	5.16085e-12	1.28008e-08	GC_rich	Low_complexity	Low_complexity	chr2	71367577	71367615
47.9147	3.23094	0.480795	6.71999	1.81734e-11	3.80056e-08	MLT1N2	ERVL-MaLR	LTR	chr2	71598518	71598622
33.6801	2.86793	0.525831	5.4541	4.92229e-08	4.23028e-05	(CGGGG)n	Simple_repeat	Simple_repeat	chr2	71786848	71786889
57.1354	2.45711	0.42377	5.79822	6.7024e-09	7.12472e-06	GC_rich	Low_complexity	Low_complexity	chr2	71787049	71787092
38.9738	1.93431	0.451647	4.28279	1.84565e-05	0.00870518	URR1A	hAT-Charlie	DNA	chr2	71813711	71813925
26.64	2.34787	0.565791	4.14972	3.32886e-05	0.0146649	URR1A	hAT-Charlie	DNA	chr2	72202186	72202404
33.4871	3.54733	0.583293	6.08155	1.19025e-09	1.50667e-06	G-rich	Low_complexity	Low_complexity	chr2	72978764	72978891
22.0738	4.9297	0.962374	5.12244	3.01609e-07	0.000216075	(CGG)n	Simple_repeat	Simple_repeat	chr2	72978902	72978942
35.99	3.00878	0.519789	5.78846	7.10338e-09	7.49922e-06	(CA)n	Simple_repeat	Simple_repeat	chr2	72979278	72979308
34.1362	1.82263	0.476866	3.82209	0.000132323	0.0494124	GC_rich	Low_complexity	Low_complexity	chr2	72979734	72979808
22.5985	2.80787	0.626625	4.48094	7.43139e-06	0.0038562	GC_rich	Low_complexity	Low_complexity	chr2	72980022	72980060
31.326	2.43563	0.552298	4.41	1.0337e-05	0.0051773	(CGG)n	Simple_repeat	Simple_repeat	chr2	72980165	72980221
57.5828	2.4075	0.414973	5.80159	6.56871e-09	6.99691e-06	MIRb	MIR	SINE	chr2	73053959	73054120
29.9951	2.01208	0.50973	3.94734	7.9023e-05	0.0314005	MER2	TcMar-Tigger	DNA	chr2	73054490	73054721
34.9883	2.2407	0.484622	4.6236	3.77134e-06	0.00209945	B4A	B4	SINE	chr2	73371880	73372154
79.4729	2.33449	0.372295	6.27053	3.59817e-10	5.22766e-07	MLT1F2	ERVL-MaLR	LTR	chr2	73475468	73475954
52.5542	2.35883	0.427274	5.52065	3.37744e-08	3.02969e-05	ID_B1	B4	SINE	chr2	73485160	73485358
42.2075	2.5871	0.480301	5.38641	7.1878e-08	5.95105e-05	GC_rich	Low_complexity	Low_complexity	chr2	73911207	73911232
309.302	1.96088	0.339883	5.76927	7.96155e-09	8.30613e-06	GC_rich	Low_complexity	Low_complexity	chr2	75704545	75704573
90.9655	2.7029	0.394846	6.84546	7.6231e-12	1.79857e-08	B4A	B4	SINE	chr2	75733197	75733376
16.1945	2.96887	0.756984	3.92197	8.78288e-05	0.034426	(GGA)n	Simple_repeat	Simple_repeat	chr2	75788885	75789064
92.2261	2.5	0.386509	6.46815	9.92107e-11	1.65865e-07	G-rich	Low_complexity	Low_complexity	chr2	75792636	75792692
68.1883	2.493	0.398637	6.2538	4.00577e-10	5.74362e-07	(CGGGG)n	Simple_repeat	Simple_repeat	chr2	75832059	75832117
75.2578	2.80738	0.394149	7.12264	1.05883e-12	3.28186e-09	GC_rich	Low_complexity	Low_complexity	chr2	75832340	75832363
77.3062	2.9977	0.405647	7.38992	1.46915e-13	6.25489e-10	CT-rich	Low_complexity	Low_complexity	chr2	76070869	76070991
40.3402	2.91904	0.502735	5.80631	6.38654e-09	6.82559e-06	GC_rich	Low_complexity	Low_complexity	chr2	76675470	76675564
35.5582	-2.12493	0.524934	-4.04799	5.16602e-05	0.0215725	(AGCTG)n	Simple_repeat	Simple_repeat	chr2	77295182	77295580
42.118	2.91306	0.481164	6.05419	1.41127e-09	1.75231e-06	GC_rich	Low_complexity	Low_complexity	chr2	78868693	78868729
36.6267	2.78195	0.516987	5.38108	7.40412e-08	6.11069e-05	(CCGAG)n	Simple_repeat	Simple_repeat	chr2	78869069	78869093
189.502	2.73316	0.374083	7.3063	2.74602e-13	1.04217e-09	(TCCC)n	Simple_repeat	Simple_repeat	chr2	79635356	79635397
110.154	3.21962	0.378381	8.50894	1.75537e-17	4.0918e-13	L2c	L2	LINE	chr2	79653903	79653955
61.7521	3.09336	0.439383	7.04024	1.91904e-12	5.46738e-09	GC_rich	Low_complexity	Low_complexity	chr2	80315668	80315699
34.5952	2.71816	0.520135	5.22588	1.7333e-07	0.00013123	L1MDb	L1	LINE	chr2	83644822	83645004
78.7821	2.97117	0.427565	6.94904	3.6777e-12	9.47221e-09	GC_rich	Low_complexity	Low_complexity	chr2	83724586	83724612
21.9951	2.50349	0.625762	4.0007	6.31547e-05	0.0257823	GC_rich	Low_complexity	Low_complexity	chr2	83724712	83724734
76.1335	2.70171	0.415713	6.49898	8.08665e-11	1.38652e-07	Charlie24	hAT-Charlie	DNA	chr2	83742227	83742461
30.6652	2.18545	0.515125	4.24255	2.2099e-05	0.0102102	MTD	ERVL-MaLR	LTR	chr2	83754303	83754694
46.763	2.36051	0.437813	5.3916	6.98321e-08	5.80477e-05	MTEa	ERVL-MaLR	LTR	chr2	84531226	84531552
30.4782	2.02614	0.513436	3.94624	7.93882e-05	0.031514	CT-rich	Low_complexity	Low_complexity	chr2	84650569	84650658
36.4214	2.11418	0.507712	4.16412	3.12549e-05	0.0138665	GC_rich	Low_complexity	Low_complexity	chr2	84714795	84714816
44.625	2.85537	0.467207	6.11157	9.86532e-10	1.27281e-06	(CCG)n	Simple_repeat	Simple_repeat	chr2	84714996	84715043
30.7421	2.35967	0.530988	4.44392	8.83356e-06	0.0045018	GC_rich	Low_complexity	Low_complexity	chr2	84715075	84715120
136.144	3.08974	0.370885	8.33071	8.03568e-17	1.33167e-12	GC_rich	Low_complexity	Low_complexity	chr2	84715210	84715236
48.402	3.20998	0.50213	6.39273	1.62945e-10	2.56832e-07	(T)n	Simple_repeat	Simple_repeat	chr2	84715792	84715815
38.2204	2.49496	0.517999	4.81653	1.46078e-06	0.00089461	G-rich	Low_complexity	Low_complexity	chr2	84936663	84936721
70.8678	2.39388	0.38935	6.14839	7.82716e-10	1.03686e-06	(CGG)n	Simple_repeat	Simple_repeat	chr2	85048054	85048085
26.3682	2.53764	0.565081	4.49076	7.09681e-06	0.00370105	MIRc	MIR	SINE	chr2	85137981	85138066
123.961	3.85142	0.880506	4.3741	1.21934e-05	0.00600583	MTEb	ERVL-MaLR	LTR	chr2	85154158	85154520
105.577	2.24388	0.350268	6.40616	1.49227e-10	2.3764e-07	IAPLTR3-int	ERVK	LTR	chr2	85958412	85959362
45.5228	2.19877	0.431468	5.09603	3.46856e-07	0.000244869	L1MB5	L1	LINE	chr2	90478262	90478639
22.5067	2.80227	0.624316	4.48853	7.17148e-06	0.00373812	A-rich	Low_complexity	Low_complexity	chr2	90488950	90489000
26.1165	2.24612	0.558261	4.02342	5.73579e-05	0.0236432	ID4	ID	SINE	chr2	90504078	90504157
46.6773	1.81975	0.446338	4.07707	4.56072e-05	0.0193815	L2c	L2	LINE	chr2	90542850	90543175
35.8132	1.89284	0.486034	3.89445	9.84231e-05	0.038041	(CA)n	Simple_repeat	Simple_repeat	chr2	90574142	90574195
25.3153	2.47114	0.57307	4.31211	1.61706e-05	0.00772688	MIRc	MIR	SINE	chr2	90575206	90575356
28.8341	3.3124	0.614203	5.39301	6.92889e-08	5.76305e-05	A-rich	Low_complexity	Low_complexity	chr2	90579384	90579431
111.669	2.78626	0.356491	7.81579	5.46185e-15	3.95799e-11	GC_rich	Low_complexity	Low_complexity	chr2	90580672	90580760
65.3414	2.70307	0.404969	6.67475	2.47647e-11	4.9548e-08	(CGG)n	Simple_repeat	Simple_repeat	chr2	90745718	90745789
143.427	3.0908	0.367952	8.40001	4.46451e-17	8.44108e-13	GC_rich	Low_complexity	Low_complexity	chr2	90847187	90847212
31.2945	3.10386	0.568336	5.46132	4.72608e-08	4.07851e-05	(CCCGG)n	Simple_repeat	Simple_repeat	chr2	90917573	90917599
45.8315	3.21716	0.490239	6.56243	5.29394e-11	9.62012e-08	GC_rich	Low_complexity	Low_complexity	chr2	90940314	90940404
32.5682	2.73175	0.525777	5.19564	2.04016e-07	0.000151722	(CGG)n	Simple_repeat	Simple_repeat	chr2	90940499	90940537
119.714	2.68989	0.350538	7.67359	1.67243e-14	9.96645e-11	(CCCCG)n	Simple_repeat	Simple_repeat	chr2	91070228	91070262
56.1689	2.18635	0.405247	5.39511	6.84814e-08	5.70047e-05	(CA)n	Simple_repeat	Simple_repeat	chr2	91183595	91183678
16.644	3.83346	0.848202	4.51951	6.19828e-06	0.0032825	L1_Rod	L1	LINE	chr2	91485029	91485185
34.3507	2.97902	0.535834	5.55961	2.70383e-08	2.48257e-05	GC_rich	Low_complexity	Low_complexity	chr2	91526922	91526955
20.8378	2.56509	0.635789	4.0345	5.47188e-05	0.0226767	B1F	Alu	SINE	chr2	91711033	91711156
63.8509	3.11794	0.426179	7.31603	2.55407e-13	9.82776e-10	GC_rich	Low_complexity	Low_complexity	chr2	91963455	91963511
19.5412	3.47417	0.747806	4.64582	3.38725e-06	0.00190708	(AGGGGG)n	Simple_repeat	Simple_repeat	chr2	91965092	91965122
56.5873	2.5317	0.426748	5.93254	2.98277e-09	3.4264e-06	L2a	L2	LINE	chr2	91966341	91966634
43.8026	1.93277	0.430615	4.48839	7.17637e-06	0.0037402	MER58B	hAT-Charlie	DNA	chr2	91972235	91972542
54.5214	1.54324	0.388948	3.96772	7.2562e-05	0.0291507	C-rich	Low_complexity	Low_complexity	chr2	91984763	91984977
30.0934	4.36662	0.750994	5.81445	6.0832e-09	6.53836e-06	GC_rich	Low_complexity	Low_complexity	chr2	92183483	92183596
20.0182	2.74998	0.696349	3.94914	7.84313e-05	0.0311952	GC_rich	Low_complexity	Low_complexity	chr2	92185276	92185406
84.4121	2.89965	0.385404	7.52366	5.32649e-14	2.622e-10	(CCG)n	Simple_repeat	Simple_repeat	chr2	92433992	92434030
45.0458	2.57177	0.449048	5.72716	1.02127e-08	1.03737e-05	G-rich	Low_complexity	Low_complexity	chr2	92459504	92459553
100.087	2.69379	0.363345	7.41387	1.22668e-13	5.34289e-10	MTB_Mm	ERVL-MaLR	LTR	chr2	92483455	92483844
19.7934	3.20442	0.765519	4.18595	2.83974e-05	0.0127373	(CGGGG)n	Simple_repeat	Simple_repeat	chr2	93045994	93046050
26.8896	2.33374	0.544802	4.28365	1.83849e-05	0.00867631	ORR1D2	ERVL-MaLR	LTR	chr2	93161921	93162274
102.693	1.66855	0.341075	4.89202	9.98046e-07	0.000634387	(CCCTG)n	Simple_repeat	Simple_repeat	chr2	93187629	93187653
109.331	2.68643	0.353817	7.59271	3.13277e-14	1.68576e-10	C-rich	Low_complexity	Low_complexity	chr2	93334511	93334618
16.354	2.99328	0.745223	4.01662	5.90397e-05	0.0242835	ID_B1	B4	SINE	chr2	93345816	93345968
80.5254	1.62247	0.3519	4.6106	4.01502e-06	0.00221937	MIR3	MIR	SINE	chr2	93369153	93369285
41.2042	2.29933	0.463568	4.96008	7.04643e-07	0.000464575	GC_rich	Low_complexity	Low_complexity	chr2	93822360	93822382
62.0727	5.38648	1.03364	5.21116	1.87659e-07	0.000140874	RMER16_Mm	ERVK	LTR	chr2	96740278	96740736
48.9037	3.72296	0.518284	7.18325	6.80721e-13	2.24011e-09	GA-rich	Low_complexity	Low_complexity	chr2	97040102	97040161
54.653	2.28805	0.421973	5.42226	5.885e-08	4.98047e-05	L1_Mur3	L1	LINE	chr2	97504767	97505173
34999.9	0.629387	0.154771	4.06657	4.77109e-05	0.0201499	GSAT_MM	Satellite	Satellite	chr2	98666544	98667332
94.1909	1.51431	0.341095	4.43953	9.01535e-06	0.00458546	Lx8	L1	LINE	chr2	101175069	101175450
22.2385	2.4762	0.602503	4.10986	3.95905e-05	0.0171095	MIR3	MIR	SINE	chr2	101177950	101178097
60.0244	2.16273	0.421407	5.13216	2.8644e-07	0.00020635	(CGG)n	Simple_repeat	Simple_repeat	chr2	101678433	101678500
47.1424	2.08516	0.431553	4.83176	1.35334e-06	0.000834837	MTEb	ERVL-MaLR	LTR	chr2	101732734	101733053
60.4901	1.96033	0.401434	4.88331	1.0432e-06	0.000660366	URR1A	hAT-Charlie	DNA	chr2	101763379	101763583
57.2568	2.51223	0.439289	5.71885	1.07248e-08	1.08278e-05	MIR	MIR	SINE	chr2	101767064	101767267
69.7749	2.70708	0.402779	6.72101	1.80463e-11	3.77969e-08	MIR	MIR	SINE	chr2	101881665	101881838
30.0175	1.97003	0.503689	3.9112	9.18397e-05	0.0358059	LTR16E2	ERVL	LTR	chr2	101895928	101896074
36.1867	2.10056	0.494188	4.25053	2.13262e-05	0.00989045	MIRb	MIR	SINE	chr2	102037158	102037376
32.3341	2.34134	0.520966	4.49423	6.98234e-06	0.00364639	(CCGCG)n	Simple_repeat	Simple_repeat	chr2	102400783	102400832
66.5686	2.76507	0.427619	6.46622	1.00487e-10	1.67821e-07	GC_rich	Low_complexity	Low_complexity	chr2	102401009	102401039
36.0836	2.3808	0.483455	4.92455	8.45533e-07	0.000546294	L2	L2	LINE	chr2	102968193	102968499
47.0921	2.03575	0.454335	4.48071	7.43944e-06	0.00385893	MTEb	ERVL-MaLR	LTR	chr2	103146207	103146570
29.5157	3.6191	0.659188	5.49024	4.01393e-08	3.53284e-05	G-rich	Low_complexity	Low_complexity	chr2	103797038	103797090
62.3485	3.19705	0.4438	7.20382	5.85492e-13	1.97999e-09	GC_rich	Low_complexity	Low_complexity	chr2	103797123	103797180
53.8011	2.19223	0.413429	5.30256	1.14193e-07	8.99945e-05	MLTR11B	ERVK	LTR	chr2	103955736	103956004
28.3922	3.09134	0.587793	5.25923	1.44659e-07	0.000111491	(CCG)n	Simple_repeat	Simple_repeat	chr2	103969921	103969980
29.3554	3.6613	0.647975	5.65036	1.60109e-08	1.55132e-05	(A)n	Simple_repeat	Simple_repeat	chr2	103970013	103970042
40.6895	2.82637	0.48671	5.8071	6.35635e-09	6.79857e-06	(CGG)n	Simple_repeat	Simple_repeat	chr2	103970316	103970351
27.6766	2.88242	0.581984	4.95275	7.31718e-07	0.000480294	GC_rich	Low_complexity	Low_complexity	chr2	103970635	103970665
58.8131	2.98635	0.439825	6.78987	1.12234e-11	2.49917e-08	(CGGGGG)n	Simple_repeat	Simple_repeat	chr2	104027807	104027832
117.803	3.05925	0.384041	7.96593	1.63981e-15	1.50572e-11	GC_rich	Low_complexity	Low_complexity	chr2	104494463	104494492
41.8481	3.80852	0.557003	6.83751	8.05797e-12	1.88301e-08	(CGG)n	Simple_repeat	Simple_repeat	chr2	104590515	104590544
24.5177	2.38092	0.584648	4.0724	4.65311e-05	0.0197237	B3	B2	SINE	chr2	104740393	104740585
19.9495	3.37182	0.716004	4.70922	2.48663e-06	0.00144318	GC_rich	Low_complexity	Low_complexity	chr2	104816835	104816893
74.7234	3.07545	0.416871	7.37746	1.61336e-13	6.74457e-10	GC_rich	Low_complexity	Low_complexity	chr2	104817000	104817049
35.4164	2.45415	0.516473	4.75175	2.01662e-06	0.00119576	L2a	L2	LINE	chr2	107224510	107224929
47.8435	2.85945	0.472222	6.05532	1.40142e-09	1.74174e-06	GC_rich	Low_complexity	Low_complexity	chr2	109918094	109918116
17.6022	3.3679	0.758322	4.44126	8.94354e-06	0.00455227	GC_rich	Low_complexity	Low_complexity	chr2	112239735	112239758
156.969	2.86645	0.341666	8.38963	4.8769e-17	9.01589e-13	GC_rich	Low_complexity	Low_complexity	chr2	112265699	112265745
62.8198	3.1397	0.430536	7.29253	3.04179e-13	1.13679e-09	GC_rich	Low_complexity	Low_complexity	chr2	112379219	112379241
23.8622	2.78848	0.607816	4.5877	4.48147e-06	0.00245469	GC_rich	Low_complexity	Low_complexity	chr2	112492879	112492907
115.708	2.61142	0.359143	7.27125	3.56184e-13	1.3019e-09	G-rich	Low_complexity	Low_complexity	chr2	112493003	112493139
23.8257	2.64627	0.603571	4.38436	1.16329e-05	0.00575428	GC_rich	Low_complexity	Low_complexity	chr2	112493302	112493323
72.0872	2.36473	0.38887	6.08104	1.19407e-09	1.51013e-06	(CGTG)n	Simple_repeat	Simple_repeat	chr2	114654865	114654890
24.2411	3.44921	0.691765	4.9861	6.16107e-07	0.000411486	(CA)n	Simple_repeat	Simple_repeat	chr2	116990209	116990233
27.3098	2.7251	0.574964	4.7396	2.14141e-06	0.00126184	MIR3	MIR	SINE	chr2	117018686	117018804
57.415	2.70304	0.420259	6.43184	1.26065e-10	2.05155e-07	MIR	MIR	SINE	chr2	117105487	117105599
96.5947	2.11739	0.349138	6.06462	1.32269e-09	1.65655e-06	(CA)n	Simple_repeat	Simple_repeat	chr2	117120296	117120368
70.7184	2.4961	0.409533	6.09499	1.09446e-09	1.39689e-06	GC_rich	Low_complexity	Low_complexity	chr2	117121351	117121392
24.4191	2.68305	0.632073	4.24484	2.18753e-05	0.0101181	B3	B2	SINE	chr2	117249389	117249514
35.3769	2.82334	0.523289	5.39538	6.8377e-08	5.69291e-05	MLT1B	ERVL-MaLR	LTR	chr2	117962710	117962837
60.5329	2.24709	0.404263	5.55849	2.72113e-08	2.49476e-05	MTD	ERVL-MaLR	LTR	chr2	117962837	117963204
37.0155	2.65029	0.551339	4.80701	1.53202e-06	0.00093466	Lx9	L1	LINE	chr2	118012196	118012545
14.4346	3.27705	0.821007	3.9915	6.56559e-05	0.0266699	(CA)n	Simple_repeat	Simple_repeat	chr2	118491066	118491107
121.016	2.08396	0.379931	5.48511	4.13222e-08	3.62162e-05	RLTR17B_Mm	ERVK	LTR	chr2	118545464	118545533
82.2381	1.97778	0.418363	4.72743	2.27376e-06	0.00133266	IAPLTR2_Mm	ERVK	LTR	chr2	118554765	118555241
161.552	1.96576	0.320016	6.14268	8.11425e-10	1.0708e-06	RMER19B	ERVK	LTR	chr2	118646809	118647337
111.072	1.95209	0.35584	5.48587	4.11442e-08	3.6083e-05	(TCC)n	Simple_repeat	Simple_repeat	chr2	118728546	118728567
87.2878	2.83816	0.385128	7.36938	1.71417e-13	7.08768e-10	GC_rich	Low_complexity	Low_complexity	chr2	118745696	118745756
25.7321	3.40358	0.664515	5.1219	3.02473e-07	0.000216512	(CGG)n	Simple_repeat	Simple_repeat	chr2	118745815	118745964
34.12	2.23475	0.521958	4.28148	1.85654e-05	0.00874862	L2	L2	LINE	chr2	118804708	118804877
64.5295	2.83155	0.428525	6.60766	3.90435e-11	7.33201e-08	C-rich	Low_complexity	Low_complexity	chr2	118901482	118901625
38.7553	2.64779	0.496974	5.32783	9.9393e-08	7.95825e-05	GC_rich	Low_complexity	Low_complexity	chr2	118926731	118926766
92.4068	2.3994	0.37475	6.40265	1.52703e-10	2.42898e-07	tRNA-Ser-AGY	tRNA	tRNA	chr2	119046749	119046831
25.4059	3.14898	0.6272	5.02069	5.14862e-07	0.000349685	B3	B2	SINE	chr2	119189012	119189191
31.1919	2.82204	0.541639	5.21019	1.88651e-07	0.000141516	B2_Mm1a	B2	SINE	chr2	119296499	119296662
37.3348	2.67834	0.499125	5.36606	8.04735e-08	6.59315e-05	(CGG)n	Simple_repeat	Simple_repeat	chr2	119477566	119477616
15.0674	3.18537	0.816668	3.90045	9.60148e-05	0.0372277	(CGGGG)n	Simple_repeat	Simple_repeat	chr2	119478341	119478367
86.2713	2.13949	0.359499	5.95131	2.66002e-09	3.09584e-06	GA-rich	Low_complexity	Low_complexity	chr2	119547224	119547311
46.2279	2.87957	0.470439	6.12104	9.29662e-10	1.20504e-06	(CGGGG)n	Simple_repeat	Simple_repeat	chr2	119674983	119675064
51.7181	3.39658	0.485801	6.99171	2.71549e-12	7.28727e-09	GC_rich	Low_complexity	Low_complexity	chr2	119742229	119742271
46.7459	1.84484	0.423536	4.35579	1.32587e-05	0.00646697	MIR	MIR	SINE	chr2	120110999	120111148
48.9014	2.45907	0.435413	5.64767	1.62639e-08	1.57217e-05	MIR3	MIR	SINE	chr2	120128502	120128730
27.7326	2.3501	0.542408	4.33272	1.47278e-05	0.00710767	(TTCA)n	Simple_repeat	Simple_repeat	chr2	120153890	120153931
68.6468	2.11923	0.383456	5.52666	3.26386e-08	2.93286e-05	L1MB2	L1	LINE	chr2	120157921	120158485
41.0126	2.71349	0.50032	5.4235	5.84419e-08	4.95097e-05	ID4_	ID	SINE	chr2	120464865	120464940
56.6428	2.33976	0.414368	5.64657	1.6368e-08	1.5804e-05	MIRb	MIR	SINE	chr2	120469468	120469603
40.7976	2.32185	0.463527	5.00909	5.46885e-07	0.000369646	URR1B	hAT-Charlie	DNA	chr2	120469622	120469812
35.7008	2.50774	0.512237	4.89567	9.79724e-07	0.000623885	MIRb	MIR	SINE	chr2	120469928	120470046
31.1889	2.62503	0.529184	4.96052	7.03056e-07	0.000463707	(CCG)n	Simple_repeat	Simple_repeat	chr2	120563792	120563839
42.5389	2.60581	0.460873	5.65408	1.56682e-08	1.52308e-05	CT-rich	Low_complexity	Low_complexity	chr2	120850302	120850346
306.678	1.89687	0.309794	6.123	9.18284e-10	1.19178e-06	GC_rich	Low_complexity	Low_complexity	chr2	121413796	121413824
153.846	2.46598	0.336302	7.33264	2.25669e-13	8.83881e-10	(CCCCG)n	Simple_repeat	Simple_repeat	chr2	121448983	121449023
90.9028	3.59958	0.429498	8.38088	5.25313e-17	9.5003e-13	T-rich	Low_complexity	Low_complexity	chr2	121956215	121956262
185.304	1.65573	0.361521	4.5799	4.652e-06	0.00253575	(CCCCG)n	Simple_repeat	Simple_repeat	chr2	122028463	122028517
56.1631	2.62712	0.448258	5.86074	4.60804e-09	5.0869e-06	(CGG)n	Simple_repeat	Simple_repeat	chr2	122028674	122028706
31.1011	2.2323	0.519702	4.29535	1.74415e-05	0.00826959	GC_rich	Low_complexity	Low_complexity	chr2	122028970	122029005
41.4092	2.69951	0.472844	5.70909	1.1358e-08	1.14117e-05	GC_rich	Low_complexity	Low_complexity	chr2	122234757	122234778
32.8577	2.12185	0.49731	4.26664	1.98435e-05	0.00927314	GC_rich	Low_complexity	Low_complexity	chr2	122369003	122369101
63.4373	2.64919	0.410886	6.4475	1.13708e-10	1.87465e-07	(CGGGG)n	Simple_repeat	Simple_repeat	chr2	122369162	122369218
87.0992	2.662	0.385492	6.90545	5.0045e-12	1.24575e-08	tRNA-His-CAY_	tRNA	tRNA	chr2	122375493	122375565
130.637	2.59544	0.34155	7.59899	2.98457e-14	1.61858e-10	tRNA-His-CAY_	tRNA	tRNA	chr2	122377362	122377434
20.3313	6.39344	1.40831	4.53981	5.63047e-06	0.0030107	AT_rich	Low_complexity	Low_complexity	chr2	122377667	122377698
108.117	2.55129	0.351985	7.24828	4.22103e-13	1.5058e-09	tRNA-His-CAY_	tRNA	tRNA	chr2	122377967	122378039
39.4762	2.37185	0.491796	4.82284	1.41531e-06	0.000868553	MTD	ERVL-MaLR	LTR	chr2	122572055	122572457
25.9149	2.50612	0.574451	4.36264	1.285e-05	0.00628825	L2	L2	LINE	chr2	122581692	122581931
44.9646	2.30642	0.446495	5.16562	2.39639e-07	0.000175399	GC_rich	Low_complexity	Low_complexity	chr2	122702527	122702549
37.8692	3.19006	0.535607	5.95596	2.58544e-09	3.01832e-06	(CCCG)n	Simple_repeat	Simple_repeat	chr2	125123322	125123371
46.9977	2.39407	0.44299	5.40435	6.5042e-08	5.44687e-05	C-rich	Low_complexity	Low_complexity	chr2	125672964	125673141
71.2996	2.92112	0.40596	7.19558	6.21964e-13	2.07966e-09	GC_rich	Low_complexity	Low_complexity	chr2	125782782	125782810
38.0358	2.87256	0.506926	5.66662	1.45646e-08	1.42984e-05	PB1D7	Alu	SINE	chr2	125791838	125791950
47.4698	2.33298	0.460933	5.06144	4.16103e-07	0.000288131	GC_rich	Low_complexity	Low_complexity	chr2	126674840	126674885
32.7947	3.05087	0.580632	5.2544	1.48507e-07	0.000114118	(CGG)n	Simple_repeat	Simple_repeat	chr2	126675134	126675157
33.1328	2.4372	0.527209	4.62284	3.78524e-06	0.00210634	G-rich	Low_complexity	Low_complexity	chr2	126932857	126932934
23.8594	2.407	0.60049	4.00839	6.11341e-05	0.0250567	Charlie1	hAT-Charlie	DNA	chr2	127008281	127008598
57.9734	1.90062	0.403674	4.70831	2.49782e-06	0.00144867	B4A	B4	SINE	chr2	127114044	127114228
29.5623	2.32438	0.527271	4.40833	1.04172e-05	0.00521304	L1Md_F2	L1	LINE	chr2	127135128	127135567
54.0379	3.22619	0.460946	6.99907	2.57676e-12	6.99164e-09	GC_rich	Low_complexity	Low_complexity	chr2	127270301	127270329
85.0687	2.71378	0.392417	6.91555	4.66056e-12	1.16923e-08	GC_rich	Low_complexity	Low_complexity	chr2	127270622	127270645
63.7244	6.93072	1.28584	5.39003	7.04469e-08	5.84769e-05	AT_rich	Low_complexity	Low_complexity	chr2	128009239	128009260
40.5398	3.84252	0.564098	6.81179	9.63892e-12	2.19006e-08	GA-rich	Low_complexity	Low_complexity	chr2	128009501	128009593
54.4832	2.14341	0.430091	4.98361	6.24103e-07	0.000416091	RLTR16	ERVK	LTR	chr2	128065381	128065851
20.3134	3.01616	0.691173	4.36383	1.27806e-05	0.00625872	(A)n	Simple_repeat	Simple_repeat	chr2	128067079	128067122
14.3511	4.43014	1.05228	4.21003	2.55337e-05	0.0116002	(A)n	Simple_repeat	Simple_repeat	chr2	128429255	128429292
135.997	2.24573	0.35641	6.30099	2.95759e-10	4.38583e-07	(TG)n	Simple_repeat	Simple_repeat	chr2	128746790	128746960
22.1332	2.77383	0.63138	4.39328	1.11655e-05	0.0055468	ID_B1	B4	SINE	chr2	128807075	128807275
115.791	2.35331	0.367294	6.40715	1.48262e-10	2.36467e-07	ID_B1	B4	SINE	chr2	128817545	128817664
312.961	2.41307	0.328424	7.34743	2.02056e-13	8.06787e-10	C-rich	Low_complexity	Low_complexity	chr2	128817976	128818076
91.4474	3.26487	0.390569	8.35926	6.31143e-17	1.10306e-12	GC_rich	Low_complexity	Low_complexity	chr2	128818387	128818408
81.2485	2.97654	0.733543	4.05776	4.95458e-05	0.0208254	(CCG)n	Simple_repeat	Simple_repeat	chr2	128967733	128967760
26.9093	2.80923	0.589196	4.7679	1.86159e-06	0.00111306	GC_rich	Low_complexity	Low_complexity	chr2	128967883	128967916
41.8606	2.91098	0.488812	5.95523	2.59713e-09	3.03112e-06	GC_rich	Low_complexity	Low_complexity	chr2	129065917	129065963
15.1208	3.05297	0.780136	3.91338	9.10139e-05	0.0355405	(CGGGG)n	Simple_repeat	Simple_repeat	chr2	129199255	129199284
26.1119	2.28002	0.554647	4.11075	3.94377e-05	0.0170507	MIR	MIR	SINE	chr2	129306041	129306258
29.3464	2.17385	0.517543	4.20033	2.66524e-05	0.0120528	MIRb	MIR	SINE	chr2	129313976	129314176
24.5138	2.29222	0.566096	4.04917	5.13992e-05	0.0214872	Lx3_Mus	L1	LINE	chr2	129359986	129360163
98.5846	2.1297	0.349097	6.1006	1.05674e-09	1.3529e-06	MLTR18D_MM	ERVK	LTR	chr2	129379859	129380426
178.203	2.38371	0.341634	6.97737	3.00758e-12	7.97337e-09	L1_Mus2	L1	LINE	chr2	129511192	129512564
144.19	2.47134	0.389368	6.34704	2.19492e-10	3.34796e-07	MIRb	MIR	SINE	chr2	129514264	129514315
71.7169	2.35022	0.387309	6.06807	1.29454e-09	1.62484e-06	Lx8	L1	LINE	chr2	129546684	129547107
92.8934	2.17196	0.399693	5.43407	5.50819e-08	4.68637e-05	(CGGGG)n	Simple_repeat	Simple_repeat	chr2	129593061	129593194
60.4358	1.88143	0.413519	4.54981	5.36942e-06	0.00288707	C-rich	Low_complexity	Low_complexity	chr2	129593297	129593342
41.0788	2.7786	0.495698	5.60542	2.07746e-08	1.9626e-05	GC_rich	Low_complexity	Low_complexity	chr2	129593540	129593561
41.2582	2.20416	0.44827	4.91704	8.78618e-07	0.000565387	MIRb	MIR	SINE	chr2	129593793	129593896
36.7833	2.16582	0.471228	4.59612	4.30428e-06	0.00236636	B1_Mus1	Alu	SINE	chr2	129596318	129596467
18.9044	3.42051	0.746332	4.58309	4.58158e-06	0.00250261	GC_rich	Low_complexity	Low_complexity	chr2	130274817	130274840
103.487	3.68361	0.399437	9.222	2.91601e-20	3.79469e-15	GC_rich	Low_complexity	Low_complexity	chr2	130450419	130450442
31.1338	3.03685	0.556884	5.45329	4.9447e-08	4.24516e-05	GC_rich	Low_complexity	Low_complexity	chr2	130642841	130642864
47.6069	2.37861	0.437951	5.43122	5.59691e-08	4.7531e-05	ID_B1	B4	SINE	chr2	130664673	130664825
64.8913	2.47957	0.407915	6.07865	1.21195e-09	1.53041e-06	GC_rich	Low_complexity	Low_complexity	chr2	130840139	130840201
35.8873	2.18057	0.473091	4.60919	4.04234e-06	0.00223298	(CGG)n	Simple_repeat	Simple_repeat	chr2	130906562	130906587
26.5616	2.24607	0.559206	4.01654	5.906e-05	0.0242895	PB1D10	Alu	SINE	chr2	131087279	131087399
13.8904	4.29802	1.02198	4.20559	2.60403e-05	0.0118043	(CGCGG)n	Simple_repeat	Simple_repeat	chr2	131180000	131180122
43.2219	2.10637	0.460997	4.56915	4.897e-06	0.00265572	C-rich	Low_complexity	Low_complexity	chr2	131186999	131187082
49.6193	2.65885	0.442586	6.00754	1.88357e-09	2.26702e-06	ID_B1	B4	SINE	chr2	131210560	131210713
119.376	4.07541	0.405425	10.0522	8.98626e-24	9.34472e-18	GC_rich	Low_complexity	Low_complexity	chr2	131262770	131262791
128.039	2.97981	0.353268	8.43497	3.31296e-17	6.62522e-13	GC_rich	Low_complexity	Low_complexity	chr2	131352854	131352903
125.163	2.26875	0.336742	6.73735	1.61305e-11	3.41108e-08	(CGGGG)n	Simple_repeat	Simple_repeat	chr2	131491837	131491898
31.4885	2.39404	0.514371	4.65431	3.25069e-06	0.00183441	(CGG)n	Simple_repeat	Simple_repeat	chr2	131492268	131492294
116.47	2.6506	0.348361	7.60876	2.76728e-14	1.51855e-10	G-rich	Low_complexity	Low_complexity	chr2	131510102	131510141
29.2343	2.47743	0.554325	4.46927	7.84861e-06	0.00404483	ID_B1	B4	SINE	chr2	131517537	131517684
31.3444	2.02732	0.501067	4.046	5.21003e-05	0.0217366	(CTGGGG)n	Simple_repeat	Simple_repeat	chr2	131910095	131910133
52.5799	1.71716	0.410181	4.18634	2.83487e-05	0.0127206	MER21B	ERVL	LTR	chr2	132021624	132022127
170.382	2.08737	0.343608	6.07487	1.24086e-09	1.56549e-06	C-rich	Low_complexity	Low_complexity	chr2	132029996	132030052
41.5546	2.16713	0.453149	4.78238	1.73228e-06	0.00104443	ORR1D1	ERVL-MaLR	LTR	chr2	132035592	132035882
30.1883	2.38972	0.521018	4.58663	4.50465e-06	0.00246576	B3A	B2	SINE	chr2	132095019	132095190
13.861	3.2886	0.842071	3.90538	9.4079e-05	0.0365829	C-rich	Low_complexity	Low_complexity	chr2	132145141	132145207
13.305	3.81322	0.942604	4.04541	5.22319e-05	0.0217784	ORR1F	ERVL-MaLR	LTR	chr2	132169235	132169448
43.6109	2.57559	0.4827	5.33581	9.51196e-08	7.64552e-05	L1MB2	L1	LINE	chr2	132221770	132221898
51.6473	2.74859	0.450508	6.1011	1.05343e-09	1.34991e-06	B1_Mur4	Alu	SINE	chr2	132247899	132247995
31.0439	2.30234	0.51102	4.50539	6.6251e-06	0.00348256	C-rich	Low_complexity	Low_complexity	chr2	132578009	132578060
70.0988	1.8962	0.374824	5.05891	4.21657e-07	0.000291444	GC_rich	Low_complexity	Low_complexity	chr2	132578295	132578321
43.1224	2.86575	0.482882	5.93469	2.9441e-09	3.38853e-06	ID4	ID	SINE	chr2	132689439	132689510
36.1742	2.5667	0.491715	5.21988	1.79036e-07	0.000135083	GC_rich	Low_complexity	Low_complexity	chr2	135659238	135659290
214.409	1.9885	0.346645	5.73642	9.66982e-09	9.90206e-06	(CACAT)n	Simple_repeat	Simple_repeat	chr2	136891323	136891347
32.3404	2.05737	0.49247	4.17766	2.94527e-05	0.013159	LTR16C	ERVL	LTR	chr2	138245761	138246012
44.8327	2.02826	0.479493	4.23001	2.33677e-05	0.0107308	LTR16C	ERVL	LTR	chr2	138246040	138246234
186.623	1.83073	0.344332	5.31676	1.05628e-07	8.40734e-05	LTR50	ERVL	LTR	chr2	142611143	142611436
38.7235	2.24442	0.481311	4.66313	3.11438e-06	0.00176395	GC_rich	Low_complexity	Low_complexity	chr2	142901378	142901399
22.5569	3.05219	0.644925	4.73263	2.21631e-06	0.0013021	(CAA)n	Simple_repeat	Simple_repeat	chr2	143082559	143082606
27.5199	2.64348	0.60845	4.34461	1.3952e-05	0.00676943	ID_B1	B4	SINE	chr2	143975225	143975384
50.1581	2.23496	0.429636	5.20199	1.97169e-07	0.000147321	MIR	MIR	SINE	chr2	143978238	143978387
27.7798	2.31712	0.536271	4.3208	1.55465e-05	0.00745954	GC_rich	Low_complexity	Low_complexity	chr2	144010622	144010643
24.5198	2.73069	0.597412	4.57086	4.85724e-06	0.00263691	GC_rich	Low_complexity	Low_complexity	chr2	144010911	144010973
30.1309	2.34751	0.526785	4.4563	8.33846e-06	0.00427305	LTR81	Gypsy	LTR	chr2	144046799	144046895
75.0841	2.475	0.385453	6.42101	1.35375e-10	2.18452e-07	L1MB2	L1	LINE	chr2	144213780	144214021
110.468	3.56511	0.386662	9.22025	2.96421e-20	3.79469e-15	GC_rich	Low_complexity	Low_complexity	chr2	144270505	144270535
20.7508	2.35699	0.61316	3.84401	0.00012104	0.0457078	PB1D10	Alu	SINE	chr2	144368618	144368687
107.054	3.58348	0.404013	8.86972	7.33326e-19	3.9312e-14	(CGG)n	Simple_repeat	Simple_repeat	chr2	144368986	144369029
100.643	2.43496	0.41776	5.82861	5.58898e-09	6.05094e-06	(CCG)n	Simple_repeat	Simple_repeat	chr2	145167973	145168111
104.474	2.46237	0.354802	6.94012	3.91775e-12	1.00469e-08	(GA)n	Simple_repeat	Simple_repeat	chr2	145196395	145196521
75.8778	1.96879	0.366534	5.37138	7.81357e-08	6.41298e-05	ORR1B1	ERVL-MaLR	LTR	chr2	145196981	145197339
88.9054	2.17602	0.356427	6.10509	1.02746e-09	1.31907e-06	G-rich	Low_complexity	Low_complexity	chr2	145233881	145233952
12.6386	4.72278	1.19998	3.93572	8.29484e-05	0.0327352	B1_Mur1	Alu	SINE	chr2	145821823	145821922
18.5655	2.72225	0.692702	3.9299	8.49825e-05	0.0334269	Charlie4a	hAT-Charlie	DNA	chr2	145825137	145825288
13.2724	3.71974	0.934918	3.97868	6.92989e-05	0.0279911	PB1	Alu	SINE	chr2	145832128	145832178
25.2909	2.77966	0.604931	4.595	4.3274e-06	0.00237782	PB1	Alu	SINE	chr2	145863039	145863160
41.7128	2.40285	0.479275	5.01352	5.34423e-07	0.000361816	B3A	B2	SINE	chr2	145867137	145867331
50.4055	1.74947	0.402103	4.3508	1.35642e-05	0.00659821	RMER15	ERVL	LTR	chr2	145881329	145881543
22.4779	2.35452	0.594498	3.96052	7.47863e-05	0.0299264	PB1D9	Alu	SINE	chr2	145887723	145887829
28.2433	2.19525	0.547061	4.0128	6.00019e-05	0.024633	B3A	B2	SINE	chr2	147012364	147012564
46.958	2.7504	0.481228	5.71538	1.0946e-08	1.10297e-05	B3	B2	SINE	chr2	148492411	148492538
129.209	1.70625	0.330067	5.16941	2.34836e-07	0.000172369	Lx2	L1	LINE	chr2	148884632	148885180
87.7688	2.27934	0.364499	6.25336	4.01725e-10	5.75413e-07	B3A	B2	SINE	chr2	150648118	150648321
23.026	2.64023	0.615509	4.2895	1.79075e-05	0.00847311	PB1D11	Alu	SINE	chr2	150667213	150667273
57.9878	2.55516	0.41244	6.19521	5.82056e-10	7.97725e-07	GC_rich	Low_complexity	Low_complexity	chr2	150668251	150668281
30.2749	1.99677	0.504171	3.96049	7.47952e-05	0.0299264	ID4	ID	SINE	chr2	150669672	150669742
42.8611	2.10536	0.446298	4.71737	2.38908e-06	0.00139318	tRNA-Ala-GCY_	tRNA	tRNA	chr2	150671990	150672053
47.3685	1.90446	0.449279	4.23893	2.2459e-05	0.0103521	tRNA-Ala-GCY_	tRNA	tRNA	chr2	150674397	150674456
89.2328	2.23666	0.357162	6.26232	3.79303e-10	5.48586e-07	B4A	B4	SINE	chr2	150836893	150837047
26.9803	2.19615	0.536886	4.09052	4.30401e-05	0.0184318	(GGA)n	Simple_repeat	Simple_repeat	chr2	150845615	150845663
71.6689	2.35897	0.416718	5.66082	1.50648e-08	1.47165e-05	L1Md_F2	L1	LINE	chr2	150919187	150919751
38.5437	2.0664	0.523364	3.9483	7.87077e-05	0.0312902	Lx9	L1	LINE	chr2	150922240	150922649
51.1206	2.35923	0.423834	5.5664	2.60061e-08	2.39641e-05	(CTCGG)n	Simple_repeat	Simple_repeat	chr2	151009134	151009196
24.1314	2.34268	0.580252	4.03734	5.40607e-05	0.022442	(CCG)n	Simple_repeat	Simple_repeat	chr2	151542678	151542707
59.0868	1.90158	0.386451	4.92062	8.62695e-07	0.000556087	L2a	L2	LINE	chr2	151994389	151994552
18.6006	3.46327	0.793462	4.36475	1.27266e-05	0.00623596	(CCG)n	Simple_repeat	Simple_repeat	chr2	152081842	152081875
33.6966	2.16879	0.495632	4.37581	1.20985e-05	0.00596472	MIR	MIR	SINE	chr2	152105126	152105319
25.9108	2.16323	0.549657	3.9356	8.29908e-05	0.0327457	L2a	L2	LINE	chr2	152805820	152806128
22.2385	2.86347	0.65931	4.34313	1.40468e-05	0.0068075	(A)n	Simple_repeat	Simple_repeat	chr2	152830488	152830512
66.4092	1.84638	0.384124	4.80673	1.53419e-06	0.000935851	(CA)n	Simple_repeat	Simple_repeat	chr2	153109066	153109097
44.5378	1.81639	0.440057	4.12761	3.6655e-05	0.015972	Tigger7	TcMar-Tigger	DNA	chr2	153111286	153111607
32.5345	1.93947	0.492286	3.93973	8.1574e-05	0.0322755	MIR3	MIR	SINE	chr2	153116973	153117038
91.3514	1.67472	0.401071	4.17561	2.97187e-05	0.0132608	5S	rRNA	rRNA	chr2	153122778	153122864
33.2935	2.26065	0.505669	4.47061	7.79961e-06	0.00402218	PB1D10	Alu	SINE	chr2	153123155	153123265
39.534	2.59481	0.474544	5.468	4.55143e-08	3.94498e-05	L2c	L2	LINE	chr2	153140098	153140279
126.611	2.80859	0.34855	8.05794	7.75885e-16	8.42648e-12	GC_rich	Low_complexity	Low_complexity	chr2	153241468	153241493
63.5242	2.72969	0.408374	6.68429	2.3204e-11	4.68535e-08	(CTG)n	Simple_repeat	Simple_repeat	chr2	153241616	153241663
129.364	2.547	0.346547	7.34965	1.9873e-13	7.97136e-10	MIRb	MIR	SINE	chr2	153299117	153299238
23.932	2.55277	0.614578	4.1537	3.27143e-05	0.0144379	RSINE1	B4	SINE	chr2	153299319	153299457
111.903	2.86605	0.373004	7.68368	1.54577e-14	9.31842e-11	(CA)n	Simple_repeat	Simple_repeat	chr2	153345841	153345880
59.69	2.17906	0.410033	5.31437	1.07029e-07	8.50253e-05	GC_rich	Low_complexity	Low_complexity	chr2	153346402	153346509
22.3383	3.08416	0.656904	4.69499	2.66616e-06	0.00153644	GC_rich	Low_complexity	Low_complexity	chr2	153529548	153529588
42.8416	2.98196	0.503037	5.92792	3.06803e-09	3.5156e-06	GC_rich	Low_complexity	Low_complexity	chr2	153649370	153649420
21.3463	2.45586	0.61992	3.96157	7.44581e-05	0.0298145	GC_rich	Low_complexity	Low_complexity	chr2	153741665	153741697
39.6255	1.80243	0.445062	4.04984	5.12518e-05	0.0214364	B4A	B4	SINE	chr2	153748505	153748807
94.0748	2.46294	0.370379	6.6498	2.93493e-11	5.73955e-08	GC_rich	Low_complexity	Low_complexity	chr2	154436405	154436467
64.4876	2.42733	0.398644	6.08897	1.13639e-09	1.44498e-06	MIRb	MIR	SINE	chr2	154569097	154569234
64.9207	3.56403	0.451986	7.88527	3.13858e-15	2.54486e-11	GC_rich	Low_complexity	Low_complexity	chr2	154569742	154569788
245.103	2.60313	0.346233	7.51844	5.54352e-14	2.70959e-10	GC_rich	Low_complexity	Low_complexity	chr2	154613439	154613525
109.958	2.35865	0.347943	6.77882	1.21161e-11	2.66794e-08	G-rich	Low_complexity	Low_complexity	chr2	154656998	154657113
69.9305	2.92258	0.416366	7.01926	2.23041e-12	6.21817e-09	GC_rich	Low_complexity	Low_complexity	chr2	154791723	154791775
73.0051	2.93916	0.401031	7.32901	2.31852e-13	9.03e-10	GC_rich	Low_complexity	Low_complexity	chr2	155074431	155074452
64.6165	2.59737	0.408256	6.36212	1.98987e-10	3.06101e-07	MLT1F	ERVL-MaLR	LTR	chr2	155100800	155101018
70.1487	3.39493	0.468763	7.24231	4.41097e-13	1.56151e-09	RLTR45	ERVK	LTR	chr2	155107200	155107686
47.2985	2.41544	0.438102	5.51342	3.51934e-08	3.13937e-05	GC_rich	Low_complexity	Low_complexity	chr2	155133892	155133979
52.2519	2.30788	0.427943	5.39297	6.93025e-08	5.76305e-05	GC_rich	Low_complexity	Low_complexity	chr2	155276559	155276606
56.4372	2.55063	0.447161	5.70407	1.16982e-08	1.1723e-05	GC_rich	Low_complexity	Low_complexity	chr2	155276829	155276886
38.7549	1.88203	0.454899	4.13726	3.51484e-05	0.01538	MIR3	MIR	SINE	chr2	155367781	155367899
21.2949	2.56116	0.629077	4.07131	4.67499e-05	0.0198043	MIRb	MIR	SINE	chr2	155404765	155404870
123.447	2.37414	0.338166	7.02063	2.20875e-12	6.17034e-09	(CCCCG)n	Simple_repeat	Simple_repeat	chr2	155692081	155692149
31.5439	2.09974	0.504061	4.16565	3.10464e-05	0.0137859	B1F2	Alu	SINE	chr2	155819594	155819707
26.5249	2.50608	0.567064	4.4194	9.89746e-06	0.00498234	G-rich	Low_complexity	Low_complexity	chr2	156065656	156065736
46.9889	2.28383	0.448147	5.09616	3.46608e-07	0.000244735	(CCG)n	Simple_repeat	Simple_repeat	chr2	156179928	156179960
240.151	2.32871	0.318399	7.3138	2.59687e-13	9.95559e-10	GC_rich	Low_complexity	Low_complexity	chr2	156196621	156196643
21.9385	2.45358	0.631055	3.88807	0.000101045	0.0389386	B1_Mur4	Alu	SINE	chr2	156258237	156258352
18.5713	2.73262	0.677881	4.03112	5.55125e-05	0.0229599	GC_rich	Low_complexity	Low_complexity	chr2	156311939	156311974
38.693	2.61957	0.481613	5.43917	5.35303e-08	4.56556e-05	RLTR4_Mm	ERV1	LTR	chr2	156356555	156356854
39.254	2.33051	0.469689	4.96181	6.98387e-07	0.000461177	RLTR4_Mm	ERV1	LTR	chr2	156363103	156363402
36.8652	1.95967	0.458907	4.27029	1.95216e-05	0.00913915	RLTR45-int	ERVK	LTR	chr2	156392795	156392960
154.001	2.86131	0.34248	8.35467	6.56181e-17	1.12786e-12	GC_rich	Low_complexity	Low_complexity	chr2	156720939	156721016
51.1136	2.88885	0.451878	6.39298	1.6268e-10	2.56511e-07	(CCG)n	Simple_repeat	Simple_repeat	chr2	156721154	156721179
30.9121	2.24883	0.52959	4.24637	2.17264e-05	0.0100603	(TCCG)n	Simple_repeat	Simple_repeat	chr2	156721284	156721337
32.9484	2.01781	0.488951	4.12681	3.6783e-05	0.0160182	(CTGGGG)n	Simple_repeat	Simple_repeat	chr2	156722171	156722206
27.9385	2.0894	0.523676	3.98988	6.61071e-05	0.0268322	(GGGA)n	Simple_repeat	Simple_repeat	chr2	156729821	156729882
53.6876	2.60361	0.437975	5.94465	2.77053e-09	3.21456e-06	GC_rich	Low_complexity	Low_complexity	chr2	156863260	156863295
82.1184	3.04071	0.39463	7.70523	1.30611e-14	8.08457e-11	(CAG)n	Simple_repeat	Simple_repeat	chr2	156992028	156992072
20.0501	2.55557	0.647635	3.94601	7.94643e-05	0.0315397	MER5A	hAT-Charlie	DNA	chr2	157011336	157011397
60.0926	2.25627	0.398499	5.66192	1.49686e-08	1.46363e-05	MIRb	MIR	SINE	chr2	157048812	157049027
29.9409	2.82963	0.551848	5.12755	2.93531e-07	0.000210947	ID4_	ID	SINE	chr2	157052050	157052126
230.765	2.48625	0.396713	6.26713	3.67775e-10	5.33025e-07	MER5A	hAT-Charlie	DNA	chr2	157064095	157064138
31.7507	2.50878	0.526109	4.76856	1.85551e-06	0.0011102	GC_rich	Low_complexity	Low_complexity	chr2	157078573	157078602
44.8414	2.52712	0.47386	5.33306	9.65723e-08	7.74881e-05	GC_rich	Low_complexity	Low_complexity	chr2	157078839	157078871
227.839	2.53937	0.338622	7.49913	6.42427e-14	3.04903e-10	GC_rich	Low_complexity	Low_complexity	chr2	157079253	157079339
112.989	2.85932	0.368049	7.76886	7.91979e-15	5.40047e-11	GC_rich	Low_complexity	Low_complexity	chr2	157079439	157079497
24.6685	2.79966	0.600149	4.66495	3.08693e-06	0.00175031	L2b	L2	LINE	chr2	157082042	157082180
25.5824	2.76841	0.620701	4.46013	8.1911e-06	0.0042053	GC_rich	Low_complexity	Low_complexity	chr2	157204231	157204283
24.369	2.33718	0.594262	3.93292	8.39218e-05	0.0330722	MLT1F	ERVL-MaLR	LTR	chr2	157366883	157367071
40.2474	1.99526	0.448597	4.44777	8.6766e-06	0.00442995	B1F1	Alu	SINE	chr2	157430045	157430175
25.674	2.18238	0.551987	3.95368	7.69573e-05	0.0306823	(CCG)n	Simple_repeat	Simple_repeat	chr2	157566265	157566330
24.84	2.21786	0.57849	3.83388	0.000126136	0.0473442	L2c	L2	LINE	chr2	158133057	158133147
64.5096	3.36837	0.44405	7.58556	3.3106e-14	1.76773e-10	GC_rich	Low_complexity	Low_complexity	chr2	158146400	158146443
115.851	2.79306	0.380306	7.34424	2.06925e-13	8.22078e-10	(CA)n	Simple_repeat	Simple_repeat	chr2	158175021	158175046
56.4556	2.09071	0.413118	5.0608	4.17496e-07	0.000288903	MIR3	MIR	SINE	chr2	160044689	160044776
25.6434	2.18082	0.553995	3.93653	8.26689e-05	0.0326497	L1MC2	L1	LINE	chr2	160048111	160048323
138.178	2.49806	0.342794	7.28735	3.16105e-13	1.17713e-09	L2	L2	LINE	chr2	160152216	160152534
129.225	2.71834	0.34657	7.84356	4.37946e-15	3.35481e-11	L2c	L2	LINE	chr2	160214657	160214848
117.26	2.3421	0.343392	6.8205	9.07226e-12	2.08144e-08	L2b	L2	LINE	chr2	160231058	160231305
91.2347	2.07366	0.363296	5.70791	1.14373e-08	1.14774e-05	MIR	MIR	SINE	chr2	160237788	160237942
110.3	2.4237	0.365617	6.62907	3.37812e-11	6.45451e-08	L2b	L2	LINE	chr2	160276068	160276169
72.4395	2.90453	0.407956	7.11972	1.08148e-12	3.33962e-09	MIRb	MIR	SINE	chr2	160276238	160276398
39.4469	1.8348	0.445875	4.11507	3.87063e-05	0.0167622	MIRb	MIR	SINE	chr2	160353947	160354069
45.9173	1.98151	0.424171	4.67149	2.99022e-06	0.00170197	(TGG)n	Simple_repeat	Simple_repeat	chr2	160366261	160366286
18.2795	2.76614	0.685039	4.03792	5.39264e-05	0.0223929	MLT1I	ERVL-MaLR	LTR	chr2	160620028	160620186
53.1007	3.19358	0.488732	6.53442	6.38546e-11	1.12689e-07	(CCCCAG)n	Simple_repeat	Simple_repeat	chr2	160646272	160646351
24.7613	2.24204	0.575083	3.89864	9.67333e-05	0.0374644	MLT1F	ERVL-MaLR	LTR	chr2	160667336	160667578
140.035	3.1651	0.362687	8.72681	2.61964e-18	9.72906e-14	C-rich	Low_complexity	Low_complexity	chr2	160731670	160731816
69.5695	3.1939	0.421339	7.58035	3.4462e-14	1.83542e-10	(CGG)n	Simple_repeat	Simple_repeat	chr2	160872887	160872917
46.9892	2.68533	0.478852	5.60785	2.04852e-08	1.9379e-05	GC_rich	Low_complexity	Low_complexity	chr2	161108809	161108865
60.7269	2.31648	0.445814	5.19607	2.03548e-07	0.000151457	(CGGGG)n	Simple_repeat	Simple_repeat	chr2	161109352	161109402
86.2676	3.17246	0.398506	7.96089	1.70812e-15	1.55812e-11	(CCGCG)n	Simple_repeat	Simple_repeat	chr2	162931463	162931489
50.3544	3.59638	0.507124	7.09172	1.32458e-12	3.99252e-09	GC_rich	Low_complexity	Low_complexity	chr2	162931877	162931942
29.3679	2.13154	0.533346	3.99654	6.4275e-05	0.0261903	(TG)n	Simple_repeat	Simple_repeat	chr2	163587732	163587790
56.2204	2.96153	0.434924	6.80931	9.80694e-12	2.22061e-08	GC_rich	Low_complexity	Low_complexity	chr2	163602306	163602337
63.3419	2.95171	0.425412	6.93848	3.96327e-12	1.01324e-08	RLTR48B	ERV1	LTR	chr2	163641659	163641860
103.18	2.52085	0.360487	6.99289	2.69278e-12	7.24033e-09	RLTR4_Mm	ERV1	LTR	chr2	163642651	163642879
74.8	2.68652	0.405242	6.62941	3.37031e-11	6.44486e-08	RLTR4_Mm	ERV1	LTR	chr2	163642951	163643240
125.062	2.34177	0.345208	6.78365	1.17178e-11	2.59504e-08	PB1D10	Alu	SINE	chr2	163645482	163645572
61.9575	2.1177	0.392627	5.39367	6.90313e-08	5.74395e-05	RMER10A	ERVL	LTR	chr2	163645610	163645823
84.5719	2.60106	0.392793	6.62194	3.54508e-11	6.73981e-08	RLTR49	ERVK	LTR	chr2	163645828	163646380
50.9087	3.01287	0.452787	6.65404	2.85147e-11	5.60267e-08	GC_rich	Low_complexity	Low_complexity	chr2	163658409	163658469
63.0153	2.40212	0.402928	5.96166	2.49683e-09	2.92556e-06	L2c	L2	LINE	chr2	163676312	163676529
102.528	2.51477	0.363164	6.9246	4.37207e-12	1.10418e-08	MIR3	MIR	SINE	chr2	163716620	163716673
197.155	2.47965	0.327187	7.57869	3.49063e-14	1.85434e-10	CT-rich	Low_complexity	Low_complexity	chr2	163994911	163995052
113.034	2.68379	0.368956	7.27402	3.48933e-13	1.28103e-09	(CCG)n	Simple_repeat	Simple_repeat	chr2	163995175	163995276
60.3023	2.22782	0.418841	5.31902	1.04329e-07	8.31986e-05	RLTR26B_MM	ERVK	LTR	chr2	164006928	164007305
229.676	2.05679	0.316052	6.50776	7.628e-11	1.31765e-07	(CGGGG)n	Simple_repeat	Simple_repeat	chr2	164071154	164071201
26.8591	2.6148	0.573103	4.56253	5.05399e-06	0.00273089	ID_B1	B4	SINE	chr2	164866972	164867114
65.2126	3.27074	0.440246	7.42934	1.0914e-13	4.85016e-10	MTC	ERVL-MaLR	LTR	chr2	164868564	164868828
37.1552	2.64262	0.497661	5.31008	1.09575e-07	8.67832e-05	(CCG)n	Simple_repeat	Simple_repeat	chr2	164879713	164879744
153.328	2.58257	0.343704	7.51393	5.73781e-14	2.7947e-10	GC_rich	Low_complexity	Low_complexity	chr2	164879776	164879844
66.19	2.64274	0.411467	6.42272	1.33862e-10	2.16152e-07	B3A	B2	SINE	chr2	164913693	164913908
80.7184	2.43192	0.373702	6.50763	7.63455e-11	1.31799e-07	(CCG)n	Simple_repeat	Simple_repeat	chr2	165034660	165034752
61.3248	2.08712	0.394599	5.28923	1.22833e-07	9.60942e-05	MTE2a	ERVL-MaLR	LTR	chr2	165287041	165287398
68.2269	1.47441	0.380754	3.87234	0.000107796	0.0412195	L2c	L2	LINE	chr2	165325765	165326140
32.1944	1.88242	0.487767	3.85927	0.000113728	0.043178	MIRb	MIR	SINE	chr2	165327115	165327308
142.459	1.78154	0.321384	5.54332	2.96788e-08	2.69073e-05	ORR1E	ERVL-MaLR	LTR	chr2	165852546	165852919
30.8534	2.06487	0.511687	4.03541	5.45071e-05	0.0226002	(TCC)n	Simple_repeat	Simple_repeat	chr2	165874727	165874787
32.9107	2.28587	0.540966	4.22553	2.38383e-05	0.0109191	(TG)n	Simple_repeat	Simple_repeat	chr2	165888964	165889017
29.5455	2.24076	0.530994	4.21993	2.44381e-05	0.0111632	MTB_Mm	ERVL-MaLR	LTR	chr2	165900973	165901332
41.395	2.05413	0.479924	4.28012	1.86795e-05	0.00879637	PB1D10	Alu	SINE	chr2	165947807	165947910
136.23	2.03774	0.330129	6.17258	6.7186e-10	9.05294e-07	MamRep4096	hAT?	DNA	chr2	165949763	165949857
24.2544	2.22411	0.573423	3.87865	0.000105036	0.0402898	RSINE1	B4	SINE	chr2	165955181	165955333
197.257	2.07128	0.314948	6.57659	4.81357e-11	8.8204e-08	MLT1M	ERVL-MaLR	LTR	chr2	165983080	165983297
80.6366	3.01032	0.392023	7.67894	1.60414e-14	9.64235e-11	GC_rich	Low_complexity	Low_complexity	chr2	165992610	165992633
21.8312	2.71839	0.638493	4.25751	2.06714e-05	0.00961894	GC_rich	Low_complexity	Low_complexity	chr2	165992991	165993012
31.1985	2.33154	0.534844	4.35929	1.30483e-05	0.00637633	X1_LINE	CR1	LINE	chr2	166180717	166180820
124.385	2.94034	0.356875	8.23914	1.73453e-16	2.40496e-12	ORR1E	ERVL-MaLR	LTR	chr2	166446614	166446790
33.7041	2.30387	0.520843	4.42335	9.71804e-06	0.00490389	URR1A	hAT-Charlie	DNA	chr2	166446800	166446995
60.1519	1.57628	0.401994	3.92114	8.81298e-05	0.034531	ID_B1	B4	SINE	chr2	166622419	166622624
47.4144	2.05888	0.429279	4.79613	1.61762e-06	0.000982133	L1M4	L1	LINE	chr2	166623703	166623790
51.7705	1.87104	0.4325	4.3261	1.5177e-05	0.00729821	MLT1K	ERVL-MaLR	LTR	chr2	166632778	166632888
49.1154	2.18771	0.431977	5.06442	4.09645e-07	0.000283943	MLT1K	ERVL-MaLR	LTR	chr2	166633065	166633230
33.0863	1.89215	0.485275	3.89914	9.65367e-05	0.0374057	L2a	L2	LINE	chr2	166655920	166656021
41.5203	2.53621	0.469635	5.40038	6.64985e-08	5.54874e-05	(TC)n	Simple_repeat	Simple_repeat	chr2	166712509	166712561
31.6317	2.67842	0.535286	5.00372	5.62343e-07	0.000379047	tRNA-Ala-GCY_	tRNA	tRNA	chr2	166771470	166771532
39.4898	2.56604	0.481569	5.3285	9.90252e-08	7.93185e-05	(GCTG)n	Simple_repeat	Simple_repeat	chr2	166875107	166875127
31.265	2.55122	0.528053	4.83136	1.35601e-06	0.000835988	B1F	Alu	SINE	chr2	166900826	166900969
30.3175	2.1925	0.529361	4.1418	3.44595e-05	0.0151262	B4A	B4	SINE	chr2	166905490	166905747
25.0736	2.12981	0.555659	3.83294	0.000126621	0.0475007	B4A	B4	SINE	chr2	166977093	166977369
99.6824	2.75302	0.376497	7.3122	2.62808e-13	1.00601e-09	GC_rich	Low_complexity	Low_complexity	chr2	166996284	166996316
74.2113	2.18042	0.380782	5.72616	1.02729e-08	1.04277e-05	L2c	L2	LINE	chr2	166996561	166996696
70.1712	2.8791	0.435881	6.60525	3.96858e-11	7.42246e-08	ID_B1	B4	SINE	chr2	167060620	167060714
219.42	2.77599	0.398623	6.96395	3.30873e-12	8.65045e-09	GC_rich	Low_complexity	Low_complexity	chr2	167062876	167062918
105.958	2.37158	0.358933	6.6073	3.91389e-11	7.34327e-08	MLT1K	ERVL-MaLR	LTR	chr2	167071812	167071981
59.5596	1.69033	0.388375	4.35232	1.34703e-05	0.00655557	B1F	Alu	SINE	chr2	167300199	167300304
28.5567	2.12639	0.520346	4.0865	4.37921e-05	0.0187114	(CGCGG)n	Simple_repeat	Simple_repeat	chr2	167348745	167348898
17.1752	2.81215	0.713087	3.94364	8.02554e-05	0.0318143	GC_rich	Low_complexity	Low_complexity	chr2	167349149	167349174
126.599	2.56106	0.347261	7.37502	1.64319e-13	6.84179e-10	G-rich	Low_complexity	Low_complexity	chr2	167349214	167349303
51.8398	3.47995	0.497753	6.99132	2.72315e-12	7.30309e-09	(A)n	Simple_repeat	Simple_repeat	chr2	167421503	167421523
18.1444	2.77321	0.694578	3.99266	6.53364e-05	0.0265582	GC_rich	Low_complexity	Low_complexity	chr2	167492597	167492630
28.3141	2.38505	0.536699	4.44393	8.83303e-06	0.0045018	GC_rich	Low_complexity	Low_complexity	chr2	167503642	167503663
28.1505	2.68963	0.593924	4.52858	5.93826e-06	0.00315904	L3	CR1	LINE	chr2	167505348	167505406
64.198	2.95108	0.429361	6.87319	6.27823e-12	1.51829e-08	RLTR13B2	ERVK	LTR	chr2	167588910	167589010
65.7219	2.60314	0.399593	6.51448	7.29401e-11	1.27158e-07	L2a	L2	LINE	chr2	167589406	167589518
63.7425	2.53708	0.410404	6.1819	6.3336e-10	8.58982e-07	L2b	L2	LINE	chr2	167656684	167656731
16.8083	3.44723	0.816666	4.22109	2.4312e-05	0.0111104	GC_rich	Low_complexity	Low_complexity	chr2	167661579	167661631
30.7522	3.09519	0.570053	5.42965	5.64647e-08	4.79127e-05	GC_rich	Low_complexity	Low_complexity	chr2	167661698	167661719
79.9581	3.00813	0.408779	7.35882	1.85544e-13	7.55841e-10	GC_rich	Low_complexity	Low_complexity	chr2	167688674	167688695
159.393	3.04972	0.342345	8.90832	5.18107e-19	3.12333e-14	GC_rich	Low_complexity	Low_complexity	chr2	167689137	167689180
33.7322	2.35316	0.498123	4.72406	2.31179e-06	0.00135247	GC_rich	Low_complexity	Low_complexity	chr2	167689626	167689651
46.1508	2.26407	0.432529	5.23448	1.6545e-07	0.000125698	PB1D9	Alu	SINE	chr2	167698129	167698234
72.508	1.94692	0.367801	5.29339	1.20069e-07	9.4162e-05	L2b	L2	LINE	chr2	167740725	167740930
48.1045	1.81099	0.431418	4.19776	2.69566e-05	0.0121719	MER117	hAT-Charlie	DNA	chr2	167753303	167753416
83.8016	2.11325	0.394657	5.35465	8.57236e-08	6.97657e-05	MIR3	MIR	SINE	chr2	167754328	167754433
126.102	1.49417	0.354141	4.21916	2.45218e-05	0.011194	MIRb	MIR	SINE	chr2	167760246	167760329
55.3199	2.07321	0.401442	5.16442	2.41192e-07	0.000176349	L2a	L2	LINE	chr2	167775186	167775226
40.7325	2.61907	0.485042	5.39967	6.67623e-08	5.56852e-05	(CA)n	Simple_repeat	Simple_repeat	chr2	167775583	167775634
49.6229	2.70955	0.448559	6.04056	1.5358e-09	1.88834e-06	MIR	MIR	SINE	chr2	167925603	167925648
91.2368	2.48853	0.38418	6.47751	9.32481e-11	1.57408e-07	MLT1K	ERVL-MaLR	LTR	chr2	167926048	167926284
23.0359	2.26806	0.582867	3.89122	9.97434e-05	0.0384797	B1_Mus2	Alu	SINE	chr2	167931814	167931960
111.61	2.03281	0.34142	5.954	2.61674e-09	3.05144e-06	MLT1K	ERVL-MaLR	LTR	chr2	168170352	168170421
32.1804	2.11953	0.502081	4.2215	2.42683e-05	0.0110917	(CGG)n	Simple_repeat	Simple_repeat	chr2	168206698	168206871
39.9441	2.82976	0.513217	5.51377	3.51234e-08	3.13515e-05	GC_rich	Low_complexity	Low_complexity	chr2	168207010	168207034
52.5832	2.33445	0.421072	5.54406	2.95531e-08	2.6805e-05	MER3	hAT-Charlie	DNA	chr2	168539240	168539373
169.013	2.474	0.332716	7.43576	1.03966e-13	4.64007e-10	L2	L2	LINE	chr2	168539921	168540193
46.8196	3.16688	0.482688	6.56093	5.34729e-11	9.70012e-08	RSINE1	B4	SINE	chr2	168955620	168955704
44.4208	3.63575	0.527796	6.88855	5.63655e-12	1.37672e-08	(TCCC)n	Simple_repeat	Simple_repeat	chr2	168981339	168981386
96.2434	1.52192	0.368358	4.13162	3.60221e-05	0.0157292	ORR1E	ERVL-MaLR	LTR	chr2	169089200	169089404
51.4545	1.60078	0.403136	3.97083	7.16228e-05	0.0288151	CT-rich	Low_complexity	Low_complexity	chr2	169645066	169645598
40.2507	3.30416	0.525658	6.28576	3.26259e-10	4.78018e-07	GC_rich	Low_complexity	Low_complexity	chr2	170131049	170131084
17.398	2.68968	0.695522	3.86713	0.000110122	0.0420046	GC_rich	Low_complexity	Low_complexity	chr2	170131123	170131159
86.204	3.32183	0.429743	7.7298	1.07713e-14	6.92483e-11	GC_rich	Low_complexity	Low_complexity	chr2	170131200	170131246
24.3129	2.9155	0.633004	4.60581	4.10867e-06	0.00226661	(GGGGA)n	Simple_repeat	Simple_repeat	chr2	170131550	170131578
32.0288	2.24056	0.503149	4.45308	8.4648e-06	0.00433298	(TC)n	Simple_repeat	Simple_repeat	chr2	170155341	170155415
23.336	2.60098	0.619277	4.20002	2.66886e-05	0.0120653	B1F2	Alu	SINE	chr2	170160520	170160631
25.4751	2.2357	0.5669	3.94373	8.02242e-05	0.0318049	B2_Mm2	B2	SINE	chr2	170204994	170205188
62.6217	2.20441	0.406942	5.41702	6.06022e-08	5.11004e-05	(CA)n	Simple_repeat	Simple_repeat	chr2	170319253	170319296
21.3985	2.73788	0.637248	4.29641	1.73583e-05	0.00823481	CT-rich	Low_complexity	Low_complexity	chr2	170324888	170325167
26.2714	2.29537	0.551376	4.16299	3.1411e-05	0.0139266	RSINE1	B4	SINE	chr2	170330193	170330293
39.8357	2.85966	0.509424	5.61352	1.98251e-08	1.88187e-05	T-rich	Low_complexity	Low_complexity	chr2	172393643	172393681
41.8445	1.79076	0.43232	4.1422	3.43985e-05	0.0151027	B3	B2	SINE	chr2	172406030	172406244
80.9548	1.89905	0.390299	4.86561	1.14102e-06	0.000717045	ERV3-16A3_LTR	ERVL	LTR	chr2	172406536	172406639
31.7983	2.73134	0.543343	5.02691	4.9845e-07	0.00033939	B2_Mm2	B2	SINE	chr2	172440010	172440196
58.9174	2.63891	0.4187	6.30262	2.92649e-10	4.34437e-07	B3	B2	SINE	chr2	172999703	172999903
24.5985	2.55567	0.596299	4.28589	1.8201e-05	0.00859733	GC_rich	Low_complexity	Low_complexity	chr2	173276194	173276421
245.557	2.67457	0.351549	7.60796	2.78465e-14	1.52407e-10	GC_rich	Low_complexity	Low_complexity	chr2	173276566	173276669
112.457	2.62078	0.371544	7.05375	1.74157e-12	5.03068e-09	(TG)n	Simple_repeat	Simple_repeat	chr2	173307453	173307539
44.4694	2.70627	0.469611	5.7628	8.27294e-09	8.59864e-06	Charlie6	hAT-Charlie	DNA	chr2	173352340	173352385
87.1799	3.36237	0.44109	7.62287	2.48096e-14	1.38705e-10	RLTR45	ERVK	LTR	chr2	173372787	173373298
85.0571	1.76177	0.356492	4.94197	7.73383e-07	0.000504538	L1_Mus4	L1	LINE	chr2	173528698	173529390
116.089	1.68209	0.332126	5.06461	4.09245e-07	0.000283808	MLT1F2	ERVL-MaLR	LTR	chr2	173535317	173535658
44.6784	1.94678	0.464823	4.18822	2.81154e-05	0.012632	L1ME3A	L1	LINE	chr2	173539888	173540132
87.34	2.31709	0.375923	6.16374	7.10477e-10	9.53313e-07	(CGTG)n	Simple_repeat	Simple_repeat	chr2	173737540	173737592
24.0317	2.75507	0.601265	4.58212	4.60277e-06	0.0025122	C-rich	Low_complexity	Low_complexity	chr2	173737609	173737680
59.9439	2.51864	0.406918	6.18956	6.03313e-10	8.23063e-07	GC_rich	Low_complexity	Low_complexity	chr2	174110241	174110322
25.1418	2.7363	0.599499	4.56431	5.01139e-06	0.00271104	(CCGGG)n	Simple_repeat	Simple_repeat	chr2	174110337	174110373
50.5783	2.23071	0.433665	5.14385	2.69168e-07	0.000194988	GC_rich	Low_complexity	Low_complexity	chr2	174110622	174110673
29.2706	2.24037	0.529848	4.22833	2.35434e-05	0.0108007	GC_rich	Low_complexity	Low_complexity	chr2	174329741	174329763
32.1128	2.42624	0.517863	4.6851	2.79829e-06	0.001607	C-rich	Low_complexity	Low_complexity	chr2	174329936	174330050
48.1935	2.31504	0.431588	5.36401	8.1395e-08	6.66078e-05	GC_rich	Low_complexity	Low_complexity	chr2	174330438	174330529
27.9174	3.31213	0.657321	5.03884	4.68367e-07	0.000320744	A-rich	Low_complexity	Low_complexity	chr2	174344433	174344482
59.0665	2.52467	0.44737	5.64337	1.66752e-08	1.60559e-05	B1_Mus2	Alu	SINE	chr2	174436569	174436716
119.445	2.5392	0.345206	7.3556	1.90064e-13	7.69051e-10	GC_rich	Low_complexity	Low_complexity	chr2	174472921	174472953
68.6638	1.56666	0.36665	4.27289	1.92954e-05	0.00904955	RMER17B	ERVK	LTR	chr2	175141522	175141911
72.7905	1.48812	0.36872	4.0359	5.43929e-05	0.0225574	RMER17B	ERVK	LTR	chr2	176708444	176708833
72.0698	1.62846	0.366051	4.44871	8.63872e-06	0.00441278	RMER17B	ERVK	LTR	chr2	177205930	177206319
65.4561	1.67007	0.370832	4.50357	6.68216e-06	0.00350938	RMER17B	ERVK	LTR	chr2	177839826	177840216
85.1906	1.83611	0.350674	5.23594	1.6415e-07	0.000124893	RMER17B	ERVK	LTR	chr2	177956790	177957187
60.1078	1.47096	0.378279	3.88855	0.000100845	0.0388723	RMER17B	ERVK	LTR	chr2	178077948	178078337
74.9552	3.2879	0.415015	7.92237	2.33024e-15	2.02355e-11	GC_rich	Low_complexity	Low_complexity	chr2	178414494	178414523
30.2434	2.07332	0.504415	4.11034	3.95073e-05	0.0170789	(CA)n	Simple_repeat	Simple_repeat	chr2	178416382	178416430
59.6906	2.48965	0.415102	5.99767	2.00169e-09	2.39326e-06	L3	CR1	LINE	chr2	178497704	178497788
44.5117	2.09752	0.451847	4.6421	3.44881e-06	0.00193834	L1M4c	L1	LINE	chr2	178868388	178869083
84.2234	1.8034	0.371334	4.85656	1.19442e-06	0.000746883	MTD	ERVL-MaLR	LTR	chr2	178869088	178869353
69.0259	1.72453	0.376697	4.57801	4.69409e-06	0.00255601	MTD	ERVL-MaLR	LTR	chr2	179037927	179038301
51.8852	2.81471	0.472112	5.96196	2.4923e-09	2.92189e-06	(CGGGG)n	Simple_repeat	Simple_repeat	chr2	179976711	179976775
62.5197	2.40012	0.395949	6.0617	1.34688e-09	1.68443e-06	GC_rich	Low_complexity	Low_complexity	chr2	180025117	180025185
29.1522	2.96886	0.567616	5.2304	1.69142e-07	0.000128292	PB1D7	Alu	SINE	chr2	180070409	180070513
26.1148	2.60818	0.574067	4.54335	5.53684e-06	0.00296622	PB1	Alu	SINE	chr2	180070800	180070908
45.5277	2.56579	0.450099	5.7005	1.19459e-08	1.19389e-05	(CCCCG)n	Simple_repeat	Simple_repeat	chr2	180104470	180104570
121.409	2.27458	0.344962	6.59371	4.28956e-11	7.95838e-08	FordPrefect	hAT-Tip100	DNA	chr2	180171193	180171334
44.673	2.25011	0.43766	5.14123	2.72952e-07	0.000197522	PB1D9	Alu	SINE	chr2	180256705	180256819
90.3555	2.03655	0.364524	5.58688	2.31185e-08	2.16145e-05	G-rich	Low_complexity	Low_complexity	chr2	180257460	180257501
20.0134	3.03107	0.693888	4.36824	1.25251e-05	0.0061517	GC_rich	Low_complexity	Low_complexity	chr2	180273204	180273260
53.8701	2.8204	0.43336	6.50822	7.60489e-11	1.31484e-07	GC_rich	Low_complexity	Low_complexity	chr2	180273463	180273488
68.7751	1.78507	0.383861	4.65029	3.31466e-06	0.00186823	L1MB3	L1	LINE	chr2	180430763	180431001
61.3209	2.02308	0.389587	5.1929	2.07049e-07	0.000153709	L1MA9	L1	LINE	chr2	180445286	180446161
202.221	2.39555	0.326215	7.34348	2.08103e-13	8.25182e-10	(CCCCG)n	Simple_repeat	Simple_repeat	chr2	180456147	180456231
55.6498	3.64373	0.484483	7.52088	5.44108e-14	2.67208e-10	GC_rich	Low_complexity	Low_complexity	chr2	180589407	180589428
27.6498	2.53611	0.551484	4.59871	4.25123e-06	0.00233906	GC_rich	Low_complexity	Low_complexity	chr2	180701743	180701773
30.559	3.36722	0.590615	5.70121	1.18962e-08	1.18949e-05	(CCCCCG)n	Simple_repeat	Simple_repeat	chr2	180710215	180710255
40.4632	2.33542	0.481335	4.85197	1.22243e-06	0.000762645	GC_rich	Low_complexity	Low_complexity	chr2	180920722	180920839
37.9507	2.8735	0.506631	5.67178	1.41319e-08	1.39196e-05	C-rich	Low_complexity	Low_complexity	chr2	181287682	181287781
93.6645	2.93521	0.37446	7.83851	4.5592e-15	3.43556e-11	(CGG)n	Simple_repeat	Simple_repeat	chr2	181287980	181288008
42.1406	2.78976	0.49729	5.60992	2.02419e-08	1.91881e-05	(CCG)n	Simple_repeat	Simple_repeat	chr2	181365240	181365269
14.488	3.13192	0.804557	3.89273	9.91244e-05	0.0382622	C-rich	Low_complexity	Low_complexity	chr2	181459519	181459580
40.9907	1.77656	0.438258	4.05368	5.04189e-05	0.0211476	(CGGGG)n	Simple_repeat	Simple_repeat	chr2	181592539	181592727
23.0973	4.01244	0.753258	5.32678	9.99706e-08	7.99834e-05	(T)n	Simple_repeat	Simple_repeat	chr2	181680269	181680290
55.5272	3.10598	0.449776	6.90562	4.99838e-12	1.24497e-08	GC_rich	Low_complexity	Low_complexity	chr3	8667249	8667283
29.5167	2.38709	0.53264	4.48161	7.40825e-06	0.00384659	(CGG)n	Simple_repeat	Simple_repeat	chr3	8667468	8667508
16.0476	4.09851	0.91323	4.48793	7.19186e-06	0.0037478	(CAGG)n	Simple_repeat	Simple_repeat	chr3	8969545	8969587
17.4848	2.79112	0.726975	3.83936	0.000123356	0.0464365	MLT1J1	ERVL-MaLR	LTR	chr3	8971690	8971774
21.4884	2.8349	0.657812	4.30959	1.63556e-05	0.00780184	(CA)n	Simple_repeat	Simple_repeat	chr3	8983980	8984008
96.4722	2.82671	0.369103	7.65832	1.88382e-14	1.1052e-10	GC_rich	Low_complexity	Low_complexity	chr3	9004483	9004554
64.9282	2.43254	0.393102	6.18808	6.09006e-10	8.28795e-07	GA-rich	Low_complexity	Low_complexity	chr3	9005736	9005791
108.988	2.2636	0.34785	6.50741	7.64598e-11	1.31912e-07	MER89-int	ERV1	LTR	chr3	9020371	9020622
33.1344	2.04459	0.531569	3.84633	0.000119899	0.0453224	(CA)n	Simple_repeat	Simple_repeat	chr3	9027417	9027463
53.4045	2.80712	0.448939	6.25278	4.0321e-10	5.77341e-07	B3	B2	SINE	chr3	9407429	9407617
31.8928	2.77014	0.536236	5.1659	2.39283e-07	0.000175169	GC_rich	Low_complexity	Low_complexity	chr3	9610007	9610059
87.2385	1.95454	0.361634	5.40475	6.48988e-08	5.43597e-05	L1MB7	L1	LINE	chr3	9754338	9755614
40.1952	1.75306	0.438402	3.99875	6.36779e-05	0.025972	ORR1E	ERVL-MaLR	LTR	chr3	9793777	9794088
38.4132	2.86599	0.504288	5.68324	1.32164e-08	1.31097e-05	URR1B	hAT-Charlie	DNA	chr3	9825539	9825770
31.5614	2.06585	0.516865	3.99688	6.41833e-05	0.0261586	PB1	Alu	SINE	chr3	9827050	9827165
30.6781	2.09951	0.503093	4.1732	3.00354e-05	0.0133877	MIRb	MIR	SINE	chr3	9829149	9829307
75.6164	2.28927	0.374621	6.11089	9.90793e-10	1.27791e-06	(CGGGG)n	Simple_repeat	Simple_repeat	chr3	9833709	9833757
56.1643	1.73926	0.422282	4.11871	3.80998e-05	0.016534	ORR1E	ERVL-MaLR	LTR	chr3	9861283	9861594
31.7547	2.05955	0.500562	4.11448	3.88057e-05	0.0168018	Lx8	L1	LINE	chr3	9881025	9881365
31.6817	2.47144	0.517324	4.77736	1.77613e-06	0.00106718	(TCCC)n	Simple_repeat	Simple_repeat	chr3	9885291	9885386
59.5606	1.95771	0.405589	4.82682	1.38733e-06	0.000853397	MER20	hAT-Charlie	DNA	chr3	9886806	9887024
17.4039	2.70858	0.696507	3.8888	0.000100741	0.0388356	ORR1D1	ERVL-MaLR	LTR	chr3	9895515	9895609
334.8	1.93964	0.334845	5.79266	6.92787e-09	7.33441e-06	B4A	B4	SINE	chr3	9896337	9896624
59.6242	2.31954	0.399586	5.80486	6.44196e-09	6.87775e-06	Lx6	L1	LINE	chr3	9896988	9897673
76.0787	1.80409	0.371828	4.85195	1.22256e-06	0.000762645	RLTR20D	ERVK	LTR	chr3	10342652	10343193
154.893	1.81548	0.318861	5.69363	1.24363e-08	1.23962e-05	(CGGGG)n	Simple_repeat	Simple_repeat	chr3	10351318	10351508
28.7114	2.27706	0.536353	4.24545	2.18154e-05	0.0100971	GC_rich	Low_complexity	Low_complexity	chr3	10439847	10439885
75.7968	2.22607	0.374646	5.9418	2.81906e-09	3.26086e-06	(CGG)n	Simple_repeat	Simple_repeat	chr3	16183450	16183473
38.5552	3.02133	0.516124	5.85388	4.80232e-09	5.28314e-06	GC_rich	Low_complexity	Low_complexity	chr3	16183714	16183738
49.5824	2.21295	0.431686	5.1263	2.95494e-07	0.000212174	(CTAGG)n	Simple_repeat	Simple_repeat	chr3	19187885	19187906
53.775	3.31814	0.496157	6.68767	2.26745e-11	4.58734e-08	GC_rich	Low_complexity	Low_complexity	chr3	19311067	19311120
67.8353	3.19336	0.434713	7.34591	2.04357e-13	8.12654e-10	GC_rich	Low_complexity	Low_complexity	chr3	19311436	19311465
17.0717	3.18091	0.762794	4.17008	3.04494e-05	0.0135519	(CCGCG)n	Simple_repeat	Simple_repeat	chr3	19311514	19311543
104.455	2.69584	0.372444	7.23825	4.54512e-13	1.59812e-09	tRNA-Arg-CGY_	tRNA	tRNA	chr3	19627958	19628031
169.761	2.48305	0.337085	7.36623	1.75519e-13	7.21423e-10	tRNA-Tyr-TAC	tRNA	tRNA	chr3	19628354	19628447
278.532	2.36909	0.329496	7.19005	6.47681e-13	2.14838e-09	tRNA-Tyr-TAC	tRNA	tRNA	chr3	19628781	19628870
126.648	3.02208	0.355418	8.50289	1.84924e-17	4.22639e-13	tRNA-Ala-GCY	tRNA	tRNA	chr3	19628994	19629067
23.5814	2.61823	0.611106	4.28441	1.83223e-05	0.0086497	MTD	ERVL-MaLR	LTR	chr3	20004598	20004700
26.7153	2.51844	0.568479	4.43014	9.41703e-06	0.00476993	MTD	ERVL-MaLR	LTR	chr3	20018087	20018441
205.13	2.37694	0.336885	7.05564	1.71808e-12	4.96971e-09	L2a	L2	LINE	chr3	20027167	20027359
96.4866	2.46884	0.357347	6.90881	4.88738e-12	1.22245e-08	RLTR15	ERVK	LTR	chr3	20027655	20027983
52.4626	2.94702	0.452816	6.50821	7.60538e-11	1.31484e-07	L3	CR1	LINE	chr3	20028629	20028842
82.6671	1.90432	0.356845	5.33653	9.47405e-08	7.61954e-05	ID_B1	B4	SINE	chr3	20034715	20034892
95.0021	2.75033	0.366131	7.51188	5.8285e-14	2.82893e-10	MTB_Mm	ERVL-MaLR	LTR	chr3	20304450	20304855
119.216	3.13984	0.386741	8.1187	4.71209e-16	5.56825e-12	ERVB4_2-LTR_MM	ERVK	LTR	chr3	21735625	21736235
30.2452	2.20885	0.537336	4.11075	3.94381e-05	0.0170507	RLTR45	ERVK	LTR	chr3	21752056	21752593
52.8346	2.32125	0.454529	5.10693	3.27438e-07	0.00023282	GC_rich	Low_complexity	Low_complexity	chr3	21935021	21935042
31.7921	1.97792	0.495755	3.98971	6.6154e-05	0.026846	B4A	B4	SINE	chr3	21984815	21985076
33.0011	2.09259	0.516383	4.0524	5.0694e-05	0.0212437	B4A	B4	SINE	chr3	21991425	21991658
148.206	2.01791	0.324923	6.21044	5.2835e-10	7.34526e-07	RMER15	ERVL	LTR	chr3	22073172	22073698
205.687	2.32942	0.336523	6.922	4.45312e-12	1.12261e-08	C-rich	Low_complexity	Low_complexity	chr3	22076195	22076514
64.3966	3.3847	0.460443	7.35096	1.9679e-13	7.91763e-10	C-rich	Low_complexity	Low_complexity	chr3	22076546	22076640
71.4641	2.56609	0.3955	6.48822	8.68546e-11	1.47662e-07	GC_rich	Low_complexity	Low_complexity	chr3	22076958	22076986
73.3778	2.81878	0.395791	7.12189	1.06454e-12	3.29375e-09	G-rich	Low_complexity	Low_complexity	chr3	22077236	22077297
19.0424	2.79515	0.686303	4.07277	4.64574e-05	0.0196985	(T)n	Simple_repeat	Simple_repeat	chr3	22077525	22077551
20.2196	2.51622	0.634036	3.96858	7.23024e-05	0.0290632	B1F2	Alu	SINE	chr3	22091456	22091586
53.7272	2.63521	0.42579	6.18899	6.05515e-10	8.2555e-07	B1_Mur4	Alu	SINE	chr3	27650409	27650551
32.4132	2.44621	0.51155	4.78195	1.736e-06	0.00104591	G-rich	Low_complexity	Low_complexity	chr3	27689590	27689638
34.5114	2.23405	0.499356	4.47386	7.68193e-06	0.00396789	ID_B1	B4	SINE	chr3	27689658	27689798
23.803	2.23006	0.582256	3.83004	0.000128122	0.0480077	RSINE1	B4	SINE	chr3	27690604	27690745
29.2332	3.0301	0.581907	5.20718	1.91731e-07	0.000143619	GC_rich	Low_complexity	Low_complexity	chr3	27710235	27710276
79.6828	2.73973	0.402315	6.80992	9.76551e-12	2.21484e-08	(CCG)n	Simple_repeat	Simple_repeat	chr3	27711162	27711263
25.5215	2.44314	0.57669	4.23649	2.27039e-05	0.0104525	ID_B1	B4	SINE	chr3	28012057	28012197
146.26	2.42428	0.362427	6.68901	2.2468e-11	4.55e-08	(CA)n	Simple_repeat	Simple_repeat	chr3	28032163	28032200
24.1724	2.30112	0.587598	3.91615	8.99738e-05	0.0351839	B3A	B2	SINE	chr3	28081311	28081380
24.2651	2.19172	0.572288	3.82974	0.000128277	0.0480525	MER20	hAT-Charlie	DNA	chr3	28171378	28171534
56.4327	2.13215	0.413795	5.15268	2.56794e-07	0.000186903	(CGGGG)n	Simple_repeat	Simple_repeat	chr3	28781256	28781293
39.3978	2.29403	0.46087	4.97761	6.43737e-07	0.000427965	RLTR44A	ERVK	LTR	chr3	29071498	29071874
57.5026	2.883	0.439764	6.55578	5.53502e-11	9.98492e-08	tRNA-Val-GTY	tRNA	tRNA	chr3	30601269	30601342
64.6628	3.02884	0.431164	7.0248	2.14375e-12	6.00476e-09	MER5A	hAT-Charlie	DNA	chr3	30793022	30793106
24.1471	2.42899	0.589191	4.12259	3.74639e-05	0.0162903	GC_rich	Low_complexity	Low_complexity	chr3	30793805	30793826
58.4474	2.3905	0.406602	5.87921	4.12226e-09	4.58893e-06	MTD	ERVL-MaLR	LTR	chr3	30864097	30864463
44.7424	2.76936	0.469342	5.90052	3.6236e-09	4.09025e-06	(CGGA)n	Simple_repeat	Simple_repeat	chr3	30968952	30968984
53.7191	2.76857	0.442639	6.2547	3.9829e-10	5.71947e-07	GC_rich	Low_complexity	Low_complexity	chr3	30995922	30995950
41.9752	2.58076	0.476175	5.41977	5.96764e-08	5.03913e-05	B2_Mm2	B2	SINE	chr3	31060808	31060983
12.8101	4.74661	1.18938	3.99083	6.5842e-05	0.0267324	(A)n	Simple_repeat	Simple_repeat	chr3	31093659	31093693
50.3566	2.80804	0.453857	6.18706	6.12958e-10	8.33487e-07	(GAAA)n	Simple_repeat	Simple_repeat	chr3	31093978	31094001
150.564	2.30536	0.356296	6.47034	9.77797e-11	1.63868e-07	GC_rich	Low_complexity	Low_complexity	chr3	31094521	31094567
358.95	2.47618	0.376857	6.5706	5.01116e-11	9.15022e-08	GC_rich	Low_complexity	Low_complexity	chr3	31094886	31094935
147.697	2.88649	0.357666	8.07033	7.01091e-16	7.78723e-12	(CGG)n	Simple_repeat	Simple_repeat	chr3	31095098	31095236
88.2344	2.78871	0.37561	7.42449	1.13215e-13	4.99392e-10	G-rich	Low_complexity	Low_complexity	chr3	32397211	32397320
187.765	2.27989	0.319353	7.1391	9.39447e-13	2.95589e-09	G-rich	Low_complexity	Low_complexity	chr3	32510610	32510677
52.4184	2.46284	0.439326	5.60596	2.07107e-08	1.9579e-05	GC_rich	Low_complexity	Low_complexity	chr3	32529631	32529654
322.213	1.83048	0.313312	5.84235	5.14695e-09	5.62065e-06	C-rich	Low_complexity	Low_complexity	chr3	32708510	32708578
59.4778	2.49639	0.430103	5.80417	6.46863e-09	6.90269e-06	RLTR44A	ERVK	LTR	chr3	33484059	33484468
41.7278	2.92492	0.494698	5.91254	3.3688e-09	3.82652e-06	GC_rich	Low_complexity	Low_complexity	chr3	33800451	33800473
26.8819	3.18062	0.623691	5.09967	3.40255e-07	0.000240617	C-rich	Low_complexity	Low_complexity	chr3	34020001	34020062
87.531	2.30993	0.365826	6.31429	2.7141e-10	4.05564e-07	(CGGGG)n	Simple_repeat	Simple_repeat	chr3	35753977	35754104
63.2974	2.2029	0.392011	5.61948	1.91529e-08	1.8255e-05	(CGG)n	Simple_repeat	Simple_repeat	chr3	35754348	35754473
30.2667	2.73682	0.613525	4.46081	8.16515e-06	0.00419354	G-rich	Low_complexity	Low_complexity	chr3	35932675	35932761
85.6298	3.08882	0.393256	7.85446	4.01497e-15	3.14724e-11	(CCCCG)n	Simple_repeat	Simple_repeat	chr3	36862959	36863001
65.8494	3.28601	0.43674	7.52395	5.31445e-14	2.61917e-10	L2	L2	LINE	chr3	37313427	37313665
34.1344	1.8967	0.475648	3.98762	6.67382e-05	0.0270461	B4A	B4	SINE	chr3	37329778	37329959
45.7871	1.9641	0.424283	4.62923	3.67031e-06	0.00204799	RLTR9E	ERVK	LTR	chr3	37331828	37332219
377.642	2.14873	0.331685	6.47822	9.28094e-11	1.56738e-07	(CCCCG)n	Simple_repeat	Simple_repeat	chr3	37419713	37419854
37.0139	1.98592	0.462268	4.29603	1.73886e-05	0.00824825	GC_rich	Low_complexity	Low_complexity	chr3	37420577	37420623
45.4672	2.47938	0.478548	5.18105	2.20641e-07	0.000162928	GC_rich	Low_complexity	Low_complexity	chr3	37640684	37640850
53.4409	2.43304	0.422583	5.75754	8.53468e-09	8.83976e-06	(TG)n	Simple_repeat	Simple_repeat	chr3	37659987	37660045
25.6773	3.17568	0.625054	5.08064	3.76156e-07	0.000263364	(CAAAA)n	Simple_repeat	Simple_repeat	chr3	37729120	37729191
224.2	2.1353	0.321609	6.63942	3.14913e-11	6.09539e-08	(CCG)n	Simple_repeat	Simple_repeat	chr3	38484714	38484838
53.2568	2.87835	0.448271	6.42099	1.35391e-10	2.18452e-07	(CCCCG)n	Simple_repeat	Simple_repeat	chr3	40745258	40745290
57.5366	2.63147	0.427999	6.14831	7.8313e-10	1.03708e-06	GC_rich	Low_complexity	Low_complexity	chr3	40745494	40745523
19.3144	2.68731	0.665281	4.03936	5.35969e-05	0.0222695	(CCG)n	Simple_repeat	Simple_repeat	chr3	40950452	40950511
81.9755	2.18601	0.3746	5.83558	5.36028e-09	5.83522e-06	(CCG)n	Simple_repeat	Simple_repeat	chr3	41082861	41082951
41.9018	2.97472	0.497858	5.97503	2.30045e-09	2.71457e-06	GC_rich	Low_complexity	Low_complexity	chr3	41563439	41563503
39.1435	2.60523	0.492922	5.28529	1.25505e-07	9.79813e-05	GC_rich	Low_complexity	Low_complexity	chr3	41565282	41565310
32.0082	3.36344	0.578291	5.81616	6.02142e-09	6.48405e-06	GC_rich	Low_complexity	Low_complexity	chr3	41565604	41565632
17.3617	3.21604	0.750124	4.28734	1.80827e-05	0.0085463	GC_rich	Low_complexity	Low_complexity	chr3	41565652	41565691
44.3924	3.54028	0.51556	6.86687	6.5624e-12	1.58119e-08	GC_rich	Low_complexity	Low_complexity	chr3	41565781	41565838
42.8609	4.39619	1.15081	3.82007	0.000133412	0.0497833	AT_rich	Low_complexity	Low_complexity	chr3	41742701	41742731
56.1421	1.59389	0.389635	4.09072	4.30036e-05	0.0184219	Lx2	L1	LINE	chr3	48101039	48101477
37.9764	1.82487	0.469394	3.88771	0.000101194	0.0389815	B3A	B2	SINE	chr3	50405869	50406067
32.9406	1.99625	0.484519	4.12007	3.78763e-05	0.016449	MIRc	MIR	SINE	chr3	50407085	50407216
29.7377	1.98462	0.504758	3.93182	8.43058e-05	0.0332142	RLTR20B5_MM	ERVK	LTR	chr3	51195831	51196271
18.6462	2.99928	0.707022	4.24213	2.21411e-05	0.010224	GC_rich	Low_complexity	Low_complexity	chr3	51276703	51276724
31.4945	2.75647	0.53367	5.16513	2.40269e-07	0.000175829	(CCG)n	Simple_repeat	Simple_repeat	chr3	51276941	51276975
87.9373	3.11775	0.403008	7.73619	1.0244e-14	6.6579e-11	GC_rich	Low_complexity	Low_complexity	chr3	51277431	51277462
30.2988	2.29207	0.521605	4.39426	1.11152e-05	0.00552514	MTC	ERVL-MaLR	LTR	chr3	51326734	51327128
31.5003	2.76396	0.544514	5.07601	3.85448e-07	0.000269099	GC_rich	Low_complexity	Low_complexity	chr3	51340089	51340131
49.1679	3.58365	0.500311	7.16284	7.9021e-13	2.55394e-09	GC_rich	Low_complexity	Low_complexity	chr3	51340295	51340318
83.7145	3.31779	0.407567	8.14046	3.93783e-16	4.74772e-12	GC_rich	Low_complexity	Low_complexity	chr3	51341352	51341395
47.1396	2.92116	0.466823	6.25753	3.91127e-10	5.63142e-07	GC_rich	Low_complexity	Low_complexity	chr3	51341480	51341581
29.7984	3.08934	0.612847	5.04096	4.63205e-07	0.000317575	tRNA-Pro-CCA	tRNA	tRNA	chr3	51358353	51358425
39.767	3.48812	0.554699	6.28831	3.20948e-10	4.70734e-07	tRNA-Pro-CCY	tRNA	tRNA	chr3	51359406	51359478
74.9023	1.53154	0.367158	4.17133	3.02828e-05	0.0134908	RMER15-int	ERVL	LTR	chr3	51364952	51365928
31.6245	1.92273	0.489522	3.92777	8.57359e-05	0.0336946	ID_B1	B4	SINE	chr3	51413387	51413452
32.3464	2.96842	0.54615	5.43517	5.47436e-08	4.6614e-05	A-rich	Low_complexity	Low_complexity	chr3	51416099	51416152
35.6409	2.05644	0.475584	4.32402	1.53209e-05	0.00735977	B1_Mus2	Alu	SINE	chr3	51483663	51483760
48.3334	2.60834	0.460601	5.66292	1.48819e-08	1.45584e-05	(GGA)n	Simple_repeat	Simple_repeat	chr3	51560659	51560693
28.6196	2.64037	0.577407	4.57281	4.81225e-06	0.00261385	G-rich	Low_complexity	Low_complexity	chr3	51652830	51652883
71.9507	2.84162	0.40672	6.98667	2.81497e-12	7.52026e-09	Lx8	L1	LINE	chr3	51709144	51709344
29.2648	2.25568	0.54872	4.1108	3.94292e-05	0.0170504	L2a	L2	LINE	chr3	51796782	51796897
123.587	2.54383	0.365714	6.95578	3.50605e-12	9.10338e-09	AmnSINE1	Deu	SINE	chr3	52000313	52000357
123.636	2.6429	0.353168	7.48339	7.2431e-14	3.35876e-10	AmnSINE1	Deu	SINE	chr3	52070051	52070247
18.9794	2.8876	0.693569	4.16339	3.13559e-05	0.0139077	MIRc	MIR	SINE	chr3	52083021	52083097
387.286	2.23707	0.327282	6.83531	8.18291e-12	1.90365e-08	G-rich	Low_complexity	Low_complexity	chr3	52102130	52102293
106.016	2.79882	0.376005	7.44357	9.79997e-14	4.41642e-10	(TG)n	Simple_repeat	Simple_repeat	chr3	52105264	52105358
90.3313	3.56826	0.415479	8.5883	8.82655e-18	2.41543e-13	GC_rich	Low_complexity	Low_complexity	chr3	52268337	52268372
32.2667	3.57008	0.605036	5.9006	3.62172e-09	4.09025e-06	B3A	B2	SINE	chr3	53460028	53460165
73.8506	2.71783	0.406244	6.69014	2.22956e-11	4.5217e-08	GC_rich	Low_complexity	Low_complexity	chr3	53463769	53463790
27.4256	2.42748	0.592201	4.09907	4.14807e-05	0.0178448	B1_Mur4	Alu	SINE	chr3	54723732	54723880
133.306	2.66135	0.391347	6.80049	1.04266e-11	2.34559e-08	ID4	ID	SINE	chr3	54724288	54724353
16.423	3.11851	0.769686	4.05166	5.08551e-05	0.0212983	L1MB2	L1	LINE	chr3	54724449	54724560
74.9137	2.66482	0.412884	6.45415	1.08825e-10	1.80272e-07	GC_rich	Low_complexity	Low_complexity	chr3	54734936	54734966
129.034	3.24756	0.359976	9.02161	1.85338e-19	1.32918e-14	GC_rich	Low_complexity	Low_complexity	chr3	54735521	54735553
124.977	2.28841	0.340807	6.71468	1.88486e-11	3.92008e-08	B1_Mus2	Alu	SINE	chr3	54807939	54808074
103.499	2.41662	0.362346	6.66938	2.56894e-11	5.11765e-08	MER73	ERVL	LTR	chr3	55129354	55129614
56.5154	2.68046	0.46391	5.77796	7.56114e-09	7.93424e-06	L1MB3	L1	LINE	chr3	55353542	55353854
15.4777	3.16179	0.782919	4.03846	5.38033e-05	0.022344	(TG)n	Simple_repeat	Simple_repeat	chr3	55354884	55354920
42.9656	2.68092	0.476911	5.62143	1.89389e-08	1.8064e-05	(CGG)n	Simple_repeat	Simple_repeat	chr3	57847631	57847736
20.2029	3.99348	0.820748	4.86565	1.14079e-06	0.000717045	AT_rich	Low_complexity	Low_complexity	chr3	58414557	58414588
56.7664	2.75815	0.446664	6.17499	6.61659e-10	8.93284e-07	(CGG)n	Simple_repeat	Simple_repeat	chr3	58414712	58414755
32.9872	3.44754	0.582754	5.91594	3.29994e-09	3.75857e-06	(TTTTG)n	Simple_repeat	Simple_repeat	chr3	58414878	58414902
38.2054	3.11595	0.534427	5.83044	5.52823e-09	5.99453e-06	GC_rich	Low_complexity	Low_complexity	chr3	58415048	58415072
51.2158	2.18476	0.434301	5.03053	4.89135e-07	0.00033343	GC_rich	Low_complexity	Low_complexity	chr3	58525329	58525363
34.9438	1.80291	0.467002	3.86061	0.000113103	0.0429681	(GA)n	Simple_repeat	Simple_repeat	chr3	58691113	58691288
35.1077	2.71047	0.507113	5.3449	9.04683e-08	7.31548e-05	G-rich	Low_complexity	Low_complexity	chr3	58691662	58691761
75.287	2.49641	0.42403	5.88735	3.92441e-09	4.3893e-06	(CGGGG)n	Simple_repeat	Simple_repeat	chr3	58692441	58692478
26.4234	2.4168	0.560162	4.31447	1.59989e-05	0.00765626	B1F	Alu	SINE	chr3	59205576	59205701
43.6462	2.93988	0.489566	6.00508	1.91239e-09	2.29639e-06	(TTCC)n	Simple_repeat	Simple_repeat	chr3	59229248	59229272
33.1933	2.32511	0.508709	4.5706	4.86319e-06	0.00263979	(TG)n	Simple_repeat	Simple_repeat	chr3	59260489	59260525
32.7012	2.06588	0.491938	4.19947	2.67542e-05	0.0120923	L1MB4	L1	LINE	chr3	60469515	60469962
26.6698	2.60053	0.563515	4.61484	3.93407e-06	0.00218128	(CGGG)n	Simple_repeat	Simple_repeat	chr3	60501110	60501138
43.5917	2.47092	0.45486	5.43225	5.56467e-08	4.72861e-05	RMER10A	ERVL	LTR	chr3	60579995	60580242
190.628	2.65233	0.368896	7.1899	6.4839e-13	2.14902e-09	(CCCCG)n	Simple_repeat	Simple_repeat	chr3	61364421	61364452
27.5768	2.41215	0.548094	4.40098	1.07762e-05	0.00537074	(CCG)n	Simple_repeat	Simple_repeat	chr3	62506813	62506872
56.4572	3.4239	0.468621	7.30634	2.74527e-13	1.04217e-09	GC_rich	Low_complexity	Low_complexity	chr3	65392351	65392396
66.926	3.32206	0.453594	7.32386	2.40943e-13	9.34031e-10	C-rich	Low_complexity	Low_complexity	chr3	65957650	65957745
51.0207	2.05173	0.444087	4.62011	3.83543e-06	0.00213114	(CGG)n	Simple_repeat	Simple_repeat	chr3	65958053	65958100
71.4537	2.32945	0.420151	5.54433	2.95088e-08	2.67882e-05	MTE2a	ERVL-MaLR	LTR	chr3	67587501	67587769
21.3463	2.45586	0.61992	3.96157	7.44581e-05	0.0298145	(CCG)n	Simple_repeat	Simple_repeat	chr3	68493820	68493845
20.6878	2.67347	0.680474	3.92884	8.53583e-05	0.0335557	(CGGGG)n	Simple_repeat	Simple_repeat	chr3	68494109	68494134
56.5302	2.12398	0.43284	4.90707	9.24452e-07	0.000591496	MTEa	ERVL-MaLR	LTR	chr3	68557213	68557582
65.701	1.56418	0.381972	4.095	4.22165e-05	0.0181313	Charlie15b	hAT-Charlie	DNA	chr3	68564029	68564611
23.2503	3.14764	0.663662	4.74283	2.1075e-06	0.0012445	(CGAGG)n	Simple_repeat	Simple_repeat	chr3	69044613	69044671
60.8145	4.29158	0.52327	8.20147	2.37473e-16	3.10623e-12	GC_rich	Low_complexity	Low_complexity	chr3	69044742	69044772
14.8881	3.0268	0.783412	3.8636	0.000111726	0.0425305	(TTTC)n	Simple_repeat	Simple_repeat	chr3	69126242	69126282
77.4518	2.60027	0.393453	6.60884	3.87337e-11	7.28698e-08	GC_rich	Low_complexity	Low_complexity	chr3	69126604	69126675
89.8351	3.0548	0.40143	7.6098	2.74521e-14	1.51043e-10	(CGG)n	Simple_repeat	Simple_repeat	chr3	69127014	69127039
55.4244	1.56589	0.397686	3.93751	8.23332e-05	0.0325325	B3A	B2	SINE	chr3	69208806	69208987
72.9741	2.245	0.380403	5.90163	3.59933e-09	4.06812e-06	(CGGGG)n	Simple_repeat	Simple_repeat	chr3	69316798	69316820
73.2542	2.47672	0.385612	6.42282	1.33769e-10	2.16086e-07	(CCGAG)n	Simple_repeat	Simple_repeat	chr3	69316843	69316908
32.7691	2.48274	0.538215	4.61291	3.97069e-06	0.00219778	(CCG)n	Simple_repeat	Simple_repeat	chr3	69317290	69317321
34.2146	3.35966	0.561102	5.98761	2.12944e-09	2.52711e-06	(CG)n	Simple_repeat	Simple_repeat	chr3	69598834	69598933
24.8815	3.16326	0.632033	5.0049	5.5891e-07	0.000376977	(GGGAA)n	Simple_repeat	Simple_repeat	chr3	69606505	69606553
35.9189	3.04353	0.537028	5.66736	1.45011e-08	1.42428e-05	(TG)n	Simple_repeat	Simple_repeat	chr3	69607142	69607202
25.8043	2.62854	0.579927	4.53254	5.82784e-06	0.00310546	B4	B4	SINE	chr3	69669729	69669815
34.9289	1.83447	0.46889	3.91237	9.13965e-05	0.0356598	Lx8	L1	LINE	chr3	69674390	69674590
20.5154	2.59296	0.642647	4.03482	5.46446e-05	0.0226482	PB1D10	Alu	SINE	chr3	79069510	79069604
35.1787	4.43327	0.678444	6.53446	6.38388e-11	1.12689e-07	(GA)n	Simple_repeat	Simple_repeat	chr3	79161364	79161392
76.547	3.25167	0.429263	7.57501	3.59087e-14	1.90158e-10	L1MB8	L1	LINE	chr3	79178001	79178206
116.756	3.09822	0.36369	8.51886	1.6113e-17	3.86292e-13	GC_rich	Low_complexity	Low_complexity	chr3	79287120	79287143
140.368	2.93971	0.350898	8.37767	5.39871e-17	9.72131e-13	GC_rich	Low_complexity	Low_complexity	chr3	79287374	79287409
17.0461	3.02135	0.743346	4.06453	4.81298e-05	0.0203041	(CAA)n	Simple_repeat	Simple_repeat	chr3	79559711	79559734
29.217	2.75713	0.576313	4.78408	1.71776e-06	0.00103658	GC_rich	Low_complexity	Low_complexity	chr3	79567611	79567731
93.485	2.38997	0.370194	6.456	1.07506e-10	1.78372e-07	GA-rich	Low_complexity	Low_complexity	chr3	79567821	79568019
138.76	2.23473	0.350834	6.36976	1.89328e-10	2.92542e-07	G-rich	Low_complexity	Low_complexity	chr3	79567987	79568177
35.2984	2.40691	0.536806	4.48376	7.33407e-06	0.0038133	(TG)n	Simple_repeat	Simple_repeat	chr3	79844072	79844100
45.4754	2.34593	0.470556	4.98545	6.18191e-07	0.000412541	Lx6	L1	LINE	chr3	79844574	79844846
121.34	1.88384	0.362786	5.1927	2.07262e-07	0.00015384	MLT1F	ERVL-MaLR	LTR	chr3	79852686	79852968
30.8369	2.0315	0.531523	3.82203	0.000132355	0.04942	ORR1C1	ERVL-MaLR	LTR	chr3	81649359	81649782
158.551	1.97959	0.32155	6.15641	7.44122e-10	9.92057e-07	LTR41B	ERVL	LTR	chr3	81782774	81783453
24.302	3.14196	0.645184	4.86987	1.1167e-06	0.000702955	RSINE1	B4	SINE	chr3	83839610	83839726
49.0211	2.37962	0.460356	5.16908	2.35248e-07	0.000172576	(TG)n	Simple_repeat	Simple_repeat	chr3	83863476	83863526
108.379	3.45266	0.402228	8.58384	9.17579e-18	2.47839e-13	C-rich	Low_complexity	Low_complexity	chr3	84040167	84040245
21.0061	2.88559	0.652852	4.41997	9.87135e-06	0.0049716	(C)n	Simple_repeat	Simple_repeat	chr3	84260088	84260108
86.9662	1.69464	0.364829	4.64503	3.40032e-06	0.00191392	MLT1A0	ERVL-MaLR	LTR	chr3	84333887	84334233
147.933	2.64713	0.337613	7.84072	4.47988e-15	3.40664e-11	(CAG)n	Simple_repeat	Simple_repeat	chr3	84814338	84814390
211.338	2.38946	0.32697	7.30789	2.71374e-13	1.03464e-09	GA-rich	Low_complexity	Low_complexity	chr3	84814490	84814556
46.08	2.51695	0.478463	5.26048	1.43677e-07	0.000110775	(CCCCAG)n	Simple_repeat	Simple_repeat	chr3	84814849	84814908
48.9927	2.18688	0.447552	4.8863	1.02747e-06	0.000651199	RMER6B	ERVK	LTR	chr3	85194926	85195349
31.4895	2.01154	0.495791	4.05724	4.96559e-05	0.0208591	LTR33A	ERVL	LTR	chr3	85596174	85596355
56.9892	1.95535	0.395242	4.94723	7.5278e-07	0.000492316	LTR79	ERVL	LTR	chr3	85604631	85604846
72.3084	2.22661	0.396587	5.61445	1.97194e-08	1.87294e-05	(CCCG)n	Simple_repeat	Simple_repeat	chr3	86224150	86224179
79.9174	1.7024	0.353221	4.81965	1.43809e-06	0.000881884	L1M4b	L1	LINE	chr3	86224547	86224932
195.267	2.30909	0.336176	6.86872	6.47819e-12	1.56392e-08	Tigger6a	TcMar-Tigger	DNA	chr3	86774593	86775214
59.509	3.23392	0.448973	7.20293	5.89332e-13	1.98677e-09	GC_rich	Low_complexity	Low_complexity	chr3	86920905	86920926
86.5223	1.96572	0.35604	5.52108	3.36928e-08	3.02302e-05	B4A	B4	SINE	chr3	87255332	87255581
28.1342	2.45749	0.58043	4.2339	2.29669e-05	0.0105595	ORR1D1	ERVL-MaLR	LTR	chr3	87294828	87295096
28.2235	2.16898	0.527262	4.11367	3.89423e-05	0.0168574	(TCTCTG)n	Simple_repeat	Simple_repeat	chr3	87376635	87376730
35.8473	2.32074	0.507411	4.57369	4.79204e-06	0.00260423	Tigger15a	TcMar-Tigger	DNA	chr3	87515654	87515774
39.2182	2.25194	0.470999	4.78121	1.74246e-06	0.0010492	(CGGGG)n	Simple_repeat	Simple_repeat	chr3	87617426	87617497
63.9561	2.71245	0.421627	6.43329	1.24873e-10	2.03694e-07	G-rich	Low_complexity	Low_complexity	chr3	87617530	87617651
37.9096	3.62392	0.560528	6.4652	1.01166e-10	1.68794e-07	(CCCCCG)n	Simple_repeat	Simple_repeat	chr3	87930382	87930424
123.64	3.11058	0.393497	7.90496	2.68017e-15	2.25219e-11	GC_rich	Low_complexity	Low_complexity	chr3	88142493	88142521
29.4838	3.16881	0.604879	5.23874	1.61673e-07	0.000123211	B3	B2	SINE	chr3	88296326	88296513
22.4841	2.35303	0.597617	3.93736	8.23825e-05	0.0325458	RSINE1	B4	SINE	chr3	88335847	88335978
99.2414	2.3974	0.366561	6.54024	6.14196e-11	1.09272e-07	(CGG)n	Simple_repeat	Simple_repeat	chr3	88336297	88336389
26.799	2.11496	0.538295	3.92901	8.5298e-05	0.0335415	G-rich	Low_complexity	Low_complexity	chr3	88336529	88336618
21.7653	2.94394	0.64704	4.54986	5.36826e-06	0.00288683	CT-rich	Low_complexity	Low_complexity	chr3	88425356	88425440
21.4608	2.41091	0.620606	3.88477	0.000102425	0.0394265	(CGGGG)n	Simple_repeat	Simple_repeat	chr3	88441041	88441075
72.2668	2.50153	0.393252	6.36113	2.00268e-10	3.07959e-07	HAL1	L1	LINE	chr3	88446551	88446928
50.4633	2.75884	0.453215	6.08727	1.1485e-09	1.45871e-06	GC_rich	Low_complexity	Low_complexity	chr3	88493197	88493221
40.0229	2.79643	0.487223	5.73953	9.49422e-09	9.73183e-06	GC_rich	Low_complexity	Low_complexity	chr3	88531877	88531904
48.2101	2.15973	0.424222	5.09103	3.56128e-07	0.000250734	(TCC)n	Simple_repeat	Simple_repeat	chr3	88536829	88536859
154.374	2.27739	0.389419	5.84817	4.97001e-09	5.45032e-06	(CGGGG)n	Simple_repeat	Simple_repeat	chr3	88553684	88553835
32.1302	2.19514	0.511818	4.2889	1.7956e-05	0.00849318	PB1D7	Alu	SINE	chr3	88627392	88627496
15.4679	2.96488	0.767547	3.8628	0.000112095	0.0426585	B1F	Alu	SINE	chr3	88830545	88830623
48.8601	2.47558	0.432717	5.72101	1.0589e-08	1.07063e-05	(GGA)n	Simple_repeat	Simple_repeat	chr3	88950326	88950367
19.5413	2.69114	0.654982	4.10873	3.97844e-05	0.017179	G-rich	Low_complexity	Low_complexity	chr3	88950568	88950644
18.6796	2.68698	0.669744	4.01196	6.02179e-05	0.0247084	(CCG)n	Simple_repeat	Simple_repeat	chr3	88950689	88950737
108.944	2.80132	0.37295	7.51125	5.85671e-14	2.83847e-10	G-rich	Low_complexity	Low_complexity	chr3	89164820	89164977
27.276	2.12481	0.549428	3.8673	0.000110045	0.0419789	MIR	MIR	SINE	chr3	89347640	89347833
83.378	2.40881	0.368229	6.5416	6.08631e-11	1.08375e-07	(CCCCG)n	Simple_repeat	Simple_repeat	chr3	89349991	89350045
33.0197	2.87189	0.576252	4.98374	6.23657e-07	0.000415904	C-rich	Low_complexity	Low_complexity	chr3	89394800	89394837
41.8811	2.54138	0.486821	5.22035	1.78582e-07	0.000134789	GC_rich	Low_complexity	Low_complexity	chr3	89430672	89430701
64.3294	2.1856	0.417864	5.23042	1.6913e-07	0.000128292	MIRc	MIR	SINE	chr3	89773011	89773071
96.1814	2.69958	0.388861	6.94229	3.85795e-12	9.90578e-09	GC_rich	Low_complexity	Low_complexity	chr3	89773500	89773566
18.8561	3.11236	0.706068	4.40802	1.0432e-05	0.0052186	(CTGGGG)n	Simple_repeat	Simple_repeat	chr3	89773743	89773852
45.9311	1.78391	0.434309	4.10746	4.00039e-05	0.0172613	B3	B2	SINE	chr3	89796510	89796712
41.3628	2.007	0.44988	4.4612	8.15031e-06	0.00418695	MIR	MIR	SINE	chr3	89847795	89847968
17.6121	2.70532	0.694736	3.89403	9.85928e-05	0.0380924	B1_Mur2	Alu	SINE	chr3	89861543	89861650
28.9392	1.99176	0.51466	3.87006	0.000108811	0.0415424	MER5B	hAT-Charlie	DNA	chr3	89913547	89913651
109.404	2.04818	0.368801	5.55364	2.79789e-08	2.55611e-05	C-rich	Low_complexity	Low_complexity	chr3	90052514	90052588
124.576	2.51207	0.360389	6.97044	3.15952e-12	8.30208e-09	(CCCCG)n	Simple_repeat	Simple_repeat	chr3	90052678	90052704
20.9884	3.39775	0.70878	4.79379	1.63659e-06	0.000992636	(T)n	Simple_repeat	Simple_repeat	chr3	90052904	90052926
55.2725	2.43636	0.421275	5.78329	7.32515e-09	7.71377e-06	(TCTG)n	Simple_repeat	Simple_repeat	chr3	90081550	90081574
34.6391	2.03836	0.476365	4.27899	1.87747e-05	0.008832	MTE2a	ERVL-MaLR	LTR	chr3	90155964	90156177
42.8918	2.41675	0.451533	5.35231	8.68376e-08	7.05757e-05	G-rich	Low_complexity	Low_complexity	chr3	90248160	90248203
85.6777	2.43186	0.374486	6.49385	8.36706e-11	1.43047e-07	G-rich	Low_complexity	Low_complexity	chr3	90254338	90254423
41.9266	2.78507	0.491602	5.6653	1.46772e-08	1.43953e-05	C-rich	Low_complexity	Low_complexity	chr3	90265481	90265531
136.786	1.74042	0.384109	4.53104	5.86927e-06	0.00312434	G-rich	Low_complexity	Low_complexity	chr3	90265551	90265618
89.4744	2.74074	0.373652	7.33499	2.2173e-13	8.70094e-10	(CCG)n	Simple_repeat	Simple_repeat	chr3	90293197	90293236
48.8085	2.02321	0.433751	4.66445	3.0944e-06	0.00175406	L2	L2	LINE	chr3	90433832	90433886
38.0345	2.26	0.466136	4.84838	1.24475e-06	0.000774395	MIRc	MIR	SINE	chr3	90446495	90446557
81.2281	2.94296	0.399934	7.35862	1.85818e-13	7.55841e-10	tRNA-Met-i	tRNA	tRNA	chr3	90475857	90475931
137.644	2.61113	0.339585	7.68918	1.48077e-14	9.0049e-11	C-rich	Low_complexity	Low_complexity	chr3	90509062	90509178
22.1132	2.56988	0.630876	4.0735	4.63114e-05	0.0196446	PB1D9	Alu	SINE	chr3	90509871	90509987
23.6905	2.31014	0.580361	3.98051	6.8767e-05	0.027806	GC_rich	Low_complexity	Low_complexity	chr3	94582272	94582301
68.8462	3.56156	0.446555	7.97565	1.51586e-15	1.42488e-11	GC_rich	Low_complexity	Low_complexity	chr3	94582596	94582648
26.1681	2.56705	0.574613	4.46744	7.91621e-06	0.00407625	RSINE1	B4	SINE	chr3	94814707	94814811
31.6826	2.73168	0.542155	5.03855	4.6906e-07	0.000321113	GC_rich	Low_complexity	Low_complexity	chr3	94837846	94837913
26.808	3.19904	0.610106	5.24342	1.5763e-07	0.000120417	GC_rich	Low_complexity	Low_complexity	chr3	94838113	94838134
124.035	2.69529	0.359164	7.50435	6.17333e-14	2.96517e-10	(CCG)n	Simple_repeat	Simple_repeat	chr3	95015370	95015417
110.385	2.41896	0.350963	6.89235	5.48764e-12	1.347e-08	C-rich	Low_complexity	Low_complexity	chr3	95217381	95217473
51.8472	2.49722	0.445651	5.60353	2.10024e-08	1.98076e-05	GC_rich	Low_complexity	Low_complexity	chr3	95228871	95228907
28.2688	2.88054	0.570169	5.05208	4.37031e-07	0.000301219	(CACCC)n	Simple_repeat	Simple_repeat	chr3	95229941	95229970
83.7804	2.41469	0.36909	6.5423	6.05818e-11	1.07941e-07	GC_rich	Low_complexity	Low_complexity	chr3	95315122	95315146
45.0487	2.99704	0.475119	6.30797	2.82723e-10	4.21054e-07	(CTG)n	Simple_repeat	Simple_repeat	chr3	95315697	95315743
82.122	1.55112	0.369543	4.19741	2.69984e-05	0.0121868	B4	B4	SINE	chr3	95523535	95523808
81.8694	2.24589	0.369445	6.07908	1.20873e-09	1.52728e-06	B4A	B4	SINE	chr3	95530009	95530086
48.3766	2.17044	0.432918	5.01352	5.34431e-07	0.000361816	B1F	Alu	SINE	chr3	95658407	95658475
78.013	2.70222	0.387164	6.97953	2.96166e-12	7.8717e-09	GC_rich	Low_complexity	Low_complexity	chr3	95658972	95659052
63.4448	3.26354	0.443498	7.35864	1.8579e-13	7.55841e-10	GC_rich	Low_complexity	Low_complexity	chr3	95659491	95659516
23.5073	2.7661	0.61176	4.52155	6.13891e-06	0.00325579	B1F	Alu	SINE	chr3	95668990	95669090
61.0378	2.65356	0.430501	6.16389	7.09794e-10	9.52704e-07	(TG)n	Simple_repeat	Simple_repeat	chr3	95669213	95669270
39.4291	2.57029	0.517224	4.96939	6.7163e-07	0.00044528	Lx7	L1	LINE	chr3	95706312	95706760
24.0732	3.10769	0.632199	4.91568	8.84755e-07	0.000568896	(CGG)n	Simple_repeat	Simple_repeat	chr3	95818785	95818811
35.5086	3.03832	0.550365	5.52054	3.3795e-08	3.03088e-05	GC_rich	Low_complexity	Low_complexity	chr3	95855918	95855946
95.7041	2.41212	0.38195	6.31528	2.69681e-10	4.03218e-07	MIRb	MIR	SINE	chr3	95977299	95977412
63.8137	1.86102	0.379095	4.90911	9.14887e-07	0.000585646	(TG)n	Simple_repeat	Simple_repeat	chr3	95985339	95985364
28.9016	2.2728	0.58112	3.91107	9.18866e-05	0.0358208	MIRc	MIR	SINE	chr3	95986663	95986792
65.6612	1.80896	0.426418	4.24221	2.21325e-05	0.0102211	B4A	B4	SINE	chr3	95987341	95987417
42.6994	2.3719	0.46196	5.13444	2.82992e-07	0.000204255	L3b	CR1	LINE	chr3	95990890	95990961
12.2521	3.68801	0.954438	3.86406	0.000111517	0.0424625	(CCG)n	Simple_repeat	Simple_repeat	chr3	95995857	95995935
27.7522	2.95073	0.585214	5.04214	4.60361e-07	0.000315916	GC_rich	Low_complexity	Low_complexity	chr3	95995956	95995993
16.9042	3.30316	0.765438	4.31539	1.59325e-05	0.00762538	GC_rich	Low_complexity	Low_complexity	chr3	96104439	96104474
80.5514	2.45663	0.382479	6.42291	1.33692e-10	2.16044e-07	GC_rich	Low_complexity	Low_complexity	chr3	96172459	96172487
94.1408	2.39821	0.366818	6.53787	6.24024e-11	1.10595e-07	RLTR11D	ERVK	LTR	chr3	96226699	96227187
109.914	1.82732	0.368369	4.96056	7.0292e-07	0.000463707	GC_rich	Low_complexity	Low_complexity	chr3	96239261	96239283
131.142	1.77964	0.377847	4.70995	2.47782e-06	0.00143907	(CCCCAG)n	Simple_repeat	Simple_repeat	chr3	96239325	96239358
121.688	1.88349	0.388248	4.85125	1.22683e-06	0.000764966	(CTGGGG)n	Simple_repeat	Simple_repeat	chr3	96246468	96246501
76.5866	1.63173	0.387371	4.21232	2.52761e-05	0.0114992	GC_rich	Low_complexity	Low_complexity	chr3	96246543	96246565
103.318	2.86777	0.369027	7.77118	7.77588e-15	5.31847e-11	(CGGGG)n	Simple_repeat	Simple_repeat	chr3	96246653	96246736
27.6024	2.1871	0.54389	4.02122	5.7897e-05	0.0238328	MLT1E1A	ERVL-MaLR	LTR	chr3	96287877	96288069
50.7942	2.32577	0.423885	5.48679	4.09313e-08	3.59493e-05	URR1B	hAT-Charlie	DNA	chr3	96293065	96293294
41.6097	2.8872	0.507203	5.69239	1.2527e-08	1.24688e-05	ID_B1	B4	SINE	chr3	96294106	96294233
47.8201	2.77431	0.451267	6.14783	7.85505e-10	1.0399e-06	U1	snRNA	snRNA	chr3	96328424	96328591
26.037	2.36577	0.615531	3.84346	0.000121313	0.0457986	U1	snRNA	snRNA	chr3	96374020	96374185
35.7111	2.47857	0.500362	4.95356	7.28667e-07	0.000478669	U1	snRNA	snRNA	chr3	96450445	96450611
28.2837	2.26708	0.54694	4.14503	3.39771e-05	0.0149379	tRNA-Asn-AAC	tRNA	tRNA	chr3	96451424	96451501
46.2979	2.11524	0.475037	4.45278	8.4765e-06	0.00433844	tRNA-His-CAY_	tRNA	tRNA	chr3	96452494	96452566
43.6292	2.02615	0.456172	4.44163	8.92784e-06	0.0045454	tRNA-His-CAY_	tRNA	tRNA	chr3	96458069	96458141
39.056	2.77981	0.534279	5.20291	1.96189e-07	0.000146668	U1	snRNA	snRNA	chr3	96460023	96460189
133.768	2.85462	0.638641	4.46984	7.82784e-06	0.00403524	U1	snRNA	snRNA	chr3	96488728	96488893
31.0093	3.13235	0.582461	5.37779	7.54075e-08	6.20867e-05	tRNA-Asn-AAC	tRNA	tRNA	chr3	96497780	96497854
58.614	3.22332	0.454774	7.08774	1.36319e-12	4.07935e-09	tRNA-Lys-AAG	tRNA	tRNA	chr3	96499510	96499584
129.333	2.48091	0.376861	6.58309	4.60766e-11	8.48039e-08	tRNA-His-CAY_	tRNA	tRNA	chr3	96500365	96500437
71.7005	2.44234	0.395463	6.17591	6.57851e-10	8.89009e-07	tRNA-Gly-GGA	tRNA	tRNA	chr3	96501008	96501080
17.9504	3.68417	0.806377	4.56879	4.90541e-06	0.00265993	(CGTG)n	Simple_repeat	Simple_repeat	chr3	96501576	96501614
15.668	2.91503	0.759693	3.83711	0.00012449	0.0468154	RMER15	ERVL	LTR	chr3	96502964	96503104
21.1916	2.94972	0.653217	4.51568	6.31141e-06	0.00333325	LFSINE_Vert	tRNA	SINE	chr3	96551352	96551447
36.9396	2.31862	0.49676	4.66748	3.04913e-06	0.00173218	PB1D7	Alu	SINE	chr3	96564503	96564622
33.5338	1.93229	0.495758	3.89764	9.7133e-05	0.0375912	RMER17B2	ERVK	LTR	chr3	96568529	96568762
46.0523	2.3269	0.434789	5.3518	8.70855e-08	7.07081e-05	B1_Mus1	Alu	SINE	chr3	96570599	96570732
34.6522	2.76046	0.512087	5.39061	7.02184e-08	5.83222e-05	(TG)n	Simple_repeat	Simple_repeat	chr3	96580160	96580199
89.559	2.65161	0.384775	6.89132	5.52763e-12	1.35489e-08	RSINE1	B4	SINE	chr3	96580217	96580292
48.2331	1.65318	0.425403	3.88614	0.000101849	0.0392156	Lx5b	L1	LINE	chr3	96634823	96635304
42.2043	1.99766	0.453279	4.40714	1.04744e-05	0.00523876	RLTR12F	ERVK	LTR	chr3	96661119	96661668
179.013	2.76253	0.342315	8.07016	7.02048e-16	7.78723e-12	(CGGGG)n	Simple_repeat	Simple_repeat	chr3	96696998	96697080
51.0762	2.96807	0.454101	6.53616	6.31187e-11	1.11627e-07	GC_rich	Low_complexity	Low_complexity	chr3	96697355	96697377
23.4264	3.11466	0.644547	4.83232	1.34949e-06	0.000832587	tRNA-Glu-GAG_	tRNA	tRNA	chr3	97158084	97158156
79.549	2.73215	0.391882	6.97189	3.12719e-12	8.22752e-09	GC_rich	Low_complexity	Low_complexity	chr3	97227490	97227598
73.3261	2.2703	0.381509	5.95085	2.66754e-09	3.10372e-06	GC_rich	Low_complexity	Low_complexity	chr3	97227684	97227720
49.0336	1.9279	0.417374	4.61913	3.85353e-06	0.00214034	C-rich	Low_complexity	Low_complexity	chr3	97298058	97298144
61.8909	2.91189	0.420739	6.92089	4.48805e-12	1.12936e-08	GC_rich	Low_complexity	Low_complexity	chr3	97610028	97610058
25.2048	2.94331	0.607707	4.8433	1.277e-06	0.00079268	MER5A1	hAT-Charlie	DNA	chr3	97657883	97657960
78.0896	3.51286	0.42452	8.27489	1.28571e-16	1.91684e-12	GC_rich	Low_complexity	Low_complexity	chr3	97658508	97658539
29.3584	2.17212	0.534219	4.06598	4.78316e-05	0.0201947	L1MB7	L1	LINE	chr3	97665560	97666052
29.4933	2.52712	0.535724	4.71721	2.39101e-06	0.00139411	tRNA-Gln-CAG	tRNA	tRNA	chr3	97681458	97681530
91.8662	2.77298	0.370159	7.49133	6.81811e-14	3.20818e-10	GC_rich	Low_complexity	Low_complexity	chr3	97767777	97767812
17.2514	3.20606	0.759865	4.21925	2.45112e-05	0.0111904	B2_Mm2	B2	SINE	chr3	97932529	97932606
28.5174	2.42473	0.562367	4.31165	1.62043e-05	0.00773944	CT-rich	Low_complexity	Low_complexity	chr3	97933844	97933935
68.0673	1.84624	0.387875	4.75988	1.93707e-06	0.00115305	AmnSINE1	Deu	SINE	chr3	97964992	97965107
190.595	1.99762	0.329082	6.07029	1.27682e-09	1.60647e-06	MIR3	MIR	SINE	chr3	98046468	98046612
32.6804	2.12079	0.491243	4.3172	1.58024e-05	0.00756746	(CAGGC)n	Simple_repeat	Simple_repeat	chr3	98335621	98335642
26.9844	2.53381	0.557692	4.54339	5.5358e-06	0.00296618	GC_rich	Low_complexity	Low_complexity	chr3	98339116	98339173
57.5675	2.15756	0.422936	5.10138	3.37182e-07	0.000239013	AmnSINE1	Deu	SINE	chr3	98414376	98414530
56.7264	1.94082	0.407652	4.76097	1.92668e-06	0.00114767	(TG)n	Simple_repeat	Simple_repeat	chr3	98416655	98416704
23.7221	2.19293	0.568234	3.8592	0.00011376	0.043186	GA-rich	Low_complexity	Low_complexity	chr3	98427288	98427325
43.0945	3.23651	0.531234	6.09244	1.11201e-09	1.41624e-06	GC_rich	Low_complexity	Low_complexity	chr3	98427981	98428048
48.3725	1.99899	0.426717	4.68457	2.80543e-06	0.00161054	L2a	L2	LINE	chr3	100429818	100429901
35.4929	2.50357	0.497557	5.03172	4.86095e-07	0.000331629	L2c	L2	LINE	chr3	100441083	100441128
29.5972	3.4411	0.62516	5.50435	3.70535e-08	3.28563e-05	GC_rich	Low_complexity	Low_complexity	chr3	100489012	100489042
208.278	2.44698	0.331297	7.38607	1.51232e-13	6.39992e-10	GC_rich	Low_complexity	Low_complexity	chr3	100489241	100489328
30.0503	2.32399	0.530339	4.38208	1.1755e-05	0.00580779	(CAAAA)n	Simple_repeat	Simple_repeat	chr3	100641055	100641078
42.2302	2.38605	0.452292	5.27548	1.3241e-07	0.000102813	RMER19A	ERVK	LTR	chr3	100641438	100641829
118.046	3.23815	0.371605	8.71395	2.93459e-18	1.03446e-13	(TCC)n	Simple_repeat	Simple_repeat	chr3	100685513	100685564
68.8691	2.99792	0.434863	6.89393	5.427e-12	1.33495e-08	GC_rich	Low_complexity	Low_complexity	chr3	100686014	100686051
80.1912	2.21681	0.381254	5.81453	6.08028e-09	6.5369e-06	L1MEi	L1	LINE	chr3	100692493	100692933
29.9614	2.15245	0.514665	4.18223	2.88659e-05	0.012919	(GA)n	Simple_repeat	Simple_repeat	chr3	100998178	100998227
89.1483	2.35399	0.3624	6.49555	8.27306e-11	1.41556e-07	ORR1B1	ERVL-MaLR	LTR	chr3	101010876	101011248
113.174	3.04774	0.363478	8.38494	5.07529e-17	9.29998e-13	GC_rich	Low_complexity	Low_complexity	chr3	101604092	101604113
60.005	2.85975	0.430974	6.63555	3.23287e-11	6.2315e-08	GC_rich	Low_complexity	Low_complexity	chr3	101604361	101604387
88.1389	3.01525	0.389676	7.73784	1.01122e-14	6.60321e-11	(CCG)n	Simple_repeat	Simple_repeat	chr3	101604574	101604610
18.6432	2.66933	0.671777	3.97353	7.08148e-05	0.0285259	(A)n	Simple_repeat	Simple_repeat	chr3	103171542	103171562
31.0521	3.63842	0.621003	5.85894	4.65835e-09	5.13834e-06	(CGG)n	Simple_repeat	Simple_repeat	chr3	103279776	103279862
79.4948	2.21358	0.395427	5.59793	2.16923e-08	2.03957e-05	MER57D	ERV1	LTR	chr3	103378223	103378292
154.693	2.65887	0.339751	7.82595	5.03856e-15	3.72259e-11	L1_Mus2	L1	LINE	chr3	103399362	103400503
43.3945	2.53329	0.455589	5.56047	2.69052e-08	2.47214e-05	L2c	L2	LINE	chr3	103401045	103401122
184.997	2.31103	0.353521	6.53718	6.26882e-11	1.11007e-07	L1M2c	L1	LINE	chr3	103734953	103735018
110.185	2.7929	0.361855	7.7183	1.1789e-14	7.40898e-11	GC_rich	Low_complexity	Low_complexity	chr3	103738001	103738024
77.4183	2.47985	0.382899	6.47652	9.38626e-11	1.58068e-07	C-rich	Low_complexity	Low_complexity	chr3	103791101	103791246
64.7377	2.84028	0.415425	6.83704	8.08441e-12	1.88707e-08	MIR3	MIR	SINE	chr3	103802445	103802523
107.365	3.46059	0.413564	8.36773	5.87368e-17	1.03966e-12	GC_rich	Low_complexity	Low_complexity	chr3	103809496	103809518
45.3412	3.069	0.521337	5.88679	3.9376e-09	4.40096e-06	RLTR45	ERVK	LTR	chr3	103840898	103841370
38.2196	2.28627	0.471619	4.84771	1.24896e-06	0.000776549	(CCG)n	Simple_repeat	Simple_repeat	chr3	103914864	103914942
22.3154	4.16098	0.798899	5.20839	1.90482e-07	0.000142787	PB1D10	Alu	SINE	chr3	103927447	103927550
27.7493	2.31566	0.536858	4.31336	1.60791e-05	0.00768584	GC_rich	Low_complexity	Low_complexity	chr3	104219991	104220221
75.3325	2.36614	0.377588	6.26645	3.69366e-10	5.34959e-07	C-rich	Low_complexity	Low_complexity	chr3	104220384	104220450
45.3625	3.83946	0.539111	7.12183	1.06504e-12	3.29375e-09	GC_rich	Low_complexity	Low_complexity	chr3	104638476	104638500
302.82	1.66881	0.328824	5.07509	3.87307e-07	0.000270171	LTR67B	ERVL	LTR	chr3	104670493	104670885
43.5464	2.6141	0.472648	5.53075	3.18861e-08	2.87278e-05	ID4	ID	SINE	chr3	104794864	104794957
26.2911	2.45439	0.570834	4.29965	1.7107e-05	0.00812949	(TG)n	Simple_repeat	Simple_repeat	chr3	104818676	104818700
82.0102	1.71604	0.351131	4.88718	1.02292e-06	0.000648612	Lx8	L1	LINE	chr3	105001047	105001670
255.086	1.64878	0.311537	5.29242	1.20709e-07	9.45925e-05	PB1D7	Alu	SINE	chr3	105036587	105036710
34.6256	2.39367	0.502316	4.76527	1.88602e-06	0.0011257	B1F	Alu	SINE	chr3	105047356	105047501
178.178	1.86026	0.33709	5.51859	3.41728e-08	3.0608e-05	B4A	B4	SINE	chr3	105047619	105047903
78.1323	1.70914	0.367219	4.65427	3.25135e-06	0.00183453	MTD	ERVL-MaLR	LTR	chr3	105049821	105050202
31.246	2.31425	0.509991	4.53782	5.68382e-06	0.0030365	(TC)n	Simple_repeat	Simple_repeat	chr3	105053369	105053415
55.6771	2.05122	0.401507	5.10881	3.24194e-07	0.00023079	L1Md_F2	L1	LINE	chr3	105056907	105057528
37.0733	2.70716	0.5007	5.40676	6.41758e-08	5.37975e-05	GC_rich	Low_complexity	Low_complexity	chr3	105801042	105801166
55.8674	2.34777	0.411083	5.71117	1.12202e-08	1.12813e-05	(CGG)n	Simple_repeat	Simple_repeat	chr3	105801310	105801354
26.9498	2.19463	0.537261	4.08485	4.4106e-05	0.0188199	(TC)n	Simple_repeat	Simple_repeat	chr3	105892871	105892911
48.3462	1.71233	0.406296	4.21448	2.50354e-05	0.0114009	ID_B1	B4	SINE	chr3	105932766	105932968
17.3655	2.62584	0.686438	3.82531	0.000130606	0.0488721	(TCTA)n	Simple_repeat	Simple_repeat	chr3	106553712	106553760
22.2573	2.33179	0.60207	3.87296	0.000107522	0.041126	L1M2	L1	LINE	chr3	106790384	106790557
39.6879	2.72004	0.48761	5.57831	2.4286e-08	2.2559e-05	GC_rich	Low_complexity	Low_complexity	chr3	107036084	107036106
203.552	3.29051	0.345548	9.52259	1.68909e-21	4.13287e-16	(CTCG)n	Simple_repeat	Simple_repeat	chr3	107333494	107333526
103.238	3.13422	0.374338	8.37269	5.63156e-17	1.00106e-12	C-rich	Low_complexity	Low_complexity	chr3	107696277	107696399
19.9832	2.96698	0.694643	4.27124	1.94393e-05	0.00910469	GC_rich	Low_complexity	Low_complexity	chr3	107760036	107760059
85.9979	2.64733	0.380994	6.94847	3.69256e-12	9.5046e-09	(CA)n	Simple_repeat	Simple_repeat	chr3	107760327	107760364
36.9334	2.31062	0.476479	4.84936	1.23862e-06	0.000771159	MIRb	MIR	SINE	chr3	107824435	107824554
24.5937	2.17565	0.561922	3.8718	0.000108034	0.0412874	MTD	ERVL-MaLR	LTR	chr3	107862533	107862887
40.3864	1.97481	0.452342	4.36573	1.26696e-05	0.00621317	MER20	hAT-Charlie	DNA	chr3	107931890	107932041
122.918	3.25369	0.372127	8.74349	2.26024e-18	8.74354e-14	GC_rich	Low_complexity	Low_complexity	chr3	108210473	108210520
36.5461	3.52691	0.58603	6.01831	1.76249e-09	2.13675e-06	GC_rich	Low_complexity	Low_complexity	chr3	108257343	108257371
50.3474	2.18398	0.417264	5.23405	1.6584e-07	0.000125972	GC_rich	Low_complexity	Low_complexity	chr3	108284076	108284106
77.6184	2.35671	0.40381	5.8362	5.34055e-09	5.81528e-06	L2b	L2	LINE	chr3	108295427	108295560
16.086	3.29633	0.785234	4.19789	2.69413e-05	0.0121676	(A)n	Simple_repeat	Simple_repeat	chr3	108295714	108295757
47.168	2.38218	0.444531	5.35887	8.37464e-08	6.83303e-05	MIRc	MIR	SINE	chr3	108296619	108296722
21.3455	2.76699	0.642622	4.30579	1.66394e-05	0.00792631	GC_rich	Low_complexity	Low_complexity	chr3	108554532	108554556
16.9032	2.93801	0.723755	4.0594	4.91998e-05	0.0207051	(TTTTG)n	Simple_repeat	Simple_repeat	chr3	108562968	108563003
41.6092	2.49095	0.461647	5.39578	6.8228e-08	5.68165e-05	PB1D7	Alu	SINE	chr3	108571406	108571515
30.6723	2.31469	0.514627	4.4978	6.8659e-06	0.00359574	Lx7	L1	LINE	chr3	108608964	108609296
74.3901	2.5314	0.383332	6.60366	4.0112e-11	7.48871e-08	(CCCCCG)n	Simple_repeat	Simple_repeat	chr3	108653855	108653878
46.0863	3.54046	0.515053	6.87397	6.24389e-12	1.51258e-08	GC_rich	Low_complexity	Low_complexity	chr3	108722185	108722209
48.7792	2.60861	0.437831	5.95802	2.5531e-09	2.9856e-06	PB1D10	Alu	SINE	chr3	108855849	108855947
55.608	3.62198	0.491476	7.36959	1.71148e-13	7.08356e-10	GC_rich	Low_complexity	Low_complexity	chr3	109027407	109027478
124.157	2.88899	0.353362	8.17571	2.94129e-16	3.66315e-12	GC_rich	Low_complexity	Low_complexity	chr3	109027739	109027765
27.7248	2.31833	0.548254	4.22856	2.3519e-05	0.0107931	ORR1F	ERVL-MaLR	LTR	chr3	109033031	109033405
148.58	2.44356	0.363847	6.71588	1.86935e-11	3.89758e-08	(CCCCG)n	Simple_repeat	Simple_repeat	chr3	113629808	113629847
43.0819	2.60171	0.460037	5.65543	1.55458e-08	1.51296e-05	PB1	Alu	SINE	chr3	115682528	115682649
41.1566	2.15523	0.446583	4.82605	1.39266e-06	0.000855918	L1M4	L1	LINE	chr3	115985642	115986144
36.7352	2.65377	0.493234	5.38035	7.43415e-08	6.13061e-05	MTE2a	ERVL-MaLR	LTR	chr3	116185168	116185605
69.4267	2.88803	0.426933	6.76459	1.33686e-11	2.89773e-08	(TCC)n	Simple_repeat	Simple_repeat	chr3	116424010	116424040
31.4825	2.28241	0.525617	4.34234	1.40976e-05	0.00683031	(CA)n	Simple_repeat	Simple_repeat	chr3	116424475	116424531
69.4769	3.32328	0.430525	7.71913	1.17124e-14	7.38157e-11	MamSINE1	tRNA	SINE	chr3	116425030	116425118
143.502	2.587	0.363549	7.11596	1.11138e-12	3.41171e-09	MTD	ERVL-MaLR	LTR	chr3	116808547	116808891
45.7742	2.67806	0.459944	5.82258	5.79467e-09	6.26059e-06	MTB_Mm	ERVL-MaLR	LTR	chr3	116865139	116865549
78.7517	2.75626	0.384352	7.17118	7.4354e-13	2.42382e-09	GC_rich	Low_complexity	Low_complexity	chr3	117869044	117869074
57.8146	2.8893	0.434934	6.64308	3.07195e-11	5.971e-08	(CCG)n	Simple_repeat	Simple_repeat	chr3	119782827	119782855
45.5163	3.6709	0.521342	7.04125	1.90519e-12	5.44566e-09	GC_rich	Low_complexity	Low_complexity	chr3	119783358	119783384
[truncated: 9,157 more rows]
