# Supplementary material for: Microglial deficiency in the ATRX chromatin remodeler elicits a viral mimicry immune response that impacts neuronal function and behavior
Source: PLoS Biol. 2025 Sep 12;23(9):e3002659. doi: 10.1371/journal.pbio.3002659 (PMC12445524; doi:10.1371/journal.pbio.3002659)
Supplement: S6 Table — Differentially expressed retroelements identified in RNA-sequencing data of control and ATRX-null microglia. RetroTector analysis was applied to categorize these elements as full-length ERVs or solo LTRs. (XLSX) [file pbio.3002659.s012.xlsx]

## Sheet: All significant TEs
Table S6: Altered TE transcripts in ATRX-null microglia
baseMean	log2FoldChange	lfcSE	stat	pvalue	padj	repName	repFamily	repClass	Chr	Start	End
29.3364	1.97521	0.471835	4.18622	2.83638e-05	0.00371354	PB1D9	Alu	SINE	chr1	149946260	149946369
15.0373	2.57968	0.659876	3.90934	9.25476e-05	0.0088211	(GA)n	Simple_repeat	Simple_repeat	chr1	85589985	85590113
21.59	2.02662	0.486917	4.16215	3.15262e-05	0.00399853	L1Md_A	L1	LINE	chr1	106692349	106692651
209.183	-0.768562	0.211475	-3.6343	0.000278738	0.0196352	L1_Mus2	L1	LINE	chr1	124252757	124256776
71.7026	-1.08791	0.276535	-3.93406	8.35226e-05	0.00820544	L1VL1	L1	LINE	chr1	3270842	3274148
56.627	-1.25312	0.284392	-4.4063	1.05149e-05	0.00174356	L1_Mus1	L1	LINE	chr1	3280435	3283034
14.769	-1.9616	0.576343	-3.40352	0.000665224	0.0362616	MLT1C	ERVL-MaLR	LTR	chr1	3389046	3389425
52.7858	-1.0489	0.285395	-3.67526	0.000237606	0.017549	L1_Mus2	L1	LINE	chr1	3557035	3558546
21.5706	-1.69137	0.443957	-3.80975	0.000139108	0.0119291	MTD	ERVL-MaLR	LTR	chr1	3659968	3660384
37.783	-1.10493	0.334749	-3.30078	0.000964157	0.0464474	IAPEY3-int	ERVK	LTR	chr1	7349688	7352531
60.2249	-1.44622	0.28739	-5.03226	4.84728e-07	0.000158131	L1_Mus3	L1	LINE	chr1	8766537	8769847
4.44013	-5.71192	1.45103	-3.93647	8.26906e-05	0.00813992	MTD	ERVL-MaLR	LTR	chr1	8862870	8863228
62.5701	-1.17136	0.321383	-3.64476	0.000267639	0.0190988	L1_Mus1	L1	LINE	chr1	8882323	8887673
29.9709	1.43886	0.39174	3.67301	0.000239711	0.01766	RMER1A	Other	Other	chr1	9535918	9537135
23.7155	1.58799	0.446841	3.55381	0.000379699	0.0244816	L1VL2	L1	LINE	chr1	9537141	9537863
92.2495	0.957729	0.259009	3.69767	0.000217591	0.0164454	L1MB4	L1	LINE	chr1	9572229	9572581
79.4534	0.799944	0.241073	3.31826	0.000905811	0.0445784	L1MC5	L1	LINE	chr1	9584466	9584600
95.3684	0.998578	0.265359	3.76312	0.000167808	0.0136566	ORR1C2	ERVL-MaLR	LTR	chr1	9593993	9594120
54.712	1.02247	0.306789	3.33281	0.000859732	0.0430801	B4A	B4	SINE	chr1	9604015	9604236
206.665	0.612275	0.185564	3.29953	0.00096847	0.0465785	MIRb	MIR	SINE	chr1	9605004	9605165
722.703	0.630473	0.159817	3.94497	7.98096e-05	0.00793552	Lx	L1	LINE	chr1	9607548	9608648
447.78	0.628476	0.145609	4.31619	1.58748e-05	0.0023997	RMER17A2	ERVK	LTR	chr1	9609968	9610881
183.887	0.780044	0.198573	3.92825	8.55645e-05	0.00834827	Lx7	L1	LINE	chr1	9612262	9612666
77.5584	0.907859	0.264116	3.43735	0.000587434	0.0332958	PB1D10	Alu	SINE	chr1	9614416	9614523
3.61106	5.25223	1.53033	3.4321	0.000598931	0.0337372	B1_Mur4	Alu	SINE	chr1	9673354	9673457
8.29753	3.58286	0.952032	3.76338	0.000167631	0.0136508	L2a	L2	LINE	chr1	9674015	9674105
19.1461	3.72322	0.726216	5.12687	2.94596e-07	0.000106049	MTE2a	ERVL-MaLR	LTR	chr1	9674943	9675304
5.18956	5.77126	1.45723	3.96043	7.4815e-05	0.00758199	MIR3	MIR	SINE	chr1	9675658	9675811
3.40179	5.17087	1.5441	3.3488	0.000811633	0.0414796	ID_B1	B4	SINE	chr1	9682246	9682443
11.7194	2.31416	0.674756	3.42963	0.000604414	0.0339197	PB1D9	Alu	SINE	chr1	9683265	9683369
10.5135	4.3756	1.08295	4.04046	5.33468e-05	0.00595802	B1F	Alu	SINE	chr1	9683544	9683689
10.2753	3.13543	0.88925	3.52592	0.000422008	0.0263255	B1_Mus1	Alu	SINE	chr1	9684306	9684453
5.50161	4.84617	1.4489	3.34471	0.000823684	0.0418757	AT_rich	Low_complexity	Low_complexity	chr1	9685602	9685631
3.87523	5.34863	1.51224	3.53688	0.000404883	0.0255687	B4	B4	SINE	chr1	9689455	9689721
8.26452	5.44659	1.38635	3.92872	8.54009e-05	0.00833579	B2_Mm1a	B2	SINE	chr1	9692857	9693046
8.09091	3.84671	1.0296	3.73612	0.000186882	0.014754	B2_Mm2	B2	SINE	chr1	9694636	9694825
5.41345	5.82395	1.47075	3.95985	7.49983e-05	0.00759411	B2_Mm1t	B2	SINE	chr1	9695577	9695741
74.3615	0.871009	0.256586	3.39461	0.000687267	0.0370236	ORR1E	ERVL-MaLR	LTR	chr1	9810507	9810808
76.6174	1.02896	0.268945	3.82591	0.000130289	0.0113519	MTD	ERVL-MaLR	LTR	chr1	9833145	9833381
10.6714	-2.46283	0.710041	-3.46858	0.000523223	0.0306654	MT2A	ERVL	LTR	chr1	15394174	15394426
102.032	-0.916171	0.26631	-3.44024	0.000581209	0.033083	L1_Mus1	L1	LINE	chr1	15509731	15514642
3.37376	-5.29496	1.56959	-3.37347	0.000742274	0.0390655	(TAGA)n	Simple_repeat	Simple_repeat	chr1	15716271	15716369
63.0353	-0.945308	0.275572	-3.43035	0.000602803	0.0338739	L1Md_F2	L1	LINE	chr1	17075250	17079838
40.3791	1.35184	0.383427	3.52569	0.000422383	0.0263453	Lx8	L1	LINE	chr1	20807080	20807321
18.9843	2.29776	0.596171	3.85419	0.000116113	0.0104166	PB1D7	Alu	SINE	chr1	20809332	20809422
25.5399	1.60035	0.42044	3.80638	0.000141016	0.0120403	RCHARR1	hAT-Charlie	DNA	chr1	20811274	20811589
30.3226	1.55546	0.438335	3.54856	0.000387337	0.024846	B1F	Alu	SINE	chr1	20813286	20813377
16.8635	2.47028	0.634339	3.89426	9.85e-05	0.00921975	URR1B	hAT-Charlie	DNA	chr1	20815583	20815804
25.8726	-1.59181	0.451895	-3.52253	0.000427454	0.0265738	Lx10	L1	LINE	chr1	22654338	22654833
25.7648	-1.51008	0.434325	-3.47684	0.000507362	0.0299928	L1MC5	L1	LINE	chr1	22769836	22770117
77.1308	-0.941414	0.26464	-3.55734	0.000374632	0.0242533	L1_Mus2	L1	LINE	chr1	22778821	22780245
15.6456	-2.00573	0.572829	-3.50146	0.000462724	0.0281368	L2	L2	LINE	chr1	22795519	22795669
31.4276	-1.3339	0.402874	-3.31096	0.000929755	0.0453591	L2	L2	LINE	chr1	25307208	25307672
61.4676	-1.09637	0.29597	-3.70432	0.000211961	0.0161332	L1Md_F2	L1	LINE	chr1	25331998	25333579
20.1947	-1.64618	0.499724	-3.29417	0.000987134	0.0471806	B3	B2	SINE	chr1	25346915	25347131
60.9439	-1.00764	0.305855	-3.29449	0.000986008	0.047163	Lx6	L1	LINE	chr1	25701732	25702899
18.6013	-1.71923	0.498026	-3.45208	0.000556292	0.032062	L2c	L2	LINE	chr1	25741106	25741179
112.47	-0.877944	0.236923	-3.70561	0.000210881	0.0160783	Lx2	L1	LINE	chr1	25772592	25773655
34.3371	1.34641	0.38736	3.47586	0.000509212	0.0300812	L1MB5	L1	LINE	chr1	33474980	33475664
10.0265	2.81267	0.832388	3.37904	0.000727407	0.0385436	B3	B2	SINE	chr1	33532694	33532862
14.9958	2.52497	0.667624	3.78203	0.000155555	0.0129369	HAL1ME	L1	LINE	chr1	33548034	33548247
26.2554	2.18566	0.440708	4.95944	7.06956e-07	0.000213596	Lx7	L1	LINE	chr1	33573294	33573933
25.5401	1.85627	0.44959	4.12881	3.6464e-05	0.00446552	L1_Mur3	L1	LINE	chr1	33574232	33574717
32.7833	1.73113	0.450625	3.84162	0.000122227	0.0108242	L1_Mur3	L1	LINE	chr1	33581767	33582307
38.8109	1.58691	0.452411	3.50768	0.000452028	0.0276689	RLTR13B4	ERVK	LTR	chr1	33583126	33583973
19.6985	2.91668	0.622527	4.68523	2.7965e-06	0.000629	Lx8	L1	LINE	chr1	33587747	33588086
11.6603	3.37233	0.821865	4.10326	4.0736e-05	0.00485698	(CAGAGA)n	Simple_repeat	Simple_repeat	chr1	33595897	33595980
45.4941	2.28451	0.429895	5.31411	1.07178e-07	4.68692e-05	L1_Mur3	L1	LINE	chr1	33596329	33597105
46.6428	1.2638	0.369676	3.41867	0.00062927	0.0348512	L1_Mur3	L1	LINE	chr1	33597333	33598394
23.8409	1.61862	0.461056	3.51068	0.000446966	0.0274511	MTD	ERVL-MaLR	LTR	chr1	33598588	33598987
14.5227	2.67081	0.702202	3.80348	0.000142676	0.0121417	MLT1B	ERVL-MaLR	LTR	chr1	33601848	33602043
25.4178	1.72393	0.469053	3.67535	0.000237528	0.0175457	MER31B	ERV1	LTR	chr1	33602291	33602600
11.225	2.87933	0.785015	3.66787	0.00024458	0.0179151	RSINE1	B4	SINE	chr1	33604951	33605040
11.319	2.32421	0.678611	3.42496	0.000614898	0.0343083	ID_B1	B4	SINE	chr1	33606622	33606752
34.1889	2.36668	0.435911	5.42928	5.65825e-08	2.78173e-05	MTC	ERVL-MaLR	LTR	chr1	33611612	33611994
29.1017	2.09975	0.477418	4.39814	1.09182e-05	0.00179675	L1M4	L1	LINE	chr1	33613983	33614419
32.5934	1.82966	0.438639	4.17121	3.02985e-05	0.00389394	Lx10	L1	LINE	chr1	33614488	33614908
20.4702	1.91231	0.497032	3.84747	0.000119344	0.0106332	B3	B2	SINE	chr1	33615079	33615248
27.736	2.44465	0.487101	5.01876	5.20053e-07	0.000166487	ORR1B2	ERVL-MaLR	LTR	chr1	33618303	33618648
27.2496	1.70829	0.456193	3.74467	0.000180633	0.0144247	L1M4c	L1	LINE	chr1	33619653	33620065
45.9288	1.4523	0.339346	4.27971	1.87139e-05	0.00272038	L1M4c	L1	LINE	chr1	33620255	33621204
45.1289	2.05278	0.41912	4.89783	9.68995e-07	0.000274315	MLTR31FA_MM	ERVK	LTR	chr1	33621433	33622012
14.8472	2.19378	0.612937	3.57914	0.000344729	0.0228495	MTD-int	ERVL-MaLR	LTR	chr1	33622361	33622655
46.8657	1.65689	0.388947	4.25994	2.04479e-05	0.00290525	MTD	ERVL-MaLR	LTR	chr1	33622886	33623298
44.7623	1.50236	0.370393	4.05613	4.98919e-05	0.00565928	L1M4c	L1	LINE	chr1	33623427	33623817
25.0849	1.54869	0.473504	3.27069	0.00107284	0.0498778	MLT1C	ERVL-MaLR	LTR	chr1	33626377	33626545
22.0929	2.13786	0.589016	3.62954	0.000283925	0.0198994	ID2	ID	SINE	chr1	33627900	33627980
9.01206	3.29886	0.884482	3.7297	0.000191705	0.0150359	Lx8	L1	LINE	chr1	33632237	33632488
20.1236	2.17646	0.543566	4.00404	6.22693e-05	0.0066664	ORR1B1	ERVL-MaLR	LTR	chr1	33648708	33649048
40.7257	1.49599	0.391364	3.8225	0.000132105	0.0114596	Lx9	L1	LINE	chr1	33901872	33902890
3.49955	5.21444	1.53486	3.39733	0.000680459	0.0368073	(TG)n	Simple_repeat	Simple_repeat	chr1	33912294	33912326
12.7992	2.51746	0.673673	3.73692	0.000186288	0.0147285	ORR1D1	ERVL-MaLR	LTR	chr1	33916300	33916647
18.4337	2.59645	0.612669	4.23793	2.25591e-05	0.0031224	L1M2	L1	LINE	chr1	33919650	33920082
26.9128	1.79352	0.437302	4.10133	4.10786e-05	0.00488974	L1_Mur3	L1	LINE	chr1	33921285	33922109
9.61246	2.59781	0.750448	3.46167	0.000536832	0.0312305	L1MEf	L1	LINE	chr1	33922821	33923168
6.96884	4.32441	1.27613	3.38867	0.000702313	0.037573	L1MEf	L1	LINE	chr1	33923445	33923556
9.0382	3.22545	0.875566	3.68385	0.000229737	0.0171136	MTEa	ERVL-MaLR	LTR	chr1	33927257	33927488
7.75511	3.74372	1.05093	3.56227	0.000367656	0.0239108	MTEb	ERVL-MaLR	LTR	chr1	33942679	33943011
20.7298	2.05233	0.58544	3.50562	0.000455542	0.0278156	Lx9	L1	LINE	chr1	33955424	33956602
17.3956	1.83498	0.538213	3.40939	0.000651085	0.0356841	Lx	L1	LINE	chr1	33957024	33958693
14.9089	2.56287	0.668921	3.83134	0.000127445	0.0111577	ORR1D1	ERVL-MaLR	LTR	chr1	33969403	33969754
235.528	-0.672159	0.202477	-3.31969	0.000901182	0.0444192	B4A	B4	SINE	chr1	34015037	34015114
188.796	-0.705047	0.190326	-3.70441	0.00021188	0.0161332	B1_Mus2	Alu	SINE	chr1	34029310	34029446
123.188	-1.16358	0.220721	-5.27172	1.35155e-07	5.64873e-05	RLTR20C1_MM	ERVK	LTR	chr1	34035697	34035753
268.985	-0.683954	0.169692	-4.03056	5.56439e-05	0.00614761	ORR1D2	ERVL-MaLR	LTR	chr1	34040035	34040313
103.918	-0.830391	0.222529	-3.7316	0.000190268	0.014957	B1_Mus1	Alu	SINE	chr1	34045501	34045608
187.002	-0.964923	0.213782	-4.51359	6.37406e-06	0.00119121	L1MC4	L1	LINE	chr1	34053268	34053491
139.424	-0.822774	0.206474	-3.98488	6.75135e-05	0.0070511	B3A	B2	SINE	chr1	34054835	34054985
258.514	-0.597739	0.182748	-3.27084	0.00107227	0.0498661	MTC	ERVL-MaLR	LTR	chr1	34059532	34059948
30.0778	-1.2549	0.372905	-3.36521	0.000764852	0.0398219	L1Md_A	L1	LINE	chr1	34060025	34060183
25.4275	-2.12496	0.45586	-4.66142	3.14028e-06	0.0006888	(T)n	Simple_repeat	Simple_repeat	chr1	34065735	34065763
191.062	-0.843203	0.222537	-3.78905	0.000151226	0.0126782	Lx2B2	L1	LINE	chr1	34067817	34068441
96.4177	-0.894856	0.227826	-3.9278	8.57265e-05	0.00836104	ORR1E	ERVL-MaLR	LTR	chr1	34070215	34070385
68.5105	-0.91008	0.258542	-3.52005	0.000431459	0.0267528	L1ME3G	L1	LINE	chr1	34075871	34076108
225.14	-0.712782	0.202052	-3.52772	0.000419162	0.0262091	MERVL-int	ERVL	LTR	chr1	34078849	34084136
244.591	-0.879091	0.21871	-4.01943	5.83391e-05	0.00636182	L1_Mur3	L1	LINE	chr1	34084790	34085984
139.976	-1.23478	0.245382	-5.03206	4.85243e-07	0.000158153	B1_Mur1	Alu	SINE	chr1	34087119	34087267
198.732	-0.818576	0.192753	-4.24675	2.16891e-05	0.00303823	ORR1D1	ERVL-MaLR	LTR	chr1	34087773	34088099
103.011	-1.00321	0.231304	-4.3372	1.44311e-05	0.00222663	B1_Mus2	Alu	SINE	chr1	34088495	34088644
69.7247	-1.02957	0.263925	-3.90098	9.58042e-05	0.009035	ID4_	ID	SINE	chr1	34089058	34089139
124.247	-1.03916	0.250312	-4.15144	3.30397e-05	0.00414115	URR1A	hAT-Charlie	DNA	chr1	34091522	34091709
109.326	-1.04051	0.257388	-4.04258	5.28661e-05	0.00592127	MT2A	ERVL	LTR	chr1	34097859	34098177
90.4587	-1.2784	0.248319	-5.14822	2.62971e-07	9.70509e-05	L1_Mus1	L1	LINE	chr1	34099273	34099468
38.8134	-1.83175	0.341151	-5.36932	7.90321e-08	3.64268e-05	(TCTG)n	Simple_repeat	Simple_repeat	chr1	34114495	34114536
108.339	-1.02916	0.269293	-3.82172	0.000132527	0.0114898	B4A	B4	SINE	chr1	34141453	34141661
54.1827	-1.12149	0.326352	-3.43643	0.000589441	0.0333672	(CTG)n	Simple_repeat	Simple_repeat	chr1	34144486	34144648
42.0647	-1.3593	0.388294	-3.5007	0.000464033	0.0281999	B1_Mm	Alu	SINE	chr1	34149674	34149821
72.79	-0.868731	0.265539	-3.27157	0.00106952	0.0497705	B3	B2	SINE	chr1	34259415	34259518
100.583	1.10536	0.248237	4.45286	8.47346e-06	0.00148161	MMERVK9E_I-int	ERVK	LTR	chr1	34416680	34417322
188.297	0.854712	0.205208	4.16509	3.11223e-05	0.00396146	MMERVK9E_I-int	ERVK	LTR	chr1	34425818	34426486
386.386	0.684641	0.188902	3.62431	0.000289729	0.0201803	RLTR4_MM-int	ERV1	LTR	chr1	34427629	34428916
937.808	0.745769	0.152889	4.87786	1.07245e-06	0.000296001	RLTR4_MM-int	ERV1	LTR	chr1	34429107	34431409
334.158	0.776339	0.194093	3.99982	6.33909e-05	0.00675522	RLTR4_MM-int	ERV1	LTR	chr1	34431535	34432221
20.0407	2.15141	0.502442	4.28191	1.85293e-05	0.00269983	MIRb	MIR	SINE	chr1	34853694	34853802
12.2094	2.56853	0.691889	3.71234	0.000205355	0.0157777	(CA)n	Simple_repeat	Simple_repeat	chr1	36480347	36480383
6.32476	3.60765	1.1007	3.27761	0.00104691	0.0490349	PB1D11	Alu	SINE	chr1	36482613	36482686
33.6909	1.15772	0.349734	3.31029	0.000932009	0.0454312	RLTR19-int	ERVK	LTR	chr1	36897182	36897474
4.1531	5.45188	1.49444	3.64811	0.000264175	0.0189049	MTD	ERVL-MaLR	LTR	chr1	37099029	37099383
10.6083	2.85544	0.749775	3.8084	0.000139869	0.0119724	RLTR16B_MM	ERVK	LTR	chr1	37101315	37101986
98.7707	0.841608	0.235503	3.57367	0.000352017	0.0231735	IMPB_01	Satellite	Satellite	chr1	37457011	37457173
218.694	0.624111	0.178635	3.49377	0.000476252	0.0287338	RMER6A	ERVK	LTR	chr1	37523526	37524003
130.685	0.739235	0.218727	3.37971	0.000725623	0.0384774	RMER17C	ERVK	LTR	chr1	37528417	37528823
35.4332	-1.30512	0.364224	-3.58329	0.000339293	0.0225984	MTC	ERVL-MaLR	LTR	chr1	37629103	37629506
4.41843	-5.72002	1.46078	-3.91573	9.01312e-05	0.00865742	Lx8	L1	LINE	chr1	38451357	38451834
34.3574	1.44241	0.392823	3.67192	0.000240734	0.0177117	MER2	TcMar-Tigger	DNA	chr1	39418368	39418581
19.181	1.78801	0.488264	3.66197	0.000250279	0.0182137	B2_Mm1a	B2	SINE	chr1	39459603	39459779
30.2126	1.2393	0.37647	3.2919	0.000995138	0.0474061	PB1D10	Alu	SINE	chr1	39469721	39469829
39.6128	1.4441	0.331503	4.35621	1.32336e-05	0.00208514	B1F	Alu	SINE	chr1	39473649	39473785
45.9194	1.35017	0.329329	4.09977	4.13563e-05	0.00491406	ORR1D1	ERVL-MaLR	LTR	chr1	39475581	39475990
70.7794	0.871573	0.26202	3.32636	0.000879898	0.0437212	ORR1A0	ERVL-MaLR	LTR	chr1	39568932	39569270
22.6906	2.08239	0.520701	3.9992	6.3556e-05	0.00676598	RLTR40	ERVK	LTR	chr1	40078173	40078615
14.7451	2.70245	0.620953	4.3521	1.34837e-05	0.00211	Lx3B	L1	LINE	chr1	40081389	40081899
7.22816	4.253	1.21202	3.50903	0.000449737	0.0275636	MTC	ERVL-MaLR	LTR	chr1	40081953	40082006
73.281	0.994287	0.266344	3.7331	0.000189141	0.0148846	ERVL-int	ERVL	LTR	chr1	40409724	40410535
185.306	1.25741	0.196655	6.39401	1.61594e-10	2.07592e-07	L1_Mus3	L1	LINE	chr1	40411759	40412850
55.8983	1.37117	0.284255	4.82375	1.40885e-06	0.000365137	(CATA)n	Simple_repeat	Simple_repeat	chr1	40413272	40413514
24.1218	1.48216	0.428158	3.46172	0.000536741	0.0312272	B3	B2	SINE	chr1	40416449	40416588
19.1012	2.53475	0.525086	4.82731	1.38392e-06	0.000360217	Lx2	L1	LINE	chr1	40419726	40419982
26.5397	1.53209	0.43897	3.49019	0.000482681	0.0289798	B4	B4	SINE	chr1	40420104	40420349
19.464	1.78356	0.495766	3.59759	0.000321184	0.0217112	(TCTCTG)n	Simple_repeat	Simple_repeat	chr1	40421148	40421328
37.7118	1.63291	0.342868	4.76249	1.91216e-06	0.000465635	L1MD	L1	LINE	chr1	40422806	40423212
68.282	1.79413	0.281688	6.36919	1.90028e-10	2.35616e-07	RMER12B	ERVK	LTR	chr1	40425298	40426551
10.9379	2.75403	0.717675	3.83743	0.000124327	0.0109533	RSINE1	B4	SINE	chr1	40426805	40426947
12.4741	2.60876	0.690486	3.77815	0.000157995	0.0130876	ID4	ID	SINE	chr1	40430500	40430566
10.1925	3.01548	0.807469	3.73449	0.000188098	0.0148237	MIR	MIR	SINE	chr1	40438828	40438941
10.8877	3.60373	0.953336	3.78013	0.000156747	0.013006	MER44B	TcMar-Tigger	DNA	chr1	40450826	40451306
91.2798	1.05119	0.265526	3.95891	7.52937e-05	0.00761415	L1Md_F3	L1	LINE	chr1	40452358	40458574
11.5609	2.54927	0.719574	3.54275	0.00039598	0.0251917	B1_Mur4	Alu	SINE	chr1	40464717	40464829
25.0779	1.73298	0.438572	3.95142	7.76887e-05	0.0077817	L1M3	L1	LINE	chr1	40465159	40465300
8.41002	2.7378	0.813662	3.36479	0.000766025	0.0398463	L1Md_T	L1	LINE	chr1	40519596	40521628
11.2937	3.02965	0.753616	4.02015	5.81599e-05	0.00634729	ORR1A2	ERVL-MaLR	LTR	chr1	40534187	40534513
8.92597	3.09787	0.838501	3.69454	0.00022029	0.0165738	B1F	Alu	SINE	chr1	40534821	40534961
5.15005	4.75698	1.42862	3.32976	0.000869209	0.0433949	LFSINE_Vert	tRNA	SINE	chr1	40550552	40550632
8.31309	4.48858	1.16308	3.85923	0.000113744	0.0102611	MTD	ERVL-MaLR	LTR	chr1	40551363	40551763
5.95547	-5.11907	1.41339	-3.62185	0.000292505	0.0203117	Lx8b	L1	LINE	chr1	42990522	42991072
86.8101	1.00324	0.248629	4.0351	5.45802e-05	0.00606181	Lx3A	L1	LINE	chr1	44091747	44094190
53.3942	-1.1098	0.288449	-3.84749	0.000119334	0.0106332	MTC	ERVL-MaLR	LTR	chr1	44150913	44151261
452.152	-0.72802	0.153234	-4.75103	2.0238e-06	0.000486374	L1VL2	L1	LINE	chr1	44151921	44154463
60.6658	1.02439	0.305923	3.34851	0.000812469	0.0414963	L1ME2	L1	LINE	chr1	45805049	45805197
98.4648	-1.26312	0.239521	-5.27353	1.33823e-07	5.60557e-05	L2	L2	LINE	chr1	45913025	45913424
59.0733	-1.13029	0.285644	-3.957	7.58968e-05	0.00766026	L2	L2	LINE	chr1	45913841	45914065
78.6546	-1.32346	0.303876	-4.35525	1.32916e-05	0.00209077	L2	L2	LINE	chr1	45914184	45914458
9.90012	-2.36677	0.717956	-3.29654	0.00097884	0.0469279	(GA)n	Simple_repeat	Simple_repeat	chr1	45914458	45914496
23.8663	-2.09615	0.467838	-4.48052	7.44631e-06	0.00134648	(CA)n	Simple_repeat	Simple_repeat	chr1	45916008	45916034
99.7383	-1.25703	0.276789	-4.54146	5.58653e-06	0.00107711	7SK	RNA	RNA	chr1	45917568	45917663
45.3345	-2.01911	0.374462	-5.39203	6.96678e-08	3.30704e-05	(CAAAA)n	Simple_repeat	Simple_repeat	chr1	45917991	45918034
49.4082	-1.3067	0.35064	-3.72661	0.000194073	0.0151683	MIRc	MIR	SINE	chr1	45919621	45919782
31.736	1.33671	0.390424	3.42373	0.000617675	0.0344267	B3A	B2	SINE	chr1	51809972	51810162
96.6683	0.763215	0.23086	3.30597	0.000946496	0.045901	MER21C	ERVL	LTR	chr1	51853505	51854260
55.2522	1.07838	0.319429	3.37596	0.000735597	0.0388301	MTB	ERVL-MaLR	LTR	chr1	51857681	51858027
36.223	1.64737	0.373784	4.40727	1.04681e-05	0.00173795	RSINE1	B4	SINE	chr1	51859493	51859583
39.2273	1.33313	0.342871	3.88815	0.000101011	0.00939554	MER20	hAT-Charlie	DNA	chr1	51861697	51861863
11.0474	2.19094	0.668892	3.27548	0.00105482	0.0492748	(TTTTG)n	Simple_repeat	Simple_repeat	chr1	51877080	51877123
44.9273	2.08459	0.335369	6.21581	5.10592e-10	5.49302e-07	B1F1	Alu	SINE	chr1	52121171	52121294
42.6374	2.25464	0.414303	5.44201	5.26842e-08	2.62729e-05	B4A	B4	SINE	chr1	52121414	52121510
39.9935	1.89067	0.389761	4.85084	1.2294e-06	0.0003298	RSINE1	B4	SINE	chr1	52121688	52121837
17.2312	2.42314	0.569617	4.25398	2.10002e-05	0.00296175	(A)n	Simple_repeat	Simple_repeat	chr1	52122049	52122073
45.7178	2.75187	0.424258	6.48631	8.79618e-11	1.2302e-07	URR1B	hAT-Charlie	DNA	chr1	52122349	52122528
39.9288	2.4031	0.403622	5.95385	2.61913e-09	2.20108e-06	RLTR28	ERVL	LTR	chr1	52124581	52124848
71.4216	2.06981	0.290999	7.11277	1.13736e-12	2.64453e-09	RLTR20A2B_MM	ERVK	LTR	chr1	52124848	52125324
22.4781	1.51274	0.436089	3.46889	0.000522617	0.0306337	RLTR28	ERVL	LTR	chr1	52125339	52125586
47.9151	2.11931	0.368296	5.75438	8.6962e-09	5.87078e-06	RCHARR1	hAT-Charlie	DNA	chr1	52125565	52125952
170.895	2.58096	0.284088	9.0851	1.03604e-19	1.38686e-15	ERVB4_1C-LTR_Mm	ERVK	LTR	chr1	52125994	52126510
64.594	1.93522	0.291056	6.64895	2.95195e-11	4.75271e-08	MER77B	ERVL	LTR	chr1	52126836	52126897
151.238	1.81796	0.248743	7.30859	2.69956e-13	7.43124e-10	L1Md_F2	L1	LINE	chr1	52127786	52128684
58.809	2.15517	0.325631	6.61844	3.63007e-11	5.72642e-08	B4A	B4	SINE	chr1	52129371	52129534
39.3528	2.22203	0.381534	5.82393	5.74796e-09	4.1882e-06	L1MD	L1	LINE	chr1	52130311	52130399
17.8366	3.51616	0.6917	5.08336	3.70811e-07	0.000127416	ID_B1	B4	SINE	chr1	52130728	52130808
73.5437	1.95892	0.289752	6.76067	1.37359e-11	2.45162e-08	ID_B1	B4	SINE	chr1	52131236	52131363
55.56	2.22658	0.400659	5.5573	2.73987e-08	1.52456e-05	MER5A1	hAT-Charlie	DNA	chr1	52132083	52132198
75.6454	1.46461	0.29909	4.8969	9.73594e-07	0.000275035	MTD	ERVL-MaLR	LTR	chr1	52132755	52132833
62.5761	1.81533	0.317156	5.72377	1.04188e-08	6.78424e-06	Charlie16a	hAT-Charlie	DNA	chr1	52132945	52133084
54.684	2.01552	0.382084	5.27507	1.32704e-07	5.56867e-05	B4A	B4	SINE	chr1	52133580	52133812
40.7168	2.138	0.412801	5.17925	2.22777e-07	8.50303e-05	MER20	hAT-Charlie	DNA	chr1	52135895	52135956
112.73	2.17253	0.28663	7.57957	3.46701e-14	1.26316e-10	MTE2a	ERVL-MaLR	LTR	chr1	52136422	52136765
12.9708	2.1247	0.617572	3.44041	0.000580834	0.0330737	(CAAA)n	Simple_repeat	Simple_repeat	chr1	52137190	52137216
44.4896	1.95987	0.359458	5.45228	4.97277e-08	2.49714e-05	B1_Mur4	Alu	SINE	chr1	52137720	52137866
81.3039	1.73067	0.280852	6.16223	7.17257e-10	7.42646e-07	MTD	ERVL-MaLR	LTR	chr1	52138545	52138955
31.3738	1.75452	0.409663	4.28284	1.84523e-05	0.00269195	RLTR20A2	ERVK	LTR	chr1	52139423	52139516
165.236	1.63256	0.215066	7.59097	3.17527e-14	1.18069e-10	RLTR20A2	ERVK	LTR	chr1	52139537	52139984
71.7353	1.83215	0.333275	5.4974	3.85423e-08	2.0225e-05	B2_Mm2	B2	SINE	chr1	52140837	52141017
272.861	2.33316	0.203127	11.4862	1.5481e-30	1.03616e-25	RLTR28	ERVL	LTR	chr1	52141221	52141753
56.2203	1.81358	0.331678	5.4679	4.55395e-08	2.32672e-05	PB1D7	Alu	SINE	chr1	52143865	52143955
43.2831	2.1948	0.408283	5.37569	7.62889e-08	3.54481e-05	MTC	ERVL-MaLR	LTR	chr1	52145498	52145649
45.1821	1.7729	0.361501	4.90429	9.37661e-07	0.000267383	RMER4A	ERVK	LTR	chr1	52145654	52146094
18.4742	3.74651	0.688293	5.44319	5.23358e-08	2.6141e-05	MTC	ERVL-MaLR	LTR	chr1	52146096	52146345
42.7865	2.48295	0.432347	5.74296	9.30357e-09	6.20923e-06	B1_Mus2	Alu	SINE	chr1	52146491	52146621
26.1809	3.12318	0.512208	6.09749	1.07748e-09	1.03659e-06	B3	B2	SINE	chr1	52147516	52147715
48.5095	1.39984	0.336687	4.15769	3.21477e-05	0.00405913	Tigger17a	TcMar-Tigger	DNA	chr1	52148301	52148713
77.0393	2.0234	0.295143	6.85567	7.09799e-12	1.35184e-08	PB1D7	Alu	SINE	chr1	52150277	52150389
44.5594	2.29652	0.367993	6.24065	4.35761e-10	4.77571e-07	(TTTG)n	Simple_repeat	Simple_repeat	chr1	52150583	52150614
9.8679	3.31563	0.884553	3.74837	0.000177991	0.0142623	(TG)n	Simple_repeat	Simple_repeat	chr1	52153492	52153526
38.9039	1.4553	0.34141	4.26261	2.02053e-05	0.00287921	AT_rich	Low_complexity	Low_complexity	chr1	52156173	52156208
76.8578	2.03044	0.321639	6.3128	2.74029e-10	3.22892e-07	PB1D10	Alu	SINE	chr1	52157796	52157906
69.7574	1.86199	0.280639	6.63484	3.24858e-11	5.19459e-08	MIR	MIR	SINE	chr1	52158137	52158309
67.4888	1.66171	0.295755	5.61854	1.92576e-08	1.14354e-05	MER20	hAT-Charlie	DNA	chr1	52158510	52158655
99.9997	1.58164	0.277949	5.6904	1.26744e-08	8.02455e-06	B1_Mus1	Alu	SINE	chr1	52160225	52160369
51.4686	1.53166	0.309929	4.94196	7.73412e-07	0.000229485	B2_Mm2	B2	SINE	chr1	52160983	52161194
46.0333	1.77441	0.398002	4.4583	8.26122e-06	0.00145235	L2a	L2	LINE	chr1	52161771	52161854
33.9664	2.30866	0.434844	5.30915	1.10136e-07	4.79558e-05	B3	B2	SINE	chr1	52161967	52162165
26.5823	1.53648	0.456253	3.36761	0.00075823	0.0395991	B2_Mm1a	B2	SINE	chr1	52162233	52162392
123.086	0.704056	0.209488	3.36084	0.000777055	0.0402324	L1MA4	L1	LINE	chr1	52220703	52221327
30.0417	1.52159	0.383165	3.9711	7.15409e-05	0.00733759	PB1D10	Alu	SINE	chr1	52223830	52223946
20.2207	1.71464	0.460396	3.72428	0.00019587	0.015262	MIRc	MIR	SINE	chr1	52470455	52470573
30.5933	1.46036	0.400634	3.64513	0.000267259	0.0190761	RCHARR1	hAT-Charlie	DNA	chr1	52493718	52494378
38.7677	1.41545	0.342237	4.13589	3.53588e-05	0.0043601	MLT1B	ERVL-MaLR	LTR	chr1	53778353	53778578
18.2472	-2.3935	0.537105	-4.45629	8.33885e-06	0.00146271	MYSERV16_I-int	ERVK	LTR	chr1	53835246	53836784
82.4177	-0.950396	0.245253	-3.87516	0.000106555	0.0097811	L1_Mm	L1	LINE	chr1	54781354	54782646
222.307	-0.58913	0.171888	-3.4274	0.000609389	0.0341011	Lx8	L1	LINE	chr1	54811242	54812429
47.0431	-1.00743	0.294842	-3.41686	0.000633478	0.0350046	(TG)n	Simple_repeat	Simple_repeat	chr1	54862889	54862971
101.541	-0.827358	0.234978	-3.521	0.000429919	0.0266875	B1_Mur1	Alu	SINE	chr1	55432793	55432925
71.5227	-1.13782	0.327793	-3.47115	0.000518243	0.0304726	B1_Mus1	Alu	SINE	chr1	55446776	55446917
179.119	-0.712725	0.211619	-3.36796	0.000757274	0.039558	L2a	L2	LINE	chr1	55456035	55456130
34.0972	-1.41876	0.415046	-3.41831	0.000630116	0.0348671	CT-rich	Low_complexity	Low_complexity	chr1	55456423	55456603
32.4492	-1.42601	0.365905	-3.89721	9.73083e-05	0.00913731	B1_Mus1	Alu	SINE	chr1	55456606	55456749
688.411	-0.551623	0.158326	-3.4841	0.0004938	0.0294249	L1_Mus1	L1	LINE	chr1	55458952	55459867
170.259	-0.921118	0.212566	-4.33333	1.46868e-05	0.00225644	L1Md_A	L1	LINE	chr1	55465408	55467215
105.936	-1.10758	0.247054	-4.48317	7.35425e-06	0.0013355	(TC)n	Simple_repeat	Simple_repeat	chr1	55468605	55468679
195.312	-1.43973	0.220693	-6.52369	6.85993e-11	9.87402e-08	L1Md_T	L1	LINE	chr1	55470405	55472161
270.145	-1.19838	0.19599	-6.11448	9.68728e-10	9.48518e-07	L1Md_T	L1	LINE	chr1	55476282	55482728
224.125	-0.613991	0.176755	-3.47368	0.000513381	0.0302512	MTC	ERVL-MaLR	LTR	chr1	55484276	55484696
384.296	-0.604193	0.163402	-3.69759	0.000217658	0.0164479	MTE2a	ERVL-MaLR	LTR	chr1	55510100	55510442
79.9164	-0.793273	0.240272	-3.30157	0.000961455	0.0463649	(TG)n	Simple_repeat	Simple_repeat	chr1	55512788	55512934
68.3344	-0.961493	0.259931	-3.69903	0.000216426	0.0163732	RSINE1	B4	SINE	chr1	55514831	55514977
90.2085	-1.01693	0.240323	-4.23152	2.32119e-05	0.00319107	(TTG)n	Simple_repeat	Simple_repeat	chr1	55515789	55515810
64.2916	-1.24583	0.264393	-4.71202	2.45268e-06	0.000567608	(TATATG)n	Simple_repeat	Simple_repeat	chr1	55532252	55532340
28.0797	-1.31541	0.389683	-3.37559	0.000736576	0.0388668	(TCTCC)n	Simple_repeat	Simple_repeat	chr1	55602256	55602431
7.23101	4.41898	1.21157	3.64733	0.000264978	0.0189479	L1_Mur3	L1	LINE	chr1	57996461	57996717
6.57599	6.10514	1.43013	4.26895	1.96399e-05	0.00281955	B1_Mus2	Alu	SINE	chr1	58000206	58000353
10.9547	5.84956	1.34268	4.35663	1.32079e-05	0.00208319	B1F	Alu	SINE	chr1	58000955	58001095
7.63258	6.32257	1.38089	4.57861	4.68071e-06	0.000937978	L2	L2	LINE	chr1	58002203	58002421
8.65048	4.68716	1.25238	3.74262	0.000182115	0.0145158	L1ME3A	L1	LINE	chr1	58004500	58004652
6.63722	6.12864	1.36268	4.49749	6.87602e-06	0.00126583	L1ME3A	L1	LINE	chr1	58004839	58004916
5.90468	4.95431	1.42229	3.48332	0.000495229	0.0294801	(TG)n	Simple_repeat	Simple_repeat	chr1	58005037	58005069
17.2848	3.44873	0.694496	4.96581	6.84166e-07	0.000208348	RLTR19C	ERVK	LTR	chr1	58005158	58005652
3.42283	5.16911	1.57769	3.27638	0.00105146	0.0491625	B2_Mm2	B2	SINE	chr1	58005683	58005811
3.90179	5.36964	1.58851	3.38031	0.000724054	0.0384072	L1ME3A	L1	LINE	chr1	58006712	58006960
15.9344	4.48061	0.86548	5.17702	2.25455e-07	8.5808e-05	RMER6B	ERVK	LTR	chr1	58007084	58007516
20.6155	3.84239	0.65282	5.88584	3.96045e-09	3.1029e-06	L1_Mus4	L1	LINE	chr1	58007847	58009167
20.814	4.45327	1.07411	4.14603	3.38293e-05	0.00421643	L1VL4	L1	LINE	chr1	58010305	58011358
4.09734	5.43535	1.49203	3.64291	0.000269572	0.0191948	RSINE1	B4	SINE	chr1	58012724	58012850
5.94173	5.96149	1.42006	4.19806	2.69206e-05	0.0035705	(ATG)n	Simple_repeat	Simple_repeat	chr1	58013526	58013552
8.79354	2.66712	0.803805	3.31812	0.000906259	0.0445908	MTE2a	ERVL-MaLR	LTR	chr1	58014333	58014724
4.04979	5.40466	1.54477	3.49869	0.000467558	0.0283718	B4A	B4	SINE	chr1	58020281	58020472
8.64368	4.04431	1.10426	3.66245	0.000249816	0.0181899	L1MC4a	L1	LINE	chr1	58020746	58021232
35.4486	1.32828	0.384561	3.454	0.000552333	0.0318868	RSINE1	B4	SINE	chr1	58800552	58800697
24.8752	1.58228	0.454616	3.48047	0.000500527	0.0297116	RLTR9D	ERVK	LTR	chr1	59697640	59698041
44.9416	1.42121	0.320685	4.43179	9.34557e-06	0.0015951	B1_Mus1	Alu	SINE	chr1	59703109	59703243
19.9436	1.80081	0.481481	3.74015	0.00018391	0.0146065	B1_Mm	Alu	SINE	chr1	59703738	59703848
184.684	-0.737232	0.218341	-3.37651	0.000734116	0.038785	RMER6A	ERVK	LTR	chr1	59963248	59964005
97.4994	-0.85912	0.227452	-3.77714	0.000158638	0.013128	MTA_Mm	ERVL-MaLR	LTR	chr1	59965502	59965894
49.7365	-1.03014	0.288649	-3.56884	0.000358569	0.0234712	RSINE1	B4	SINE	chr1	59979808	59979937
17.7907	1.83734	0.557223	3.29731	0.000976155	0.0468436	L2	L2	LINE	chr1	60344774	60345403
12.9923	-2.04003	0.58772	-3.47109	0.000518353	0.0304752	B1_Mus1	Alu	SINE	chr1	63091346	63091494
19.2217	1.73483	0.519396	3.34009	0.000837509	0.0423656	(CAA)n	Simple_repeat	Simple_repeat	chr1	64048258	64048283
8.80295	2.93207	0.879187	3.33498	0.000853061	0.0428697	B1F	Alu	SINE	chr1	64192525	64192654
9.60203	2.96999	0.850893	3.49044	0.000482221	0.0289633	L2a	L2	LINE	chr1	64218303	64218555
42.641	1.23536	0.356605	3.46422	0.000531764	0.031037	L1Md_F2	L1	LINE	chr1	64259752	64265023
96.7549	0.768266	0.226404	3.39335	0.000690443	0.0371437	L1VL4	L1	LINE	chr1	64593814	64594653
17.8831	-2.34089	0.544168	-4.30178	1.69435e-05	0.00252611	MTA_Mm	ERVL-MaLR	LTR	chr1	66423398	66423793
16.13	-1.75852	0.524402	-3.35339	0.000798278	0.0410005	L1Md_A	L1	LINE	chr1	68468958	68474527
3.22461	-5.24116	1.56844	-3.34164	0.000832848	0.0422047	RLTR9E	ERVK	LTR	chr1	68637328	68637747
8.47293	-4.16458	1.02413	-4.06645	4.77342e-05	0.00548136	L1_Mus3	L1	LINE	chr1	68952360	68952869
7.50356	-3.62969	1.01051	-3.59195	0.000328216	0.0220483	RCHARR1	hAT-Charlie	DNA	chr1	69612567	69612853
77.1312	-1.27725	0.25419	-5.02479	5.03984e-07	0.000162564	L1Md_F2	L1	LINE	chr1	69621250	69623705
22.9716	-1.73646	0.479549	-3.62103	0.000293428	0.0203561	L1Md_F2	L1	LINE	chr1	69624501	69625625
17.9948	-2.08087	0.52158	-3.98956	6.61956e-05	0.0069561	B1_Mur1	Alu	SINE	chr1	69652814	69652956
5.10725	5.74237	1.44968	3.96113	7.45951e-05	0.00756556	MER2B	TcMar-Tigger	DNA	chr1	71026265	71026598
6.39967	6.07678	1.40953	4.3112	1.62369e-05	0.00244136	B3	B2	SINE	chr1	71026842	71027033
9.05696	3.38449	0.925353	3.65751	0.000254675	0.0184334	L1Md_F3	L1	LINE	chr1	71028404	71028565
7.4464	3.27226	0.992831	3.29589	0.000981118	0.0470035	G-rich	Low_complexity	Low_complexity	chr1	71029523	71029629
43.456	3.63704	0.841954	4.31976	1.56197e-05	0.00236957	Lx10	L1	LINE	chr1	71033347	71034595
5.50306	5.85203	1.47684	3.96254	7.41566e-05	0.00753278	Tigger17c	TcMar-Tigger	DNA	chr1	71037246	71037430
5.26796	4.79244	1.41184	3.39445	0.000687658	0.0370398	MIRb	MIR	SINE	chr1	71037437	71037562
11.676	6.94926	1.75536	3.95888	7.53023e-05	0.0076142	B3A	B2	SINE	chr1	71037791	71037976
9.39958	3.66917	0.923148	3.97463	7.04895e-05	0.00725437	Lx	L1	LINE	chr1	71041032	71041194
5.81738	5.92948	1.44	4.1177	3.82677e-05	0.00462984	AT_rich	Low_complexity	Low_complexity	chr1	71041802	71041830
11.8442	2.94621	0.814078	3.61907	0.000295663	0.0204664	PB1D11	Alu	SINE	chr1	71043265	71043363
16.2062	3.85156	0.804445	4.78785	1.68576e-06	0.000421568	B4A	B4	SINE	chr1	71044113	71044275
14.7701	3.9526	0.844647	4.67958	2.87462e-06	0.00064195	B2_Mm2	B2	SINE	chr1	71046382	71046574
4.36877	5.5295	1.45985	3.78772	0.000152037	0.0127314	PB1D10	Alu	SINE	chr1	71050763	71050844
23.5104	3.67886	0.635194	5.79171	6.96715e-09	4.90029e-06	L1_Mur3	L1	LINE	chr1	71054484	71055084
10.3865	4.35632	1.04039	4.18719	2.82428e-05	0.0037034	MIR	MIR	SINE	chr1	71059664	71059902
14.9894	4.37427	0.920686	4.75109	2.0232e-06	0.000486354	Tigger20a	TcMar-Tigger	DNA	chr1	71061348	71061560
16.357	2.48557	0.683964	3.63407	0.000278987	0.0196438	Lx8	L1	LINE	chr1	71061842	71062217
8.8165	3.26515	0.877391	3.72143	0.000198096	0.0153909	AT_rich	Low_complexity	Low_complexity	chr1	71067201	71067238
8.18187	6.42483	1.35682	4.7352	2.18836e-06	0.000519658	(CAAA)n	Simple_repeat	Simple_repeat	chr1	71068491	71068522
20.0574	4.56993	0.790017	5.7846	7.26868e-09	5.07526e-06	MLTR31A_MM	ERVK	LTR	chr1	71068593	71068886
36.9175	3.35241	0.881738	3.80205	0.000143506	0.0121957	ORR1B1	ERVL-MaLR	LTR	chr1	71069858	71070222
28.8746	3.506	1.01224	3.46361	0.000532974	0.0310795	MTEa	ERVL-MaLR	LTR	chr1	71070746	71070893
102.496	3.36099	0.625278	5.3752	7.64984e-08	3.55211e-05	ORR1C2-int	ERVL-MaLR	LTR	chr1	71071076	71072370
12.3697	7.0236	1.30814	5.36915	7.91098e-08	3.64268e-05	ORR1C2	ERVL-MaLR	LTR	chr1	71072389	71072623
17.4777	4.04796	0.779794	5.19107	2.09093e-07	8.09618e-05	B1F1	Alu	SINE	chr1	71072651	71072789
34.7321	4.12148	0.558434	7.38042	1.5779e-13	4.66419e-10	ORR1F	ERVL-MaLR	LTR	chr1	71074261	71074489
6.60894	6.12006	1.38721	4.41178	1.02524e-05	0.00171032	MLT1C	ERVL-MaLR	LTR	chr1	71079022	71079131
4.70969	5.63637	1.44069	3.91227	9.14323e-05	0.00874772	B3A	B2	SINE	chr1	71086479	71086591
7.38803	5.28116	1.44128	3.66423	0.000248085	0.0181033	Lx9	L1	LINE	chr1	71086895	71087065
10.474	4.93094	1.18382	4.16528	3.10974e-05	0.00396084	ORR1E	ERVL-MaLR	LTR	chr1	71088638	71088852
8.8576	3.56494	0.939157	3.79589	0.000147114	0.0124246	MLT1C	ERVL-MaLR	LTR	chr1	71089116	71089223
14.4172	3.41374	0.775558	4.40166	1.07426e-05	0.00177346	Lx8	L1	LINE	chr1	71092390	71092711
45.1692	4.38007	0.828142	5.28904	1.22963e-07	5.22543e-05	RLTR33	ERVK	LTR	chr1	71093814	71094608
12.6277	5.22153	1.17615	4.43952	9.01612e-06	0.00155188	MTC	ERVL-MaLR	LTR	chr1	71095103	71095405
3.88163	5.36068	1.50354	3.56538	0.000363324	0.0237173	MTC	ERVL-MaLR	LTR	chr1	71095553	71095646
6.39985	4.21948	1.21828	3.46349	0.000533224	0.0310882	PB1D7	Alu	SINE	chr1	71097194	71097314
12.4617	3.25316	0.769453	4.22788	2.359e-05	0.00322931	L2a	L2	LINE	chr1	71097664	71097723
27.2745	3.77439	0.586145	6.43935	1.19989e-10	1.61311e-07	MTD	ERVL-MaLR	LTR	chr1	71097990	71098359
13.9298	3.90261	0.870988	4.48067	7.44094e-06	0.00134577	B4A	B4	SINE	chr1	71099066	71099356
10.2415	4.19297	1.05086	3.99005	6.60582e-05	0.00694555	URR1B	hAT-Charlie	DNA	chr1	71101601	71101789
866.735	2.7553	0.608943	4.52473	6.04738e-06	0.00114431	U2	snRNA	snRNA	chr1	72226239	72226426
38.3195	-1.34559	0.357481	-3.7641	0.000167153	0.0136257	ORR1C2	ERVL-MaLR	LTR	chr1	72242594	72242911
45.9191	-1.26079	0.328284	-3.84054	0.000122763	0.0108573	ORR1B1	ERVL-MaLR	LTR	chr1	72251698	72252107
177.759	-0.791812	0.195256	-4.05525	5.00811e-05	0.00567499	RMER12	ERVK	LTR	chr1	72262746	72263870
23.1873	-1.40395	0.42558	-3.29891	0.000970614	0.0466529	RSINE1	B4	SINE	chr1	72270925	72271104
50.3763	-1.07798	0.310733	-3.46915	0.000522104	0.0306102	ORR1B1	ERVL-MaLR	LTR	chr1	72274355	72274727
3.64	-5.37415	1.59519	-3.36897	0.000754485	0.0394695	B3	B2	SINE	chr1	72563407	72563584
69.3128	-0.997933	0.297283	-3.35685	0.000788366	0.0406407	B4	B4	SINE	chr1	73966981	73967269
61.9967	-1.0603	0.319904	-3.31444	0.000918268	0.0449672	L2b	L2	LINE	chr1	73971325	73971710
45.8792	-1.20913	0.326058	-3.70832	0.000208641	0.0159491	G-rich	Low_complexity	Low_complexity	chr1	73973659	73973844
24.1573	-1.5078	0.42905	-3.51428	0.000440942	0.0271774	(CA)n	Simple_repeat	Simple_repeat	chr1	73976316	73976373
65.0496	-1.24537	0.312854	-3.98066	6.87242e-05	0.00713382	MLT1B	ERVL-MaLR	LTR	chr1	73978981	73979096
67.7542	-0.872003	0.261058	-3.34026	0.000836989	0.0423527	L2	L2	LINE	chr1	73990843	73990948
23.4933	-1.3804	0.420175	-3.2853	0.00101876	0.0481517	L2a	L2	LINE	chr1	74006121	74006178
3.44747	-5.33673	1.57967	-3.37837	0.000729157	0.0386059	B2_Mm2	B2	SINE	chr1	74037674	74037862
62.1565	0.911912	0.278785	3.27102	0.00107159	0.0498495	B4A	B4	SINE	chr1	74241085	74241239
55.7564	1.15698	0.316762	3.65251	0.000259691	0.0186773	B1_Mm	Alu	SINE	chr1	74241754	74241900
50.7361	1.20813	0.307279	3.93169	8.43499e-05	0.00827111	ID_B1	B4	SINE	chr1	74242988	74243103
90.8072	0.783186	0.235691	3.32294	0.000890756	0.0440761	B2_Mm2	B2	SINE	chr1	74243194	74243385
52.1664	1.02329	0.299628	3.4152	0.000637345	0.0351571	ID_B1	B4	SINE	chr1	74244383	74244492
40.0322	1.16194	0.343967	3.37807	0.000729967	0.038629	L1MC5	L1	LINE	chr1	74247540	74247773
124.95	0.769507	0.231568	3.32303	0.000890463	0.0440668	RSINE1	B4	SINE	chr1	74249891	74250027
57.3331	1.02745	0.284268	3.61437	0.000301082	0.020749	B4A	B4	SINE	chr1	74251600	74251699
36.9362	1.21618	0.357096	3.40577	0.000659784	0.0360238	B3	B2	SINE	chr1	74252181	74252289
67.3071	0.973748	0.264727	3.67832	0.000234778	0.0173974	B2_Mm2	B2	SINE	chr1	74252780	74252965
115.917	0.96064	0.244043	3.93635	8.27299e-05	0.00814122	B1_Mur4	Alu	SINE	chr1	74253024	74253172
44.603	1.08463	0.331654	3.27037	0.00107407	0.0499101	PB1D11	Alu	SINE	chr1	74258899	74258985
114.741	1.12406	0.274954	4.08816	4.34807e-05	0.00510756	B4A	B4	SINE	chr1	74265344	74265575
157.522	0.718254	0.191364	3.75334	0.000174496	0.0140472	PB1D9	Alu	SINE	chr1	74267163	74267283
42.5313	1.21651	0.338533	3.59348	0.000326288	0.0219643	(CA)n	Simple_repeat	Simple_repeat	chr1	74289081	74289118
12.137	2.4436	0.68957	3.54367	0.000394603	0.0251422	B4A	B4	SINE	chr1	74440706	74440950
5.88751	4.12068	1.25447	3.28479	0.00102059	0.0482189	(A)n	Simple_repeat	Simple_repeat	chr1	74456232	74456274
94.7995	0.792624	0.227079	3.49052	0.000482078	0.0289585	MYSERV6-int	ERVK	LTR	chr1	74484256	74485122
4.13297	5.4369	1.51132	3.59746	0.000321339	0.0217154	RSINE1	B4	SINE	chr1	74490591	74490655
42.1048	1.11622	0.340717	3.27611	0.00105249	0.0491952	B2_Mm2	B2	SINE	chr1	74498105	74498286
71.4836	0.971234	0.292291	3.32284	0.000891073	0.0440848	L2c	L2	LINE	chr1	74498475	74498809
16.2501	1.99983	0.528914	3.781	0.000156199	0.0129698	MIR	MIR	SINE	chr1	78453136	78453256
18.2542	-1.69163	0.502261	-3.36804	0.000757057	0.0395555	ORR1A2-int	ERVL-MaLR	LTR	chr1	79812360	79812906
58.8784	-0.991223	0.283781	-3.49292	0.000477777	0.0288054	MTA_Mm	ERVL-MaLR	LTR	chr1	79839387	79839784
110.962	0.927089	0.265672	3.4896	0.000483739	0.0290229	L2a	L2	LINE	chr1	80323571	80324763
13.4924	2.481	0.619845	4.00261	6.2648e-05	0.00669518	MTE2a	ERVL-MaLR	LTR	chr1	80670424	80670853
13.3503	3.37328	0.726989	4.64008	3.48278e-06	0.000747478	RLTR31B_Mm	ERVK	LTR	chr1	80672590	80673044
12.3324	3.69835	0.852448	4.3385	1.43458e-05	0.00221604	MER20	hAT-Charlie	DNA	chr1	80673690	80673874
24.1736	1.90747	0.478879	3.98321	6.79918e-05	0.00708289	Lx	L1	LINE	chr1	80678050	80678953
59.3697	1.4455	0.323514	4.46813	7.8906e-06	0.00140539	L1_Mus1	L1	LINE	chr1	80682743	80684565
80.0342	1.58448	0.326147	4.85817	1.18476e-06	0.000320855	L1_Mus1	L1	LINE	chr1	80684589	80687755
56.5528	2.01369	0.391982	5.13719	2.78876e-07	0.000101838	L1_Mus1	L1	LINE	chr1	80694314	80695542
23.7961	1.86611	0.473317	3.94263	8.05939e-05	0.00798469	ORR1F	ERVL-MaLR	LTR	chr1	80701323	80701692
11.7832	2.93596	0.72026	4.07625	4.57687e-05	0.00530712	L1MA6	L1	LINE	chr1	80707556	80707728
8.6531	2.98302	0.831139	3.58908	0.000331853	0.0222144	GA-rich	Low_complexity	Low_complexity	chr1	80712457	80712515
30.1579	1.66727	0.407499	4.09148	4.28631e-05	0.00505083	ORR1A4	ERVL-MaLR	LTR	chr1	80714039	80714383
13.6135	2.43044	0.677647	3.58658	0.000335042	0.0223837	MIRb	MIR	SINE	chr1	80716668	80716710
10.8718	3.09282	0.822511	3.76021	0.00016977	0.0137647	(TTC)n	Simple_repeat	Simple_repeat	chr1	80718010	80718319
30.1188	1.38217	0.372888	3.70667	0.000210002	0.0160257	Charlie22a	hAT-Charlie	DNA	chr1	80720176	80720367
31.4736	1.38513	0.407951	3.39533	0.000685463	0.0369756	MLT1A0	ERVL-MaLR	LTR	chr1	80722309	80722498
18.9334	1.5914	0.482215	3.30019	0.000966179	0.0465161	MIRc	MIR	SINE	chr1	80724128	80724267
26.2227	1.82365	0.474936	3.83978	0.000123143	0.0108755	B3	B2	SINE	chr1	80726089	80726265
22.5571	1.69408	0.494246	3.4276	0.000608939	0.0340838	IMPB_01	Satellite	Satellite	chr1	80728509	80728623
19.3235	1.75985	0.518354	3.39508	0.000686094	0.036984	ORR1D2	ERVL-MaLR	LTR	chr1	80739355	80739703
13.4276	2.86548	0.749204	3.8247	0.000130934	0.0113854	RLTR12C	ERVK	LTR	chr1	80740119	80740343
33.7637	2.06651	0.438436	4.71337	2.43655e-06	0.000564851	Lx5b	L1	LINE	chr1	80741839	80742230
16.117	2.29179	0.58656	3.90717	9.33854e-05	0.00888378	L1M5	L1	LINE	chr1	80742697	80742904
30.9425	1.84595	0.406506	4.54101	5.59853e-06	0.00107832	MLT1E2	ERVL-MaLR	LTR	chr1	80745152	80745552
52.1101	2.34718	0.374282	6.27116	3.58366e-10	4.06048e-07	MTA_Mm	ERVL-MaLR	LTR	chr1	80749040	80749412
26.2437	1.63816	0.435314	3.76318	0.00016777	0.0136546	MLT1A	ERVL-MaLR	LTR	chr1	80751096	80751276
36.6639	2.40715	0.394537	6.10122	1.05264e-09	1.01897e-06	ORR1A1	ERVL-MaLR	LTR	chr1	80751412	80751757
10.0968	2.78884	0.792224	3.52026	0.000431119	0.0267425	MER5A1	hAT-Charlie	DNA	chr1	80751784	80751911
49.6179	1.7369	0.335027	5.18435	2.1677e-07	8.32463e-05	MTEa	ERVL-MaLR	LTR	chr1	80752928	80753292
38.0838	1.60007	0.366993	4.35994	1.30099e-05	0.0020582	ORR1A2	ERVL-MaLR	LTR	chr1	80753449	80753776
35.4111	1.6343	0.392095	4.16811	3.07131e-05	0.00392997	URR1B	hAT-Charlie	DNA	chr1	80756634	80756864
32.5035	-1.30413	0.359315	-3.62949	0.000283979	0.0198994	L1Md_T	L1	LINE	chr1	83369683	83374869
10.9777	3.23118	0.877338	3.68294	0.000230556	0.017161	MMERGLN-int	ERV1	LTR	chr1	83981537	83989092
37.2469	-1.32506	0.362616	-3.65417	0.00025802	0.0185965	L1Md_F2	L1	LINE	chr1	84057718	84058338
99.6876	-0.813254	0.237113	-3.42982	0.000603979	0.0339145	L1Md_A	L1	LINE	chr1	84121707	84127079
109.972	-1.00549	0.289051	-3.47859	0.00050406	0.0298578	RLTR11A2	ERVK	LTR	chr1	84144959	84145456
62.1051	-0.932204	0.280529	-3.32302	0.000890474	0.0440668	L1MA5	L1	LINE	chr1	84153220	84153399
42.8601	-1.24295	0.36605	-3.39557	0.000684859	0.0369494	MLT2C1	ERVL	LTR	chr1	84169451	84169845
86.9097	-1.03595	0.257282	-4.02651	5.66107e-05	0.00622493	MLT1C	ERVL-MaLR	LTR	chr1	84183628	84184074
81.3073	-1.12672	0.311074	-3.62205	0.000292279	0.0203006	L1MC1	L1	LINE	chr1	84191325	84191736
75.148	-1.07698	0.253232	-4.25296	2.10968e-05	0.00297269	ORR1A2	ERVL-MaLR	LTR	chr1	84195659	84195978
65.0525	-0.99831	0.270427	-3.69161	0.000222838	0.01672	B4A	B4	SINE	chr1	84205390	84205648
66.5407	-0.926395	0.26353	-3.51533	0.000439211	0.0270961	B4A	B4	SINE	chr1	84221354	84221514
89.4962	-0.938822	0.279947	-3.35357	0.000797763	0.0409808	B4A	B4	SINE	chr1	84229382	84229635
166.481	-0.740407	0.195441	-3.7884	0.000151622	0.0127082	ORR1F	ERVL-MaLR	LTR	chr1	84243374	84243740
98.0517	-0.944449	0.256015	-3.68903	0.000225108	0.0168464	MIRb	MIR	SINE	chr1	84249352	84249483
234.668	-0.64909	0.197956	-3.27897	0.00104187	0.0488823	ORR1E	ERVL-MaLR	LTR	chr1	84280257	84280600
37.1176	1.98059	0.391042	5.0649	4.08604e-07	0.00013776	(CA)n	Simple_repeat	Simple_repeat	chr1	85577120	85577157
96.7097	1.50242	0.291004	5.16288	2.43183e-07	9.12578e-05	(GA)n	Simple_repeat	Simple_repeat	chr1	85577157	85577242
98.3982	1.63601	0.249532	6.55631	5.51547e-11	8.14114e-08	RSINE1	B4	SINE	chr1	85577682	85577800
181.365	1.34343	0.239821	5.60179	2.12148e-08	1.24011e-05	RMER20C_Mm	ERVK	LTR	chr1	85577829	85578355
68.6729	1.47491	0.329281	4.47918	7.49316e-06	0.00135364	B1_Mus2	Alu	SINE	chr1	85578660	85578801
32.3353	1.37249	0.364869	3.76161	0.000168823	0.0137118	B3	B2	SINE	chr1	85582965	85583161
50.2422	1.23663	0.331663	3.72859	0.000192554	0.0150773	B1_Mus1	Alu	SINE	chr1	85585250	85585387
25.7218	1.55504	0.456517	3.4063	0.000658489	0.0359803	(TTC)n	Simple_repeat	Simple_repeat	chr1	85589343	85589443
63.2422	1.07363	0.282646	3.79849	0.00014558	0.0123313	L1_Mus3	L1	LINE	chr1	85590374	85591022
28.8648	2.32322	0.491264	4.72907	2.25553e-06	0.000532639	URR1B	hAT-Charlie	DNA	chr1	85591091	85591284
43.4306	1.4732	0.348804	4.22358	2.40456e-05	0.00327831	Lx7	L1	LINE	chr1	85592025	85592668
12.3113	3.81502	0.839319	4.54538	5.48368e-06	0.00106121	(GA)n	Simple_repeat	Simple_repeat	chr1	85650281	85650382
15.8339	3.49443	0.732037	4.77357	1.80992e-06	0.000446443	B3	B2	SINE	chr1	85651573	85651737
17.6356	2.44111	0.564225	4.32649	1.51503e-05	0.00231218	RSINE1	B4	SINE	chr1	85651965	85652123
9.6545	2.79545	0.798104	3.50262	0.00046071	0.0280408	ID4_	ID	SINE	chr1	85652841	85652903
14.2532	3.04354	0.673832	4.51677	6.2791e-06	0.00117698	ORR1A1	ERVL-MaLR	LTR	chr1	85653464	85653792
15.7442	3.94236	0.747976	5.27071	1.35899e-07	5.67476e-05	B3	B2	SINE	chr1	85654429	85654639
14.0766	3.14434	0.717323	4.38343	1.16824e-05	0.00189884	ORR1C1	ERVL-MaLR	LTR	chr1	85655171	85655556
4.24356	5.48596	1.47253	3.72554	0.000194899	0.0152176	B1_Mus2	Alu	SINE	chr1	85656203	85656296
8.32083	4.0295	1.02709	3.92323	8.73702e-05	0.00846802	(GGAA)n	Simple_repeat	Simple_repeat	chr1	85656541	85656616
14.7249	3.04924	0.66828	4.56282	5.04722e-06	0.000993367	L1M2	L1	LINE	chr1	85656754	85656884
17.8907	2.58427	0.566443	4.56228	5.06005e-06	0.000995472	MTB_Mm	ERVL-MaLR	LTR	chr1	85656918	85657278
18.9305	3.92572	0.709191	5.53549	3.10354e-08	1.69867e-05	MTD	ERVL-MaLR	LTR	chr1	85658320	85658697
24.2306	3.76912	1.01414	3.71657	0.000201943	0.0155985	L1MB7	L1	LINE	chr1	85658862	85659349
7.83522	2.95328	0.885299	3.33591	0.000850197	0.0427899	(TG)n	Simple_repeat	Simple_repeat	chr1	85660005	85660096
13.3326	3.59938	0.807924	4.45509	8.38562e-06	0.00146829	B3A	B2	SINE	chr1	85660106	85660261
43.3277	2.86879	0.425903	6.73577	1.63061e-11	2.84532e-08	B3	B2	SINE	chr1	85660801	85661007
24.105	3.96955	0.622273	6.37911	1.78115e-10	2.23426e-07	B1_Mm	Alu	SINE	chr1	85661147	85661293
16.9874	2.68833	0.62312	4.3143	1.60108e-05	0.00241511	B2_Mm1a	B2	SINE	chr1	85661395	85661571
38.0959	2.54299	0.403029	6.30969	2.7959e-10	3.27225e-07	L2a	L2	LINE	chr1	85662688	85662765
18.8612	3.12739	0.66418	4.70865	2.49368e-06	0.000575816	PB1D10	Alu	SINE	chr1	85663773	85663840
25.9792	3.18717	0.523679	6.0861	1.15694e-09	1.1006e-06	ORR1G	ERVL-MaLR	LTR	chr1	85663894	85664134
7.03981	3.70147	1.0825	3.41936	0.000627677	0.0347938	MTD	ERVL-MaLR	LTR	chr1	85665390	85665471
22.8546	3.29557	0.941885	3.49891	0.000467164	0.0283522	MTD	ERVL-MaLR	LTR	chr1	85665483	85665680
16.7044	2.41656	0.641145	3.76914	0.000163811	0.0134194	B1_Mur4	Alu	SINE	chr1	85666160	85666303
17.5779	2.43045	0.580392	4.1876	2.81923e-05	0.00369781	MIRb	MIR	SINE	chr1	85666605	85666707
40.6723	2.57816	0.415692	6.2021	5.57145e-10	5.93254e-07	B3	B2	SINE	chr1	85667169	85667371
9.29801	3.07523	0.831743	3.69734	0.000217874	0.0164542	G-rich	Low_complexity	Low_complexity	chr1	85668304	85668522
66.0518	2.14411	0.334828	6.40361	1.51746e-10	1.9776e-07	L1MA7	L1	LINE	chr1	85670386	85670935
39.6472	2.66036	0.3905	6.81269	9.57935e-12	1.77395e-08	RSINE1	B4	SINE	chr1	85671032	85671167
25.1031	2.22489	0.492168	4.52059	6.16689e-06	0.00116082	B3	B2	SINE	chr1	85671809	85671999
42.5301	2.38517	0.393194	6.06615	1.31016e-09	1.22262e-06	ID_B1	B4	SINE	chr1	85672338	85672497
19.4086	1.96444	0.502905	3.90618	9.37676e-05	0.00890749	PB1D10	Alu	SINE	chr1	85672956	85673070
35.4477	2.75736	0.443984	6.2105	5.28154e-10	5.65599e-07	B4	B4	SINE	chr1	85673281	85673591
6.13873	4.20105	1.27762	3.28817	0.00100841	0.0478145	(GAA)n	Simple_repeat	Simple_repeat	chr1	85673993	85674153
50.4439	2.81613	0.67813	4.15278	3.28455e-05	0.00412289	MTB	ERVL-MaLR	LTR	chr1	85674430	85674820
30.2094	2.42331	0.429534	5.64171	1.68372e-08	1.01807e-05	RLTR20C1_MM	ERVK	LTR	chr1	85675513	85675592
24.2904	1.57581	0.431596	3.65113	0.000261092	0.0187459	B4	B4	SINE	chr1	85675648	85675837
23.0764	2.67294	0.527626	5.06597	4.0632e-07	0.000137202	B2_Mm1a	B2	SINE	chr1	85675947	85676139
41.8892	3.71392	0.503244	7.37996	1.58343e-13	4.6658e-10	B4	B4	SINE	chr1	85677168	85677451
35.5397	3.82212	0.513234	7.44713	9.53949e-14	3.01987e-10	B3	B2	SINE	chr1	85678292	85678497
35.9136	3.05266	0.465043	6.56425	5.22959e-11	7.85305e-08	B1_Mur4	Alu	SINE	chr1	85678728	85678875
10.2563	2.98621	0.8048	3.7105	0.00020685	0.0158529	(TCTCTG)n	Simple_repeat	Simple_repeat	chr1	85679821	85679866
35.6939	4.39956	0.590602	7.44928	9.38485e-14	2.98099e-10	B4	B4	SINE	chr1	85679898	85680139
13.9737	3.4883	0.731335	4.76978	1.84431e-06	0.000453592	C-rich	Low_complexity	Low_complexity	chr1	85680417	85680491
63.6072	3.83777	0.430255	8.91975	4.6733e-19	5.03338e-15	B4A	B4	SINE	chr1	85681811	85682124
35.7196	3.01089	0.454907	6.6187	3.62382e-11	5.7262e-08	B1_Mm	Alu	SINE	chr1	85682563	85682696
74.6701	3.41196	0.798754	4.2716	1.94078e-05	0.00279566	ORR1C1	ERVL-MaLR	LTR	chr1	85682796	85683173
119.432	2.82647	0.290376	9.73383	2.16293e-22	4.82556e-18	RLTR11A	ERVK	LTR	chr1	85683246	85683720
58.0225	2.7187	0.341064	7.97122	1.57118e-15	7.83111e-12	B4A	B4	SINE	chr1	85684134	85684394
66.865	2.73563	0.371541	7.36291	1.79937e-13	5.18364e-10	B4	B4	SINE	chr1	85684446	85684718
20.202	3.11235	0.579336	5.37228	7.77458e-08	3.59578e-05	(TA)n	Simple_repeat	Simple_repeat	chr1	85684855	85684916
19.4701	2.66155	0.538214	4.94516	7.60811e-07	0.000226463	(TGAA)n	Simple_repeat	Simple_repeat	chr1	85685363	85685399
97.5781	2.65986	0.303047	8.77705	1.67818e-18	1.63804e-14	MTC	ERVL-MaLR	LTR	chr1	85686210	85686595
71.6506	2.77219	0.315528	8.78586	1.55168e-18	1.56342e-14	B4A	B4	SINE	chr1	85687637	85687873
12.1817	6.01991	1.30432	4.61537	3.92391e-06	0.000817076	AT_rich	Low_complexity	Low_complexity	chr1	85688673	85688705
23.6238	3.52473	0.609865	5.77953	7.49085e-09	5.20325e-06	B1_Mus2	Alu	SINE	chr1	85688824	85688966
17.2259	2.83441	0.600726	4.71831	2.37815e-06	0.000554331	AT_rich	Low_complexity	Low_complexity	chr1	85689279	85689307
11.0273	3.97433	0.906509	4.38422	1.16403e-05	0.00189331	CT-rich	Low_complexity	Low_complexity	chr1	85689797	85689870
34.9225	3.54418	0.932939	3.79895	0.000145313	0.0123102	B1_Mur4	Alu	SINE	chr1	85689894	85690042
5.69682	5.91155	1.43715	4.11338	3.8991e-05	0.00469552	(GA)n	Simple_repeat	Simple_repeat	chr1	85690525	85690580
31.1289	2.38427	0.461968	5.16112	2.45471e-07	9.2006e-05	ORR1F	ERVL-MaLR	LTR	chr1	85690652	85690805
55.6587	3.6677	0.890074	4.12067	3.77771e-05	0.00458173	MTC	ERVL-MaLR	LTR	chr1	85690983	85691295
19.0119	2.14156	0.538414	3.97754	6.96326e-05	0.00720019	MTC	ERVL-MaLR	LTR	chr1	85691704	85691793
27.3724	3.50668	0.585367	5.99056	2.09121e-09	1.81606e-06	B1F1	Alu	SINE	chr1	85693371	85693432
48.5309	3.52921	0.690003	5.11478	3.1411e-07	0.000111743	B1_Mur4	Alu	SINE	chr1	85693563	85693685
28.3235	3.42408	0.582328	5.87999	4.103e-09	3.19854e-06	MER58A	hAT-Charlie	DNA	chr1	85693939	85694042
15.7706	3.67466	0.747128	4.91838	8.72655e-07	0.000252223	B1_Mur1	Alu	SINE	chr1	85694359	85694497
5.69842	4.92613	1.38216	3.56409	0.000365124	0.0238016	B1_Mus2	Alu	SINE	chr1	85694688	85694817
17.4207	3.11169	0.668281	4.65626	3.22012e-06	0.000702517	L1MA4	L1	LINE	chr1	85694900	85695029
24.943	3.64975	0.60319	6.05075	1.44174e-09	1.3151e-06	URR1B	hAT-Charlie	DNA	chr1	85696252	85696478
11.6183	2.67148	0.692308	3.85881	0.000113942	0.010277	B1_Mus1	Alu	SINE	chr1	85697281	85697396
29.0423	1.69103	0.402803	4.19817	2.69081e-05	0.0035705	B3	B2	SINE	chr1	85698601	85698795
17.6302	3.0584	0.62389	4.90215	9.47928e-07	0.000269654	B3	B2	SINE	chr1	85699199	85699409
15.7375	2.61464	0.670524	3.8994	9.64315e-05	0.00907407	B1F	Alu	SINE	chr1	85700318	85700432
12.2743	3.10605	0.739817	4.1984	2.68807e-05	0.00356874	(TATATG)n	Simple_repeat	Simple_repeat	chr1	85701655	85701686
38.1462	2.79182	0.454785	6.13877	8.31623e-10	8.35219e-07	B3	B2	SINE	chr1	85701804	85701934
31.1942	3.09121	0.487872	6.33612	2.35623e-10	2.84886e-07	ID4	ID	SINE	chr1	85702180	85702246
32.0029	3.36149	0.481807	6.97684	3.01887e-12	6.35682e-09	B3	B2	SINE	chr1	85702352	85702563
16.5146	2.49821	0.57046	4.3793	1.19063e-05	0.00192713	ID4_	ID	SINE	chr1	85702607	85702666
64.9586	2.51624	0.759668	3.31229	0.000925353	0.0452055	RLTR53B_Mm	ERVK	LTR	chr1	85703193	85703585
27.346	3.2806	0.555332	5.90745	3.47436e-09	2.77781e-06	B3	B2	SINE	chr1	85704457	85704601
16.8407	2.78973	0.622666	4.48031	7.45362e-06	0.00134754	(TATATG)n	Simple_repeat	Simple_repeat	chr1	85704690	85704822
21.1274	3.68895	0.673498	5.47729	4.31882e-08	2.22846e-05	(GA)n	Simple_repeat	Simple_repeat	chr1	85705131	85705170
119.645	2.68464	0.290973	9.22644	2.79775e-20	4.16125e-16	MTD	ERVL-MaLR	LTR	chr1	85705910	85706304
25.9469	2.45072	0.48596	5.04305	4.58178e-07	0.000151066	MLT1A0	ERVL-MaLR	LTR	chr1	85707398	85707560
31.8805	3.06493	0.506424	6.0521	1.4297e-09	1.307e-06	MLT1A0	ERVL-MaLR	LTR	chr1	85707699	85707901
9.31596	2.87308	0.817486	3.51453	0.000440537	0.0271578	L1_Mus1	L1	LINE	chr1	85708537	85708734
82.0892	3.69565	0.344459	10.7289	7.45088e-27	3.87874e-22	RLTR42-int	ERVK	LTR	chr1	85709313	85709509
13.5725	2.26465	0.663691	3.41221	0.000644384	0.0354161	B1_Mus1	Alu	SINE	chr1	86347693	86347827
21.1215	2.01069	0.497472	4.04181	5.30411e-05	0.00593519	B3	B2	SINE	chr1	86351790	86351857
991.241	-0.434121	0.127141	-3.4145	0.000638993	0.0352294	MLT1M	ERVL-MaLR	LTR	chr1	87637580	87637872
415.409	-0.547882	0.152006	-3.60434	0.000312949	0.021316	(TTTTA)n	Simple_repeat	Simple_repeat	chr1	87640823	87640848
356.191	-0.614331	0.155367	-3.95406	7.68354e-05	0.00771937	L1MC4	L1	LINE	chr1	87655595	87655879
399.238	-0.511912	0.147633	-3.46745	0.000525414	0.0307618	PB1D10	Alu	SINE	chr1	87656699	87656822
257.205	-0.589416	0.166208	-3.54626	0.000390735	0.0249802	B3	B2	SINE	chr1	87664086	87664282
373.193	-0.694576	0.149744	-4.63842	3.51083e-06	0.000752291	B3A	B2	SINE	chr1	87672410	87672593
617.269	-0.485315	0.146554	-3.31152	0.000927903	0.0452947	RLTR41	ERV1	LTR	chr1	87673927	87674327
451.024	-0.593796	0.168046	-3.53353	0.000410055	0.0257911	MER34A	ERV1	LTR	chr1	87679137	87679224
177.004	-0.719571	0.179505	-4.00864	6.107e-05	0.00656921	MIRb	MIR	SINE	chr1	87680597	87680694
679.697	-0.505389	0.149003	-3.3918	0.000694359	0.0372773	ORR1D1	ERVL-MaLR	LTR	chr1	87683963	87684337
214.62	-0.824617	0.190394	-4.33111	1.48358e-05	0.00227697	MIRc	MIR	SINE	chr1	87684730	87684786
291.368	-0.701716	0.169348	-4.14363	3.4185e-05	0.00424834	MIRb	MIR	SINE	chr1	87685474	87685576
403.932	-0.519828	0.156379	-3.32416	0.000886868	0.0439557	MER34	ERV1	LTR	chr1	87685953	87686156
300.78	-0.633717	0.190598	-3.32489	0.000884548	0.04387	B3	B2	SINE	chr1	87688014	87688221
65.0578	-0.860537	0.263112	-3.27062	0.00107314	0.0498798	PB1D10	Alu	SINE	chr1	87702509	87702606
906.183	-0.448777	0.130386	-3.44192	0.000577604	0.0329298	ID_B1	B4	SINE	chr1	87707137	87707281
212.417	-0.710661	0.189376	-3.75264	0.000174982	0.0140766	MER81	hAT-Blackjack	DNA	chr1	87716731	87716820
3.42283	5.16911	1.57769	3.27638	0.00105146	0.0491625	RLTR14_RN	ERV1	LTR	chr1	87872650	87872760
138.371	0.752657	0.210834	3.5699	0.000357111	0.0234109	B4A	B4	SINE	chr1	87890398	87890664
104.144	0.729605	0.220818	3.3041	0.000952804	0.0461065	L1MC5	L1	LINE	chr1	87910271	87910530
132.32	0.732497	0.206571	3.54598	0.000391151	0.0249857	L1MC5	L1	LINE	chr1	87913195	87913605
236.444	0.838136	0.222082	3.774	0.000160652	0.0132352	RMER13B	ERVK	LTR	chr1	87933283	87934031
241.044	0.835457	0.238868	3.49757	0.000469519	0.0284484	PB1D11	Alu	SINE	chr1	88263994	88264105
62.3867	1.18903	0.339288	3.5045	0.000457471	0.0279043	MTD	ERVL-MaLR	LTR	chr1	88268661	88268894
79.6063	2.37856	0.566426	4.19925	2.67797e-05	0.00355914	RLTR9D2	ERVK	LTR	chr1	88270334	88270714
43.9613	2.59048	0.672397	3.85261	0.000116865	0.0104635	RLTR10C	ERVK	LTR	chr1	88270793	88271290
93.9365	2.09882	0.573921	3.65698	0.000255203	0.0184574	ORR1A4	ERVL-MaLR	LTR	chr1	88271325	88271628
20.7319	3.78647	0.719262	5.26438	1.40662e-07	5.84243e-05	B3A	B2	SINE	chr1	88271628	88271729
131.912	1.34905	0.265354	5.08396	3.6965e-07	0.000127157	B1_Mus1	Alu	SINE	chr1	88273159	88273305
98.3409	1.30983	0.281619	4.65108	3.30194e-06	0.000716159	B1F	Alu	SINE	chr1	88274128	88274190
23.4019	2.05342	0.459201	4.47172	7.75914e-06	0.00138822	Charlie4a	hAT-Charlie	DNA	chr1	89694986	89695365
22.577	-1.59727	0.470438	-3.39528	0.000685594	0.0369784	MTE2b	ERVL-MaLR	LTR	chr1	90814468	90814819
22.2605	-2.04488	0.455835	-4.486	7.2573e-06	0.00132071	(TTG)n	Simple_repeat	Simple_repeat	chr1	90915615	90915656
31.3337	-1.57774	0.414634	-3.80515	0.00014172	0.0120856	G-rich	Low_complexity	Low_complexity	chr1	90916359	90916453
98.9368	-1.5159	0.2509	-6.04184	1.52362e-09	1.37589e-06	MTEa	ERVL-MaLR	LTR	chr1	90918708	90919094
46.8736	-1.55246	0.363814	-4.26718	1.97962e-05	0.00283764	PB1D10	Alu	SINE	chr1	90920586	90920694
97.4929	-1.39799	0.292291	-4.78287	1.72807e-06	0.000430311	MTEa	ERVL-MaLR	LTR	chr1	90921134	90921483
41.7114	-1.49727	0.359388	-4.16618	3.09751e-05	0.00395222	CT-rich	Low_complexity	Low_complexity	chr1	90922718	90922833
33.6875	-1.80756	0.390509	-4.62872	3.67931e-06	0.000778067	(CA)n	Simple_repeat	Simple_repeat	chr1	90922978	90923068
59.0845	-2.07491	0.299749	-6.92218	4.4475e-12	8.9274e-09	B2_Mm2	B2	SINE	chr1	90923892	90924075
54.8942	-1.50512	0.320345	-4.69845	2.62145e-06	0.000598681	B3	B2	SINE	chr1	90924089	90924309
155.836	-1.64568	0.228016	-7.21741	5.29885e-13	1.34924e-09	MTC-int	ERVL-MaLR	LTR	chr1	90924542	90925289
17.2557	-2.24203	0.560819	-3.99778	6.39387e-05	0.00679129	Tigger7	TcMar-Tigger	DNA	chr1	90925727	90925903
152.925	-1.71797	0.251921	-6.81947	9.13767e-12	1.70225e-08	L1MB5	L1	LINE	chr1	90925906	90926522
64.3332	-1.74815	0.282178	-6.1952	5.82096e-10	6.15625e-07	B1_Mus2	Alu	SINE	chr1	90926706	90926851
32.9408	-1.18034	0.352094	-3.35234	0.000801315	0.0411182	ORR1D1	ERVL-MaLR	LTR	chr1	90929205	90929288
80.5217	-1.59768	0.251988	-6.34031	2.29301e-10	2.78627e-07	MTB	ERVL-MaLR	LTR	chr1	90929288	90929687
56.3015	-1.76672	0.307513	-5.74518	9.18217e-09	6.15892e-06	ORR1D1	ERVL-MaLR	LTR	chr1	90929829	90929988
17.8277	-1.72003	0.500849	-3.43423	0.000594235	0.0335476	(A)n	Simple_repeat	Simple_repeat	chr1	90930587	90930610
165.072	-1.74665	0.217895	-8.016	1.09248e-15	5.71894e-12	L1Md_F3	L1	LINE	chr1	90931763	90931922
271.689	-2.18333	0.189504	-11.5213	1.03069e-30	8.04825e-26	ORR1A2	ERVL-MaLR	LTR	chr1	90932349	90932649
14.8401	-2.56346	0.590103	-4.34408	1.39862e-05	0.00216943	(TC)n	Simple_repeat	Simple_repeat	chr1	90935490	90935551
55.4945	-1.42981	0.29494	-4.8478	1.24837e-06	0.000333267	PB1D11	Alu	SINE	chr1	90935706	90935807
42.7874	-1.63006	0.322723	-5.05094	4.39635e-07	0.000146394	(CAGAGA)n	Simple_repeat	Simple_repeat	chr1	90936012	90936035
50.701	-1.97117	0.329183	-5.98808	2.12329e-09	1.84051e-06	PB1D10	Alu	SINE	chr1	90936284	90936385
13.5982	-2.27033	0.596596	-3.80547	0.000141536	0.0120737	(CACCC)n	Simple_repeat	Simple_repeat	chr1	90937437	90937466
134.001	-2.20478	0.221445	-9.95633	2.36642e-23	5.99301e-19	L1MB2	L1	LINE	chr1	90938902	90939213
104.503	-1.9393	0.27419	-7.07284	1.51796e-12	3.41919e-09	URR1B	hAT-Charlie	DNA	chr1	90940823	90941026
185.968	-1.85003	0.253105	-7.30934	2.68464e-13	7.42066e-10	B4	B4	SINE	chr1	90941999	90942320
160.69	-1.84349	0.223131	-8.26192	1.43349e-16	9.26365e-13	ORR1F	ERVL-MaLR	LTR	chr1	90944089	90944278
59.8453	-1.45763	0.278348	-5.23672	1.63453e-07	6.59893e-05	G-rich	Low_complexity	Low_complexity	chr1	90944830	90944889
48.6671	-2.69954	0.335982	-8.03478	9.37489e-16	5.0778e-12	B3A	B2	SINE	chr1	90946405	90946565
44.0819	-2.30963	0.400727	-5.7636	8.23367e-09	5.61108e-06	B1_Mur2	Alu	SINE	chr1	90947888	90947979
9.32253	-2.9681	0.797807	-3.72032	0.000198973	0.015438	RLTR17B_Mm	ERVK	LTR	chr1	90948247	90948392
51.5144	-2.06229	0.308274	-6.68979	2.23494e-11	3.7467e-08	(GA)n	Simple_repeat	Simple_repeat	chr1	90949028	90949094
9.87382	-2.55692	0.746482	-3.4253	0.000614132	0.0342744	(TCC)n	Simple_repeat	Simple_repeat	chr1	90949874	90950287
71.7429	-1.37671	0.268317	-5.13089	2.88375e-07	0.00010417	B4A	B4	SINE	chr1	90950899	90951100
45.1266	1.11297	0.32764	3.39693	0.000681475	0.0368379	B1_Mur4	Alu	SINE	chr1	91058522	91058669
59.4702	1.13991	0.305235	3.73453	0.000188065	0.0148224	RMER15	ERVL	LTR	chr1	91060835	91061057
5.38508	5.82643	1.40705	4.14087	3.45984e-05	0.00429118	ORR1A2	ERVL-MaLR	LTR	chr1	91156070	91156358
7.19632	4.41102	1.2501	3.52855	0.000417845	0.0261581	L1_Mus4	L1	LINE	chr1	91157898	91160431
20.0001	1.67614	0.489613	3.4234	0.000618439	0.0344591	B1F2	Alu	SINE	chr1	91202047	91202191
4.44647	5.5387	1.53991	3.59677	0.000322194	0.0217575	B3	B2	SINE	chr1	93329264	93329434
5.22519	5.77467	1.48831	3.88001	0.00010445	0.00963794	RLTR12B	ERVK	LTR	chr1	93333976	93334053
10.4192	2.99384	0.841143	3.55926	0.000371907	0.0241169	RSINE1	B4	SINE	chr1	93335137	93335276
8.14058	5.4395	1.3275	4.09756	4.17521e-05	0.0049523	RLTR12D	ERVK	LTR	chr1	93338526	93338976
30.1044	1.4658	0.420344	3.48714	0.00048821	0.0292051	B2_Mm2	B2	SINE	chr1	93796311	93796494
54.7454	1.36665	0.352077	3.88168	0.000103735	0.00958997	B1_Mur4	Alu	SINE	chr1	93799462	93799615
19.4872	1.92452	0.580313	3.31635	0.000912004	0.0447742	B1_Mm	Alu	SINE	chr1	93800054	93800191
23.389	2.1664	0.577871	3.74894	0.000177586	0.0142384	B4A	B4	SINE	chr1	93801220	93801468
3.27658	5.11482	1.56328	3.27185	0.00106847	0.0497341	MIR3	MIR	SINE	chr1	94039029	94039067
10.8886	3.99164	0.992052	4.02362	5.73102e-05	0.00627575	Lx	L1	LINE	chr1	94057410	94058054
8.81398	4.62786	1.23554	3.74562	0.000179949	0.0143833	RLTR31B2	ERVK	LTR	chr1	94062849	94063202
11.6267	2.84105	0.801933	3.54275	0.00039598	0.0251917	MYSERV6-int	ERVK	LTR	chr1	94071159	94073785
11.2151	3.42846	0.891706	3.84483	0.000120637	0.0107291	L1Md_F2	L1	LINE	chr1	94093740	94099735
30.1395	-1.45365	0.426083	-3.41165	0.000645711	0.0354745	L1_Mus3	L1	LINE	chr1	97317483	97318746
3.39167	-5.30248	1.58189	-3.35199	0.000802339	0.0411595	Lx2	L1	LINE	chr1	100194382	100195526
10.6878	2.63146	0.704282	3.73638	0.000186689	0.0147444	ERVB7_2-LTR_MM	ERVK	LTR	chr1	101892146	101892509
52.5804	1.18827	0.353638	3.36012	0.000779077	0.0403015	Lx3A	L1	LINE	chr1	101892960	101895314
71.5494	1.33156	0.269006	4.94992	7.42421e-07	0.000222331	IAPEY4_I-int	ERVK	LTR	chr1	101898215	101901691
9.40354	2.85569	0.840788	3.39644	0.000682685	0.0368757	IAPEY4_I-int	ERVK	LTR	chr1	101901692	101902279
6.46094	-4.40318	1.26374	-3.48423	0.000493548	0.0294156	(TG)n	Simple_repeat	Simple_repeat	chr1	105458512	105458533
24.1153	1.63026	0.447754	3.64097	0.000271608	0.0192957	PB1D11	Alu	SINE	chr1	105517775	105517890
466.074	0.64599	0.162277	3.98079	6.86855e-05	0.00713205	L1Md_F3	L1	LINE	chr1	105533442	105539640
12.6169	2.43089	0.689314	3.52654	0.000421033	0.0262805	B1_Mus1	Alu	SINE	chr1	105561939	105562086
445.432	0.697609	0.157053	4.44188	8.91757e-06	0.00154057	Lx	L1	LINE	chr1	105566406	105568032
172.337	0.729584	0.184883	3.94619	7.94035e-05	0.00790772	L1_Mus3	L1	LINE	chr1	105574951	105575470
293.501	0.86551	0.170449	5.07783	3.81778e-07	0.000130296	L1_Mus3	L1	LINE	chr1	105576820	105577984
75.0394	0.938261	0.268991	3.48808	0.000486511	0.0291351	L1Md_T	L1	LINE	chr1	105606224	105608114
75.6956	0.915724	0.263268	3.47829	0.000504621	0.0298684	RLTR20A2B_MM	ERVK	LTR	chr1	105629230	105629783
42.6096	1.49918	0.335206	4.47241	7.73433e-06	0.00138552	Looper	PiggyBac	DNA	chr1	105631217	105631512
37.3892	1.18094	0.353244	3.34312	0.000828423	0.0420487	ORR1F	ERVL-MaLR	LTR	chr1	105638966	105639334
96.7037	0.972273	0.240022	4.05076	5.10517e-05	0.00575797	L1_Mur3	L1	LINE	chr1	105644991	105645599
156.501	0.907129	0.229093	3.95966	7.50574e-05	0.00759718	L1_Mur3	L1	LINE	chr1	105650898	105652010
19.6409	1.69272	0.511714	3.30793	0.000939871	0.0456861	MTA_Mm	ERVL-MaLR	LTR	chr1	105661268	105661666
143.164	0.688265	0.204446	3.36649	0.000761324	0.0397161	B4A	B4	SINE	chr1	105787392	105787661
218.922	0.96778	0.192476	5.02806	4.95455e-07	0.000160676	MTD	ERVL-MaLR	LTR	chr1	105788290	105788632
117.511	0.831635	0.237582	3.50041	0.000464551	0.0282277	B4A	B4	SINE	chr1	105789483	105789754
424.675	0.686752	0.153704	4.46801	7.89505e-06	0.00140565	L1_Mus1	L1	LINE	chr1	105791424	105792581
85.6252	1.05866	0.273503	3.87074	0.000108504	0.00991337	MER5A1	hAT-Charlie	DNA	chr1	105794445	105794513
162.194	0.916514	0.267765	3.42283	0.000619725	0.0345082	ORR1D1	ERVL-MaLR	LTR	chr1	105795236	105795595
173.849	1.11144	0.208516	5.33026	9.8071e-08	4.36975e-05	MTD-int	ERVL-MaLR	LTR	chr1	105796151	105796643
131.708	1.1055	0.231647	4.77234	1.82099e-06	0.000448798	RMER10A	ERVL	LTR	chr1	105800888	105801308
75.812	1.16261	0.331966	3.50218	0.000461468	0.0280707	L1MEd	L1	LINE	chr1	105802574	105802700
84.3309	0.888323	0.270822	3.28011	0.00103768	0.0487587	B1_Mur3	Alu	SINE	chr1	105803779	105803912
120.492	0.752649	0.224404	3.35399	0.000796556	0.04093	MTEb	ERVL-MaLR	LTR	chr1	105806488	105806746
150.455	0.904077	0.253645	3.56433	0.00036478	0.0237867	RMER13A1	ERVK	LTR	chr1	105807039	105807578
187.462	0.638869	0.186263	3.42992	0.000603755	0.0339102	Charlie2a	hAT-Charlie	DNA	chr1	105814686	105815019
171.867	1.10787	0.223812	4.94998	7.42205e-07	0.000222331	RMER10A	ERVL	LTR	chr1	105815262	105815712
73.5628	1.11679	0.256095	4.36085	1.29555e-05	0.00205029	ID_B1	B4	SINE	chr1	105825972	105826174
63.138	1.28602	0.276713	4.64747	3.36027e-06	0.000726508	G-rich	Low_complexity	Low_complexity	chr1	105828796	105828854
61.6388	1.20447	0.285481	4.21908	2.453e-05	0.00332688	GA-rich	Low_complexity	Low_complexity	chr1	105829099	105829158
99.3082	0.973073	0.249192	3.90492	9.42573e-05	0.00893769	RSINE1	B4	SINE	chr1	105829689	105829829
452.647	0.647926	0.166928	3.88147	0.000103827	0.00959462	ORR1D1-int	ERVL-MaLR	LTR	chr1	105830439	105831744
36.4326	1.43246	0.378401	3.78557	0.000153356	0.0128086	(TC)n	Simple_repeat	Simple_repeat	chr1	105845141	105845205
283.96	0.8234	0.214805	3.83325	0.000126463	0.0110934	(TG)n	Simple_repeat	Simple_repeat	chr1	105845708	105845929
655.605	0.86961	0.166249	5.23078	1.68797e-07	6.76512e-05	RLTR33	ERVK	LTR	chr1	105846297	105847189
49.6266	1.04516	0.312709	3.34227	0.000830957	0.0421429	B4	B4	SINE	chr1	105851393	105851532
114.284	0.880152	0.212556	4.14079	3.46112e-05	0.00429172	Lx6	L1	LINE	chr1	106007009	106007537
114.319	0.838068	0.224727	3.72928	0.000192027	0.0150577	L1M5	L1	LINE	chr1	106018348	106018566
3.85419	5.351	1.4929	3.58429	0.000337993	0.0225337	MIRb	MIR	SINE	chr1	106543774	106543886
9.25395	2.72154	0.778016	3.49805	0.000468674	0.028419	MIRb	MIR	SINE	chr1	106579403	106579508
22.1789	1.61414	0.466611	3.45928	0.000541623	0.0314351	MLTR14	ERV1	LTR	chr1	106582137	106582606
33.8254	1.66006	0.418232	3.96923	7.21052e-05	0.0073769	(CA)n	Simple_repeat	Simple_repeat	chr1	106600440	106600671
18.2194	1.64946	0.493063	3.34533	0.000821842	0.0418052	L1MC	L1	LINE	chr1	106604969	106605121
19.6899	2.29479	0.507597	4.52088	6.15818e-06	0.00115988	B4A	B4	SINE	chr1	106615165	106615385
13.5364	1.94432	0.57759	3.36626	0.000761953	0.0397338	MER94	hAT-Blackjack	DNA	chr1	106618985	106619109
20.6378	1.6819	0.498309	3.37522	0.000737565	0.0389014	B4A	B4	SINE	chr1	106619573	106619830
24.9724	1.82035	0.475329	3.82967	0.000128315	0.0112139	B4A	B4	SINE	chr1	106620560	106620840
37.445	1.88624	0.438727	4.29935	1.713e-05	0.00254703	RMER4A	ERVK	LTR	chr1	106621382	106621840
18.4945	1.845	0.508237	3.63019	0.00028321	0.019865	RMER30	hAT-Charlie	DNA	chr1	106622869	106623074
37.7763	1.71239	0.398326	4.29898	1.71588e-05	0.00254969	L1M5	L1	LINE	chr1	106624664	106625284
20.2835	2.20351	0.537286	4.10119	4.11023e-05	0.00489132	Plat_L3	CR1	LINE	chr1	106629348	106629546
15.0809	2.68715	0.638238	4.21027	2.55069e-05	0.00343276	L2c	L2	LINE	chr1	106632271	106632462
36.3041	1.40553	0.399846	3.51518	0.000439463	0.0271058	B4	B4	SINE	chr1	106636015	106636285
19.0253	2.30284	0.534543	4.30804	1.64704e-05	0.00246815	B4	B4	SINE	chr1	106637397	106637570
8.10319	2.91409	0.884591	3.29428	0.000986753	0.047177	L1MD3	L1	LINE	chr1	106638041	106638145
17.5745	2.36285	0.629411	3.75406	0.00017399	0.0140112	L1Md_A	L1	LINE	chr1	106641964	106642178
18.8067	2.30417	0.515537	4.46946	7.8416e-06	0.00139879	B1_Mur3	Alu	SINE	chr1	106642687	106642826
179.983	1.65062	0.204631	8.0663	7.24617e-16	4.0177e-12	Lx	L1	LINE	chr1	106645104	106647174
37.8252	1.42892	0.377284	3.78738	0.000152244	0.0127453	B4A	B4	SINE	chr1	106649010	106649267
19.904	2.3278	0.506145	4.59907	4.24375e-06	0.000868177	MLT1C	ERVL-MaLR	LTR	chr1	106649360	106649551
7.44939	3.41122	0.986969	3.45626	0.000547737	0.0317006	B1_Mus2	Alu	SINE	chr1	106651760	106651828
15.2198	2.98597	0.672978	4.43696	9.12397e-06	0.00156498	B2_Mm2	B2	SINE	chr1	106654587	106654693
22.0596	2.42214	0.54716	4.42675	9.5663e-06	0.00162302	B2_Mm1t	B2	SINE	chr1	106654759	106654971
62.5879	2.10103	0.308667	6.80676	9.98206e-12	1.83763e-08	Lx8	L1	LINE	chr1	106654991	106655562
25.2734	1.94599	0.48329	4.02655	5.66014e-05	0.00622493	IMPB_01	Satellite	Satellite	chr1	106655808	106655931
65.5754	1.95164	0.360464	5.41424	6.1548e-08	2.98822e-05	L1ME4b	L1	LINE	chr1	106657148	106657900
39.8238	2.54631	0.41353	6.1575	7.39018e-10	7.58917e-07	L1ME4b	L1	LINE	chr1	106660657	106660875
51.4003	1.32511	0.331232	4.00054	6.31986e-05	0.00673865	L1M3	L1	LINE	chr1	106664430	106664935
34.2624	1.90152	0.419769	4.52993	5.90042e-06	0.0011233	MER31B	ERV1	LTR	chr1	106667518	106667973
70.3145	1.51595	0.323672	4.68359	2.81896e-06	0.000632686	L1M5	L1	LINE	chr1	106667973	106668904
38.7863	2.04902	0.368127	5.56607	2.60546e-08	1.46279e-05	Lx8	L1	LINE	chr1	106669322	106669788
16.7209	1.79696	0.527109	3.40909	0.0006518	0.0357106	MIRb	MIR	SINE	chr1	106669917	106670110
59.4099	1.73455	0.357236	4.85548	1.20093e-06	0.000324391	Lx3C	L1	LINE	chr1	106670754	106671555
97.996	1.77782	0.29845	5.95683	2.57176e-09	2.16575e-06	Lx3C	L1	LINE	chr1	106671552	106672811
150.118	1.80075	0.238786	7.54127	4.65419e-14	1.60164e-10	L1Md_F2	L1	LINE	chr1	106672811	106674580
71.075	2.07251	0.322603	6.42434	1.32441e-10	1.76281e-07	L1Md_F2	L1	LINE	chr1	106674581	106675586
175.814	1.67089	0.236103	7.07694	1.47375e-12	3.33564e-09	Lx3C	L1	LINE	chr1	106675644	106677797
52.2737	1.41425	0.337227	4.19375	2.74379e-05	0.00362372	L1MB3	L1	LINE	chr1	106677941	106678557
47.968	1.53975	0.318135	4.83994	1.29879e-06	0.000342764	MTD	ERVL-MaLR	LTR	chr1	106680555	106680892
16.2314	2.58688	0.656708	3.93917	8.17634e-05	0.0080673	B1_Mus1	Alu	SINE	chr1	106681772	106681918
20.5401	1.93702	0.481546	4.0225	5.7583e-05	0.00629974	L1Md_F2	L1	LINE	chr1	106686192	106686330
37.7238	2.01239	0.360316	5.58508	2.33591e-08	1.33384e-05	L1Md_F2	L1	LINE	chr1	106686330	106686930
31.3978	1.81308	0.434582	4.172	3.01934e-05	0.00388579	B3A	B2	SINE	chr1	106689200	106689378
60.8816	1.4555	0.317544	4.58361	4.57009e-06	0.000922319	RLTR51B_Mm	ERVK?	LTR	chr1	106694836	106695150
47.2181	1.77305	0.355049	4.99383	5.91946e-07	0.000185448	ORR1F	ERVL-MaLR	LTR	chr1	106695926	106696168
28.9875	2.58348	0.46773	5.52346	3.32396e-08	1.79416e-05	B1_Mur1	Alu	SINE	chr1	106698075	106698218
18.2931	2.31035	0.571294	4.04407	5.25308e-05	0.00589148	(CAAAAA)n	Simple_repeat	Simple_repeat	chr1	106698967	106698995
42.7434	1.59167	0.340614	4.67295	2.9691e-06	0.000658185	B3	B2	SINE	chr1	106701811	106702025
74.4168	1.81617	0.28909	6.28235	3.335e-10	3.8203e-07	MT2B	ERVL	LTR	chr1	106704741	106705199
13.2992	2.24315	0.68135	3.29221	0.000994037	0.0473736	AT_rich	Low_complexity	Low_complexity	chr1	106705519	106705548
3.5687	-5.38533	1.53452	-3.50946	0.000449011	0.0275391	Lx3A	L1	LINE	chr1	110002559	110003183
9.42219	-2.368	0.719336	-3.29192	0.000995052	0.0474044	L1Md_F2	L1	LINE	chr1	115723736	115724803
43.5376	1.15405	0.313984	3.67551	0.000237372	0.01754	L1MB4	L1	LINE	chr1	118576501	118576969
4.74289	-5.83975	1.468	-3.97804	6.94843e-05	0.00718644	B4A	B4	SINE	chr1	123467836	123468109
52.7168	-1.05794	0.287711	-3.6771	0.000235899	0.0174532	RMER1A	Other	Other	chr1	123790918	123792328
112.609	-0.813797	0.220919	-3.6837	0.000229875	0.0171198	L1Md_A	L1	LINE	chr1	124085552	124090700
22.9852	-1.68354	0.456397	-3.68877	0.00022534	0.016855	ORR1D2	ERVL-MaLR	LTR	chr1	124238423	124238780
24.0459	-2.03307	0.450135	-4.51659	6.28432e-06	0.00117772	B4	B4	SINE	chr1	124309960	124310241
19.8147	-1.81094	0.476211	-3.80281	0.000143061	0.0121701	B4	B4	SINE	chr1	124386844	124387154
29.2966	-1.43357	0.387362	-3.70084	0.000214883	0.0162828	MER44D	TcMar-Tigger	DNA	chr1	124388898	124389400
19.7878	-1.92631	0.522475	-3.68689	0.000227012	0.0169577	MIRb	MIR	SINE	chr1	124409427	124409620
23.2358	-1.66293	0.454489	-3.6589	0.0002533	0.0183651	B4A	B4	SINE	chr1	124420476	124420759
23.2354	-1.63964	0.427709	-3.83355	0.000126308	0.0110861	B4A	B4	SINE	chr1	124461912	124462172
31.8576	-1.3099	0.384913	-3.40312	0.000666216	0.0362967	B3A	B2	SINE	chr1	124482597	124482817
47.9618	-1.31153	0.356354	-3.68041	0.000232856	0.0172854	Lx8	L1	LINE	chr1	124505980	124506561
93.0677	-0.976775	0.285561	-3.42054	0.000624962	0.034705	RMER13B	ERVK	LTR	chr1	124553177	124554081
13.4422	-2.29221	0.602382	-3.80525	0.000141662	0.0120829	RLTR34D_MM	ERVK	LTR	chr1	124578769	124578914
20.3383	-1.77153	0.521697	-3.3957	0.000684537	0.0369362	(TAGA)n	Simple_repeat	Simple_repeat	chr1	124589998	124590176
40.6316	-1.28351	0.363016	-3.5357	0.0004067	0.0256455	MTEa	ERVL-MaLR	LTR	chr1	124593820	124594158
42.2015	-1.1764	0.334885	-3.51285	0.000443324	0.0272937	MLTR11B	ERVK	LTR	chr1	124602973	124603422
38.6187	-1.33423	0.338929	-3.9366	8.26454e-05	0.00813718	RLTR10-int	ERVK	LTR	chr1	124643377	124644364
30.5413	-1.50472	0.387321	-3.88493	0.000102358	0.00949744	B4	B4	SINE	chr1	124651425	124651635
19.8786	-1.88906	0.462461	-4.0848	4.41147e-05	0.00516067	B4A	B4	SINE	chr1	124656878	124656944
58.7306	-1.38892	0.318808	-4.3566	1.32101e-05	0.00208319	MER68	ERVL	LTR	chr1	124659468	124659972
27.1729	-1.78822	0.46128	-3.87665	0.000105904	0.00973472	B4	B4	SINE	chr1	124670996	124671264
24.7979	-1.50502	0.449921	-3.34507	0.000822622	0.0418313	RMER15	ERVL	LTR	chr1	124723605	124723710
20.803	-1.6339	0.472467	-3.45824	0.000543725	0.0315336	L2	L2	LINE	chr1	124726301	124726421
27.9355	-1.44438	0.407526	-3.54427	0.000393704	0.0251013	B3A	B2	SINE	chr1	124732558	124732749
97.316	-0.942826	0.277254	-3.40058	0.000672425	0.0365267	MLTR25A	ERVK	LTR	chr1	124811047	124812012
10.3359	-2.47466	0.726607	-3.40577	0.000659775	0.0360238	AT_rich	Low_complexity	Low_complexity	chr1	124825485	124825507
61.9857	-1.0783	0.296019	-3.64266	0.000269836	0.0192088	L1_Mus4	L1	LINE	chr1	124827638	124828235
99.162	0.924698	0.240177	3.85008	0.000118082	0.0105458	RSINE1	B4	SINE	chr1	125396610	125396740
139.127	0.759422	0.21412	3.54672	0.000390065	0.0249677	PB1D7	Alu	SINE	chr1	125399420	125399529
86.5271	0.918179	0.238406	3.85132	0.000117481	0.0105026	B3A	B2	SINE	chr1	125399704	125399901
109.883	1.03888	0.293503	3.53958	0.000400762	0.0253906	B3	B2	SINE	chr1	125399922	125400130
68.8977	0.950955	0.288736	3.29351	0.000989465	0.0472391	Lx7	L1	LINE	chr1	125401179	125401253
101.637	0.837507	0.236077	3.5476	0.000388755	0.024905	B1F2	Alu	SINE	chr1	125402143	125402252
97.9546	0.909603	0.244217	3.72457	0.000195647	0.0152506	ORR1A2	ERVL-MaLR	LTR	chr1	125404384	125404709
71.3436	0.891983	0.251751	3.54312	0.000395423	0.0251715	B4A	B4	SINE	chr1	125406304	125406530
53.6354	1.23444	0.363159	3.39917	0.000675903	0.0366349	MER119	hAT-Charlie	DNA	chr1	125411987	125412117
164.842	0.743319	0.215862	3.44349	0.000574251	0.0327905	ORR1B1	ERVL-MaLR	LTR	chr1	125412555	125412896
25.735	1.31708	0.399384	3.29778	0.000974529	0.0467979	B1_Mur4	Alu	SINE	chr1	125425084	125425154
156.354	0.822605	0.235413	3.4943	0.000475302	0.0286931	RLTR12B	ERVK	LTR	chr1	125425725	125426221
66.2576	1.1942	0.300799	3.97009	7.18454e-05	0.00735916	ORR1C2	ERVL-MaLR	LTR	chr1	125426778	125426931
125.825	0.805361	0.227367	3.54212	0.000396923	0.0252327	MTB_Mm	ERVL-MaLR	LTR	chr1	125427001	125427442
43.5311	1.3391	0.341765	3.91819	8.92156e-05	0.00859267	B1F	Alu	SINE	chr1	125429976	125430089
100.344	0.844425	0.22841	3.69697	0.000218185	0.0164653	MTD	ERVL-MaLR	LTR	chr1	127216926	127217293
62.2799	1.13706	0.279629	4.06631	4.77637e-05	0.00548136	B4A	B4	SINE	chr1	127218911	127219204
45.6688	1.18436	0.303233	3.90576	9.39292e-05	0.0089165	ID_B1	B4	SINE	chr1	127220664	127220873
137.12	0.82098	0.239041	3.43448	0.000593699	0.0335312	ID_B1	B4	SINE	chr1	127249949	127250163
233.214	0.638604	0.171749	3.71824	0.000200612	0.0155215	RLTR28	ERVL	LTR	chr1	127250229	127250771
111	0.941961	0.233297	4.03761	5.39992e-05	0.00601154	B4	B4	SINE	chr1	127256605	127256901
123.571	0.817404	0.221878	3.68402	0.000229586	0.0171091	RLTR28	ERVL	LTR	chr1	127261090	127261608
452.886	0.675679	0.164909	4.09728	4.18034e-05	0.00495702	L1MD1	L1	LINE	chr1	127264406	127265870
75.5556	0.910878	0.263455	3.45744	0.000545341	0.0316117	B4	B4	SINE	chr1	127267448	127267743
63.4918	1.11939	0.282105	3.968	7.24789e-05	0.00740927	B4	B4	SINE	chr1	127276853	127277078
63.7505	1.19041	0.284433	4.18521	2.84901e-05	0.00372436	MTA_Mm	ERVL-MaLR	LTR	chr1	127281499	127281878
67.4967	0.960638	0.260278	3.69081	0.000223544	0.0167588	HAL1	L1	LINE	chr1	127342748	127342929
4.25818	5.48132	1.49224	3.67322	0.000239516	0.0176526	MER3	hAT-Charlie	DNA	chr1	128084410	128084577
22.6632	1.72729	0.472332	3.65694	0.000255242	0.0184588	B1F	Alu	SINE	chr1	128102202	128102328
24.4641	1.37242	0.412677	3.32566	0.000882105	0.0437752	B3	B2	SINE	chr1	128109946	128110156
8.45531	3.87521	1.09329	3.54455	0.000393277	0.0250796	PB1D11	Alu	SINE	chr1	128332573	128332664
15.8907	2.54496	0.648362	3.92522	8.66522e-05	0.0084176	PB1D10	Alu	SINE	chr1	128332847	128332956
11.5527	3.19138	0.802731	3.97565	7.01873e-05	0.00723452	ID_B1	B4	SINE	chr1	128337235	128337372
14.1356	2.78254	0.691715	4.02267	5.75416e-05	0.00629668	B1F1	Alu	SINE	chr1	128339125	128339218
11.5998	3.33406	0.788938	4.22601	2.37872e-05	0.00325202	MIR	MIR	SINE	chr1	128340745	128340869
21.7227	3.14441	0.619213	5.07808	3.81264e-07	0.000130243	L1Md_F2	L1	LINE	chr1	128341479	128342144
3.99404	5.38635	1.53138	3.51731	0.000435951	0.0269495	B1_Mur4	Alu	SINE	chr1	128344780	128344924
12.7369	2.97084	0.732778	4.05421	5.03031e-05	0.00569369	RSINE1	B4	SINE	chr1	128346052	128346215
27.2153	3.47351	0.543294	6.39343	1.6221e-10	2.07592e-07	B4	B4	SINE	chr1	128346888	128347191
15.5896	4.2548	1.21027	3.51559	0.000438777	0.0270778	B3	B2	SINE	chr1	128348076	128348271
16.0854	2.29235	0.589157	3.8909	9.98735e-05	0.009318	B4	B4	SINE	chr1	128349579	128349825
6.34636	4.23352	1.27495	3.32054	0.000898429	0.044327	MTD	ERVL-MaLR	LTR	chr1	128350525	128350751
23.4037	2.34337	0.552531	4.24116	2.22372e-05	0.00309292	B3A	B2	SINE	chr1	128351818	128352022
16.8303	2.36685	0.596785	3.966	7.30875e-05	0.00745948	B1_Mur1	Alu	SINE	chr1	128352815	128352957
32.6376	2.75182	0.838444	3.28206	0.00103052	0.0485293	B4A	B4	SINE	chr1	128353938	128354227
19.8166	4.09582	1.05031	3.89962	9.63446e-05	0.00906939	B1_Mur2	Alu	SINE	chr1	128354479	128354618
10.2651	3.38389	0.944915	3.58116	0.000342075	0.0227201	B3A	B2	SINE	chr1	128355956	128356079
11.9843	2.3771	0.697971	3.40573	0.000659863	0.036026	ID	ID	SINE	chr1	128356857	128356926
6.91132	5.16831	1.38324	3.73637	0.000186694	0.0147444	PB1D10	Alu	SINE	chr1	128357272	128357380
14.1104	2.06184	0.620172	3.32463	0.000885372	0.0439024	URR1A	hAT-Charlie	DNA	chr1	128358002	128358179
204.304	-0.648484	0.188047	-3.44852	0.000563677	0.0323346	MTEa	ERVL-MaLR	LTR	chr1	131448642	131448911
222.505	-0.88833	0.182083	-4.8787	1.06786e-06	0.000294957	B3	B2	SINE	chr1	131470784	131470964
232.729	-0.573748	0.169429	-3.38636	0.000708275	0.0378088	B2_Mm2	B2	SINE	chr1	131474631	131474804
1358.39	-0.508844	0.132364	-3.84429	0.000120902	0.0107424	Lx	L1	LINE	chr1	131476406	131477663
281.688	-0.63006	0.181529	-3.47086	0.0005188	0.03049	MIR3	MIR	SINE	chr1	131477973	131478073
151.126	-0.770711	0.233623	-3.29895	0.000970466	0.0466523	Lx8b	L1	LINE	chr1	131486734	131486784
323.469	-0.546899	0.159799	-3.42242	0.000620657	0.0345375	B2_Mm2	B2	SINE	chr1	131488723	131488913
349.604	-0.520025	0.155903	-3.33557	0.000851252	0.0428157	B3	B2	SINE	chr1	131508386	131508555
205.843	-0.661292	0.1823	-3.62748	0.000286197	0.0199923	(CA)n	Simple_repeat	Simple_repeat	chr1	131514235	131514311
414.652	-0.574632	0.15615	-3.67999	0.000233242	0.0173031	L2c	L2	LINE	chr1	131515835	131515943
450.045	-0.639214	0.181325	-3.52524	0.000423102	0.0263767	MIRb	MIR	SINE	chr1	131517218	131517369
8.55967	2.98929	0.858676	3.48127	0.000499034	0.0296482	MIR	MIR	SINE	chr1	131638315	131638509
47.1275	1.57967	0.38408	4.11286	3.90793e-05	0.00470253	RLTR4_MM-int	ERV1	LTR	chr1	131643314	131650874
18.3404	2.51995	0.641051	3.93097	8.46038e-05	0.00828907	RMER1B	Other	Other	chr1	131694997	131695998
9.85366	2.56433	0.777687	3.29739	0.000975888	0.0468343	B2_Mm2	B2	SINE	chr1	131914908	131915088
42.4887	-1.20121	0.321178	-3.74	0.000184018	0.0146128	L1Md_F2	L1	LINE	chr1	132699199	132700699
409.016	0.561878	0.156043	3.60078	0.000317267	0.0215318	PB1D9	Alu	SINE	chr1	132991522	132991602
40.2158	-1.31287	0.336827	-3.89777	9.70845e-05	0.00912178	RMER12C	ERVK	LTR	chr1	134609174	134609377
13.6045	-2.28167	0.631931	-3.61064	0.000305445	0.0209678	MIRc	MIR	SINE	chr1	134611557	134611653
9.04457	5.59019	1.35457	4.12691	3.67668e-05	0.00449409	B1F	Alu	SINE	chr1	134962993	134963081
11.0712	3.51915	0.911352	3.86146	0.00011271	0.0101864	B3	B2	SINE	chr1	134963160	134963340
4.56989	5.59456	1.49506	3.74203	0.000182539	0.0145385	RSINE1	B4	SINE	chr1	134963514	134963625
11.4165	4.49206	1.00423	4.47315	7.7075e-06	0.0013825	MTC	ERVL-MaLR	LTR	chr1	134963662	134963861
4.62565	5.60963	1.49673	3.74792	0.000178309	0.0142804	B3	B2	SINE	chr1	134964149	134964302
13.7203	3.0394	0.708281	4.29123	1.77684e-05	0.00261621	ORR1B1	ERVL-MaLR	LTR	chr1	134965326	134965668
11.9453	5.03094	1.14941	4.37696	1.20347e-05	0.00194354	PB1	Alu	SINE	chr1	134966957	134967054
6.15361	4.99067	1.39983	3.56519	0.000363595	0.0237274	B3A	B2	SINE	chr1	134968717	134968911
3.7226	5.28344	1.58131	3.34118	0.000834242	0.0422525	L1MC5a	L1	LINE	chr1	134970127	134970214
6.75866	5.13323	1.3781	3.72486	0.000195425	0.0152422	Lx8	L1	LINE	chr1	134971043	134971168
4.4593	5.54985	1.52252	3.64517	0.000267218	0.0190761	B1_Mur4	Alu	SINE	chr1	134973475	134973617
98.9292	0.870343	0.230441	3.77686	0.000158817	0.013136	ID4	ID	SINE	chr1	135393863	135393937
18.4068	1.70343	0.504823	3.37431	0.000740017	0.0390001	L1M3	L1	LINE	chr1	135684224	135684763
5.07254	5.72986	1.48443	3.85997	0.000113402	0.0102382	RSINE1	B4	SINE	chr1	136474938	136475089
10.1854	6.75313	1.84106	3.66806	0.000244394	0.0179064	LTRIS_Mus	ERV1	LTR	chr1	136476922	136477524
19.5307	7.69354	1.75926	4.37318	1.22452e-05	0.00196914	Lx9	L1	LINE	chr1	136479943	136480826
3.85511	5.33446	1.5605	3.41843	0.000629846	0.0348597	B4	B4	SINE	chr1	136481286	136481422
4.75904	5.64155	1.46273	3.85687	0.000114849	0.0103409	Lx5c	L1	LINE	chr1	136492497	136493493
3.84052	5.33115	1.56228	3.41241	0.000643907	0.035406	ID_B1	B4	SINE	chr1	136496786	136496979
4.94733	5.6935	1.50948	3.77184	0.000162051	0.0133164	RSINE1	B4	SINE	chr1	136498609	136498761
4.33495	5.50424	1.50669	3.65319	0.000259004	0.0186416	B1_Mm	Alu	SINE	chr1	136501256	136501401
7.31994	6.26407	1.3712	4.5683	4.91689e-06	0.000973234	B3	B2	SINE	chr1	136502353	136502558
3.43653	5.18346	1.54665	3.35142	0.000803993	0.0412105	MIRb	MIR	SINE	chr1	136516591	136516780
3.96484	5.38819	1.53656	3.50667	0.000453756	0.0277445	MTE2a	ERVL-MaLR	LTR	chr1	136530421	136530797
381.615	0.631569	0.174868	3.61168	0.00030422	0.0209022	IMPB_01	Satellite	Satellite	chr1	138064219	138064294
83.5601	0.842511	0.241576	3.48756	0.000487453	0.0291729	RMER15	ERVL	LTR	chr1	138075893	138076123
49.1082	1.03521	0.308665	3.35383	0.000797022	0.0409494	Lx5	L1	LINE	chr1	138085018	138085364
61.897	1.14609	0.276864	4.13953	3.48021e-05	0.0043096	MLT1C	ERVL-MaLR	LTR	chr1	138085931	138086242
73.7385	0.924402	0.279123	3.31181	0.000926952	0.0452637	B3	B2	SINE	chr1	138090587	138090783
67.738	1.36689	0.260714	5.24289	1.58083e-07	6.42364e-05	MIR	MIR	SINE	chr1	138093673	138093795
5.62812	5.91302	1.40565	4.20662	2.59222e-05	0.00347198	(TA)n	Simple_repeat	Simple_repeat	chr1	138094773	138094867
91.3704	1.10903	0.231352	4.79371	1.63725e-06	0.000411967	MT2B1	ERVL	LTR	chr1	138096035	138096430
230.749	0.778743	0.18178	4.284	1.83565e-05	0.00268203	Lx3_Mus	L1	LINE	chr1	138096443	138097223
129.485	0.950843	0.205424	4.62868	3.68012e-06	0.000778067	MTE2b	ERVL-MaLR	LTR	chr1	138097346	138097751
150.977	0.889411	0.205618	4.32556	1.52148e-05	0.00231931	MTE2b-int	ERVL-MaLR	LTR	chr1	138097963	138098461
122.349	0.877096	0.215001	4.07949	4.51341e-05	0.0052503	MTEb	ERVL-MaLR	LTR	chr1	138098506	138098796
117.935	0.962087	0.237245	4.05525	5.00806e-05	0.00567499	Lx8b	L1	LINE	chr1	138100155	138100432
88.6309	0.986303	0.24665	3.99879	6.36674e-05	0.00677553	MT2A	ERVL	LTR	chr1	138105453	138105689
173.364	0.921165	0.211469	4.35603	1.32443e-05	0.00208612	PB1D11	Alu	SINE	chr1	138123450	138123534
33.1943	1.3564	0.398365	3.40492	0.000661831	0.0361103	Lx5	L1	LINE	chr1	138157433	138157605
33.1252	1.46154	0.375952	3.88757	0.000101254	0.00941256	AT_rich	Low_complexity	Low_complexity	chr1	138160960	138161005
192.152	0.802335	0.186993	4.29071	1.78102e-05	0.00262011	L3	CR1	LINE	chr1	138175157	138175246
122.885	0.784555	0.218984	3.5827	0.000340059	0.0226305	Lx8b	L1	LINE	chr1	139046191	139047133
4.39711	5.52902	1.47863	3.73929	0.000184543	0.0146465	B3	B2	SINE	chr1	139461054	139461250
13.7761	6.20819	1.26772	4.89713	9.72488e-07	0.000274888	MIRc	MIR	SINE	chr1	139461496	139461575
4.01413	5.40944	1.4794	3.6565	0.00025568	0.0184833	L1MA9	L1	LINE	chr1	139463532	139464005
4.84862	5.67969	1.43814	3.94932	7.83739e-05	0.00783211	Lx6	L1	LINE	chr1	139464880	139465305
14.001	7.21236	1.6997	4.24331	2.20242e-05	0.00306968	L1_Mur3	L1	LINE	chr1	139465313	139465743
11.3067	6.89027	1.33065	5.17815	2.24103e-07	8.53625e-05	Lx7	L1	LINE	chr1	139465905	139466438
8.54926	6.50366	1.32382	4.91279	8.97878e-07	0.000257922	Tigger17c	TcMar-Tigger	DNA	chr1	139472774	139473018
5.33579	5.8111	1.43806	4.04093	5.32393e-05	0.00595141	MT2A	ERVL	LTR	chr1	139474690	139474749
6.25292	5.03763	1.47237	3.42145	0.00062289	0.0346247	ERVB7_1-LTR_MM	ERVK	LTR	chr1	139476254	139476291
5.37044	5.83833	1.39919	4.17264	3.01087e-05	0.00388125	MTB	ERVL-MaLR	LTR	chr1	139483318	139483703
20.5311	3.86436	0.700501	5.51657	3.45686e-08	1.84885e-05	MTB-int	ERVL-MaLR	LTR	chr1	139483703	139484690
9.74659	6.68187	1.31825	5.06873	4.00473e-07	0.000135619	MTB	ERVL-MaLR	LTR	chr1	139484693	139485101
3.92459	5.35851	1.57455	3.40319	0.00066604	0.036294	MT-int	ERVL-MaLR	LTR	chr1	139485493	139485604
4.71698	5.63741	1.43585	3.92617	8.63091e-05	0.00839906	B1_Mur3	Alu	SINE	chr1	139488579	139488696
67.9165	1.11726	0.321187	3.47852	0.000504192	0.0298602	Lx6	L1	LINE	chr1	140015221	140015800
193.052	0.818251	0.195883	4.17724	2.95065e-05	0.00382733	L1_Mus3	L1	LINE	chr1	140019325	140020921
95.2917	0.869498	0.240586	3.61408	0.000301413	0.0207612	RMER20B	ERVK	LTR	chr1	140036682	140037262
94.5433	0.919128	0.241451	3.80669	0.00014084	0.0120335	RMER10A	ERVL	LTR	chr1	140037785	140038200
189.223	0.724734	0.219262	3.30534	0.000948606	0.0459811	MMERVK9C_I-int	ERVK	LTR	chr1	140041345	140042588
81.6465	0.905408	0.273611	3.30911	0.000935946	0.0455639	RMER20C_Mm	ERVK	LTR	chr1	140051633	140052163
259.933	0.975533	0.248463	3.92627	8.6272e-05	0.00839719	L1_Mur3	L1	LINE	chr1	140061120	140062322
376.253	0.629734	0.185089	3.40233	0.000668151	0.0363769	RMER16-int	ERVK	LTR	chr1	140066171	140068199
404.488	0.724132	0.183279	3.95099	7.78292e-05	0.00778875	Lx3_Mus	L1	LINE	chr1	140072070	140073834
87.46	1.03467	0.279836	3.6974	0.000217817	0.0164542	Lx2B	L1	LINE	chr1	140073830	140074195
12.4476	2.54263	0.724028	3.51179	0.000445103	0.0273672	Lx5c	L1	LINE	chr1	140077818	140077962
157.719	0.650891	0.191447	3.39985	0.000674228	0.0365705	L1MA4A	L1	LINE	chr1	140086833	140087062
27.1075	1.27969	0.386555	3.31051	0.000931267	0.0454107	MTEa	ERVL-MaLR	LTR	chr1	140103545	140103812
20.6556	1.61444	0.46033	3.50714	0.000452958	0.0277114	AT_rich	Low_complexity	Low_complexity	chr1	140136894	140136918
3.39958	-5.31475	1.574	-3.37659	0.000733914	0.0387789	B3	B2	SINE	chr1	140278982	140279151
3.8904	-5.46186	1.63082	-3.34915	0.000810607	0.041443	L1MC4a	L1	LINE	chr1	140489130	140489272
23.7576	-1.36242	0.408018	-3.33913	0.000840418	0.0424612	L1_Mus2	L1	LINE	chr1	146876530	146878749
21.9571	1.71499	0.466789	3.67402	0.000238767	0.017614	L1Md_F2	L1	LINE	chr1	149831479	149831652
20.0066	1.73273	0.521848	3.32037	0.00089897	0.0443467	A-rich	Low_complexity	Low_complexity	chr1	149831828	149831896
31.1596	1.25438	0.373842	3.35536	0.000792606	0.0407942	B3	B2	SINE	chr1	149832187	149832371
65.1155	1.22904	0.298109	4.1228	3.74291e-05	0.0045505	MTEa	ERVL-MaLR	LTR	chr1	149835497	149835794
26.5745	1.33383	0.39939	3.33967	0.000838792	0.0424119	MIRb	MIR	SINE	chr1	149836397	149836484
32.0663	1.33899	0.365509	3.66335	0.000248941	0.0181446	MIRb	MIR	SINE	chr1	149837655	149837774
59.9193	0.991544	0.275945	3.59327	0.000326555	0.0219806	ORR1D1	ERVL-MaLR	LTR	chr1	149837811	149838186
59.2864	1.10014	0.324824	3.38686	0.000706964	0.0377672	Lx8b	L1	LINE	chr1	149838283	149838638
46.461	1.54981	0.369133	4.19851	2.68681e-05	0.00356808	B3A	B2	SINE	chr1	149839128	149839317
26.4991	1.40189	0.405823	3.45444	0.000551444	0.0318512	MTD	ERVL-MaLR	LTR	chr1	149843981	149844270
11.447	2.58548	0.688457	3.75547	0.000173014	0.013953	B4A	B4	SINE	chr1	149844710	149844819
22.4427	1.65476	0.453929	3.64541	0.000266961	0.0190635	MTD	ERVL-MaLR	LTR	chr1	149850775	149850890
29.6816	1.85542	0.461835	4.0175	5.88186e-05	0.00640276	ORR1A2	ERVL-MaLR	LTR	chr1	149850890	149851219
54.4153	1.28209	0.35411	3.62058	0.000293941	0.0203753	URR1A	hAT-Charlie	DNA	chr1	149853341	149853528
18.6452	2.01941	0.594631	3.39608	0.000683596	0.0369017	AT_rich	Low_complexity	Low_complexity	chr1	149855513	149855536
45.0749	1.36361	0.397477	3.43066	0.000602117	0.0338475	LTR67B	ERVL	LTR	chr1	149857055	149857203
22.795	1.97083	0.448811	4.39122	1.12716e-05	0.00184457	L1MC3	L1	LINE	chr1	149859183	149859265
61.9435	1.21974	0.287342	4.24489	2.18698e-05	0.00305451	MER97b	hAT-Tip100	DNA	chr1	149862193	149862362
46.0354	1.25589	0.368687	3.40638	0.000658313	0.0359781	(CAAA)n	Simple_repeat	Simple_repeat	chr1	149862676	149862710
63.2492	1.19833	0.319858	3.74644	0.000179365	0.0143479	ID_B1	B4	SINE	chr1	149864207	149864304
61.0574	1.33578	0.316414	4.22163	2.42538e-05	0.00329658	B3	B2	SINE	chr1	149867844	149868044
27.6226	2.11449	0.517081	4.08928	4.32705e-05	0.0050886	(TTTC)n	Simple_repeat	Simple_repeat	chr1	149869042	149869118
18.0409	2.30862	0.580559	3.97655	6.99211e-05	0.00722152	B3A	B2	SINE	chr1	149871982	149872162
21.2756	2.40961	0.521574	4.61989	3.83941e-06	0.000803978	T-rich	Low_complexity	Low_complexity	chr1	149873211	149873257
11.463	2.53374	0.738353	3.43161	0.000600005	0.0337782	B1_Mur2	Alu	SINE	chr1	149874011	149874147
37.2324	1.71217	0.391949	4.36834	1.25193e-05	0.00199983	B1_Mus2	Alu	SINE	chr1	149879148	149879278
21.4813	1.63336	0.458023	3.5661	0.000362337	0.0236733	Lx5b	L1	LINE	chr1	149880364	149880623
19.5723	1.79245	0.491138	3.64959	0.000262663	0.0188284	MIRb	MIR	SINE	chr1	149881050	149881104
34.3324	1.96978	0.418854	4.70279	2.56628e-06	0.000588663	MLT2D	ERVL	LTR	chr1	149881728	149881986
12.174	2.11251	0.632881	3.33793	0.000844048	0.0425751	L1_Mus3	L1	LINE	chr1	149884316	149884484
34.2014	2.1374	0.40818	5.23642	1.63718e-07	6.60143e-05	B3	B2	SINE	chr1	149884657	149884869
27.4207	1.97124	0.43497	4.5319	5.84557e-06	0.00111535	L1MC1	L1	LINE	chr1	149885086	149885336
44.6578	1.69184	0.330957	5.11197	3.18821e-07	0.000113108	MLT2B2	ERVL	LTR	chr1	149885350	149885780
49.0988	1.16619	0.322422	3.61698	0.000298063	0.0205909	Lx8	L1	LINE	chr1	149887856	149888298
58.5563	1.0939	0.31067	3.52108	0.000429788	0.0266812	RMER1A	Other	Other	chr1	149888563	149889028
42.733	1.38992	0.348354	3.98995	6.60865e-05	0.00694775	RMER1A	Other	Other	chr1	149889059	149889417
101.487	1.66565	0.308075	5.40661	6.42272e-08	3.09903e-05	MTC	ERVL-MaLR	LTR	chr1	149893019	149893434
38.8001	2.02028	0.373872	5.40368	6.52886e-08	3.1344e-05	BC1_Mm	scRNA	scRNA	chr1	149893694	149893790
16.2505	1.81741	0.522111	3.48089	0.000499749	0.0296757	URR1B	hAT-Charlie	DNA	chr1	149894571	149894698
26.3701	1.38726	0.423851	3.27299	0.00106415	0.0495925	(CAA)n	Simple_repeat	Simple_repeat	chr1	149895922	149895954
55.3712	1.18648	0.289203	4.10258	4.08565e-05	0.00486764	L1ME2z	L1	LINE	chr1	149896782	149897002
25.6114	2.06497	0.464405	4.44649	8.72847e-06	0.00151369	RSINE1	B4	SINE	chr1	149897167	149897346
40.4689	2.12024	0.383131	5.53398	3.13041e-08	1.71138e-05	ID4_	ID	SINE	chr1	149900864	149900939
36.7546	2.46318	0.423771	5.81252	6.15401e-09	4.43237e-06	L2c	L2	LINE	chr1	149903179	149903341
11.5508	2.43498	0.739161	3.29424	0.000986873	0.047177	AT_rich	Low_complexity	Low_complexity	chr1	149906133	149906154
27.9726	1.35283	0.40322	3.35508	0.000793431	0.0408175	B1_Mus1	Alu	SINE	chr1	149907257	149907407
30.812	1.80426	0.451092	3.99977	6.34045e-05	0.00675522	L1Md_F3	L1	LINE	chr1	149908658	149908894
45.1159	1.56573	0.348154	4.49724	6.88412e-06	0.00126707	B4A	B4	SINE	chr1	149909680	149909937
59.0806	1.79005	0.329807	5.42758	5.7124e-08	2.80247e-05	ID_B1	B4	SINE	chr1	149910765	149911010
37.639	1.84721	0.369161	5.00381	5.62078e-07	0.000177694	ID_B1	B4	SINE	chr1	149911531	149911660
15.3928	2.16356	0.575597	3.7588	0.000170729	0.0138211	(CA)n	Simple_repeat	Simple_repeat	chr1	149912468	149912511
80.3302	1.59986	0.26148	6.11849	9.44647e-10	9.28024e-07	L1Md_F2	L1	LINE	chr1	149913878	149914522
40.4907	1.23963	0.339132	3.6553	0.000256886	0.0185419	MTD	ERVL-MaLR	LTR	chr1	149914844	149915070
69.1685	1.42345	0.336058	4.23574	2.278e-05	0.00314782	B4A	B4	SINE	chr1	149915534	149915827
51.878	1.42079	0.364633	3.8965	9.75933e-05	0.00915581	PB1D10	Alu	SINE	chr1	149916907	149917009
13.0074	2.56412	0.685859	3.73855	0.000185087	0.0146703	(TGG)n	Simple_repeat	Simple_repeat	chr1	149918590	149918637
42.0942	1.81773	0.363124	5.00581	5.5629e-07	0.000176177	B3A	B2	SINE	chr1	149918850	149919004
84.7033	1.73643	0.268995	6.45524	1.08049e-10	1.47588e-07	MER21B	ERVL	LTR	chr1	149920970	149921354
47.6448	1.90669	0.349269	5.45908	4.78621e-08	2.4151e-05	L1MC	L1	LINE	chr1	149925241	149926011
5.65014	5.88701	1.43697	4.09681	4.18874e-05	0.00496332	B1_Mus1	Alu	SINE	chr1	149926011	149926155
38.9763	1.46869	0.372684	3.94084	8.11972e-05	0.00802833	L1MC	L1	LINE	chr1	149926483	149927002
35.4263	1.64956	0.41621	3.96329	7.39251e-05	0.00751876	RMER15	ERVL	LTR	chr1	149930752	149931078
15.2767	1.80794	0.552383	3.27299	0.00106416	0.0495925	RMER15	ERVL	LTR	chr1	149931078	149931181
32.706	1.53875	0.431118	3.5692	0.000358074	0.0234536	MLT2B2	ERVL	LTR	chr1	149931872	149932023
29.8244	1.88109	0.422627	4.45095	8.54903e-06	0.00149092	MTE2a	ERVL-MaLR	LTR	chr1	149932190	149932399
10.512	2.85857	0.825742	3.46182	0.00053654	0.0312194	MLT2B2	ERVL	LTR	chr1	149932399	149932513
133.627	1.69475	0.282217	6.00515	1.91153e-09	1.68343e-06	L1Md_F2	L1	LINE	chr1	149933932	149935871
23.1119	1.65274	0.475837	3.47332	0.000514062	0.0302807	Lx7	L1	LINE	chr1	149938249	149938488
36.4554	1.69424	0.458	3.69923	0.000216258	0.0163627	L2a	L2	LINE	chr1	149939967	149940214
40.5582	1.15023	0.349187	3.29403	0.000987621	0.047192	L1M4a2	L1	LINE	chr1	149942059	149942292
38.0029	2.07307	0.413727	5.01071	5.42294e-07	0.000172605	Lx8	L1	LINE	chr1	149944363	149944845
24.4767	2.00933	0.530853	3.78509	0.000153652	0.0128288	L1MEf	L1	LINE	chr1	149946826	149946913
35.689	1.57788	0.381797	4.13278	3.584e-05	0.00440379	Charlie4a	hAT-Charlie	DNA	chr1	149951595	149951740
30.2109	1.74434	0.410373	4.25063	2.13172e-05	0.00299745	PB1	Alu	SINE	chr1	149954807	149954905
40.4166	1.30233	0.336967	3.86487	0.000111147	0.0100889	Charlie1a	hAT-Charlie	DNA	chr1	149957877	149957997
24.8567	2.19032	0.509402	4.29979	1.70961e-05	0.00254357	B1_Mus2	Alu	SINE	chr1	149960238	149960376
54.7274	1.08549	0.292613	3.70965	0.000207543	0.0158898	Lx4A	L1	LINE	chr1	151572748	151573302
32.5291	1.51416	0.380881	3.9754	7.02605e-05	0.00723796	URR1A	hAT-Charlie	DNA	chr1	151575749	151575955
18.6043	2.81713	0.573203	4.91471	8.89125e-07	0.000256	RSINE1	B4	SINE	chr1	151576047	151576164
20.6497	1.78284	0.507144	3.51546	0.000438996	0.0270877	B3A	B2	SINE	chr1	151577059	151577210
52.1122	1.50082	0.330559	4.54026	5.61842e-06	0.00108126	RMER15	ERVL	LTR	chr1	151577722	151578197
84.2131	1.33066	0.273101	4.8724	1.10252e-06	0.000302724	MLT1J	ERVL-MaLR	LTR	chr1	151578569	151579041
17.133	1.89054	0.538427	3.51123	0.000446031	0.0274099	MLT1H2	ERVL-MaLR	LTR	chr1	151580935	151581163
49.9529	1.1843	0.352442	3.36026	0.000778682	0.0402877	HAL1M8	L1	LINE	chr1	151581557	151581860
27.7746	1.55138	0.404168	3.83846	0.000123808	0.0109198	ORR1B1	ERVL-MaLR	LTR	chr1	151581941	151582274
28.2383	1.29156	0.394957	3.27014	0.00107495	0.0499264	MIRb	MIR	SINE	chr1	151584353	151584399
29.0906	1.97768	0.431899	4.57904	4.67114e-06	0.000937686	MTD	ERVL-MaLR	LTR	chr1	151584650	151585057
32.6863	1.33178	0.371311	3.58671	0.000334875	0.0223783	B4A	B4	SINE	chr1	151585057	151585303
26.6516	1.68792	0.469896	3.59212	0.000327995	0.022044	ID_B1	B4	SINE	chr1	151586339	151586468
26.69	1.8842	0.444454	4.23936	2.24156e-05	0.00311168	B3	B2	SINE	chr1	151588225	151588441
12.7887	2.42544	0.637539	3.80438	0.000142162	0.0121145	B1_Mus2	Alu	SINE	chr1	151590009	151590140
41.8002	1.98562	0.345543	5.74638	9.11739e-09	6.11984e-06	Lx6	L1	LINE	chr1	151591185	151591503
43.08	1.36487	0.361636	3.77414	0.000160559	0.0132311	MLT1A1	ERVL-MaLR	LTR	chr1	151595490	151595929
35.7117	2.07383	0.390886	5.30546	1.12389e-07	4.87329e-05	L3	CR1	LINE	chr1	151598011	151598343
42.821	1.37792	0.394633	3.49165	0.000480045	0.0288845	ORR1B1	ERVL-MaLR	LTR	chr1	151598464	151598812
98.6677	0.966785	0.24091	4.01305	5.99399e-05	0.00648524	RLTR13D3A1	ERVK	LTR	chr1	151602010	151602957
17.2965	2.21148	0.575309	3.844	0.000121047	0.0107502	(GGAGA)n	Simple_repeat	Simple_repeat	chr1	151605235	151605263
35.0957	1.59628	0.446384	3.57601	0.000348873	0.0230248	Lx7	L1	LINE	chr1	151609448	151609784
18.9891	2.28058	0.53487	4.26381	2.00971e-05	0.00286718	L1_Mus1	L1	LINE	chr1	151612040	151612331
24.1551	1.59459	0.478798	3.3304	0.000867226	0.0433397	L1MD	L1	LINE	chr1	151625444	151625684
20.0699	1.50908	0.45924	3.28604	0.00101606	0.0480678	Lx8	L1	LINE	chr1	151659128	151659430
27.5556	1.57213	0.43616	3.60447	0.000312788	0.0213112	RMER5	ERV1	LTR	chr1	151660661	151660953
31.8736	1.94759	0.392474	4.96235	6.96456e-07	0.000211198	MTD	ERVL-MaLR	LTR	chr1	151666522	151666889
25.4795	1.57799	0.451207	3.49727	0.000470055	0.0284717	L1M5	L1	LINE	chr1	151668119	151668471
50.7026	1.55091	0.317579	4.88353	1.04204e-06	0.000289483	RLTR25B	ERVK	LTR	chr1	151675860	151676763
10.7387	2.66408	0.712834	3.7373	0.000186006	0.0147183	(TG)n	Simple_repeat	Simple_repeat	chr1	151690630	151690657
18.8004	2.66202	0.543824	4.895	9.83059e-07	0.00027699	L1Md_F2	L1	LINE	chr1	152056396	152056909
9.90319	2.42069	0.723225	3.34707	0.000816704	0.0416275	L2b	L2	LINE	chr1	152082495	152082599
20.1302	-1.51103	0.454306	-3.32601	0.00088098	0.0437423	RLTR17B_Mm	ERVK	LTR	chr1	152608448	152608519
7.84059	3.4794	1.01414	3.43088	0.00060162	0.0338318	B1F2	Alu	SINE	chr1	153441166	153441311
28.6552	1.42916	0.410643	3.4803	0.000500861	0.0297247	RMER19B	ERVK	LTR	chr1	153441713	153442477
78.0823	-1.10983	0.264864	-4.19019	2.78727e-05	0.00366666	MTD	ERVL-MaLR	LTR	chr1	153749930	153750199
31.7629	-1.82654	0.379299	-4.81557	1.4678e-06	0.000376867	ORR1A1	ERVL-MaLR	LTR	chr1	153751096	153751441
57.4345	-1.52128	0.305332	-4.98238	6.28083e-07	0.000194428	ORR1A2	ERVL-MaLR	LTR	chr1	153751441	153751746
197.02	-0.862073	0.237073	-3.63632	0.000276561	0.0195369	B3	B2	SINE	chr1	153904355	153904498
464.134	-0.728373	0.206558	-3.52623	0.00042152	0.0263007	RSINE1	B4	SINE	chr1	153905021	153905190
366.668	-0.721637	0.20435	-3.53138	0.000413404	0.0259634	B1_Mus2	Alu	SINE	chr1	153905658	153905804
5.75674	-5.0711	1.38955	-3.64944	0.00026281	0.0188331	B3	B2	SINE	chr1	153986083	153986285
11.8728	-2.21164	0.655447	-3.37425	0.000740172	0.039006	MT2C_Mm	ERVL	LTR	chr1	154512261	154512731
14.5719	-2.28482	0.636493	-3.5897	0.000331061	0.0221868	MLT1C	ERVL-MaLR	LTR	chr1	154559622	154560081
155.213	0.624093	0.18951	3.29318	0.000990597	0.047277	RSINE1	B4	SINE	chr1	156012929	156013092
136.64	0.793025	0.236693	3.35043	0.000806853	0.0413006	B1_Mur1	Alu	SINE	chr1	156021188	156021332
39.5203	1.21974	0.336114	3.62895	0.000284577	0.0199236	B1_Mm	Alu	SINE	chr1	156029758	156029892
56.7198	1.12725	0.301422	3.73977	0.00018419	0.0146252	B3	B2	SINE	chr1	156038433	156038602
90.6692	0.928789	0.280482	3.31141	0.000928285	0.0453086	B1_Mm	Alu	SINE	chr1	156042202	156042341
186.902	0.736215	0.196705	3.74274	0.000182028	0.0145101	L1MC4a	L1	LINE	chr1	156044399	156044823
57.6698	1.03804	0.293228	3.54002	0.000400094	0.0253683	B1_Mus2	Alu	SINE	chr1	156049141	156049278
41.168	1.27377	0.375197	3.39493	0.00068647	0.037	PB1D10	Alu	SINE	chr1	156067960	156068064
55.6468	-1.01091	0.291023	-3.47365	0.000513434	0.0302525	B3	B2	SINE	chr1	156626201	156626363
56.07	1.61849	0.330958	4.8903	1.00681e-06	0.000281825	B1_Mm	Alu	SINE	chr1	156657279	156657393
26.6719	1.86102	0.440627	4.22357	2.40459e-05	0.00327831	(CA)n	Simple_repeat	Simple_repeat	chr1	156659629	156659656
77.0436	1.7276	0.303742	5.68771	1.28758e-08	8.12641e-06	ERVB7_1-LTR_MM	ERVK	LTR	chr1	156660609	156660939
23.4203	1.63028	0.474631	3.43483	0.00059292	0.0335054	L1MDa	L1	LINE	chr1	156662084	156662296
48.1191	1.31259	0.323287	4.06015	4.9042e-05	0.00559255	B1_Mur4	Alu	SINE	chr1	156662301	156662446
29.4725	1.69854	0.434149	3.91233	9.14094e-05	0.00874643	Lx8b	L1	LINE	chr1	156662518	156662646
77.9742	1.662	0.291396	5.70358	1.17316e-08	7.50368e-06	Lx8b	L1	LINE	chr1	156662791	156663253
101.582	1.80428	0.497987	3.62315	0.000291042	0.0202511	RMER20C_Mm	ERVK	LTR	chr1	156663315	156663643
20.5987	2.41202	0.554695	4.34837	1.37154e-05	0.0021381	B1_Mus1	Alu	SINE	chr1	156663684	156663835
77.7449	1.24417	0.311483	3.99436	6.48689e-05	0.00686132	RLTR20B5_MM	ERVK	LTR	chr1	156663972	156664501
335.624	1.4922	0.220168	6.77752	1.22253e-11	2.20299e-08	Lx8b	L1	LINE	chr1	156664501	156665803
104.83	1.3625	0.312057	4.36618	1.26437e-05	0.00201626	Lx8b	L1	LINE	chr1	156665809	156666270
19.6746	2.10428	0.52919	3.97642	6.99597e-05	0.00722285	(TG)n	Simple_repeat	Simple_repeat	chr1	156667380	156667455
10.8599	2.86511	0.766405	3.73838	0.000185212	0.0146755	B1_Mur4	Alu	SINE	chr1	156667989	156668151
40.7219	2.0002	0.393829	5.07885	3.79724e-07	0.000130085	PB1D10	Alu	SINE	chr1	156668612	156668719
58.5906	2.06996	0.325097	6.3672	1.92513e-10	2.38297e-07	RLTR9A3	ERVK	LTR	chr1	156668806	156669113
30.931	1.62946	0.39754	4.09885	4.15212e-05	0.00492991	RLTR12D	ERVK	LTR	chr1	156669819	156669895
11.9853	3.80989	0.853346	4.46465	8.02001e-06	0.00142266	RLTR21	ERVK	LTR	chr1	156670152	156670226
128.116	1.66092	0.279709	5.93803	2.88468e-09	2.38996e-06	RMER12	ERVK	LTR	chr1	156670350	156671071
17.0298	1.87378	0.56301	3.32815	0.000874236	0.0435591	PB1D10	Alu	SINE	chr1	156671131	156671230
45.268	1.56827	0.390254	4.0186	5.85456e-05	0.00637898	B3A	B2	SINE	chr1	156671742	156671958
85.5167	1.87583	0.326591	5.74367	9.26442e-09	6.20093e-06	RMER17C	ERVK	LTR	chr1	156672771	156673150
7.70773	-2.96768	0.86469	-3.43208	0.00059898	0.033738	L1Md_F3	L1	LINE	chr1	158271049	158271727
50.4829	-1.17244	0.357478	-3.27975	0.00103898	0.0487965	L1Md_T	L1	LINE	chr1	158582552	158588731
3.52909	-5.38885	1.53128	-3.51917	0.000432896	0.0268173	MLT1D	ERVL-MaLR	LTR	chr1	158590425	158590612
9.83249	-2.86608	0.747992	-3.8317	0.000127261	0.0111436	(TTG)n	Simple_repeat	Simple_repeat	chr1	159583081	159583146
15.1247	-1.98057	0.568911	-3.48133	0.000498923	0.0296482	Lx7	L1	LINE	chr1	160437751	160438835
14.2179	1.98157	0.587526	3.37273	0.00074426	0.0391356	B2_Mm1t	B2	SINE	chr1	161038982	161039028
13.4861	2.13207	0.642624	3.31776	0.000907419	0.0446296	RLTR14	ERV1	LTR	chr1	161039075	161039155
51.0739	1.55269	0.364017	4.26542	1.99524e-05	0.00285436	RMER6B	ERVK	LTR	chr1	161074940	161075373
21.7459	1.90181	0.514724	3.69482	0.000220046	0.0165615	B3	B2	SINE	chr1	161075655	161075792
28.7385	2.11825	0.429869	4.92766	8.32206e-07	0.000243194	ORR1A3	ERVL-MaLR	LTR	chr1	161077214	161077529
31.5518	1.96587	0.417771	4.70561	2.53109e-06	0.000582194	MTD	ERVL-MaLR	LTR	chr1	161079671	161080033
22.4853	1.82459	0.444729	4.10271	4.08345e-05	0.00486563	B1_Mur3	Alu	SINE	chr1	161866669	161866817
24.1206	1.66461	0.495553	3.3591	0.000781977	0.0404114	MER44D	TcMar-Tigger	DNA	chr1	163973546	163973955
18.0946	2.13972	0.553618	3.86497	0.000111103	0.0100863	MIR	MIR	SINE	chr1	163975340	163975451
11.7822	2.67074	0.699108	3.82021	0.000133336	0.0115546	RSINE1	B4	SINE	chr1	163975512	163975653
11.8557	3.00191	0.795967	3.7714	0.000162335	0.0133344	PB1D7	Alu	SINE	chr1	164259033	164259152
35.0433	-1.27819	0.362787	-3.52327	0.000426265	0.0265169	MMETn-int	ERVK	LTR	chr1	165172176	165173862
15.7163	-1.95049	0.570353	-3.41979	0.000626699	0.0347602	MTC	ERVL-MaLR	LTR	chr1	165646939	165647106
75.2006	-1.20007	0.26029	-4.61052	4.01671e-06	0.000832145	MTD	ERVL-MaLR	LTR	chr1	165647164	165647534
90.5931	-0.795027	0.240127	-3.31086	0.000930084	0.0453704	PB1D10	Alu	SINE	chr1	165649166	165649280
63.0905	-1.07094	0.278281	-3.84842	0.000118884	0.0106043	(CTG)n	Simple_repeat	Simple_repeat	chr1	165650098	165650125
83.31	-0.945234	0.2644	-3.57501	0.00035021	0.0230805	MIR	MIR	SINE	chr1	165650299	165650506
44.9074	-1.4634	0.328408	-4.45604	8.34887e-06	0.00146389	L2b	L2	LINE	chr1	165654584	165654654
79.3628	-1.10515	0.248101	-4.45443	8.4117e-06	0.00147163	B1_Mur1	Alu	SINE	chr1	165657931	165658052
119.462	-0.905974	0.233753	-3.87577	0.000106288	0.00976079	ID_B1	B4	SINE	chr1	165658569	165658777
87.5917	-0.970954	0.262516	-3.69865	0.000216749	0.0163937	B2_Mm2	B2	SINE	chr1	165665211	165665393
104.751	-0.781413	0.236724	-3.30095	0.000963584	0.0464342	AT_rich	Low_complexity	Low_complexity	chr1	165683262	165683286
95.5629	-0.774639	0.226595	-3.4186	0.000629432	0.0348568	B1_Mur3	Alu	SINE	chr1	165683790	165683940
19.1684	-1.81006	0.495652	-3.65187	0.000260343	0.0187064	MLT1J	ERVL-MaLR	LTR	chr1	168258043	168258295
15.9532	-2.31095	0.563099	-4.10399	4.06079e-05	0.00484541	B3	B2	SINE	chr1	168264125	168264327
50.3922	-1.0807	0.306972	-3.52051	0.000430725	0.0267269	MTB	ERVL-MaLR	LTR	chr1	168311686	168312078
32.7268	-1.24188	0.354184	-3.50633	0.000454337	0.0277693	B3	B2	SINE	chr1	168334434	168334640
41.0232	-1.09211	0.331358	-3.29586	0.000981193	0.0470047	MamSINE1	tRNA	SINE	chr1	168377780	168377942
46.3061	-1.31051	0.373447	-3.50923	0.000449403	0.0275539	MIR	MIR	SINE	chr1	168381993	168382211
21.1023	-1.63227	0.46327	-3.52337	0.000426101	0.0265099	AT_rich	Low_complexity	Low_complexity	chr1	168383596	168383620
19.1677	-1.61898	0.48181	-3.36021	0.000778827	0.040293	(TAA)n	Simple_repeat	Simple_repeat	chr1	168395208	168395243
28.3765	-1.51984	0.419787	-3.62049	0.000294042	0.0203798	MIRc	MIR	SINE	chr1	168395730	168395860
43.5418	-1.20268	0.353984	-3.39757	0.000679876	0.0367864	B3	B2	SINE	chr1	168401329	168401539
44.1976	-1.14093	0.312559	-3.65029	0.00026194	0.0187909	MIRb	MIR	SINE	chr1	168403434	168403515
7.16266	-3.11568	0.919329	-3.38908	0.000701276	0.0375269	C-rich	Low_complexity	Low_complexity	chr1	168406574	168406610
33.1454	-1.42791	0.400587	-3.56454	0.000364497	0.0237746	MIR3	MIR	SINE	chr1	168421560	168421618
53.2906	-1.18346	0.289775	-4.08408	4.42525e-05	0.00517227	MIR	MIR	SINE	chr1	168421775	168421917
5.31566	5.79981	1.45146	3.99586	6.44602e-05	0.00682733	L1_Mus1	L1	LINE	chr1	169497557	169498108
5.42717	5.8285	1.48434	3.92666	8.61326e-05	0.00838711	L1_Rod	L1	LINE	chr1	169500503	169500856
13.1099	7.11638	1.68553	4.22204	2.42099e-05	0.00329205	L1_Mur3	L1	LINE	chr1	169501096	169501850
6.26337	5.02528	1.46745	3.42449	0.000615954	0.0343554	L3b	CR1	LINE	chr1	169502959	169503097
4.99665	5.70676	1.52746	3.73612	0.000186883	0.014754	(CA)n	Simple_repeat	Simple_repeat	chr1	169508159	169508191
4.34865	5.51457	1.47513	3.73837	0.000185214	0.0146755	MTD	ERVL-MaLR	LTR	chr1	169508630	169508953
11.8496	5.12087	1.18281	4.3294	1.49516e-05	0.00228962	MER119	hAT-Charlie	DNA	chr1	169512902	169513162
4.36237	5.51879	1.47341	3.7456	0.000179961	0.0143833	(GGAA)n	Simple_repeat	Simple_repeat	chr1	169513806	169513849
8.44506	6.48436	1.32378	4.89836	9.66413e-07	0.000273666	B4A	B4	SINE	chr1	169515119	169515390
14.7847	4.36503	0.887447	4.91864	8.71485e-07	0.000251963	L1MC1	L1	LINE	chr1	169519796	169520481
5.12008	5.75333	1.437	4.0037	6.23586e-05	0.00667034	L3	CR1	LINE	chr1	169526652	169527001
4.56992	5.59036	1.56886	3.56332	0.000366188	0.0238368	B4	B4	SINE	chr1	169528229	169528412
3.33234	5.13531	1.56242	3.28676	0.00101346	0.047984	B1_Mus2	Alu	SINE	chr1	169528931	169529080
381.268	7.27376	0.752513	9.66595	4.20685e-22	8.56948e-18	MuLV-int	ERV1	LTR	chr1	170942047	170949650
45.7441	1.627	0.356526	4.56347	5.03138e-06	0.00099129	LTR108a_Mam	ERVL	LTR	chr1	170958941	170959046
97.2809	1.2162	0.307575	3.95417	7.68022e-05	0.00771839	ID_B1	B4	SINE	chr1	170959862	170959980
168.772	0.86509	0.211191	4.09625	4.19896e-05	0.00497417	RMER15	ERVL	LTR	chr1	170960272	170960454
54.897	1.70108	0.334956	5.07852	3.80385e-07	0.000130085	B2_Mm2	B2	SINE	chr1	170961761	170961936
61.8596	1.31326	0.337708	3.88875	0.000100761	0.00937602	GA-rich	Low_complexity	Low_complexity	chr1	170961943	170962009
255.629	1.70653	0.396228	4.30694	1.65526e-05	0.0024765	B1_Mur1	Alu	SINE	chr1	170963724	170963869
232.17	1.5568	0.230768	6.74614	1.51832e-11	2.66427e-08	B3	B2	SINE	chr1	170964136	170964311
195.638	1.64651	0.227505	7.23728	4.57767e-13	1.18821e-09	MIR	MIR	SINE	chr1	170964337	170964550
326.028	1.56462	0.201283	7.77323	7.65103e-15	3.36586e-11	ORR1G	ERVL-MaLR	LTR	chr1	170964605	170964853
13.3566	2.80351	0.702836	3.98885	6.63939e-05	0.00696756	ORR1G	ERVL-MaLR	LTR	chr1	170965002	170965060
173.619	1.79565	0.458276	3.91828	8.91822e-05	0.00859121	RSINE1	B4	SINE	chr1	170965209	170965379
119.161	1.80072	0.291135	6.18518	6.20326e-10	6.48735e-07	ORR1B2	ERVL-MaLR	LTR	chr1	170968690	170969031
107.878	1.85668	0.283735	6.54373	6.00036e-11	8.74423e-08	L1MA4A	L1	LINE	chr1	170969038	170969177
45.0163	1.26292	0.334426	3.77639	0.000159117	0.0131491	(CA)n	Simple_repeat	Simple_repeat	chr1	170969908	170969949
51.2208	1.6922	0.337773	5.00987	5.44663e-07	0.000173182	B2_Mm2	B2	SINE	chr1	170970119	170970279
145.827	1.44843	0.43827	3.30487	0.000950199	0.0460258	L1Md_F2	L1	LINE	chr1	170970389	170971175
50.3908	1.85798	0.360466	5.15438	2.54469e-07	9.4485e-05	B3	B2	SINE	chr1	170971192	170971393
85.5813	1.81144	0.320672	5.64889	1.61483e-08	9.84483e-06	MTEb	ERVL-MaLR	LTR	chr1	170972469	170972827
54.1392	1.77154	0.313564	5.64968	1.60743e-08	9.81889e-06	MIR	MIR	SINE	chr1	170972827	170972991
66.525	1.60503	0.311561	5.15159	2.58285e-07	9.5623e-05	RLTR17B_Mm	ERVK	LTR	chr1	170973414	170973519
53.8489	1.82052	0.334928	5.43555	5.46285e-08	2.69983e-05	ID_B1	B4	SINE	chr1	170973561	170973672
48.9446	1.29664	0.362861	3.5734	0.000352379	0.0231924	L2a	L2	LINE	chr1	170974278	170974325
11.0958	2.20764	0.659474	3.34757	0.000815227	0.0415838	(TG)n	Simple_repeat	Simple_repeat	chr1	170974848	170974875
17.7132	1.82914	0.495259	3.69329	0.000221368	0.0166329	RLTR12D	ERVK	LTR	chr1	171020497	171020945
17.5823	1.71886	0.512721	3.35242	0.000801079	0.0411106	B3A	B2	SINE	chr1	171458248	171458369
13.5232	3.2675	0.749328	4.36057	1.29724e-05	0.00205261	MTC-int	ERVL-MaLR	LTR	chr1	171564318	171565074
23.0983	1.69462	0.498912	3.39662	0.000682225	0.0368603	MIR3	MIR	SINE	chr1	171579603	171579717
12.3968	2.87509	0.739733	3.88666	0.000101635	0.00943963	CT-rich	Low_complexity	Low_complexity	chr1	171580421	171580479
15.3379	2.48684	0.638325	3.89588	9.78432e-05	0.00917705	B1_Mur2	Alu	SINE	chr1	171584505	171584644
14.3484	2.63684	0.735685	3.58419	0.000338128	0.022541	B1_Mur4	Alu	SINE	chr1	171585139	171585279
14.0047	2.80501	0.684848	4.09582	4.20682e-05	0.0049797	B3A	B2	SINE	chr1	171585309	171585511
21.1351	2.19678	0.561236	3.91418	9.07109e-05	0.00869824	RMER10B	ERVL	LTR	chr1	171585654	171586091
7.87126	3.04251	0.904859	3.36242	0.000772636	0.0400767	PB1D10	Alu	SINE	chr1	171586966	171587082
9.21125	3.41193	0.876569	3.89237	9.92694e-05	0.00927591	L1ME4b	L1	LINE	chr1	171587722	171587920
22.0898	1.96543	0.499941	3.93133	8.44782e-05	0.00828023	L1M2	L1	LINE	chr1	171592037	171592403
50.865	1.80397	0.382769	4.71293	2.44175e-06	0.000565818	L1M2	L1	LINE	chr1	171592455	171593062
16.2148	2.5106	0.63214	3.97159	7.13956e-05	0.0073251	L2c	L2	LINE	chr1	171594470	171594535
13.345	2.48915	0.625534	3.97924	6.91372e-05	0.00716081	MLT1K	ERVL-MaLR	LTR	chr1	171596887	171597019
23.2778	1.5948	0.474979	3.35762	0.000786173	0.0405656	B3	B2	SINE	chr1	171597273	171597476
337.127	0.619763	0.175946	3.52247	0.000427545	0.0265754	L1_Mur3	L1	LINE	chr1	171691431	171694710
9.75869	-3.10606	0.810362	-3.83292	0.000126629	0.0111007	MERVL_2A-int	ERVL	LTR	chr1	171804823	171806766
171.175	0.717059	0.20313	3.53005	0.000415477	0.0260552	L1_Mur3	L1	LINE	chr1	171841411	171842682
62.6999	1.41825	0.355618	3.98814	6.65924e-05	0.00698213	ORR1F	ERVL-MaLR	LTR	chr1	171846776	171847007
92.0323	0.809899	0.227755	3.55601	0.000376529	0.0243378	L1_Mur3	L1	LINE	chr1	171852525	171852651
589.56	0.955325	0.17276	5.52978	3.20628e-08	1.7444e-05	L1_Mur3	L1	LINE	chr1	171853333	171854223
731.7	0.957722	0.199695	4.79594	1.61917e-06	0.000407963	L1_Mur3	L1	LINE	chr1	171854220	171855716
166.676	0.71276	0.208248	3.42265	0.000620142	0.0345211	RMER20A	ERVK	LTR	chr1	171855716	171856199
445.47	0.950521	0.199209	4.77147	1.82888e-06	0.00045027	L1_Mur3	L1	LINE	chr1	171856203	171857158
56.7604	0.942384	0.280049	3.36507	0.000765239	0.0398275	Lx6	L1	LINE	chr1	171864399	171864656
103.542	0.881699	0.239425	3.68257	0.000230891	0.0171832	MERVK26-int	ERVK	LTR	chr1	171867444	171867560
265.273	0.823183	0.208659	3.94512	7.97615e-05	0.00793158	Lx6	L1	LINE	chr1	171868779	171870646
34.7584	1.21809	0.354526	3.43583	0.000590742	0.0334166	Lx9	L1	LINE	chr1	171872150	171872275
1283.96	0.628354	0.180812	3.47518	0.000510505	0.0301444	MERVL_2A-int	ERVL	LTR	chr1	171875688	171880959
992.173	0.651916	0.125823	5.18123	2.20433e-07	8.44799e-05	RLTR45-int	ERVK	LTR	chr1	171888503	171889409
161.592	1.00253	0.270091	3.71183	0.000205768	0.0157968	RLTR45	ERVK	LTR	chr1	171895196	171895708
111.96	0.972013	0.244235	3.97982	6.89666e-05	0.00715228	RLTR20A3_MM	ERVK	LTR	chr1	171896889	171897347
91.1831	1.02155	0.302573	3.37621	0.000734921	0.0388144	Lx	L1	LINE	chr1	171908091	171908787
25.6788	1.60429	0.454302	3.53134	0.000413459	0.0259651	ERVB4_1B-LTR_MM	ERVK	LTR	chr1	171908787	171909299
17.9902	2.31074	0.549213	4.20737	2.58364e-05	0.00346247	L1M1	L1	LINE	chr1	172475667	172475768
49.55	2.64308	0.37904	6.97309	3.10047e-12	6.49942e-09	B2_Mm2	B2	SINE	chr1	172477564	172477749
145.234	2.3167	0.557699	4.15403	3.26673e-05	0.00410547	LTR28	ERV1	LTR	chr1	172478186	172478330
48.1507	2.3419	0.430524	5.43966	5.33836e-08	2.65229e-05	Lx	L1	LINE	chr1	172478590	172478871
50.2864	2.9545	0.386065	7.65286	1.9655e-14	7.8707e-11	B1_Mus2	Alu	SINE	chr1	172479257	172479392
35.9287	1.93956	0.472305	4.10659	4.01542e-05	0.00480412	ORR1B2	ERVL-MaLR	LTR	chr1	172480674	172480812
28.2369	3.12401	0.566602	5.5136	3.51569e-08	1.87604e-05	MIRb	MIR	SINE	chr1	172481249	172481464
20.6337	2.7114	0.592115	4.57917	4.66814e-06	0.000937665	MLT1D	ERVL-MaLR	LTR	chr1	172504129	172504405
47.0638	1.34086	0.302792	4.42833	9.49653e-06	0.00161323	ORR1E	ERVL-MaLR	LTR	chr1	173420411	173420765
104.398	0.717416	0.218565	3.2824	0.00102929	0.0484908	LTR16A	ERVL	LTR	chr1	173460050	173460268
31.073	2.45154	0.446304	5.49298	3.95197e-08	2.06533e-05	L1_Rod	L1	LINE	chr1	173472418	173472783
43.9654	1.36793	0.38108	3.58961	0.000331167	0.022188	MLTR18C_MM	ERVK	LTR	chr1	173472816	173473279
4.17497	5.45667	1.50478	3.62623	0.000287591	0.0200657	(TTCTC)n	Simple_repeat	Simple_repeat	chr1	173475103	173475281
247.438	2.17678	0.452691	4.80854	1.52037e-06	0.000388396	Lx3_Mus	L1	LINE	chr1	173476326	173479976
25.7646	4.41349	1.11383	3.96242	7.41925e-05	0.0075345	RLTR17	ERVK	LTR	chr1	173482684	173483177
25.0605	3.96499	0.624089	6.35325	2.10815e-10	2.58561e-07	B4A	B4	SINE	chr1	173484992	173485287
23.9637	4.83897	0.809203	5.97992	2.23249e-09	1.91743e-06	PB1D10	Alu	SINE	chr1	173486038	173486155
12.0921	3.61959	0.893512	4.05097	5.10065e-05	0.00575425	RLTR50B	ERVK	LTR	chr1	173487334	173487723
6.49618	4.16296	1.25078	3.32829	0.000873796	0.0435473	AT_rich	Low_complexity	Low_complexity	chr1	173489257	173489278
6.69739	5.11391	1.42914	3.57832	0.000345813	0.0228873	RMER17C2	ERVK	LTR	chr1	173491020	173491109
8.16058	3.52357	0.973173	3.62071	0.0002938	0.0203721	(TG)n	Simple_repeat	Simple_repeat	chr1	173491109	173491154
5.74867	4.92201	1.41725	3.47294	0.000514794	0.0303068	B1F	Alu	SINE	chr1	173522500	173522610
121.297	4.05982	0.347642	11.6781	1.6485e-31	1.71634e-26	RLTR13D2	ERVK	LTR	chr1	173566172	173567195
903.203	3.99935	0.460661	8.68177	3.89668e-18	3.44464e-14	ERVB2_1-I_MM-int	ERVK	LTR	chr1	173567200	173572494
36.0773	4.00911	1.00428	3.99201	6.55149e-05	0.00690547	IAPEY3_LTR	ERVK	LTR	chr1	173572497	173572814
30.4702	3.16356	0.903677	3.50077	0.000463917	0.0281947	IAPEY3-int	ERVK	LTR	chr1	173572814	173573076
620.037	3.92304	0.444699	8.82178	1.12655e-18	1.14741e-14	IAPEY3-int	ERVK	LTR	chr1	173573076	173580305
14.0486	7.20588	1.29829	5.55028	2.8522e-08	1.58143e-05	IAPEY3_LTR	ERVK	LTR	chr1	173580305	173580638
39.8189	5.58086	0.736645	7.57605	3.56239e-14	1.28388e-10	ERVB2_1-I_MM-int	ERVK	LTR	chr1	173580638	173581421
76.0057	5.27628	0.747248	7.06096	1.65362e-12	3.68928e-09	ERVB2_1-I_MM-int	ERVK	LTR	chr1	173581446	173582226
16.2499	3.15471	0.705353	4.47253	7.73003e-06	0.00138548	RLTR13D2	ERVK	LTR	chr1	173582319	173583336
98.7708	4.26103	0.703671	6.05543	1.4004e-09	1.28523e-06	Lx3_Mus	L1	LINE	chr1	173583336	173588076
13.9266	4.35513	0.860285	5.06243	4.1395e-07	0.000139227	Lx3_Mus	L1	LINE	chr1	173588131	173589127
20.4226	4.89286	0.826664	5.91881	3.24288e-09	2.64004e-06	B4A	B4	SINE	chr1	173593391	173593662
9.67074	6.66638	1.33735	4.98476	6.20399e-07	0.000192442	PB1D10	Alu	SINE	chr1	173594449	173594564
4.03429	5.41768	1.52088	3.56219	0.000367772	0.0239133	X7B_LINE	CR1	LINE	chr1	173594841	173594919
7.8864	5.37249	1.34724	3.98777	6.66968e-05	0.00698683	Lx2B2	L1	LINE	chr1	173595707	173595995
29.8077	6.29911	1.32445	4.75604	1.97432e-06	0.000477051	(TG)n	Simple_repeat	Simple_repeat	chr1	173599092	173599133
14.2963	3.77281	0.764657	4.93399	8.05677e-07	0.000237032	(CA)n	Simple_repeat	Simple_repeat	chr1	173630958	173631020
18.9122	2.73033	0.561267	4.86459	1.14694e-06	0.000312715	GA-rich	Low_complexity	Low_complexity	chr1	173631048	173631095
37.1626	2.92103	0.461937	6.32344	2.55801e-10	3.04567e-07	Lx2	L1	LINE	chr1	173632008	173632466
34.8306	3.34741	0.491347	6.81272	9.57691e-12	1.77395e-08	RMER16B	ERVK	LTR	chr1	173632525	173632943
91.788	4.15176	0.36707	11.3106	1.16349e-29	6.81391e-25	Lx7	L1	LINE	chr1	173633373	173633932
14.2291	3.71529	0.759406	4.89236	9.96319e-07	0.000280019	URR1A	hAT-Charlie	DNA	chr1	173633932	173634178
11.558	2.5079	0.709183	3.53633	0.000405729	0.0256032	Lx7	L1	LINE	chr1	173634178	173634261
84.6308	3.40922	0.340359	10.0165	1.28926e-23	3.45165e-19	MTD	ERVL-MaLR	LTR	chr1	173635151	173635544
59.2255	3.18637	0.398345	7.99902	1.25412e-15	6.45686e-12	ORR1C1	ERVL-MaLR	LTR	chr1	173636599	173636993
35.0594	4.3836	1.11722	3.92367	8.72091e-05	0.00845814	RLTR13A	ERVK	LTR	chr1	173639338	173640208
9.26061	2.65031	0.776627	3.4126	0.000643473	0.0354055	ID4_	ID	SINE	chr1	173640513	173640570
46.0826	2.99496	0.395957	7.56384	3.91337e-14	1.389e-10	MTD	ERVL-MaLR	LTR	chr1	173641311	173641562
23.7884	6.15669	1.07586	5.72256	1.04932e-08	6.81391e-06	MTD	ERVL-MaLR	LTR	chr1	173641624	173641735
48.5717	3.36889	0.454552	7.41144	1.24934e-13	3.77637e-10	MT2B1	ERVL	LTR	chr1	173643953	173644453
10.906	4.42373	0.98723	4.48096	7.43094e-06	0.00134474	B1F	Alu	SINE	chr1	173645057	173645167
9.97635	3.75582	0.948606	3.9593	7.5169e-05	0.00760565	AT_rich	Low_complexity	Low_complexity	chr1	173645785	173645807
52.8227	3.46302	0.410448	8.43718	3.25096e-17	2.39863e-13	MTE2b	ERVL-MaLR	LTR	chr1	173646712	173647055
8.78156	4.63215	1.16283	3.98351	6.7904e-05	0.00707926	Lx8	L1	LINE	chr1	173648812	173649043
12.5909	2.9093	0.732423	3.97216	7.12252e-05	0.00731482	MLTR18D_MM	ERVK	LTR	chr1	173649622	173650258
4.06352	5.40995	1.55378	3.48181	0.000498033	0.0296113	RLTR33	ERVK	LTR	chr1	173650293	173650682
10.8599	4.01416	0.992871	4.04298	5.27756e-05	0.00591255	IMPB_01	Satellite	Satellite	chr1	173673809	173673907
10.401	6.77205	1.34476	5.0359	4.75616e-07	0.000155883	RLTR17	ERVK	LTR	chr1	173681563	173682061
10.9414	4.02154	0.920668	4.36807	1.25352e-05	0.00200135	Lx3_Mus	L1	LINE	chr1	173683996	173684992
75.6779	4.65521	0.71504	6.51043	7.49377e-11	1.06879e-07	Lx3_Mus	L1	LINE	chr1	173685035	173689766
15.8282	7.3896	1.68963	4.37349	1.22275e-05	0.00196764	RLTR13D2	ERVK	LTR	chr1	173689767	173690578
132.203	5.60504	0.459015	12.211	2.7146e-34	4.23945e-29	ERVB2_1-I_MM-int	ERVK	LTR	chr1	173690581	173697473
34.7146	5.06247	0.693343	7.30154	2.84493e-13	7.70461e-10	RLTR13D2	ERVK	LTR	chr1	173697478	173698503
7.31179	6.26437	1.37419	4.55859	5.14993e-06	0.00100871	Lx3_Mus	L1	LINE	chr1	173698503	173699050
6.75609	6.14536	1.43106	4.29426	1.75276e-05	0.00259094	B4A	B4	SINE	chr1	173699326	173699593
9.95915	3.20481	0.86604	3.70054	0.000215145	0.0162986	L1_Mus3	L1	LINE	chr1	173716189	173718630
17.4838	3.67007	0.707288	5.18893	2.11506e-07	8.16933e-05	L1_Mus3	L1	LINE	chr1	173718680	173721735
17.5653	3.36026	0.687092	4.89055	1.00556e-06	0.000281688	BGLII_B	ERVK	LTR	chr1	173724293	173724484
35.0995	2.46814	0.462545	5.336	9.50188e-08	4.25195e-05	B2_Mm2	B2	SINE	chr1	173725347	173725539
32.7142	2.65033	0.476629	5.56058	2.68884e-08	1.50241e-05	Lx7	L1	LINE	chr1	173726070	173726250
19.0416	4.69938	0.850207	5.52734	3.25123e-08	1.76359e-05	RLTR20C1_MM	ERVK	LTR	chr1	173726264	173726503
19.6361	3.3706	0.695726	4.84473	1.26787e-06	0.000337224	AT_rich	Low_complexity	Low_complexity	chr1	173730561	173730597
11.7035	4.52616	1.01766	4.44763	8.68226e-06	0.00150854	ORR1C2	ERVL-MaLR	LTR	chr1	173732688	173732768
92.3414	2.94476	0.609492	4.8315	1.3551e-06	0.000354983	RLTR44C	ERVK	LTR	chr1	173733114	173733559
64.9353	2.91735	0.376837	7.74168	9.81144e-15	4.25632e-11	ORR1E	ERVL-MaLR	LTR	chr1	173737073	173737194
62.0604	2.74604	0.779846	3.52126	0.000429502	0.0266705	Lx8	L1	LINE	chr1	173737900	173738097
30.333	3.59099	0.523674	6.8573	7.01741e-12	1.33922e-08	Lx8	L1	LINE	chr1	173738327	173738479
6.69401	3.6925	1.12201	3.29096	0.00099847	0.0474852	L1MA4	L1	LINE	chr1	173738745	173738921
28.2121	3.11685	0.563665	5.52961	3.20942e-08	1.7444e-05	L1MA4	L1	LINE	chr1	173739078	173739160
58.948	2.69509	0.398085	6.77014	1.28658e-11	2.30952e-08	RSINE1	B4	SINE	chr1	173739329	173739437
50.9243	3.27173	0.779826	4.19547	2.72308e-05	0.00360449	L1MA4	L1	LINE	chr1	173739487	173739695
48.1	2.93609	0.417732	7.02865	2.08539e-12	4.5656e-09	B1_Mur1	Alu	SINE	chr1	173739911	173740026
65.9692	2.75146	0.362996	7.57986	3.45916e-14	1.26316e-10	B1_Mus1	Alu	SINE	chr1	173740188	173740336
41.738	2.61085	0.691369	3.77634	0.000159148	0.0131505	G-rich	Low_complexity	Low_complexity	chr1	173740625	173740761
21.7934	6.01274	1.08613	5.53594	3.09569e-08	1.69541e-05	L1_Mus3	L1	LINE	chr1	173743361	173744373
79.7183	4.35671	0.422078	10.322	5.60274e-25	2.18748e-20	L1_Mus3	L1	LINE	chr1	173744415	173746463
9.99328	4.86389	1.18163	4.11626	3.85072e-05	0.00465333	MTEa	ERVL-MaLR	LTR	chr1	173746737	173746812
55.7322	4.59982	1.1414	4.02998	5.5781e-05	0.00615722	BGLII_B	ERVK	LTR	chr1	173748094	173748538
10.9001	3.28029	0.785572	4.17568	2.97102e-05	0.00384492	B1_Mus1	Alu	SINE	chr1	173748947	173749097
105.694	3.76568	0.322915	11.6615	2.00446e-31	1.87824e-26	RSINE1	B4	SINE	chr1	173749522	173749638
61.3088	3.8297	0.643812	5.94848	2.70645e-09	2.26028e-06	Lx7	L1	LINE	chr1	173750109	173750206
46.4624	3.90401	0.473295	8.24858	1.60294e-16	1.02177e-12	RLTR17B_Mm	ERVK	LTR	chr1	173750380	173750491
14.7271	6.306	1.26363	4.99039	6.02569e-07	0.000188084	(GAA)n	Simple_repeat	Simple_repeat	chr1	173751289	173751424
3.97847	5.41504	1.55884	3.47377	0.000513202	0.0302478	AT_rich	Low_complexity	Low_complexity	chr1	173754075	173754104
65.9448	3.70492	0.369712	10.0211	1.23111e-23	3.42715e-19	L1Md_F2	L1	LINE	chr1	173754269	173755067
13.8882	5.08742	1.52517	3.33565	0.000850991	0.0428138	AT_rich	Low_complexity	Low_complexity	chr1	173757265	173757294
6.69905	4.13292	1.20225	3.43766	0.000586768	0.0332701	A-rich	Low_complexity	Low_complexity	chr1	173757914	173757973
88.3427	4.02422	0.620528	6.48515	8.86428e-11	1.23787e-07	Lx7	L1	LINE	chr1	173758006	173758638
4.97967	4.71078	1.41505	3.32905	0.000871428	0.0434663	(TTTTG)n	Simple_repeat	Simple_repeat	chr1	173760789	173760832
47.548	3.34659	0.419061	7.98591	1.39492e-15	7.01172e-12	B1_Mm	Alu	SINE	chr1	173760832	173760968
83.7823	4.65294	0.864042	5.38508	7.24107e-08	3.405e-05	B1_Mus1	Alu	SINE	chr1	173761221	173761411
7.09039	5.23992	1.34095	3.90762	9.32081e-05	0.00887594	ORR1E	ERVL-MaLR	LTR	chr1	173762273	173762353
27.6795	4.295	0.645891	6.64973	2.93624e-11	4.73555e-08	Lx8	L1	LINE	chr1	173763193	173763537
8.23599	3.02534	0.905554	3.34087	0.000835157	0.0422851	L1MA4	L1	LINE	chr1	173764197	173764465
4.08448	5.4298	1.51531	3.5833	0.000339283	0.0225984	(CA)n	Simple_repeat	Simple_repeat	chr1	173764581	173764635
16.1659	2.43746	0.63257	3.85327	0.000116551	0.0104439	B1_Mus2	Alu	SINE	chr1	173764735	173764882
32.7429	3.12189	0.516564	6.04358	1.5073e-09	1.36463e-06	L1MA4	L1	LINE	chr1	173764980	173765236
13.5717	2.69186	0.702861	3.82986	0.000128216	0.01121	B1_Mur1	Alu	SINE	chr1	173765424	173765540
31.8393	1.47867	0.418401	3.53409	0.000409186	0.0257455	MMERVK9C_I-int	ERVK	LTR	chr1	173869536	173870047
8.91395	6.55948	1.92333	3.41049	0.000648468	0.0355718	B1_Mm	Alu	SINE	chr1	173906838	173906974
29.6971	5.58234	1.20738	4.62352	3.77276e-06	0.000794249	B1_Mus1	Alu	SINE	chr1	173907227	173907409
4.52961	5.57245	1.46702	3.79848	0.000145589	0.0123313	ORR1E	ERVL-MaLR	LTR	chr1	173908270	173908350
15.2386	5.48851	1.14606	4.78902	1.67594e-06	0.000419559	Lx8	L1	LINE	chr1	173909190	173909535
9.29927	4.13085	1.0739	3.8466	0.000119768	0.0106639	B1_Mur2	Alu	SINE	chr1	173911976	173912077
36.111	1.26125	0.371196	3.39779	0.000679321	0.0367691	RLTR10E	ERVK	LTR	chr1	173933878	173934189
133.072	1.34925	0.264888	5.09365	3.51226e-07	0.000122567	L1Md_F3	L1	LINE	chr1	173965653	173970151
58.7112	1.88865	0.312935	6.03527	1.58696e-09	1.423e-06	L1Md_T	L1	LINE	chr1	174017910	174023232
4.8769	5.69314	1.42133	4.00549	6.18886e-05	0.00663788	Lx7	L1	LINE	chr1	174025333	174025701
4.43978	-5.67549	1.47399	-3.85041	0.000117919	0.0105353	MER96B	hAT-Tip100	DNA	chr1	175145406	175145503
9.95272	3.69118	0.997807	3.6993	0.000216199	0.01636	MYSERV6-int	ERVK	LTR	chr1	175883827	175884521
12.2445	7.00968	1.29757	5.40215	6.58478e-08	3.15448e-05	B2_Mm2	B2	SINE	chr1	175889370	175889561
7.16525	4.19058	1.26418	3.31485	0.000916929	0.0449322	Charlie1	hAT-Charlie	DNA	chr1	175892299	175892452
7.12151	5.2068	1.44398	3.60588	0.000311102	0.0212364	B1_Mur2	Alu	SINE	chr1	175894077	175894214
6.54584	6.11916	1.36549	4.4813	7.4189e-06	0.00134385	B1F	Alu	SINE	chr1	175895951	175896010
4.14669	5.442	1.52018	3.57985	0.00034379	0.0228033	PB1D10	Alu	SINE	chr1	175902764	175902860
4.9044	5.68858	1.48233	3.8376	0.000124244	0.010948	B1F2	Alu	SINE	chr1	175902871	175903022
10.6091	4.29549	1.04366	4.11578	3.85875e-05	0.00465891	Lx8	L1	LINE	chr1	175903471	175903897
4.84135	5.67355	1.49807	3.78725	0.000152325	0.0127498	ORR1A2	ERVL-MaLR	LTR	chr1	175906259	175906575
6.27446	6.04754	1.42159	4.25405	2.09935e-05	0.00296126	RLTR14	ERV1	LTR	chr1	175911009	175911349
13.0587	1.97461	0.595583	3.31543	0.000915013	0.0448712	(TG)n	Simple_repeat	Simple_repeat	chr1	176874801	176874974
23.9727	-1.61498	0.432934	-3.73031	0.000191246	0.0150061	MIRb	MIR	SINE	chr1	177006411	177006541
39.0519	1.26951	0.356023	3.5658	0.000362747	0.0236951	RMER6C	ERVK	LTR	chr1	177061575	177062186
61.8806	1.12926	0.311399	3.62642	0.000287376	0.0200522	MER21B	ERVL	LTR	chr1	177220217	177220457
53.5235	0.967154	0.29357	3.29446	0.000986121	0.047166	MLT1J2	ERVL-MaLR	LTR	chr1	177228259	177228435
20.5841	2.06652	0.535866	3.85642	0.000115061	0.010349	MTC	ERVL-MaLR	LTR	chr1	177242438	177242502
84.2368	1.02444	0.257271	3.98197	6.83461e-05	0.00710868	L1ME1	L1	LINE	chr1	177247466	177247865
29.1858	-1.93158	0.426985	-4.52376	6.07512e-06	0.00114816	ORR1F	ERVL-MaLR	LTR	chr1	177471051	177471197
52.6059	-1.5117	0.37569	-4.02379	5.72692e-05	0.00627409	ORR1E	ERVL-MaLR	LTR	chr1	177472742	177473017
28.2433	-1.49647	0.431895	-3.46489	0.000530447	0.0309783	L4_C_Mam	RTE-X	LINE	chr1	177477719	177477867
52.0685	-1.33569	0.345395	-3.86714	0.000110119	0.0100228	ORR1F	ERVL-MaLR	LTR	chr1	177478686	177478959
37.8356	-1.5986	0.418517	-3.81967	0.000133632	0.0115707	MIR	MIR	SINE	chr1	177486949	177487084
64.5213	-1.24298	0.34006	-3.65517	0.000257016	0.0185484	RMER19B	ERVK	LTR	chr1	177503236	177504008
23.3167	-1.77999	0.47609	-3.73877	0.000184926	0.014663	B4	B4	SINE	chr1	177510833	177511088
13.5065	-2.66	0.653977	-4.06741	4.75377e-05	0.00546469	ORR1F	ERVL-MaLR	LTR	chr1	177524110	177524192
18.6863	-2.53559	0.546886	-4.63641	3.54515e-06	0.000757566	MTC-int	ERVL-MaLR	LTR	chr1	177548454	177549554
24.123	-1.78772	0.428773	-4.16938	3.0543e-05	0.0039173	L1MC1	L1	LINE	chr1	179188413	179188581
4.04609	-5.56797	1.51826	-3.66734	0.000245087	0.0179362	B3A	B2	SINE	chr1	180183331	180183419
121.575	0.948166	0.212637	4.45908	8.23122e-06	0.00144871	RLTR1D	ERV1	LTR	chr1	180574213	180574705
22.0455	1.60461	0.442901	3.62296	0.000291253	0.0202594	PB1D9	Alu	SINE	chr1	180602251	180602352
17.1339	1.69633	0.51385	3.30122	0.00096266	0.0464134	B3A	B2	SINE	chr1	180644960	180645135
9.25271	3.08048	0.888242	3.46807	0.000524214	0.0307119	RSINE1	B4	SINE	chr1	180650410	180650574
9.56069	3.43421	0.93755	3.66296	0.000249315	0.0181633	B3	B2	SINE	chr1	180670035	180670204
13.5466	2.86481	0.73154	3.91613	8.99807e-05	0.00864946	ORR1D2-int	ERVL-MaLR	LTR	chr1	180680382	180680673
15.6016	1.76979	0.528528	3.34853	0.000812426	0.0414963	B3A	B2	SINE	chr1	180680705	180680897
12.0239	2.39219	0.714395	3.34856	0.000812338	0.0414963	RSINE1	B4	SINE	chr1	180685262	180685400
31.7747	-1.24559	0.377015	-3.30383	0.000953751	0.0461382	Charlie17b	hAT-Charlie	DNA	chr1	180817947	180818192
31.6222	1.22038	0.366297	3.33167	0.000863273	0.0431952	PB1D10	Alu	SINE	chr1	180968465	180968558
108.417	0.833767	0.24321	3.42817	0.000607666	0.0340416	B3A	B2	SINE	chr1	181096384	181096551
308.096	-0.654809	0.180036	-3.6371	0.000275723	0.0194984	GC_rich	Low_complexity	Low_complexity	chr1	181211388	181211413
12.6813	-1.97394	0.60111	-3.28383	0.00102406	0.0483147	MTA_Mm	ERVL-MaLR	LTR	chr1	181949280	181949675
40.06	1.27864	0.351001	3.64284	0.000269643	0.019198	URR1A	hAT-Charlie	DNA	chr1	183317540	183317741
3.74362	5.29069	1.58648	3.33486	0.000853438	0.0428817	RMER6A	ERVK	LTR	chr1	189638835	189639413
4.25726	5.49873	1.46645	3.7497	0.000177048	0.014205	B4	B4	SINE	chr1	189643784	189643871
26.7436	1.71035	0.450344	3.79787	0.000145943	0.0123535	ORR1C1	ERVL-MaLR	LTR	chr1	189655977	189656363
10.0388	2.58063	0.783202	3.29498	0.000984294	0.0471051	GA-rich	Low_complexity	Low_complexity	chr1	189668710	189668780
9.06751	2.8716	0.817284	3.51359	0.000442092	0.0272305	PB1D10	Alu	SINE	chr1	189674982	189675079
24.2109	2.09901	0.516102	4.06704	4.76136e-05	0.00547228	L1MDa	L1	LINE	chr1	189676731	189677276
22.0144	1.70758	0.47038	3.63021	0.000283193	0.019865	L1MDa	L1	LINE	chr1	189677564	189677963
9.85906	2.81522	0.798777	3.52442	0.000424416	0.0264335	PB1D10	Alu	SINE	chr1	189681914	189682033
13.8715	2.40789	0.665407	3.61868	0.000296109	0.0204907	RSINE1	B4	SINE	chr1	189683288	189683414
5.76277	-6.06143	1.40645	-4.30975	1.63439e-05	0.0024539	L1Md_F3	L1	LINE	chr1	190147243	190147311
33.861	2.91638	0.814271	3.58158	0.000341524	0.0226906	ORR1C2	ERVL-MaLR	LTR	chr1	191065338	191065699
15.4867	2.85538	0.638179	4.47426	7.66764e-06	0.00137746	RSINE1	B4	SINE	chr1	191066238	191066379
17.2755	3.02631	0.610205	4.9595	7.06756e-07	0.000213596	ORR1A3	ERVL-MaLR	LTR	chr1	191066751	191066863
26.2527	2.50308	0.558953	4.47816	7.5289e-06	0.00135879	MT2C_Mm	ERVL	LTR	chr1	191067019	191067408
7.72565	5.33365	1.35696	3.9306	8.47359e-05	0.0082968	MT2C_Mm	ERVL	LTR	chr1	191067550	191067668
3.93828	5.36827	1.52196	3.52721	0.000419962	0.0262381	PB1D10	Alu	SINE	chr1	191072068	191072183
25.8293	4.1934	0.672724	6.23346	4.56241e-10	4.97108e-07	RMER5	ERV1	LTR	chr1	191073593	191073918
9.76674	6.68646	1.33729	5.00002	5.7325e-07	0.000180495	RSINE1	B4	SINE	chr1	191074374	191074522
8.32603	4.00519	1.10437	3.62667	0.000287105	0.0200393	PB1D10	Alu	SINE	chr1	191074589	191074704
16.5612	3.62283	0.720984	5.02484	5.03848e-07	0.000162564	B1_Mur1	Alu	SINE	chr1	191074814	191074943
15.3742	2.28465	0.603732	3.78421	0.0001542	0.0128621	HAL1	L1	LINE	chr1	191075321	191075492
11.8886	2.71738	0.701359	3.87445	0.000106868	0.0097983	MER20B	hAT-Charlie	DNA	chr1	191075852	191075949
8.66192	3.03472	0.849837	3.57095	0.000355689	0.0233564	MLT1F1	ERVL-MaLR	LTR	chr1	191076865	191077001
21.2513	2.65119	0.556242	4.76625	1.87682e-06	0.000459056	MT2A	ERVL	LTR	chr1	191077243	191077663
18.2483	2.69263	0.611705	4.40184	1.07335e-05	0.00177227	B3A	B2	SINE	chr1	191077731	191077926
13.8574	3.10077	0.690112	4.49314	7.01816e-06	0.00128719	ORR1B2	ERVL-MaLR	LTR	chr1	191078533	191078884
21.4431	2.43028	0.498893	4.87135	1.10837e-06	0.000304213	L1M4c	L1	LINE	chr1	191079295	191079562
12.0951	2.26586	0.657215	3.44768	0.000565433	0.0324095	B1_Mus1	Alu	SINE	chr1	191080230	191080363
21.1012	3.47726	0.635374	5.47278	4.43037e-08	2.27225e-05	MIRb	MIR	SINE	chr1	191080829	191080972
13.132	2.19296	0.613732	3.57316	0.000352696	0.0232036	B2_Mm2	B2	SINE	chr1	191081303	191081495
11.7174	4.50371	1.02621	4.38868	1.14038e-05	0.00186001	RMER12	ERVK	LTR	chr1	191536134	191536912
12.4335	6.0551	1.28652	4.70657	2.5192e-06	0.000580136	(CA)n	Simple_repeat	Simple_repeat	chr1	191538808	191538845
3.54075	5.2216	1.5745	3.31635	0.000912017	0.0447742	L1MA7	L1	LINE	chr1	191541913	191541992
6.18018	4.15421	1.25746	3.30366	0.000954308	0.0461604	B1_Mus1	Alu	SINE	chr1	191542090	191542233
12.4225	6.03728	1.29649	4.65665	3.21398e-06	0.000701516	B1_Mus1	Alu	SINE	chr1	191545385	191545533
5.16943	5.7598	1.46965	3.91917	8.8854e-05	0.00857115	L2a	L2	LINE	chr1	191545786	191545892
9.18519	4.77958	1.24695	3.83301	0.000126585	0.0110991	B2_Mm2	B2	SINE	chr1	191546144	191546322
8.49157	5.47134	1.38561	3.94868	7.85839e-05	0.00784862	B1_Mus1	Alu	SINE	chr1	191549816	191549923
6.84567	6.16894	1.38975	4.43887	9.04329e-06	0.00155484	L1MB5	L1	LINE	chr1	191550021	191550219
5.24532	5.78518	1.46851	3.93949	8.16562e-05	0.00805926	ID	ID	SINE	chr1	191550265	191550317
7.22392	5.2366	1.39237	3.76093	0.00016928	0.0137405	B3	B2	SINE	chr1	191554044	191554130
3.97216	5.38415	1.58938	3.38758	0.000705126	0.0376848	B1_Mus1	Alu	SINE	chr1	191554510	191554649
4.22258	5.47375	1.519	3.60352	0.000313931	0.0213673	B1F1	Alu	SINE	chr1	191554798	191554887
6.1291	6.01058	1.39653	4.30395	1.6778e-05	0.00250543	PB1D9	Alu	SINE	chr1	191555058	191555178
15.846	4.93884	0.964304	5.12167	3.02845e-07	0.000108398	B4A	B4	SINE	chr1	191556042	191556279
26.2609	6.1025	1.34852	4.52534	6.02995e-06	0.00114193	Lx9	L1	LINE	chr1	191558230	191558621
4.03518	5.40719	1.49976	3.60536	0.000311719	0.0212608	B1_Mur1	Alu	SINE	chr1	191558646	191558792
5.59349	5.87993	1.40457	4.18629	2.83556e-05	0.00371354	RSINE1	B4	SINE	chr1	191558954	191559104
21.0701	4.44048	1.24662	3.56201	0.000368023	0.023928	URR1A	hAT-Charlie	DNA	chr1	191560401	191560595
18.5208	7.61682	1.71188	4.44939	8.61131e-06	0.00149899	PB1D11	Alu	SINE	chr1	191561263	191561368
9.11323	6.5855	1.33315	4.9398	7.82013e-07	0.000231304	RSINE1	B4	SINE	chr1	191561662	191561767
6.77613	6.16498	1.3512	4.5626	5.05252e-06	0.0009942	L1MC1	L1	LINE	chr1	191562042	191562339
9.82247	6.69589	1.32285	5.0617	4.15543e-07	0.000139662	RSINE1	B4	SINE	chr1	191562712	191562820
8.70719	4.0765	1.07361	3.797	0.000146458	0.0123848	ID4	ID	SINE	chr1	191563556	191563610
57.2331	4.52564	1.00346	4.51002	6.4822e-06	0.00120708	Lx9	L1	LINE	chr1	191564128	191564652
9.97513	6.71919	1.33152	5.04625	4.5057e-07	0.00014924	B2_Mm2	B2	SINE	chr1	191566223	191566348
14.5045	5.18492	1.43779	3.60617	0.000310755	0.021222	PB1D11	Alu	SINE	chr1	191566906	191567005
10.9503	6.84756	1.32903	5.15229	2.57328e-07	9.53362e-05	PB1D9	Alu	SINE	chr1	191567092	191567199
31.9126	5.17927	1.1881	4.35928	1.30493e-05	0.00206304	RLTR11C_MM	ERVK	LTR	chr1	191567243	191567824
21.1662	5.01349	1.52549	3.28646	0.00101453	0.0480152	B3	B2	SINE	chr1	191567941	191568133
20.014	5.97145	1.48165	4.03026	5.57148e-05	0.00615137	ORR1B1	ERVL-MaLR	LTR	chr1	191568648	191569002
4.63291	5.61704	1.44608	3.88431	0.000102619	0.00951397	B3	B2	SINE	chr1	191569833	191569891
11.2483	6.89052	1.33032	5.17962	2.22341e-07	8.49789e-05	B3	B2	SINE	chr1	191570036	191570198
5.3504	5.80907	1.46399	3.96798	7.24848e-05	0.00740927	B1_Mus2	Alu	SINE	chr1	191570808	191570901
6.27532	6.04458	1.38644	4.35977	1.30198e-05	0.00205872	B1_Mur1	Alu	SINE	chr1	191571010	191571145
7.45801	6.2928	1.36505	4.60993	4.02808e-06	0.000833395	B2_Mm2	B2	SINE	chr1	191572921	191573086
25.7557	7.11623	1.27793	5.56856	2.56857e-08	1.44729e-05	Charlie2b	hAT-Charlie	DNA	chr1	191573303	191573789
17.176	1.94133	0.572195	3.39278	0.000691882	0.0371891	B2_Mm2	B2	SINE	chr1	191589311	191589496
6.74147	6.14547	1.40084	4.38699	1.14932e-05	0.00187328	B1_Mur3	Alu	SINE	chr1	191822753	191822904
7.4055	3.87336	1.12171	3.45309	0.000554211	0.0319637	B3A	B2	SINE	chr1	191823087	191823315
4.54331	5.58378	1.45038	3.84988	0.000118175	0.0105507	B3	B2	SINE	chr1	191823402	191823585
4.85683	5.66775	1.48031	3.82875	0.000128797	0.0112456	B1F	Alu	SINE	chr1	191824558	191824601
5.31477	5.80657	1.44123	4.02891	5.60368e-05	0.006176	LTR81A	Gypsy	LTR	chr1	191826524	191826653
3.61752	5.24844	1.58196	3.31767	0.000907707	0.0446367	URR1B	hAT-Charlie	DNA	chr1	191827644	191827719
13.0578	3.29654	0.816394	4.03793	5.39246e-05	0.00600466	Charlie6	hAT-Charlie	DNA	chr1	191827976	191828425
9.81227	5.69104	1.33288	4.26975	1.95696e-05	0.0028142	RMER19B	ERVK	LTR	chr1	191828598	191828882
7.10981	6.22532	1.37863	4.51559	6.31404e-06	0.00118211	URR1A	hAT-Charlie	DNA	chr1	191829118	191829263
11.9593	6.97433	1.31895	5.2878	1.23797e-07	5.25136e-05	ORR1B1	ERVL-MaLR	LTR	chr1	191829751	191830177
24.1146	-1.62389	0.41919	-3.87389	0.000107112	0.00981496	RLTR20C1_MM	ERVK	LTR	chr1	192061291	192061449
15.7092	-1.75766	0.535422	-3.28275	0.00102799	0.0484465	(TG)n	Simple_repeat	Simple_repeat	chr1	192061632	192061740
99.0897	-0.903078	0.252559	-3.57572	0.000349272	0.0230397	MTD-int	ERVL-MaLR	LTR	chr1	192063839	192064202
44.2543	-1.19319	0.364067	-3.27738	0.00104776	0.0490671	MLT1A0	ERVL-MaLR	LTR	chr1	192071357	192071529
149.343	-0.769606	0.203488	-3.78207	0.000155529	0.0129359	RMER19A	ERVK	LTR	chr1	192075865	192076594
168.372	-0.966664	0.209799	-4.60757	4.07403e-06	0.00084012	MER44B	TcMar-Tigger	DNA	chr1	192082178	192082685
18.2629	2.21887	0.620131	3.57807	0.000346146	0.0229006	ORR1B1-int	ERVL-MaLR	LTR	chr1	192628400	192629508
93.1818	2.89252	0.633837	4.56351	5.03056e-06	0.00099129	U5	snRNA	snRNA	chr1	192745570	192745687
112.712	0.695398	0.210369	3.3056	0.000947721	0.0459533	MTEa	ERVL-MaLR	LTR	chr1	193193615	193194002
59.6403	1.06512	0.286664	3.71557	0.000202747	0.015635	URR1B	hAT-Charlie	DNA	chr1	194953192	194953415
10.0978	3.48021	0.877765	3.96485	7.34412e-05	0.00748498	MIRc	MIR	SINE	chr1	194972146	194972339
187.895	0.675116	0.196588	3.43418	0.000594359	0.0335503	RMER1B	Other	Other	chr2	5504898	5505619
92.9501	-1.64614	0.276437	-5.95485	2.60307e-09	2.18956e-06	L1Md_F2	L1	LINE	chr2	14411693	14418059
29.0141	-1.79223	0.419035	-4.27704	1.89392e-05	0.00274462	L1Md_A	L1	LINE	chr2	21625053	21630497
14.874	2.57795	0.615186	4.19053	2.78303e-05	0.00366211	B4	B4	SINE	chr2	84803364	84803622
65.519	1.457	0.315871	4.61265	3.97577e-06	0.000826038	L1_Mur3	L1	LINE	chr2	92535706	92537541
11.314	6.90355	1.73299	3.98361	6.78761e-05	0.00707714	ORR1C1	ERVL-MaLR	LTR	chr2	118619988	118620298
59.8421	-1.08948	0.284147	-3.83422	0.000125962	0.011064	L1VL2	L1	LINE	chr2	135133874	135135395
24.2801	1.70436	0.517876	3.29107	0.000998079	0.0474717	(TA)n	Simple_repeat	Simple_repeat	chr2	3715075	3715163
25.5415	1.3093	0.397302	3.29547	0.000982582	0.0470431	B4A	B4	SINE	chr2	3717919	3718067
53.0808	1.30779	0.315835	4.14074	3.46191e-05	0.00429172	L1_Mus3	L1	LINE	chr2	3719321	3719831
47.7014	1.21894	0.361986	3.36737	0.000758875	0.0396284	MLT1A0	ERVL-MaLR	LTR	chr2	3729237	3729534
16.7777	-1.87876	0.542856	-3.46088	0.000538407	0.0312949	MER121	TcMar?	DNA	chr2	4298442	4298654
18.8201	-1.76091	0.47774	-3.68592	0.000227875	0.0170046	B4A	B4	SINE	chr2	4311393	4311672
44.2521	-2.06565	0.349697	-5.90698	3.48438e-09	2.78129e-06	L4_C_Mam	RTE-X	LINE	chr2	4312884	4313421
18.8841	-1.91044	0.540378	-3.53537	0.000407206	0.0256657	B4	B4	SINE	chr2	4313737	4314017
17.7132	-1.94921	0.548368	-3.55457	0.000378604	0.0244396	B4	B4	SINE	chr2	4319210	4319494
20.1657	-1.55471	0.457695	-3.39682	0.000681747	0.0368472	L1MB7	L1	LINE	chr2	4328135	4328449
18.813	-2.46692	0.523289	-4.71427	2.42582e-06	0.000562922	B3	B2	SINE	chr2	4331709	4331832
7.18712	-3.12188	0.922197	-3.38526	0.000711105	0.0379157	L1MA4A	L1	LINE	chr2	4337294	4337397
24.1152	-1.86469	0.461672	-4.03899	5.36809e-05	0.00598676	B4	B4	SINE	chr2	4351604	4351867
19.4494	-2.66663	0.531269	-5.01936	5.18442e-07	0.000166028	L1Md_F2	L1	LINE	chr2	4357799	4358279
5.36477	-4.96741	1.41243	-3.51692	0.000436588	0.0269836	(CATA)n	Simple_repeat	Simple_repeat	chr2	4358470	4358495
26.9137	-1.95288	0.430883	-4.53228	5.83515e-06	0.00111425	MTEa	ERVL-MaLR	LTR	chr2	4360373	4360754
18.9721	-1.92849	0.493114	-3.91084	9.19751e-05	0.00877725	RMER4B	ERVK	LTR	chr2	4369772	4370285
14.582	-1.93609	0.570085	-3.39614	0.000683426	0.0368975	MTB_Mm	ERVL-MaLR	LTR	chr2	4376577	4376983
8.0914	-3.60098	0.972859	-3.70144	0.00021438	0.0162644	B4	B4	SINE	chr2	4378860	4379124
352.587	-0.704415	0.211258	-3.33438	0.000854911	0.0429281	L1Md_F2	L1	LINE	chr2	4422280	4423868
257.56	-0.68796	0.209116	-3.28985	0.00100239	0.047591	RMER19A	ERVK	LTR	chr2	4423868	4424530
15.7817	-1.90833	0.556166	-3.43123	0.000600859	0.0338031	B4A	B4	SINE	chr2	4518749	4518781
144.175	-0.865223	0.214783	-4.02836	5.61668e-05	0.00618515	B4	B4	SINE	chr2	4546086	4546286
153.509	-0.69955	0.211332	-3.3102	0.000932309	0.0454399	L1MB2	L1	LINE	chr2	4546350	4546527
86.4918	-0.865401	0.256949	-3.36798	0.0007572	0.0395563	B1F1	Alu	SINE	chr2	4548040	4548160
194.105	-0.648025	0.188464	-3.43845	0.000585061	0.0331934	B4	B4	SINE	chr2	4549104	4549356
238.784	-0.543764	0.16406	-3.31442	0.000918329	0.0449679	MTD	ERVL-MaLR	LTR	chr2	4553475	4553792
22.4095	1.75835	0.462478	3.80201	0.000143526	0.0121961	L1MC	L1	LINE	chr2	4905003	4905249
5.60811	5.87731	1.42778	4.1164	3.84842e-05	0.00465184	PB1D10	Alu	SINE	chr2	4993149	4993270
3.72811	5.30405	1.56517	3.3888	0.000701998	0.0375601	L1M5	L1	LINE	chr2	4993933	4994121
5.2535	5.78028	1.47931	3.90741	9.32917e-05	0.00887848	RSINE1	B4	SINE	chr2	4995957	4996069
16.8353	3.39729	0.727764	4.66811	3.03981e-06	0.000670845	RCHARR1	hAT-Charlie	DNA	chr2	4996117	4996701
6.12438	5.00759	1.46076	3.42807	0.000607887	0.0340466	B4A	B4	SINE	chr2	4996965	4997100
3.96481	5.39604	1.51012	3.57326	0.00035257	0.0231985	RSINE1	B4	SINE	chr2	4998243	4998309
9.08094	4.7548	1.18899	3.99904	6.36009e-05	0.00676999	B2_Mm2	B2	SINE	chr2	4999003	4999188
4.81391	5.66428	1.46038	3.87865	0.00010504	0.0096752	B3A	B2	SINE	chr2	5000335	5000523
7.60051	4.45281	1.25785	3.54001	0.000400114	0.0253683	MER70B	ERVL	LTR	chr2	5001776	5002055
6.07423	5.99326	1.40644	4.26128	2.03258e-05	0.00289189	RSINE1	B4	SINE	chr2	5002823	5002971
11.1236	4.92772	1.14715	4.29564	1.74192e-05	0.00257858	B2_Mm2	B2	SINE	chr2	5005516	5005688
6.66292	6.14308	1.45036	4.23555	2.27996e-05	0.00314871	B1F	Alu	SINE	chr2	5006672	5006733
3.95844	5.37785	1.55384	3.46102	0.000538141	0.0312814	B4	B4	SINE	chr2	5008146	5008331
3.74273	5.2987	1.54965	3.41929	0.000627837	0.0347965	PB1D9	Alu	SINE	chr2	5009466	5009581
6.93616	6.18689	1.40903	4.39089	1.12888e-05	0.00184629	MIR	MIR	SINE	chr2	5010526	5010642
51.1253	1.21736	0.309744	3.93022	8.48697e-05	0.00830644	ORR1G	ERVL-MaLR	LTR	chr2	5310000	5310326
32.288	1.39158	0.409762	3.39606	0.000683622	0.0369017	RSINE1	B4	SINE	chr2	5313485	5313627
29.2855	1.40619	0.376162	3.73826	0.000185297	0.0146783	B2_Mm2	B2	SINE	chr2	5315791	5315976
30.5098	1.48218	0.431457	3.43528	0.000591936	0.0334629	ORR1E	ERVL-MaLR	LTR	chr2	5317474	5317785
59.9339	1.0408	0.301137	3.45623	0.000547789	0.0317006	MTA_Mm	ERVL-MaLR	LTR	chr2	5318051	5318446
32.7879	1.17539	0.358454	3.27906	0.00104152	0.0488705	PB1D10	Alu	SINE	chr2	5324703	5324805
205.908	0.823	0.188625	4.36316	1.28197e-05	0.00203602	L1_Mus1	L1	LINE	chr2	5329620	5331095
663.501	1.08581	0.177174	6.12851	8.87068e-10	8.81363e-07	L1_Mus1	L1	LINE	chr2	5331242	5336105
76.3713	0.968319	0.250352	3.86783	0.000109807	0.0100013	ORR1E	ERVL-MaLR	LTR	chr2	5337373	5337635
70.331	0.945817	0.265164	3.56691	0.000361211	0.0236145	L1MB3	L1	LINE	chr2	5338715	5339056
40.6129	1.15428	0.346613	3.33018	0.000867901	0.0433619	(TCTCTG)n	Simple_repeat	Simple_repeat	chr2	5343676	5343797
44.803	1.46085	0.328983	4.44048	8.97569e-06	0.00154776	CT-rich	Low_complexity	Low_complexity	chr2	5345122	5345194
18.8779	1.58588	0.479354	3.30837	0.00093842	0.0456397	(CA)n	Simple_repeat	Simple_repeat	chr2	5351084	5351267
13.0653	2.17043	0.649635	3.341	0.00083476	0.0422696	PB1D9	Alu	SINE	chr2	5362852	5362969
10.0678	3.52113	0.856974	4.10879	3.97742e-05	0.00476779	IMPB_01	Satellite	Satellite	chr2	5376559	5376714
45.1786	1.03591	0.313456	3.30478	0.000950496	0.0460276	LSU-rRNA_Hsa	rRNA	rRNA	chr2	5379041	5379376
51.9944	1.2486	0.375339	3.3266	0.000879137	0.0436927	RMER2	ERV1	LTR	chr2	5394961	5395166
60.5425	1.02305	0.281105	3.63938	0.0002733	0.0193817	B1_Mur1	Alu	SINE	chr2	5397920	5398068
40.6001	1.15502	0.334737	3.45054	0.000559464	0.0321677	MTD	ERVL-MaLR	LTR	chr2	5398617	5398773
61.2639	1.02136	0.289855	3.52367	0.000425606	0.0264858	Lx6	L1	LINE	chr2	5398978	5399729
67.0101	0.93244	0.274243	3.40005	0.000673747	0.0365705	B1_Mus1	Alu	SINE	chr2	5403679	5403815
40.8958	1.53074	0.372457	4.10986	3.95906e-05	0.00475307	B4A	B4	SINE	chr2	5406727	5406983
88.334	1.10011	0.254872	4.31633	1.58648e-05	0.0023997	ORR1E	ERVL-MaLR	LTR	chr2	5413460	5413682
61.8303	1.24513	0.332374	3.74619	0.000179542	0.0143596	B4	B4	SINE	chr2	5414829	5415096
20.562	1.60401	0.463278	3.46231	0.000535564	0.0311838	(CAGA)n	Simple_repeat	Simple_repeat	chr2	5415215	5415275
125.85	0.797553	0.239608	3.32857	0.000872915	0.0435156	RLTR31D_MM	ERVK	LTR	chr2	5416789	5417182
165.516	1.10925	0.250241	4.43272	9.30524e-06	0.00158909	Tigger17a	TcMar-Tigger	DNA	chr2	5418197	5418798
57.135	1.13881	0.290605	3.91874	8.9014e-05	0.00858295	ID_B1	B4	SINE	chr2	5419049	5419177
47.8172	1.45687	0.350405	4.15767	3.21513e-05	0.00405913	(CATTT)n	Simple_repeat	Simple_repeat	chr2	5421101	5421208
19.9575	2.01784	0.518526	3.8915	9.9627e-05	0.00930097	B3	B2	SINE	chr2	5421536	5421735
79.711	1.10974	0.251742	4.40823	1.04217e-05	0.0017327	ORR1E	ERVL-MaLR	LTR	chr2	5421934	5422242
132.83	1.0573	0.228144	4.63436	3.58043e-06	0.000763017	L1MC3	L1	LINE	chr2	5423510	5423807
90.2133	0.924451	0.251154	3.68081	0.000232493	0.0172732	B4A	B4	SINE	chr2	5428339	5428550
75.1891	0.98553	0.300596	3.27858	0.0010433	0.0489221	MTB	ERVL-MaLR	LTR	chr2	5428959	5429358
153.864	1.10492	0.241382	4.57747	4.70634e-06	0.000941906	BLACKJACK	hAT-Blackjack	DNA	chr2	5430814	5431239
64.0968	1.04733	0.268754	3.89698	9.73998e-05	0.00914315	B4	B4	SINE	chr2	5431462	5431640
92.8114	1.25697	0.256938	4.89212	9.97557e-07	0.000280283	BLACKJACK	hAT-Blackjack	DNA	chr2	5431769	5432030
151.495	0.742132	0.213396	3.47772	0.000505694	0.0299225	L1MA5	L1	LINE	chr2	5433051	5433458
79.3215	0.842063	0.257345	3.27212	0.00106745	0.0497088	ORR1E	ERVL-MaLR	LTR	chr2	5433650	5433830
264.766	0.840218	0.185929	4.51904	6.21215e-06	0.00116841	RMER21A	ERV1	LTR	chr2	5434051	5434929
50.9018	1.22135	0.305417	3.99895	6.36242e-05	0.00677169	BC1_Mm	scRNA	scRNA	chr2	5437390	5437461
63.7577	0.954562	0.284565	3.35447	0.000795183	0.0408774	MIRb	MIR	SINE	chr2	5438779	5438881
74.3076	0.986278	0.245996	4.00932	6.08935e-05	0.00655429	B3A	B2	SINE	chr2	5438954	5439163
143.931	0.761198	0.211146	3.60507	0.00031207	0.0212763	L1ME2	L1	LINE	chr2	5441859	5442305
35.4224	1.33955	0.344105	3.89284	9.90791e-05	0.00926182	RSINE1	B4	SINE	chr2	5442438	5442516
113.998	1.04702	0.223659	4.68131	2.85044e-06	0.000637918	L1ME2	L1	LINE	chr2	5442620	5442789
77.9202	1.05665	0.304842	3.46622	0.000527835	0.0308681	MIR3	MIR	SINE	chr2	5443465	5443579
16.1974	1.90162	0.544853	3.49015	0.000482751	0.0289822	URR1A	hAT-Charlie	DNA	chr2	5450800	5450984
70.5503	1.47831	0.304172	4.86011	1.1732e-06	0.000318198	ORR1A3	ERVL-MaLR	LTR	chr2	5465537	5465876
127.47	1.04055	0.255428	4.07375	4.62618e-05	0.00534973	RMER13B	ERVK	LTR	chr2	5472074	5472894
109.486	0.866297	0.234319	3.69709	0.000218087	0.0164603	ORR1F	ERVL-MaLR	LTR	chr2	5482283	5482646
74.4951	1.04025	0.304213	3.41949	0.000627379	0.0347855	ORR1A2	ERVL-MaLR	LTR	chr2	5486230	5486572
126.146	0.837307	0.216105	3.87455	0.000106824	0.00979524	(CA)n	Simple_repeat	Simple_repeat	chr2	5491036	5491269
141.228	0.96101	0.215866	4.45188	8.5121e-06	0.00148614	RMER5	ERV1	LTR	chr2	5492902	5493336
75.4836	1.08903	0.27721	3.92854	8.5462e-05	0.00834088	MTEa	ERVL-MaLR	LTR	chr2	5496543	5496724
98.955	0.872845	0.259278	3.36644	0.000761445	0.0397161	ORR1F	ERVL-MaLR	LTR	chr2	5503440	5503635
191.109	0.773278	0.199612	3.87391	0.000107103	0.00981496	RLTR25B	ERVK	LTR	chr2	5505619	5506433
76.7265	0.90097	0.248951	3.61906	0.000295672	0.0204664	B1_Mus1	Alu	SINE	chr2	5510987	5511134
62.8766	1.39705	0.292788	4.77153	1.82836e-06	0.000450258	ORR1E	ERVL-MaLR	LTR	chr2	5512617	5512671
160.877	0.746969	0.224364	3.32927	0.000870749	0.043444	ORR1E	ERVL-MaLR	LTR	chr2	5515794	5516116
134.542	0.881075	0.231205	3.81079	0.000138524	0.0118988	RLTR12BD_Mm	ERVK	LTR	chr2	5516571	5516934
77.7029	0.962928	0.250883	3.83815	0.000123962	0.0109295	Tigger7	TcMar-Tigger	DNA	chr2	5518069	5518222
158.819	0.761623	0.213612	3.56545	0.000363229	0.0237173	MER89	ERV1	LTR	chr2	5519178	5519557
67.6875	1.04601	0.272294	3.84147	0.000122302	0.0108278	B1F1	Alu	SINE	chr2	5520278	5520383
112.634	0.860034	0.227733	3.7765	0.00015905	0.0131459	MIR3	MIR	SINE	chr2	5521606	5521725
28.9905	1.61206	0.400314	4.02698	5.64975e-05	0.00621581	RMER12C	ERVK	LTR	chr2	5523182	5523234
23.7851	1.65145	0.454715	3.63184	0.000281406	0.0197696	RSINE1	B4	SINE	chr2	5523430	5523574
168.025	0.890208	0.222204	4.00627	6.16857e-05	0.00662402	IMPB_01	Satellite	Satellite	chr2	5523969	5524085
67.4944	0.97356	0.265418	3.66803	0.000244425	0.0179073	MLTR14	ERV1	LTR	chr2	5524324	5524475
85.8915	1.47353	0.259512	5.67806	1.36232e-08	8.51129e-06	ORR1D1	ERVL-MaLR	LTR	chr2	5524930	5525124
110.414	0.845872	0.235603	3.59024	0.000330367	0.022153	B4A	B4	SINE	chr2	5528484	5528772
201.749	0.778688	0.200824	3.87747	0.00010555	0.00970694	ORR1E	ERVL-MaLR	LTR	chr2	5530799	5531118
75.9793	1.0447	0.274323	3.80827	0.000139941	0.0119775	RSINE1	B4	SINE	chr2	5531940	5532003
145.07	0.796912	0.217328	3.66687	0.000245536	0.0179564	URR1B	hAT-Charlie	DNA	chr2	5533058	5533277
243.155	0.859785	0.236742	3.63173	0.000281525	0.0197735	Charlie7	hAT-Charlie	DNA	chr2	5533570	5533998
80.9673	0.824377	0.240736	3.42441	0.000616142	0.0343617	B4A	B4	SINE	chr2	5536237	5536444
96.0324	1.12337	0.249127	4.50923	6.50623e-06	0.00121084	Lx4B	L1	LINE	chr2	5536588	5536975
62.7097	0.954214	0.272337	3.5038	0.000458672	0.0279575	Lx4B	L1	LINE	chr2	5537014	5537273
55.3724	1.2325	0.291932	4.22187	2.42283e-05	0.00329407	(TCC)n	Simple_repeat	Simple_repeat	chr2	5538351	5538481
251.525	0.755158	0.174756	4.3212	1.5518e-05	0.00235824	Lx3_Mus	L1	LINE	chr2	5539710	5540254
55.2693	1.19231	0.288436	4.1337	3.56964e-05	0.00438959	PB1D10	Alu	SINE	chr2	5540684	5540773
109.309	0.863558	0.2404	3.59217	0.000327937	0.022042	MTA_Mm-int	ERVL-MaLR	LTR	chr2	5545909	5547001
101.264	1.01683	0.232109	4.38083	1.18229e-05	0.00191708	MTA_Mm	ERVL-MaLR	LTR	chr2	5547001	5547390
94.3504	0.989626	0.272356	3.63358	0.000279518	0.0196679	MTA_Mm-int	ERVL-MaLR	LTR	chr2	5547390	5548482
288.673	0.920851	0.177592	5.18521	2.15773e-07	8.29348e-05	MLT2B2	ERVL	LTR	chr2	5549216	5549671
101.388	0.847301	0.216952	3.90548	9.4037e-05	0.00892448	MTA_Mm	ERVL-MaLR	LTR	chr2	5550021	5550417
87.5368	0.926629	0.264664	3.50115	0.000463258	0.0281609	B4A	B4	SINE	chr2	5551563	5551774
111.882	1.07421	0.254726	4.21711	2.47454e-05	0.00334979	Lx9	L1	LINE	chr2	5553876	5554089
136.554	0.917446	0.230567	3.97908	6.91832e-05	0.007164	B3	B2	SINE	chr2	5561935	5562144
89.9426	1.05835	0.285443	3.70775	0.000209113	0.0159785	ID4	ID	SINE	chr2	5562859	5562931
344.829	0.856842	0.20533	4.173	3.00609e-05	0.00387883	MTC	ERVL-MaLR	LTR	chr2	5563154	5563564
33.3663	1.65848	0.429039	3.86557	0.000110829	0.0100679	L1ME3Cz	L1	LINE	chr2	5582833	5582975
40.604	1.69829	0.39065	4.34735	1.37791e-05	0.00214583	MER2	TcMar-Tigger	DNA	chr2	5585084	5585148
118.95	0.892398	0.250304	3.56526	0.00036349	0.0237238	L1MB3	L1	LINE	chr2	5593349	5593767
44.0208	1.26327	0.347354	3.63683	0.000276019	0.0195131	B4A	B4	SINE	chr2	5596696	5596930
40.171	1.099	0.322897	3.40358	0.000665086	0.0362562	CT-rich	Low_complexity	Low_complexity	chr2	5601909	5602088
93.0723	1.04384	0.247724	4.21374	2.51178e-05	0.00338993	B1F	Alu	SINE	chr2	5606582	5606735
66.8044	0.922608	0.273097	3.37831	0.000729319	0.0386063	PB1D7	Alu	SINE	chr2	5611128	5611243
57.7093	1.16941	0.29998	3.89828	9.68774e-05	0.00910506	RSINE1	B4	SINE	chr2	5616543	5616705
86.3066	1.03079	0.260636	3.95491	7.65634e-05	0.00770513	B1_Mur1	Alu	SINE	chr2	5620755	5620885
177.766	0.703518	0.193216	3.64109	0.000271482	0.0192937	ORR1E	ERVL-MaLR	LTR	chr2	5622811	5623157
99.0763	1.09556	0.275553	3.97586	7.01245e-05	0.00723057	ID_B1	B4	SINE	chr2	5623845	5624028
163.538	0.9079	0.249465	3.63938	0.00027329	0.0193817	L1MC5a	L1	LINE	chr2	5624619	5624779
154.024	0.992913	0.212134	4.68059	2.86045e-06	0.000639386	B3	B2	SINE	chr2	5624921	5625116
196.311	1.10586	0.20858	5.30183	1.14647e-07	4.95062e-05	MTE2a	ERVL-MaLR	LTR	chr2	5626390	5626750
97.8023	0.967487	0.270918	3.57115	0.000355419	0.023345	ORR1D1	ERVL-MaLR	LTR	chr2	5626982	5627291
72.5581	1.01168	0.265782	3.80644	0.000140982	0.0120403	LTR82A	ERVL	LTR	chr2	5627580	5627703
172.267	0.720178	0.209777	3.43307	0.000596785	0.0336507	L1MB3	L1	LINE	chr2	5627903	5628163
66.3558	1.16579	0.300311	3.88194	0.000103625	0.00958639	MTEb	ERVL-MaLR	LTR	chr2	5628731	5628844
93.9344	0.898367	0.263645	3.40749	0.000655638	0.0358799	A-rich	Low_complexity	Low_complexity	chr2	5633160	5633268
125.015	0.895587	0.210842	4.24767	2.16006e-05	0.00302685	B4A	B4	SINE	chr2	5634104	5634375
144.092	1.01435	0.218559	4.64109	3.46584e-06	0.000744685	B3	B2	SINE	chr2	5636225	5636430
135.967	1.00832	0.249026	4.04906	5.14234e-05	0.00579152	MER68	ERVL	LTR	chr2	5637249	5637506
99.9645	0.928226	0.233337	3.97805	6.94815e-05	0.00718644	MTEb	ERVL-MaLR	LTR	chr2	5638137	5638332
130.335	0.807255	0.224237	3.60001	0.000318211	0.0215765	ORR1A4	ERVL-MaLR	LTR	chr2	5638362	5638677
67.0647	1.17399	0.276536	4.24534	2.18264e-05	0.00305069	GA-rich	Low_complexity	Low_complexity	chr2	5638816	5638920
216.189	0.755923	0.209266	3.61226	0.000303535	0.0208624	ORR1E	ERVL-MaLR	LTR	chr2	5639462	5639820
107.851	0.872514	0.247942	3.51902	0.000433143	0.0268266	L2b	L2	LINE	chr2	5640294	5640531
56.6563	1.27808	0.302466	4.22553	2.38382e-05	0.00325805	U6	snRNA	snRNA	chr2	5641875	5641960
172.666	0.947409	0.241903	3.91648	8.98508e-05	0.00863875	MTEa	ERVL-MaLR	LTR	chr2	5642648	5642974
141.064	0.769178	0.226606	3.39435	0.000687924	0.0370447	URR1A	hAT-Charlie	DNA	chr2	5643134	5643355
44.9891	1.17419	0.335274	3.50219	0.000461455	0.0280707	AT_rich	Low_complexity	Low_complexity	chr2	5646280	5646313
105.928	0.984926	0.253594	3.88387	0.000102808	0.00952486	B4	B4	SINE	chr2	5646388	5646535
160.318	1.04757	0.236067	4.43759	9.09713e-06	0.00156225	L1Md_F2	L1	LINE	chr2	5646679	5647059
142.724	1.0889	0.247294	4.40327	1.0663e-05	0.00176456	B3	B2	SINE	chr2	5648086	5648253
54.0976	1.08104	0.310037	3.48682	0.000488791	0.0292269	(CACCAT)n	Simple_repeat	Simple_repeat	chr2	5651024	5651167
48.6699	1.05432	0.316688	3.3292	0.000870944	0.0434479	ID4_	ID	SINE	chr2	5652305	5652393
85.5628	0.932408	0.267105	3.49079	0.000481596	0.0289425	ID_B1	B4	SINE	chr2	5652416	5652626
38.6184	1.14209	0.339047	3.36852	0.000755724	0.0395123	B1_Mm	Alu	SINE	chr2	5653235	5653368
111.522	0.787486	0.237299	3.31855	0.000904874	0.0445512	L1MB4	L1	LINE	chr2	5654115	5654234
198.439	1.17786	0.213669	5.51253	3.53721e-08	1.8843e-05	MTC	ERVL-MaLR	LTR	chr2	5655285	5655631
148.642	0.924188	0.244254	3.78372	0.000154501	0.012881	Charlie19a	hAT-Charlie	DNA	chr2	5659056	5659308
53.6685	1.28331	0.313915	4.08808	4.3496e-05	0.00510756	ID4	ID	SINE	chr2	5659379	5659460
76.4954	1.16238	0.285689	4.0687	4.72755e-05	0.00544126	B1_Mus2	Alu	SINE	chr2	5659622	5659765
191.849	0.808715	0.195677	4.13292	3.58188e-05	0.00440184	B2_Mm2	B2	SINE	chr2	5659925	5660120
89.6067	1.0305	0.250552	4.11291	3.90706e-05	0.00470247	B3	B2	SINE	chr2	5661436	5661653
45.6841	1.22739	0.308484	3.97879	6.92682e-05	0.00717042	G-rich	Low_complexity	Low_complexity	chr2	5661783	5661837
106.273	1.06689	0.22779	4.68365	2.81812e-06	0.000632648	B1_Mur2	Alu	SINE	chr2	5662305	5662442
149.791	0.849364	0.213436	3.97948	6.9065e-05	0.00715572	Tigger17a	TcMar-Tigger	DNA	chr2	5663468	5663774
154.987	1.15924	0.225554	5.13951	2.75456e-07	0.000100825	MER47B	TcMar-Tigger	DNA	chr2	5663774	5664112
82.9419	0.913911	0.247135	3.69802	0.000217288	0.0164291	Tigger17c	TcMar-Tigger	DNA	chr2	5664322	5664438
665.808	1.03893	0.168747	6.1567	7.42744e-10	7.61462e-07	L1_Mus4	L1	LINE	chr2	5664578	5665623
545.375	0.885991	0.180467	4.90943	9.13438e-07	0.000261495	L1_Mus4	L1	LINE	chr2	5665620	5666924
168.632	0.815929	0.20156	4.04807	5.16415e-05	0.0058112	Charlie2b	hAT-Charlie	DNA	chr2	5668249	5668607
180.283	0.911602	0.209155	4.35851	1.30954e-05	0.00206788	B2_Mm2	B2	SINE	chr2	5668782	5668973
297.085	0.826128	0.203336	4.06288	4.84719e-05	0.0055417	MER21C	ERVL	LTR	chr2	5670771	5671170
123.187	0.997056	0.268749	3.70998	0.000207272	0.0158757	B1_Mur4	Alu	SINE	chr2	5671401	5671530
79.4892	1.25826	0.25535	4.92757	8.32593e-07	0.000243194	L1MA8	L1	LINE	chr2	5671887	5671979
66.1567	1.09679	0.283672	3.86642	0.000110445	0.0100494	B1_Mus2	Alu	SINE	chr2	5672063	5672209
183.69	0.847696	0.221033	3.83515	0.000125489	0.0110349	L1MB3	L1	LINE	chr2	5672257	5672547
66.7821	1.07604	0.27544	3.90661	9.36004e-05	0.00889611	B1F1	Alu	SINE	chr2	5674145	5674279
156.792	0.812549	0.214445	3.78908	0.000151209	0.0126779	RSINE1	B4	SINE	chr2	5676923	5677052
58.433	1.14049	0.315574	3.61403	0.000301476	0.0207612	(TG)n	Simple_repeat	Simple_repeat	chr2	5677371	5677490
134.587	0.933059	0.214471	4.3505	1.35825e-05	0.00212227	B4A	B4	SINE	chr2	5677544	5677832
142.979	1.05745	0.211245	5.00579	5.56338e-07	0.000176177	B2_Mm2	B2	SINE	chr2	5678417	5678611
99.9212	1.02028	0.243722	4.18625	2.83605e-05	0.00371354	B4	B4	SINE	chr2	5678881	5679067
119.485	1.06051	0.260429	4.07217	4.65762e-05	0.0053768	L1M4	L1	LINE	chr2	5679168	5679348
165.412	0.76571	0.209389	3.65688	0.000255309	0.0184619	B4A	B4	SINE	chr2	5679522	5679687
139.839	0.854587	0.257438	3.31958	0.000901533	0.0444264	B1_Mur1	Alu	SINE	chr2	5679813	5679941
76.4835	1.07844	0.278756	3.86875	0.000109396	0.00997058	(TAGA)n	Simple_repeat	Simple_repeat	chr2	5680423	5680454
477.554	0.942622	0.17797	5.29653	1.18021e-07	5.06374e-05	MER21C	ERVL	LTR	chr2	5681724	5682547
122.572	1.2376	0.229461	5.3935	6.9097e-08	3.28328e-05	ID_B1	B4	SINE	chr2	5682652	5682752
114.092	1.0681	0.255175	4.18577	2.842e-05	0.00371831	B4A	B4	SINE	chr2	5683789	5683990
252.983	0.866795	0.212661	4.07594	4.58291e-05	0.0053122	B4	B4	SINE	chr2	5692321	5692583
126.852	1.0739	0.241316	4.45018	8.57967e-06	0.00149488	B4A	B4	SINE	chr2	5692776	5693026
284.083	0.953951	0.187556	5.08621	3.65284e-07	0.000125978	Lx8	L1	LINE	chr2	5693839	5694337
105.385	0.863296	0.241808	3.57018	0.000356741	0.0233978	B1_Mur4	Alu	SINE	chr2	5694600	5694735
55.7751	1.33339	0.294931	4.52102	6.15423e-06	0.00115961	AT_rich	Low_complexity	Low_complexity	chr2	5695097	5695134
75.9223	0.953785	0.281526	3.38791	0.000704273	0.0376564	B4	B4	SINE	chr2	5695176	5695356
148.45	1.16929	0.204675	5.71291	1.11058e-08	7.16207e-06	MIRb	MIR	SINE	chr2	5695911	5696009
54.7052	1.56008	0.299337	5.21179	1.87031e-07	7.34821e-05	(CAGA)n	Simple_repeat	Simple_repeat	chr2	5696493	5696537
175.602	0.970189	0.202982	4.77967	1.75582e-06	0.000436062	B4	B4	SINE	chr2	5696590	5696879
264.106	1.05313	0.211662	4.97552	6.50712e-07	0.000200177	MTEb	ERVL-MaLR	LTR	chr2	5698618	5698895
79.1668	1.21543	0.291847	4.16463	3.11863e-05	0.00396716	(TTTC)n	Simple_repeat	Simple_repeat	chr2	5699091	5699122
100.811	1.01797	0.283099	3.59582	0.000323372	0.0218166	ID_B1	B4	SINE	chr2	5699207	5699422
221.192	0.902734	0.223726	4.035	5.46014e-05	0.00606273	ORR1F	ERVL-MaLR	LTR	chr2	5700413	5700743
88.8626	1.4177	0.308374	4.59734	4.2792e-06	0.000874156	ID_B1	B4	SINE	chr2	5700756	5700939
153.48	1.17506	0.201681	5.82636	5.66508e-09	4.14717e-06	B2_Mm2	B2	SINE	chr2	5702074	5702283
73.6728	1.03279	0.282039	3.66188	0.00025037	0.0182161	L1Md_F2	L1	LINE	chr2	5702889	5703004
161.869	0.892224	0.225986	3.94814	7.87597e-05	0.00786367	MIRc	MIR	SINE	chr2	5703303	5703511
110.605	0.935662	0.216688	4.31802	1.57436e-05	0.00238556	ID_B1	B4	SINE	chr2	5703917	5704105
352.395	0.820996	0.194007	4.23178	2.31844e-05	0.00318944	L1MB3	L1	LINE	chr2	5704240	5704762
168.743	1.11815	0.216149	5.17306	2.3029e-07	8.72581e-05	MTE2a	ERVL-MaLR	LTR	chr2	5705681	5706077
212.586	0.927073	0.197513	4.69374	2.68255e-06	0.000609368	MIRb	MIR	SINE	chr2	5706992	5707188
109.758	0.8893	0.227198	3.91421	9.07001e-05	0.00869809	B1_Mur3	Alu	SINE	chr2	5709518	5709668
79.3459	0.971922	0.257778	3.77039	0.000162994	0.0133683	B4	B4	SINE	chr2	5709679	5709867
194.043	0.676705	0.201514	3.3581	0.000784811	0.0405176	B4	B4	SINE	chr2	5710149	5710468
123.617	1.04175	0.244242	4.26524	1.99687e-05	0.00285582	(TTTG)n	Simple_repeat	Simple_repeat	chr2	5710979	5711012
268.004	0.910862	0.169149	5.38497	7.24582e-08	3.405e-05	B4A	B4	SINE	chr2	5711573	5711842
49.9641	1.2442	0.303771	4.09586	4.20609e-05	0.0049797	MIR	MIR	SINE	chr2	5711896	5712033
17.1499	2.11763	0.531	3.988	6.66325e-05	0.00698392	B4	B4	SINE	chr2	5850736	5850991
46.267	-1.07909	0.318308	-3.39008	0.000698733	0.037445	L1_Mus3	L1	LINE	chr2	6759922	6760665
26.9064	-2.10226	0.4482	-4.69045	2.72602e-06	0.000616848	IAPLTR2_Mm	ERVK	LTR	chr2	6773058	6773539
79.5588	-1.148	0.241109	-4.76133	1.92323e-06	0.000467844	L2a	L2	LINE	chr2	6813689	6814041
37.0972	-1.40885	0.369817	-3.80958	0.0001392	0.011933	L2a	L2	LINE	chr2	6834636	6834767
60.9834	-1.28027	0.330804	-3.87017	0.000108761	0.00993304	L1Md_T	L1	LINE	chr2	6840041	6845660
458.654	-0.629172	0.189223	-3.32502	0.000884116	0.0438563	L1_Mur3	L1	LINE	chr2	6856183	6859030
34.1407	-1.36716	0.384826	-3.55266	0.000381363	0.0245618	RSINE1	B4	SINE	chr2	6890860	6891015
34.4133	-1.46053	0.398105	-3.6687	0.000243786	0.0178717	ID_B1	B4	SINE	chr2	6910707	6910822
36.4203	-1.54988	0.426614	-3.63297	0.000280178	0.0196981	B1F	Alu	SINE	chr2	6925394	6925536
20.4289	-1.84782	0.552139	-3.34665	0.00081794	0.0416678	MIRb	MIR	SINE	chr2	6931176	6931354
75.7553	-1.09351	0.293336	-3.72783	0.000193134	0.0151088	Tigger5b	TcMar-Tigger	DNA	chr2	6954843	6955334
18.9068	-1.63738	0.484061	-3.38259	0.000718059	0.0382017	L1MC	L1	LINE	chr2	7047160	7047282
24.0672	-1.44524	0.425448	-3.39698	0.000681333	0.0368354	MIR	MIR	SINE	chr2	7061776	7061896
24.2761	-1.43888	0.431905	-3.33146	0.000863902	0.0432203	MER58A	hAT-Charlie	DNA	chr2	7075059	7075256
40.7752	-1.29181	0.363372	-3.55507	0.000377883	0.0244031	ORR1F	ERVL-MaLR	LTR	chr2	7108712	7108921
39.18	-1.13846	0.340253	-3.34591	0.000820123	0.0417441	B4A	B4	SINE	chr2	7170579	7170831
49.9055	-1.07602	0.31474	-3.41877	0.00062905	0.0348481	L2a	L2	LINE	chr2	7355805	7356305
3.71234	-5.47492	1.56075	-3.50787	0.000451703	0.0276569	Lx6	L1	LINE	chr2	7692897	7694425
14.7711	1.8251	0.557373	3.27447	0.0010586	0.0494142	B1_Mus2	Alu	SINE	chr2	9998065	9998170
27.4507	7.21067	1.87854	3.83844	0.000123819	0.0109198	L1Md_F2	L1	LINE	chr2	10904948	10910132
27.032	6.44036	1.80583	3.56643	0.000361876	0.0236464	Lx5b	L1	LINE	chr2	10932201	10934257
3.43742	5.1728	1.57813	3.2778	0.00104619	0.0490085	L3b	CR1	LINE	chr2	10937611	10937727
3.96662	5.37293	1.59281	3.37324	0.000742905	0.0390819	L1ME2	L1	LINE	chr2	10938976	10939208
4.14756	5.44264	1.55852	3.49219	0.000479083	0.0288489	B4	B4	SINE	chr2	10945299	10945556
67.3564	5.26902	1.45184	3.6292	0.000284306	0.0199121	L1Md_F2	L1	LINE	chr2	10946896	10953109
33.736	4.64436	1.36522	3.40192	0.000669147	0.0364035	L1_Mur3	L1	LINE	chr2	10956173	10957849
6.10983	6.00224	1.44314	4.15917	3.1941e-05	0.00403911	MLT1G	ERVL-MaLR	LTR	chr2	10959991	10960179
22.4998	6.92712	1.7171	4.0342	5.4788e-05	0.00607823	RMER1B	Other	Other	chr2	10961494	10962291
13.1103	4.58078	1.02488	4.46959	7.83679e-06	0.0013982	MTEa	ERVL-MaLR	LTR	chr2	10967612	10967963
9.22006	6.59667	1.35902	4.85399	1.21004e-06	0.000325724	B4A	B4	SINE	chr2	10968389	10968578
15.6592	4.10379	1.20183	3.41463	0.000638693	0.0352169	L1MB3	L1	LINE	chr2	10971441	10971779
5.23335	5.77686	1.51797	3.80565	0.000141431	0.0120686	IMPB_01	Satellite	Satellite	chr2	10974165	10974318
16.6753	3.59691	0.718424	5.00667	5.53805e-07	0.000175612	MLT2B4	ERVL	LTR	chr2	10976791	10977170
14.4686	5.44425	1.16533	4.67183	2.98527e-06	0.000661143	B4A	B4	SINE	chr2	10977794	10978035
8.63715	3.6197	0.982739	3.68327	0.000230257	0.0171441	L1MB3	L1	LINE	chr2	11176141	11176434
7.29588	3.81706	1.06806	3.57381	0.000351818	0.023162	B3	B2	SINE	chr2	11183945	11184119
32.7697	2.2674	0.417061	5.43661	5.43036e-08	2.68945e-05	Lx2B2	L1	LINE	chr2	11184681	11185815
13.3443	2.96971	0.704635	4.21454	2.50283e-05	0.00338125	URR1A	hAT-Charlie	DNA	chr2	11191860	11192045
13.6651	2.4516	0.632104	3.87847	0.000105116	0.00967843	MTE2b	ERVL-MaLR	LTR	chr2	11207361	11207745
9.20645	3.03904	0.861163	3.529	0.000417131	0.0261291	L1MB4	L1	LINE	chr2	11209022	11209325
3.6595	5.27857	1.5138	3.48697	0.000488532	0.029217	ORR1A4	ERVL-MaLR	LTR	chr2	11220790	11221114
9.02852	3.67771	0.947184	3.88278	0.000103268	0.00955998	MTD	ERVL-MaLR	LTR	chr2	11229028	11229458
7.34147	3.5763	1.0712	3.33859	0.000842044	0.0425235	ID_B1	B4	SINE	chr2	11232741	11232833
13.1677	2.03449	0.618344	3.29022	0.0010011	0.0475572	RLTR40	ERVK	LTR	chr2	11237632	11238234
20.5162	2.07078	0.563649	3.67387	0.0002389	0.0176223	MTA_Mm-int	ERVL-MaLR	LTR	chr2	11242577	11243676
7.54725	3.42552	0.998459	3.43081	0.000601792	0.0338353	B4	B4	SINE	chr2	11254868	11255180
3.6934	5.28493	1.60475	3.2933	0.00099019	0.0472668	B1_Mur3	Alu	SINE	chr2	11292589	11292736
54.1419	-1.33131	0.374244	-3.55734	0.000374627	0.0242533	MTA_Mm	ERVL-MaLR	LTR	chr2	11321757	11322152
65.1562	-1.0487	0.314478	-3.33474	0.00085378	0.0428964	B1_Mm	Alu	SINE	chr2	11323013	11323158
719.718	-0.803427	0.208693	-3.84981	0.00011821	0.0105523	ORR1A2-int	ERVL-MaLR	LTR	chr2	11323667	11325392
130.188	-1.04461	0.264521	-3.94907	7.84568e-05	0.00783844	ORR1A2	ERVL-MaLR	LTR	chr2	11325396	11325692
71.2198	-1.01854	0.275785	-3.69323	0.000221427	0.0166361	Tigger7	TcMar-Tigger	DNA	chr2	11326908	11327033
169.918	-0.978456	0.264075	-3.70522	0.000211208	0.0161006	(CA)n	Simple_repeat	Simple_repeat	chr2	11331414	11331659
76.514	-1.25998	0.334597	-3.76567	0.000166105	0.0135627	ORR1B2	ERVL-MaLR	LTR	chr2	11334111	11334270
100.747	-1.0603	0.277966	-3.8145	0.000136461	0.0117547	Lx8	L1	LINE	chr2	11334844	11335012
173.276	-1.07342	0.25951	-4.13632	3.52916e-05	0.00435571	Lx8	L1	LINE	chr2	11335442	11335719
100.506	-1.00178	0.299111	-3.34919	0.000810495	0.0414417	RSINE1	B4	SINE	chr2	11337100	11337263
63.1625	-1.12938	0.322105	-3.50625	0.000454462	0.0277734	MER58A	hAT-Charlie	DNA	chr2	11337328	11337439
118.138	-1.11372	0.288125	-3.86542	0.0001109	0.0100734	B1_Mur1	Alu	SINE	chr2	11337512	11337646
89.8751	-1.24368	0.298522	-4.16612	3.09831e-05	0.00395265	RSINE1	B4	SINE	chr2	11338600	11338677
59.2857	-1.12238	0.313931	-3.57523	0.000349914	0.0230675	(CA)n	Simple_repeat	Simple_repeat	chr2	11340410	11340495
219.084	-0.87953	0.237002	-3.71107	0.000206385	0.0158249	RMER1B	Other	Other	chr2	11341717	11342247
117.255	-1.24333	0.261646	-4.75195	2.01459e-06	0.000484782	MTC	ERVL-MaLR	LTR	chr2	11346347	11346469
168.206	-0.952485	0.26043	-3.65736	0.000254826	0.0184401	B4A	B4	SINE	chr2	11347276	11347550
146.781	-1.25311	0.255214	-4.91003	9.10631e-07	0.000260866	L1MC1	L1	LINE	chr2	11358466	11359084
89.4107	-0.969855	0.26787	-3.62061	0.000293908	0.0203747	RSINE1	B4	SINE	chr2	11363131	11363281
163.317	-0.914391	0.21642	-4.22508	2.38851e-05	0.00326209	MTE2a	ERVL-MaLR	LTR	chr2	11364732	11365087
131.014	-0.865168	0.245422	-3.52523	0.00042312	0.0263767	MTEa	ERVL-MaLR	LTR	chr2	11365871	11366175
106.201	-0.94021	0.241741	-3.88933	0.00010052	0.00935734	MTC	ERVL-MaLR	LTR	chr2	11366736	11367058
126.252	-0.978825	0.230537	-4.24585	2.17762e-05	0.00304507	MTD	ERVL-MaLR	LTR	chr2	11367344	11367653
87.0332	-0.97641	0.281111	-3.47339	0.000513928	0.0302776	(TGAA)n	Simple_repeat	Simple_repeat	chr2	11368404	11368574
192.729	-0.796328	0.237588	-3.35172	0.000803115	0.0411925	MTD	ERVL-MaLR	LTR	chr2	11369194	11369586
152.687	-0.702918	0.213863	-3.28677	0.00101343	0.047984	L1MC5a	L1	LINE	chr2	11370916	11371113
377.28	-0.63054	0.190151	-3.316	0.000913162	0.0448132	RMER17B	ERVK	LTR	chr2	11381086	11381833
249.592	-0.90787	0.206172	-4.40346	1.06536e-05	0.00176343	ORR1B1	ERVL-MaLR	LTR	chr2	11385379	11385760
372.724	-0.635832	0.191133	-3.32665	0.000878973	0.0436891	L1MB3	L1	LINE	chr2	11385760	11386191
262.708	-0.758146	0.184908	-4.10014	4.12908e-05	0.00490939	B4A	B4	SINE	chr2	11388631	11388928
35.7502	-1.22884	0.346317	-3.54831	0.00038771	0.0248596	(A)n	Simple_repeat	Simple_repeat	chr2	11389128	11389162
84.2401	-0.975166	0.297315	-3.27991	0.00103839	0.048787	MER5B	hAT-Charlie	DNA	chr2	11389877	11390026
289.05	-0.653652	0.194507	-3.36056	0.000777855	0.0402605	MTA_Mm	ERVL-MaLR	LTR	chr2	11394402	11394796
618.268	-0.623852	0.185359	-3.36565	0.000763632	0.0397838	RLTR25B	ERVK	LTR	chr2	11394887	11395733
154.37	-0.859424	0.218927	-3.92561	8.65089e-05	0.00841064	RCHARR1	hAT-Charlie	DNA	chr2	11396647	11396953
63.9985	-1.26324	0.285774	-4.42041	9.85146e-06	0.00165993	B3A	B2	SINE	chr2	11396945	11397163
65.8895	1.25299	0.278903	4.49255	7.03753e-06	0.00128999	B1F1	Alu	SINE	chr2	11476609	11476727
39.1722	1.08489	0.330563	3.28194	0.00103095	0.0485445	L1MB5	L1	LINE	chr2	11482837	11483097
36.5184	1.42133	0.373864	3.80172	0.000143696	0.0122063	Lx8	L1	LINE	chr2	11485897	11486120
138.929	0.811004	0.23289	3.48234	0.000497045	0.0295675	B1_Mur2	Alu	SINE	chr2	11499109	11499237
51.314	1.01093	0.295498	3.42111	0.000623665	0.0346555	RLTR10B2	ERVK	LTR	chr2	11538239	11538572
30.5021	1.52637	0.412426	3.70095	0.000214795	0.0162814	MER67C	ERV1	LTR	chr2	14235768	14235905
44.8697	1.38919	0.319694	4.34539	1.39031e-05	0.00215904	L1_Mus1	L1	LINE	chr2	14240093	14240617
43.8273	1.29382	0.340134	3.80384	0.000142471	0.0121282	L1_Mus1	L1	LINE	chr2	14261485	14261821
81.965	0.948834	0.281658	3.36874	0.000755114	0.039487	RMER3D-int	ERVK	LTR	chr2	14323480	14324585
52.2553	-1.21237	0.347439	-3.48946	0.000483999	0.0290314	Lx2	L1	LINE	chr2	14343957	14345303
147.153	-1.38449	0.247028	-5.60461	2.0873e-08	1.22395e-05	MMETn-int	ERVK	LTR	chr2	14346178	14350080
211.501	-1.64616	0.19312	-8.524	1.5414e-17	1.23448e-13	L1VL4	L1	LINE	chr2	14352076	14357027
93.0491	-1.56023	0.2709	-5.75944	8.43917e-09	5.72199e-06	L1Md_T	L1	LINE	chr2	14359071	14365347
83.7278	-1.42903	0.260328	-5.48934	4.03436e-08	2.10066e-05	L1Md_T	L1	LINE	chr2	14370464	14375875
75.7924	-1.41112	0.292653	-4.8218	1.42267e-06	0.000367849	L1_Mus2	L1	LINE	chr2	14380591	14383047
9.40461	-2.74415	0.762143	-3.60057	0.000317515	0.0215424	IAPLTR2_Mm	ERVK	LTR	chr2	14383048	14383488
29.303	-1.34715	0.408548	-3.29741	0.0009758	0.0468343	IAPEz-int	ERVK	LTR	chr2	14383489	14385262
36.4399	-1.47354	0.399569	-3.68783	0.000226177	0.0169048	L1_Mus2	L1	LINE	chr2	14386560	14387516
3.54872	-5.36461	1.54041	-3.48259	0.000496588	0.0295441	(TCTCTG)n	Simple_repeat	Simple_repeat	chr2	14390308	14390396
11.3171	-2.9165	0.723601	-4.03053	5.56512e-05	0.00614761	B4A	B4	SINE	chr2	14401685	14401978
24.9264	-2.11258	0.444995	-4.74742	2.06031e-06	0.000493754	MERVL_2A-int	ERVL	LTR	chr2	14424967	14427424
52.8179	-1.58767	0.293353	-5.41215	6.22717e-08	3.01101e-05	L1Md_F	L1	LINE	chr2	14440827	14442531
89.0041	-0.96052	0.22706	-4.23025	2.33435e-05	0.00320352	L1VL2	L1	LINE	chr2	14457411	14459991
14.5611	-2.16661	0.579267	-3.74025	0.000183834	0.0146056	Lx9	L1	LINE	chr2	14466064	14466551
10.4554	-2.80678	0.737724	-3.80465	0.000142004	0.0121021	ORR1A2	ERVL-MaLR	LTR	chr2	14483311	14483653
38.586	-1.23475	0.353561	-3.49233	0.000478832	0.0288416	L1_Mus2	L1	LINE	chr2	14488515	14490274
64.1647	-1.23029	0.287911	-4.27316	1.92723e-05	0.00278234	L1_Mus3	L1	LINE	chr2	14506917	14513172
19.1339	-2.36607	0.521412	-4.53782	5.68383e-06	0.00109161	Lx5	L1	LINE	chr2	14518736	14524986
885.073	0.543393	0.16078	3.37974	0.000725555	0.0384759	L1_Mus2	L1	LINE	chr2	16392609	16393542
408.248	0.689666	0.200504	3.43967	0.000582428	0.033112	MTE2b	ERVL-MaLR	LTR	chr2	16395581	16395891
82.5463	0.857516	0.240112	3.57131	0.000355197	0.0233337	(TG)n	Simple_repeat	Simple_repeat	chr2	16421053	16421100
25.7917	1.5038	0.434975	3.45721	0.000545794	0.0316262	(TG)n	Simple_repeat	Simple_repeat	chr2	16480298	16480366
71.4342	0.938046	0.26819	3.49769	0.000469311	0.0284432	L1_Mus4	L1	LINE	chr2	16488581	16488758
75.5244	-0.887297	0.254498	-3.48646	0.000489451	0.0292551	B3	B2	SINE	chr2	16708540	16708726
172.414	-0.688485	0.189073	-3.64138	0.000271179	0.0192792	RLTR17	ERVK	LTR	chr2	16710736	16710980
3.30211	-5.26707	1.5652	-3.36511	0.000765132	0.0398242	MLT1B	ERVL-MaLR	LTR	chr2	17626223	17626410
31.5201	1.48358	0.400877	3.70085	0.000214883	0.0162828	ORR1E	ERVL-MaLR	LTR	chr2	19059239	19059593
19.7152	1.7626	0.468617	3.76127	0.000169049	0.013729	L4_A_Mam	RTE-X	LINE	chr2	19060385	19060708
13.1621	2.41288	0.644466	3.744	0.000181117	0.0144535	L1_Mus3	L1	LINE	chr2	19104523	19108349
53.3839	-1.29911	0.316612	-4.10317	4.07536e-05	0.00485846	L1_Mus3	L1	LINE	chr2	20220888	20224573
11.2976	-2.35067	0.687178	-3.42076	0.000624473	0.034688	B3A	B2	SINE	chr2	20297049	20297186
22.1967	-1.76459	0.452619	-3.89861	9.67464e-05	0.00909709	Lx7	L1	LINE	chr2	20379152	20379716
8.34821	-3.40043	0.94784	-3.58756	0.000333782	0.0223197	MTA_Mm	ERVL-MaLR	LTR	chr2	21694960	21695347
480.727	0.535897	0.155395	3.44861	0.000563485	0.0323274	L1_Mus4	L1	LINE	chr2	22781265	22781739
269.769	0.593354	0.181093	3.27651	0.00105098	0.0491625	L1MB7	L1	LINE	chr2	22789547	22789858
140.012	0.743014	0.209946	3.53907	0.000401538	0.0254226	L1_Mus3	L1	LINE	chr2	22819934	22820325
129.366	0.935246	0.250712	3.73035	0.000191211	0.0150061	MLTR14	ERV1	LTR	chr2	22840456	22840543
161.938	0.788023	0.214128	3.68015	0.000233094	0.0172976	MTEa	ERVL-MaLR	LTR	chr2	22841401	22841628
222.909	0.63564	0.186121	3.4152	0.000637341	0.0351571	MTD	ERVL-MaLR	LTR	chr2	22844913	22845266
69.6163	0.913721	0.259876	3.51598	0.000438131	0.027045	Charlie2b	hAT-Charlie	DNA	chr2	22845319	22845537
672.242	0.583449	0.153167	3.80923	0.0001394	0.0119432	Lx8b	L1	LINE	chr2	22847033	22848308
206.106	0.792304	0.239298	3.31095	0.000929812	0.0453595	L1_Mus3	L1	LINE	chr2	22850044	22850357
80.6191	0.926532	0.253358	3.657	0.000255182	0.0184573	ORR1F	ERVL-MaLR	LTR	chr2	22853217	22853308
204.239	0.844284	0.227919	3.70432	0.000211962	0.0161332	Lx8b	L1	LINE	chr2	22856756	22857044
146.06	0.920398	0.237291	3.87878	0.000104984	0.00967194	AT_rich	Low_complexity	Low_complexity	chr2	22857444	22857507
261.537	0.768534	0.228176	3.36817	0.000756702	0.0395436	MER20	hAT-Charlie	DNA	chr2	22859586	22859793
522.329	0.850647	0.163215	5.21182	1.86996e-07	7.34821e-05	L2a	L2	LINE	chr2	22859855	22860204
140.295	1.12463	0.227113	4.95183	7.35184e-07	0.000220445	RSINE1	B4	SINE	chr2	22861213	22861304
295.451	0.805357	0.212867	3.78338	0.000154712	0.012892	RMER17B	ERVK	LTR	chr2	22869731	22870632
23.185	1.85702	0.469293	3.95706	7.58766e-05	0.00765904	RSINE1	B4	SINE	chr2	22915773	22915920
6.75224	4.28043	1.22487	3.49459	0.00047479	0.0286722	ORR1C1	ERVL-MaLR	LTR	chr2	23124607	23124976
25.5554	2.28947	0.487888	4.6926	2.69753e-06	0.000611881	L1_Mus4	L1	LINE	chr2	23125060	23126191
5.4893	5.85059	1.41473	4.13548	3.54208e-05	0.00436487	B4A	B4	SINE	chr2	23126933	23127205
5.84394	5.94066	1.41131	4.20931	2.56146e-05	0.00344161	Lx3C	L1	LINE	chr2	23127266	23127566
5.54595	5.85893	1.45613	4.02362	5.731e-05	0.00627575	MLT1C	ERVL-MaLR	LTR	chr2	23128024	23128116
7.19387	6.23914	1.37635	4.53311	5.81221e-06	0.00111112	B4A	B4	SINE	chr2	23131138	23131341
4.7243	5.63199	1.45742	3.86436	0.000111381	0.0101007	ORR1D1	ERVL-MaLR	LTR	chr2	23138517	23138859
4.12565	5.44232	1.4796	3.67824	0.000234846	0.0173974	B1F	Alu	SINE	chr2	23139136	23139272
5.35025	4.82854	1.41481	3.41285	0.000642874	0.0353822	ID4_	ID	SINE	chr2	23140798	23140886
27.148	4.33965	1.13312	3.82981	0.000128242	0.0112106	Lx8	L1	LINE	chr2	23140988	23142002
13.036	3.57362	0.843365	4.23733	2.26189e-05	0.00312883	ORR1C2	ERVL-MaLR	LTR	chr2	23142182	23142484
5.10728	5.73988	1.50009	3.82636	0.00013005	0.0113412	B1F2	Alu	SINE	chr2	23143313	23143457
6.6075	5.12245	1.37366	3.72906	0.000192199	0.0150608	B3A	B2	SINE	chr2	23144043	23144202
18.2181	5.77077	1.55066	3.72148	0.000198056	0.0153897	ID_B1	B4	SINE	chr2	23144385	23144568
11.9191	6.98029	1.94273	3.59303	0.000326855	0.0219961	MTC	ERVL-MaLR	LTR	chr2	23146543	23146912
7.67078	5.31983	1.36762	3.88986	0.000100303	0.0093455	L1MC4	L1	LINE	chr2	23147420	23147542
8.10065	3.89528	1.07066	3.63819	0.00027456	0.0194388	B4A	B4	SINE	chr2	23149007	23149244
6.83197	6.16419	1.42492	4.32598	1.51852e-05	0.00231593	ID_B1	B4	SINE	chr2	23149282	23149449
6.08796	5.99657	1.40901	4.25586	2.08245e-05	0.00294185	RMER1B	Other	Other	chr2	23152423	23153054
14.57	2.05191	0.569918	3.60036	0.000317775	0.0215538	L1M1	L1	LINE	chr2	23549621	23549736
52.1548	-0.948721	0.281884	-3.36564	0.00076366	0.0397838	MTA_Mm-int	ERVL-MaLR	LTR	chr2	24006748	24007832
249.103	-0.81528	0.200099	-4.07437	4.61383e-05	0.00533967	L1_Mus1	L1	LINE	chr2	24019559	24025458
259.552	-1.1889	0.220975	-5.38025	7.43822e-08	3.47971e-05	MuRRS-int	ERV1	LTR	chr2	24034260	24038728
6.73447	-3.76662	1.09623	-3.43597	0.000590443	0.0334081	MTA_Mm-int	ERVL-MaLR	LTR	chr2	24590127	24591224
71.1076	-0.983782	0.266264	-3.69477	0.000220089	0.0165621	L1MDa	L1	LINE	chr2	24668514	24671526
47.1583	-1.32914	0.380259	-3.49535	0.000473443	0.0286188	B1_Mur4	Alu	SINE	chr2	24977328	24977366
174.033	-0.800771	0.233304	-3.43231	0.000598461	0.0337231	B2_Mm2	B2	SINE	chr2	24978738	24978931
122.185	-0.975079	0.252342	-3.86412	0.00011149	0.0101083	B1F	Alu	SINE	chr2	24984024	24984161
334.138	-0.8393	0.209543	-4.00538	6.1917e-05	0.00663901	MTD	ERVL-MaLR	LTR	chr2	24984599	24985043
85.6096	-0.945354	0.270481	-3.49508	0.000473915	0.0286345	B2_Mm2	B2	SINE	chr2	24987588	24987767
93.718	-1.21975	0.265606	-4.59234	4.38296e-06	0.000892047	MTEb	ERVL-MaLR	LTR	chr2	24987884	24988079
58.4512	-1.2107	0.306987	-3.9438	8.0199e-05	0.00796072	B1_Mus2	Alu	SINE	chr2	24990826	24990884
187.974	-0.966059	0.217986	-4.43174	9.34751e-06	0.00159514	RLTR33	ERVK	LTR	chr2	24991709	24992217
174.866	-1.04271	0.239654	-4.35089	1.35588e-05	0.00211892	RLTR19-int	ERVK	LTR	chr2	24992975	24993570
101.252	-0.971405	0.25258	-3.84594	0.000120092	0.0106867	B1_Mus1	Alu	SINE	chr2	24994937	24995088
78.8227	-1.08692	0.327218	-3.3217	0.000894704	0.0442139	B4	B4	SINE	chr2	25000148	25000359
41.2863	-1.09843	0.334659	-3.28225	0.00102984	0.0485043	RLTR20C2_MM	ERVK	LTR	chr2	25009028	25009091
13.8334	-1.93438	0.562239	-3.4405	0.000580647	0.0330651	B1_Mur2	Alu	SINE	chr2	25017823	25017916
67.4917	-1.04562	0.263402	-3.96967	7.19731e-05	0.0073658	B1_Mur4	Alu	SINE	chr2	25025600	25025704
346.312	-0.834913	0.219087	-3.81088	0.000138475	0.0118966	Lx5c	L1	LINE	chr2	25026061	25027318
117.232	-1.10518	0.238899	-4.62613	3.7256e-06	0.000785734	(GTATG)n	Simple_repeat	Simple_repeat	chr2	25027959	25028230
39.9152	-1.08218	0.329816	-3.28116	0.00103382	0.0486278	B4	B4	SINE	chr2	25045474	25045619
96.5851	-0.94762	0.289232	-3.27634	0.00105163	0.0491625	L1MEg	L1	LINE	chr2	25046315	25046431
10.9286	2.3139	0.689759	3.35465	0.000794642	0.0408608	ORR1A2-int	ERVL-MaLR	LTR	chr2	25202136	25202342
87.6422	-1.16334	0.272795	-4.26452	2.00337e-05	0.00286249	(CCGG)n	Simple_repeat	Simple_repeat	chr2	25292205	25292246
5.34397	5.80598	1.45397	3.9932	6.51875e-05	0.00688335	B1_Mur4	Alu	SINE	chr2	25378275	25378370
23.7993	-1.4671	0.419409	-3.49802	0.00046873	0.028419	B1_Mur4	Alu	SINE	chr2	25923529	25923643
24.9029	-1.36206	0.41023	-3.32023	0.000899418	0.0443595	RLTR17B_Mm	ERVK	LTR	chr2	25927414	25927532
45.5569	-1.41362	0.340998	-4.14554	3.3901e-05	0.00422369	ID4_	ID	SINE	chr2	25980537	25980594
43.4916	-1.17968	0.335759	-3.51349	0.000442267	0.027238	ORR1B1	ERVL-MaLR	LTR	chr2	26105216	26105519
6.23304	-5.18248	1.37299	-3.77458	0.000160275	0.0132099	B1F2	Alu	SINE	chr2	27086322	27086468
82.4127	-1.03704	0.287382	-3.60858	0.00030788	0.021069	RLTR31M	ERVK	LTR	chr2	27277721	27278087
156.094	-0.722556	0.220011	-3.28418	0.0010228	0.0482843	ORR1C1	ERVL-MaLR	LTR	chr2	27294056	27294387
30.4299	-1.27857	0.385589	-3.31589	0.000913519	0.044826	RLTR17B_Mm	ERVK	LTR	chr2	27712097	27712274
81.3791	-1.14078	0.303964	-3.753	0.000174733	0.0140626	MTC	ERVL-MaLR	LTR	chr2	28506750	28506836
61.8564	1.2387	0.284772	4.34979	1.36271e-05	0.00212852	B1_Mur4	Alu	SINE	chr2	28858275	28858411
15.6165	1.93593	0.537614	3.60096	0.000317047	0.02152	B3	B2	SINE	chr2	29911521	29911719
30.254	1.48044	0.413679	3.57873	0.000345274	0.0228727	B3	B2	SINE	chr2	29911722	29911904
109.508	0.787592	0.2285	3.44679	0.000567291	0.0324981	GA-rich	Low_complexity	Low_complexity	chr2	30070452	30070602
75.8189	-0.930632	0.245653	-3.78839	0.000151625	0.0127082	MURVY-int	ERV1	LTR	chr2	30232037	30235768
796.223	-0.955874	0.188727	-5.06486	4.08707e-07	0.00013776	MIRb	MIR	SINE	chr2	30269978	30270163
274.028	-0.902756	0.225444	-4.00434	6.21911e-05	0.00666155	B1_Mus2	Alu	SINE	chr2	30271268	30271414
475.7	-0.813416	0.220676	-3.68602	0.000227792	0.0170011	B1_Mur2	Alu	SINE	chr2	30271613	30271712
277.21	-0.69181	0.17883	-3.86853	0.000109494	0.00997762	B2_Mm2	B2	SINE	chr2	30271960	30272133
777.771	-0.635746	0.164503	-3.86464	0.000111251	0.0100955	RMER6A	ERVK	LTR	chr2	30272286	30272637
320.035	-0.780867	0.227029	-3.43951	0.000582777	0.0331159	ORR1F	ERVL-MaLR	LTR	chr2	30273176	30273403
532.087	-0.78524	0.197835	-3.96917	7.21243e-05	0.00737724	B4	B4	SINE	chr2	30273546	30273816
187.723	-0.700718	0.203037	-3.45117	0.000558154	0.0321298	B2_Mm1t	B2	SINE	chr2	30274022	30274216
156.012	-0.784634	0.237566	-3.3028	0.000957251	0.0462431	Tigger5b	TcMar-Tigger	DNA	chr2	30274216	30274275
131.628	-1.15774	0.261347	-4.42989	9.42833e-06	0.00160543	B1_Mus2	Alu	SINE	chr2	30275544	30275691
68.0926	-1.15365	0.298619	-3.86327	0.00011188	0.010129	(TATG)n	Simple_repeat	Simple_repeat	chr2	30278140	30278223
347.629	-0.982598	0.231616	-4.24236	2.21179e-05	0.00307793	B1_Mus1	Alu	SINE	chr2	30278223	30278334
603.826	-1.05401	0.200914	-5.24608	1.55369e-07	6.34915e-05	B1_Mus1	Alu	SINE	chr2	30279115	30279237
564.182	-1.00351	0.205595	-4.88102	1.05536e-06	0.000292231	B2_Mm2	B2	SINE	chr2	30279511	30279689
134.804	-1.05361	0.230189	-4.57713	4.71396e-06	0.000942022	B1_Mus2	Alu	SINE	chr2	30280701	30280762
4.04977	5.41105	1.51793	3.56477	0.00036418	0.0237573	MIRb	MIR	SINE	chr2	30933563	30933687
37.3141	1.32996	0.350915	3.78998	0.000150659	0.0126408	MTD	ERVL-MaLR	LTR	chr2	31108358	31108735
14.9721	-2.07631	0.584234	-3.5539	0.000379568	0.0244748	ID	ID	SINE	chr2	31739248	31739314
26.4069	1.61774	0.475137	3.40479	0.000662161	0.0361241	PB1D10	Alu	SINE	chr2	32425144	32425262
30.6751	1.67132	0.422625	3.95462	7.66558e-05	0.00770946	B1_Mm	Alu	SINE	chr2	32425918	32426049
21.3373	1.76432	0.51935	3.39716	0.000680891	0.0368243	B2_Mm2	B2	SINE	chr2	32426952	32427132
30.1877	1.63625	0.426346	3.83786	0.000124112	0.0109393	PB1D10	Alu	SINE	chr2	32427334	32427441
25.0843	1.60138	0.441475	3.62735	0.000286346	0.0199997	B1_Mur4	Alu	SINE	chr2	32432179	32432326
79.2201	1.47086	0.33839	4.34665	1.38232e-05	0.00214984	Lx8	L1	LINE	chr2	32432328	32432849
32.7323	1.39695	0.391853	3.56499	0.000363877	0.0237424	MTD	ERVL-MaLR	LTR	chr2	32432987	32433212
101.09	1.51364	0.278236	5.44013	5.32413e-08	2.64922e-05	L1_Mus3	L1	LINE	chr2	32434500	32435163
11.2595	2.75888	0.709317	3.88948	0.000100458	0.00935321	B2_Mm1t	B2	SINE	chr2	32435349	32435510
65.7263	0.954081	0.28774	3.31578	0.000913893	0.0448327	L1MEc	L1	LINE	chr2	32437087	32437398
43.7379	1.41364	0.377375	3.74598	0.000179688	0.0143685	B1_Mus1	Alu	SINE	chr2	32438178	32438326
31.911	1.5272	0.392061	3.89532	9.80682e-05	0.00919208	B2_Mm1t	B2	SINE	chr2	32438541	32438721
26.6445	1.99364	0.499916	3.98795	6.66471e-05	0.00698396	Charlie2a	hAT-Charlie	DNA	chr2	32438853	32439013
23.2318	1.58438	0.453467	3.49392	0.000475981	0.0287193	B1_Mm	Alu	SINE	chr2	32441059	32441186
44.2757	1.766	0.406447	4.34498	1.3929e-05	0.00216158	ID4	ID	SINE	chr2	32441376	32441456
43.2941	1.3375	0.379241	3.52679	0.000420633	0.0262713	PB1	Alu	SINE	chr2	32442564	32442663
56.9469	1.18688	0.30718	3.8638	0.000111638	0.0101149	MTD	ERVL-MaLR	LTR	chr2	32443322	32443551
20.9935	1.77985	0.502092	3.54487	0.000392811	0.0250586	RMER4B	ERVK	LTR	chr2	32444255	32444503
44.2788	1.66421	0.418062	3.98077	6.8692e-05	0.00713205	L1MB8	L1	LINE	chr2	32444503	32444689
54.8197	1.24572	0.328854	3.78806	0.000151827	0.0127217	B1_Mur4	Alu	SINE	chr2	32445051	32445169
59.4239	1.43212	0.349012	4.10337	4.0718e-05	0.00485607	B1_Mur4	Alu	SINE	chr2	32445400	32445554
14.8156	1.98319	0.56971	3.48105	0.000499453	0.0296619	ID_B1	B4	SINE	chr2	32446520	32446618
25.355	2.14718	0.495863	4.33019	1.48984e-05	0.00228292	B1_Mur4	Alu	SINE	chr2	32449379	32449508
65.8087	1.44668	0.286747	5.04516	4.53134e-07	0.000149824	B1_Mus2	Alu	SINE	chr2	32450165	32450310
98.8828	-0.730332	0.220454	-3.31286	0.000923481	0.0451521	ORR1A4	ERVL-MaLR	LTR	chr2	33038367	33038695
41.268	-1.48341	0.370207	-4.00697	6.15014e-05	0.00660655	L3b	CR1	LINE	chr2	33062864	33063145
47.2245	1.23649	0.349603	3.53683	0.000404957	0.02557	L1MB7	L1	LINE	chr2	34272728	34273369
18.4742	1.63834	0.487415	3.36128	0.00077583	0.0402046	B1_Mus1	Alu	SINE	chr2	34352439	34352579
8.96697	6.56523	1.32474	4.95586	7.20113e-07	0.000216829	MIRc	MIR	SINE	chr2	34898326	34898514
5.37139	5.81721	1.42488	4.08261	4.45331e-05	0.00519664	PB1D7	Alu	SINE	chr2	34900398	34900495
5.41985	5.82949	1.43446	4.06388	4.8264e-05	0.00552333	ID4_	ID	SINE	chr2	34901328	34901397
5.30745	5.81137	1.42948	4.06537	4.79569e-05	0.00549691	B3	B2	SINE	chr2	34902087	34902300
12.0799	5.99953	1.31824	4.55118	5.33454e-06	0.00103792	Lx8	L1	LINE	chr2	34907189	34907544
10.5258	4.31377	1.0512	4.10367	4.06652e-05	0.00485101	B1_Mus2	Alu	SINE	chr2	34908370	34908525
6.66001	5.11804	1.41227	3.62397	0.000290114	0.0202027	B4	B4	SINE	chr2	34909132	34909314
7.86284	6.36649	1.36759	4.65527	3.23558e-06	0.000705076	MIRb	MIR	SINE	chr2	34911876	34912057
3.63122	5.26108	1.53855	3.41951	0.00062735	0.0347855	G-rich	Low_complexity	Low_complexity	chr2	34914044	34914127
75.8194	-1.17077	0.274502	-4.26506	1.99846e-05	0.00285695	GA-rich	Low_complexity	Low_complexity	chr2	35417790	35417908
3.29626	-5.26995	1.59473	-3.3046	0.00095113	0.0460447	MTB_Mm	ERVL-MaLR	LTR	chr2	36268226	36268608
11.1454	-2.59476	0.718298	-3.61237	0.000303413	0.0208605	URR1A	hAT-Charlie	DNA	chr2	37660263	37660486
13.7286	-2.08243	0.598647	-3.47856	0.000504107	0.0298587	MIR	MIR	SINE	chr2	38535792	38535940
3.18294	-5.22925	1.59814	-3.27208	0.0010676	0.0497106	(GGAAA)n	Simple_repeat	Simple_repeat	chr2	38785647	38785752
114.876	-0.932642	0.248209	-3.75749	0.000171628	0.0138723	L1Md_F2	L1	LINE	chr2	38900787	38902703
79.8895	-1.00262	0.283633	-3.5349	0.000407931	0.0256889	L1_Mus2	L1	LINE	chr2	42179241	42181471
27.1368	-1.5647	0.433477	-3.60964	0.000306625	0.0210151	Lx7	L1	LINE	chr2	42264929	42265583
40.7917	-1.27078	0.331522	-3.83317	0.000126504	0.011096	L1_Mus2	L1	LINE	chr2	42423310	42425987
12.6464	-2.17606	0.655264	-3.32089	0.000897319	0.0442914	Lx2	L1	LINE	chr2	42443635	42444493
27.1589	-1.36469	0.405027	-3.36937	0.000753396	0.039428	Lx4A	L1	LINE	chr2	42495191	42496287
14.7631	1.92278	0.571654	3.36354	0.000769489	0.0399511	MLT1E	ERVL-MaLR	LTR	chr2	43944952	43945217
5.14922	5.76584	1.4786	3.89953	9.63791e-05	0.00907096	Lx8b	L1	LINE	chr2	43995825	43995942
256.951	0.634944	0.17828	3.56149	0.000368755	0.0239623	B3	B2	SINE	chr2	45079096	45079308
535.745	-0.663326	0.174662	-3.79776	0.000146008	0.0123579	L1_Mus1	L1	LINE	chr2	45301576	45306850
52.5275	-1.25115	0.340213	-3.67756	0.000235477	0.0174274	L1_Mur1	L1	LINE	chr2	45313932	45314758
36.7708	-1.45737	0.368385	-3.95611	7.61816e-05	0.00767991	L1_Mur1	L1	LINE	chr2	45318668	45319477
7.54465	-3.15232	0.92289	-3.4157	0.000636173	0.0351178	(CA)n	Simple_repeat	Simple_repeat	chr2	45338162	45338229
137.019	-0.861179	0.195176	-4.41232	1.02267e-05	0.00170724	L1MB7	L1	LINE	chr2	45400846	45401681
23.4289	-1.47037	0.444117	-3.31078	0.000930373	0.0453806	Lx3_Mus	L1	LINE	chr2	45415484	45416255
29.8084	-1.49519	0.403104	-3.70919	0.000207921	0.0159057	Lx3A	L1	LINE	chr2	49663348	49666612
7.08399	-3.4533	1.00071	-3.45087	0.000558793	0.0321488	B3	B2	SINE	chr2	50088420	50088623
60.5444	0.9339	0.27974	3.33846	0.000842436	0.0425387	Lx8	L1	LINE	chr2	51956691	51957025
40.7212	1.55062	0.351879	4.40667	1.04971e-05	0.00174122	RMER17C	ERVK	LTR	chr2	52078566	52078927
175.09	0.88437	0.187673	4.71228	2.44955e-06	0.000567164	L1Md_F	L1	LINE	chr2	52127394	52129850
12.3387	-2.05336	0.607855	-3.37804	0.000730037	0.0386292	L2	L2	LINE	chr2	52509813	52510328
13.9209	-1.95287	0.573839	-3.40317	0.000666082	0.036294	RSINE1	B4	SINE	chr2	52621290	52621454
43.6086	1.35823	0.362497	3.74688	0.000179051	0.0143277	Lx7	L1	LINE	chr2	53214192	53214733
44.7489	-1.10192	0.31791	-3.46614	0.000527979	0.0308746	BLACKJACK	hAT-Blackjack	DNA	chr2	55597948	55598003
581.398	0.866821	0.219067	3.95688	7.59352e-05	0.00766167	RLTR4_MM-int	ERV1	LTR	chr2	57215108	57222695
66.4652	0.995467	0.264621	3.76186	0.000168653	0.0137051	RSINE1	B4	SINE	chr2	58499787	58499943
20.6059	1.67038	0.496888	3.36167	0.000774713	0.0401582	(CAGA)n	Simple_repeat	Simple_repeat	chr2	58548927	58548964
15.557	1.81203	0.533063	3.39927	0.00067566	0.0366239	G-rich	Low_complexity	Low_complexity	chr2	58567006	58567153
10.8231	2.75594	0.729673	3.77694	0.000158764	0.0131351	ID2	ID	SINE	chr2	60783330	60783397
37.2552	1.75771	0.393802	4.46343	8.06591e-06	0.00142793	MTB_Mm	ERVL-MaLR	LTR	chr2	60830388	60830799
7.96464	3.55534	1.03906	3.42168	0.000622351	0.034605	MTD	ERVL-MaLR	LTR	chr2	60847517	60847893
20.9193	1.97686	0.532215	3.71441	0.000203679	0.0156862	RMER15	ERVL	LTR	chr2	60861801	60862360
17.685	1.77635	0.512297	3.46742	0.000525473	0.0307618	T-rich	Low_complexity	Low_complexity	chr2	60870220	60870321
20.6324	2.23698	0.577281	3.87503	0.00010661	0.00978423	B1_Mur3	Alu	SINE	chr2	60871632	60871768
37.2744	1.68189	0.352806	4.76719	1.86814e-06	0.00045741	MTD	ERVL-MaLR	LTR	chr2	60873999	60874377
5.37779	5.82537	1.40683	4.14078	3.46126e-05	0.00429172	B4	B4	SINE	chr2	61589461	61589717
18.0378	1.96811	0.518614	3.79495	0.000147675	0.0124574	B1_Mur2	Alu	SINE	chr2	61648997	61649128
12.9101	2.50066	0.692019	3.61357	0.000302005	0.0207896	MTEb	ERVL-MaLR	LTR	chr2	62585285	62585663
25.3775	1.58728	0.438449	3.62021	0.000294368	0.0203988	RMER17D2	ERVK	LTR	chr2	62590974	62591799
18.0933	1.88477	0.531532	3.54592	0.000391246	0.0249857	B3	B2	SINE	chr2	62597056	62597264
61.5135	1.84358	0.333906	5.52126	3.3658e-08	1.81257e-05	MTE2a	ERVL-MaLR	LTR	chr2	62597395	62597736
26.1296	2.13264	0.463486	4.60132	4.19831e-06	0.000860822	Lx8	L1	LINE	chr2	62602057	62602289
40.7159	1.56523	0.41433	3.77775	0.000158254	0.0131044	RLTR20A2B_MM	ERVK	LTR	chr2	62607431	62607989
10.7636	2.78613	0.784704	3.55056	0.00038442	0.0247084	(TG)n	Simple_repeat	Simple_repeat	chr2	62611219	62611246
27.8544	1.35506	0.394406	3.43568	0.00059106	0.0334285	B3	B2	SINE	chr2	62614240	62614454
28.4918	1.59947	0.446103	3.58542	0.000336534	0.022454	MTEa	ERVL-MaLR	LTR	chr2	62619804	62620154
61.0839	1.6026	0.290334	5.51983	3.39329e-08	1.82496e-05	L1ME1	L1	LINE	chr2	62624880	62625180
15.9557	1.76618	0.531335	3.32404	0.000887221	0.0439638	AT_rich	Low_complexity	Low_complexity	chr2	62626029	62626067
25.3879	1.7835	0.444795	4.00972	6.07906e-05	0.00654595	MIRc	MIR	SINE	chr2	62626202	62626294
58.5718	1.4552	0.294398	4.94295	7.69485e-07	0.000228609	Lx	L1	LINE	chr2	62632552	62632724
37.8933	1.76371	0.360854	4.88759	1.02078e-06	0.000284614	L1M5	L1	LINE	chr2	62633800	62633940
32.5908	1.60008	0.427903	3.73936	0.000184489	0.0146453	Lx9	L1	LINE	chr2	62634569	62634733
16.0339	2.09982	0.559867	3.75057	0.00017643	0.0141663	B3	B2	SINE	chr2	62637088	62637266
32.6795	1.5316	0.397632	3.85182	0.000117245	0.0104901	MIRc	MIR	SINE	chr2	62637349	62637565
46.8713	1.70071	0.359032	4.73694	2.16974e-06	0.000516019	RLTR13B1	ERVK	LTR	chr2	62638178	62638618
16.7181	3.13947	0.66406	4.7277	2.27081e-06	0.000535301	RSINE1	B4	SINE	chr2	62639740	62639878
11.838	2.98398	0.805818	3.70305	0.000213025	0.0161891	B1_Mus2	Alu	SINE	chr2	62640645	62640787
30.1426	1.91641	0.457573	4.18821	2.8116e-05	0.0036909	B3A	B2	SINE	chr2	62644386	62644603
4.59099	-5.72574	1.46025	-3.92107	8.81567e-05	0.00851885	URR1B	hAT-Charlie	DNA	chr2	65991343	65991537
19.42	3.00108	0.660237	4.54547	5.48138e-06	0.00106099	RLTR25B	ERVK	LTR	chr2	69193240	69193822
28.612	2.2556	0.503043	4.48391	7.32876e-06	0.00133139	MER34A1	ERV1	LTR	chr2	69193875	69194334
21.6559	2.91467	0.634467	4.59389	4.35066e-06	0.000886049	CT-rich	Low_complexity	Low_complexity	chr2	69195194	69195370
12.6108	5.20478	1.15605	4.5022	6.72528e-06	0.00124272	MTE2a	ERVL-MaLR	LTR	chr2	69195986	69196328
16.6875	2.83307	0.723008	3.91844	8.9123e-05	0.00858728	L1MB5	L1	LINE	chr2	69197772	69198159
8.98496	4.73937	1.23348	3.84229	0.000121893	0.0108038	RSINE1	B4	SINE	chr2	69203319	69203453
6.413	4.0641	1.21708	3.33922	0.000840129	0.0424546	B3	B2	SINE	chr2	69204540	69204727
32.8027	1.41656	0.408629	3.46662	0.000527056	0.0308321	B4A	B4	SINE	chr2	70811639	70811820
25.9792	2.06236	0.508132	4.05871	4.93442e-05	0.00561744	ID_B1	B4	SINE	chr2	71392002	71392092
31.394	1.493	0.453015	3.2957	0.000981772	0.0470204	ORR1D1	ERVL-MaLR	LTR	chr2	71396058	71396428
74.9034	1.13898	0.324882	3.50584	0.00045517	0.027802	ORR1D1-int	ERVL-MaLR	LTR	chr2	71396478	71397681
21.0696	1.74222	0.468039	3.72237	0.000197361	0.0153421	RLTR42-int	ERVK	LTR	chr2	71397927	71398373
61.1871	1.77704	0.333416	5.32981	9.83178e-08	4.37659e-05	RLTR42-int	ERVK	LTR	chr2	71400737	71401896
7.90708	3.0205	0.889256	3.39666	0.000682127	0.0368571	ORR1D1	ERVL-MaLR	LTR	chr2	71404855	71405163
26.0841	1.64332	0.438691	3.74597	0.000179699	0.0143685	RMER1B	Other	Other	chr2	71413856	71414351
44.3917	1.54154	0.413497	3.72804	0.000192973	0.0151025	B3A	B2	SINE	chr2	71422107	71422319
27.1235	1.48117	0.427785	3.46241	0.000535355	0.0311775	B3A	B2	SINE	chr2	71423272	71423386
22.1966	1.70101	0.485439	3.50406	0.000458227	0.0279444	B4A	B4	SINE	chr2	71426169	71426425
17.1694	1.94879	0.525105	3.71124	0.000206247	0.0158177	L1M4	L1	LINE	chr2	71429993	71430261
11.4545	2.58132	0.777131	3.32161	0.000895009	0.0442165	PB1D10	Alu	SINE	chr2	71430639	71430747
51.6625	1.20369	0.338449	3.5565	0.000375825	0.0243138	MIR	MIR	SINE	chr2	71434289	71434473
438.773	0.611395	0.18607	3.28584	0.0010168	0.0480862	RMER19A	ERVK	LTR	chr2	71792182	71792845
124.789	0.958413	0.241358	3.97092	7.15957e-05	0.00734032	L2a	L2	LINE	chr2	71795913	71796219
101.617	0.884599	0.243301	3.63582	0.000277094	0.0195561	L2a	L2	LINE	chr2	71796684	71796941
171.666	0.704563	0.212495	3.31567	0.000914237	0.0448472	MTD	ERVL-MaLR	LTR	chr2	71797351	71797708
56.7033	1.09102	0.278984	3.91068	9.20365e-05	0.00878165	B1_Mus2	Alu	SINE	chr2	71803279	71803426
78.3927	0.937213	0.280396	3.34246	0.000830403	0.0421228	MIRc	MIR	SINE	chr2	71805678	71805800
[truncated: 18,191 more rows]

## Sheet: RetroTector classification
Table S6 RetroTector chain classification
repName	repFamily	repClass	chr	start	end	classification	domains						· 5LTR: 5' Long Terminal Repeat (start of ERV)
ERVB2_1-I_MM-int_ERVK	ERVK	LTR	chr1	173567200	173572494	Full_length_provirus	5LTR;MA;CA;NC;DU;Prot;RT;IN;SU;TM;PPT;3LTR						· PBS: Primer Binding Site
ERVB2_1-I_MM-int_ERVK	ERVK	LTR	chr1	173580638	173581421	Full_length_provirus	5LTR;MA;CA;NC;DU;Prot;RT;IN;SU;TM;PPT;3LTR						· MA: Matrix
ERVB2_1-I_MM-int_ERVK	ERVK	LTR	chr1	173581446	173582226	Full_length_provirus	5LTR;MA;CA;NC;DU;Prot;RT;IN;SU;TM;PPT;3LTR						· CA: Capsid
ERVB5_1-I_MM-int_ERVK	ERVK	LTR	chr10	7468585	7468913	Full_length_provirus	5LTR;PBS;MA;CA;NC;Prot;RT;IN;SU;TM;PPT;3LTR						· NC: Nucleocapsid
IAPEY3_LTR_ERVK	ERVK	LTR	chr1	173572497	173572814	Full_length_provirus	5LTR;MA;CA;NC;DU;Prot;RT;IN;SU;TM;PPT;3LTR						· DU: dUTPase (sometimes present in Pro region)
IAPEY3_LTR_ERVK	ERVK	LTR	chr1	173580305	173580638	Full_length_provirus	5LTR;MA;CA;NC;DU;Prot;RT;IN;SU;TM;PPT;3LTR						· Prot: Protease
IAPEY3-int_ERVK	ERVK	LTR	chr1	173572814	173573076	Full_length_provirus	5LTR;MA;CA;NC;DU;Prot;RT;IN;SU;TM;PPT;3LTR						· RT: Reverse Transcriptase
IAPEY3-int_ERVK	ERVK	LTR	chr1	173573076	173580305	Full_length_provirus	5LTR;MA;CA;NC;DU;Prot;RT;IN;SU;TM;PPT;3LTR						· DL: RNase H
IAPEY4_I-int_ERVK	ERVK	LTR	chr19	8023036	8024504	Full_length_provirus	5LTR;PBS;MA;CA;NC;DU;Prot;RT;IN;SU;TM;PPT;3LTR						· IN: Integrase
IAPEY4_I-int_ERVK	ERVK	LTR	chr19	8030707	8033793	Full_length_provirus	5LTR;PBS;MA;CA;NC;DU;Prot;RT;IN;SU;TM;PPT;3LTR						· SU: Surface subunit (Env)
IAPEY4_LTR_ERVK	ERVK	LTR	chr10	7470197	7470524	Full_length_provirus	5LTR;PBS;MA;CA;NC;Prot;RT;IN;SU;TM;PPT;3LTR						· TM: Transmembrane subunit (Env)
IAPEz-int_ERVK	ERVK	LTR	chr4	46515576	46517271	Full_length_provirus	5LTR;PBS;MA;CA;NC;DU;Prot;RT;IN;TM;PPT;3LTR						· PPT: Polypurine Tract
IAPLTR1a_Mm_ERVK	ERVK	LTR	chr17	36013904	36014240	Full_length_provirus	5LTR;PBS;MA;CA;NC;DU;Prot;RT;IN;TM;PPT;3LTR						· 3LTR: 3' Long Terminal Repeat (end of ERV)
IAPLTR3-int_ERVK	ERVK	LTR	chr19	8020168	8023041	Full_length_provirus	PBS;MA;CA;NC;DU;Prot;RT;IN;5LTR;SU;TM;PPT;3LTR						· PR: Protease (alternate abbreviation for Prot)
IAPLTR4_ERVK	ERVK	LTR	chr11	3104759	3105100	Full_length_provirus	MA;CA;NC;DU;Prot;RT;IN;SU;3LTR						· DU: Dudenase or dUTPase, an enzymatic domain in some ERVs
LTR82A_ERVL	ERVL	LTR	chr6	39094594	39095100	Full_length_provirus	5LTR;PBS;CA;NC;RT;IN;SU;PPT;3LTR;MA;DU;Prot						· DL: RNase H (Pol domain)
LTRIS4A_ERV1	ERV1	LTR	chr5	114905221	114905693	Full_length_provirus	PBS;MA;CA;NC;RT;IN;5LTR;Prot;TM;PPT;3LTR						· TM: Transmembrane protein (Env domain)
MER21C_ERVL	ERVL	LTR	chr2	5670771	5671170	Full_length_provirus	PBS;MA;CA;NC;5LTR;RT;IN;TM;PPT;3LTR						· SU: Surface protein (Env domain)
MER21C_ERVL	ERVL	LTR	chr2	5681724	5682547	Full_length_provirus	5LTR;PBS;MA;CA;NC;DU;Prot;RT;IN;TM;PPT;3LTR
MERV1_I-int_ERV1	ERV1	LTR	chr7	75779425	75779593	Full_length_provirus	5LTR;PBS;MA;CA;NC;Prot;RT;IN;PPT
MERVL-int_ERVL	ERVL	LTR	chr11	83071608	83076941	Full_length_provirus	5LTR;CA;Prot;RT;IN;3LTR;MA;NC
MLTR12_ERV1	ERV1	LTR	chr13	120303240	120303413	Full_length_provirus	5LTR;PBS;MA;CA;NC;RT;IN;TM;PPT;3LTR
MLTR25A_ERVK	ERVK	LTR	chr7	98017689	98018521	Full_length_provirus	5LTR;MA;CA;NC;DU;Prot;RT;IN;TM;PPT;3LTR
MMERGLN-int_ERV1	ERV1	LTR	chr1	83981537	83989092	Full_length_provirus	5LTR;PBS;MA;CA;NC;Prot;RT;IN;SU;TM;PPT;3LTR
MMERGLN-int_ERV1	ERV1	LTR	chr12	23265583	23269331	Full_length_provirus	5LTR;PBS;MA;CA;NC;Prot;RT;IN
MMERGLN-int_ERV1	ERV1	LTR	chr12	43953892	43961447	Full_length_provirus	5LTR;PBS;MA;CA;NC;Prot;RT;IN;SU;TM;PPT;3LTR
MMERGLN-int_ERV1	ERV1	LTR	chr15	83194188	83201743	Full_length_provirus	5LTR;PBS;MA;CA;NC;Prot;RT;IN;SU;TM;PPT;3LTR
MMERGLN-int_ERV1	ERV1	LTR	chr3	55578425	55585968	Full_length_provirus	5LTR;PBS;MA;CA;NC;Prot;RT;IN;SU;TM;PPT;3LTR
MMERGLN-int_ERV1	ERV1	LTR	chr3	94677065	94684702	Full_length_provirus	5LTR;PBS;MA;CA;NC;Prot;RT;IN;SU;TM;PPT;3LTR
MMERGLN-int_ERV1	ERV1	LTR	chr4	11176469	11183871	Full_length_provirus	5LTR;PBS;MA;CA;NC;Prot;RT;IN;SU;TM;PPT;3LTR
MMERGLN-int_ERV1	ERV1	LTR	chr4	34341588	34349145	Full_length_provirus	5LTR;PBS;MA;CA;NC;Prot;RT;IN;SU;TM;PPT;3LTR
MMERGLN-int_ERV1	ERV1	LTR	chr8	121833274	121840834	Full_length_provirus	5LTR;PBS;MA;CA;NC;Prot;RT;IN;SU;TM;3LTR
MMERVK9E_I-int_ERVK	ERVK	LTR	chr17	37501654	37504134	Full_length_provirus	5LTR;PBS;CA;NC;RT;IN;SU;3LTR;MA;Prot;TM;PPT
MT2A_ERVL	ERVL	LTR	chr14	30726336	30726733	Full_length_provirus	5LTR;MA;CA;NC;RT;IN;TM;PPT;3LTR
MT2B_ERVL	ERVL	LTR	chr17	37505993	37506462	Full_length_provirus	5LTR;PBS;CA;NC;RT;IN;SU;3LTR;MA;Prot;TM;PPT
MTA_Mm_ERVL-MaLR	ERVL-MaLR	LTR	chr17	26919116	26919514	Full_length_provirus	5LTR;PBS;MA;CA;NC;Prot;RT;IN;TM;PPT
MTC_ERVL-MaLR	ERVL-MaLR	LTR	chr16	62886667	62887060	Full_length_provirus	5LTR;PBS;MA;CA;NC;DU;Prot;RT;IN;TM;3LTR
MTC-int_ERVL-MaLR	ERVL-MaLR	LTR	chr7	75773900	75774383	Full_length_provirus	5LTR;PBS;MA;CA;NC;Prot;RT;IN;TM;PPT;3LTR
MTD_ERVL-MaLR	ERVL-MaLR	LTR	chr13	37030168	37030521	Full_length_provirus	5LTR;PBS;MA;CA;NC;DU;Prot;RT;IN;TM;PPT;3LTR
MTD_ERVL-MaLR	ERVL-MaLR	LTR	chr14	30788173	30788504	Full_length_provirus	5LTR;PBS;MA;CA;NC;RT;IN;TM;PPT;3LTR
MTD_ERVL-MaLR	ERVL-MaLR	LTR	chr16	90052116	90052490	Full_length_provirus	5LTR;PBS;MA;CA;NC;DU;Prot;RT;IN;TM;PPT;3LTR
MTD_ERVL-MaLR	ERVL-MaLR	LTR	chr4	46519905	46520208	Full_length_provirus	5LTR;PBS;MA;CA;NC;DU;Prot;RT;IN;TM;PPT;3LTR
MTD-int_ERVL-MaLR	ERVL-MaLR	LTR	chr5	120818254	120818904	Full_length_provirus	5LTR;PBS;MA;CA;NC;DU;Prot;RT;IN
MTD-int_ERVL-MaLR	ERVL-MaLR	LTR	chr5	120819453	120819762	Full_length_provirus	5LTR;PBS;MA;CA;NC;DU;Prot;RT;IN
MTE2b-int_ERVL-MaLR	ERVL-MaLR	LTR	chr16	22100775	22101001	Full_length_provirus	5LTR;PBS;MA;CA;NC;DU;RT;IN;TM;3LTR
MTEb_ERVL-MaLR	ERVL-MaLR	LTR	chr2	5698618	5698895	Full_length_provirus	5LTR;PBS;MA;CA;NC;DU;Prot;RT;IN;TM;PPT;3LTR
MuLV-int_ERV1	ERV1	LTR	chr1	170942047	170949650	Full_length_provirus	5LTR;PBS;MA;CA;NC;Prot;RT;IN;SU;TM;PPT;3LTR
MuLV-int_ERV1	ERV1	LTR	chr10	7468480	7468831	Full_length_provirus	5LTR;PBS;MA;CA;NC;Prot;RT;IN;SU;TM;PPT;3LTR
MuLV-int_ERV1	ERV1	LTR	chr11	88890878	88893117	Full_length_provirus	5LTR;PBS;MA;CA;NC;Prot;RT;IN;TM;3LTR
MuLV-int_ERV1	ERV1	LTR	chr4	134162050	134163888	Full_length_provirus	PBS;MA;CA;NC;RT;IN;TM;PPT;3LTR
MuLV-int_ERV1	ERV1	LTR	chr5	23701113	23708710	Full_length_provirus	5LTR;PBS;MA;CA;NC;Prot;RT;IN;SU;TM;PPT;3LTR
MuLV-int_ERV1	ERV1	LTR	chr8	123426326	123434006	Full_length_provirus	5LTR;PBS;MA;CA;NC;Prot;RT;IN;SU;TM;PPT
MuLV-int_ERV1	ERV1	LTR	chrY	20664166	20671770	Full_length_provirus	5LTR;PBS;MA;CA;NC;Prot;RT;IN;SU;TM;PPT;3LTR
MuLV-int_ERV1	ERV1	LTR	chrY	4795990	4803596	Full_length_provirus	5LTR;PBS;MA;CA;NC;Prot;RT;IN;SU;TM;PPT;3LTR
ORR1A1-int_ERVL-MaLR	ERVL-MaLR	LTR	chr17	36004833	36005218	Full_length_provirus	5LTR;PBS;MA;CA;NC;DU;Prot;RT;IN;TM;PPT;3LTR
ORR1A1-int_ERVL-MaLR	ERVL-MaLR	LTR	chr17	36005365	36006132	Full_length_provirus	5LTR;PBS;MA;CA;NC;DU;Prot;RT;IN;TM;PPT;3LTR
ORR1A2_ERVL-MaLR	ERVL-MaLR	LTR	chr10	7469536	7469861	Full_length_provirus	5LTR;PBS;MA;CA;NC;Prot;RT;IN;SU;TM;PPT;3LTR
ORR1A2_ERVL-MaLR	ERVL-MaLR	LTR	chr14	7703348	7703657	Full_length_provirus	5LTR;PBS;MA;CA;NC;DU;Prot;RT;IN;TM;3LTR
ORR1A2_ERVL-MaLR	ERVL-MaLR	LTR	chr5	120823891	120824206	Full_length_provirus	5LTR;PBS;MA;CA;NC;DU;Prot;RT;IN
ORR1A4_ERVL-MaLR	ERVL-MaLR	LTR	chr7	75772202	75772490	Full_length_provirus	5LTR;PBS;MA;CA;NC;Prot;RT;IN;SU;PPT
ORR1F_ERVL-MaLR	ERVL-MaLR	LTR	chr10	94370711	94371036	Full_length_provirus	5LTR;PBS;MA;CA;NC;DU;Prot;RT;IN;TM;PPT;3LTR
ORR1F_ERVL-MaLR	ERVL-MaLR	LTR	chr18	50010984	50011298	Full_length_provirus	5LTR;MA;CA;NC;RT;IN;SU;TM;PPT;3LTR
RLTR13D2_ERVK	ERVK	LTR	chr1	173566172	173567195	Full_length_provirus	5LTR;MA;CA;NC;DU;Prot;RT;IN;SU;TM;PPT;3LTR
RLTR13D2_ERVK	ERVK	LTR	chr1	173582319	173583336	Full_length_provirus	5LTR;MA;CA;NC;DU;Prot;RT;IN;SU;TM;PPT;3LTR
RLTR13D2_ERVK	ERVK	LTR	chr1	173697478	173698503	Full_length_provirus	5LTR;PBS;MA;CA;NC;DU;Prot;RT;IN;TM;PPT;3LTR
RLTR14-int_ERV1	ERV1	LTR	chr7	75777622	75777976	Full_length_provirus	5LTR;PBS;MA;CA;NC;Prot;RT;IN;PPT
RLTR15_ERVK	ERVK	LTR	chr17	36019534	36019883	Full_length_provirus	5LTR;PBS;MA;CA;NC;DU;Prot;RT;IN;TM;PPT;3LTR
RLTR16_ERVK	ERVK	LTR	chr11	76558482	76558959	Full_length_provirus	5LTR;PBS;MA;CA;NC;Prot;RT;IN;SU;TM;PPT;3LTR
RLTR19_ERVK	ERVK	LTR	chr7	75780878	75781291	Full_length_provirus	5LTR;PBS;MA;CA;NC;Prot;RT;IN;PPT
RLTR19-int_ERVK	ERVK	LTR	chr19	37616572	37617290	Full_length_provirus	5LTR;PBS;MA;CA;NC;DU;Prot;RT;IN;TM;PPT;3LTR
RLTR19-int_ERVK	ERVK	LTR	chr7	75769910	75770280	Full_length_provirus	5LTR;PBS;MA;CA;NC;Prot;RT;IN;PPT
RLTR19-int_ERVK	ERVK	LTR	chr7	75770709	75772202	Full_length_provirus	5LTR;PBS;MA;CA;NC;Prot;RT;IN;TM;PPT;3LTR
RLTR19-int_ERVK	ERVK	LTR	chr7	75772552	75772792	Full_length_provirus	5LTR;PBS;MA;CA;NC;Prot;RT;IN;TM;PPT;3LTR
RLTR1A2_MM_ERV1	ERV1	LTR	chr4	11175888	11176464	Full_length_provirus	5LTR;PBS;MA;CA;NC;Prot;RT;IN;SU;TM;PPT;3LTR
RLTR1A2_MM_ERV1	ERV1	LTR	chr4	11183873	11184450	Full_length_provirus	5LTR;PBS;MA;CA;NC;Prot;RT;IN;SU;TM;PPT;3LTR
RLTR22_Mur_ERVK	ERVK	LTR	chr17	37506454	37507218	Full_length_provirus	5LTR;PBS;CA;NC;RT;IN;SU;3LTR;MA;Prot;TM;PPT
RLTR23_ERV1	ERV1	LTR	chr5	120818906	120819376	Full_length_provirus	5LTR;PBS;MA;CA;NC;DU;Prot;RT;IN
RLTR30D2_MM_ERV1	ERV1	LTR	chr9	122276123	122276646	Full_length_provirus	5LTR;PBS;MA;CA;NC;Prot;RT;IN;SU;TM;PPT;3LTR
RLTR34D_MM_ERVK	ERVK	LTR	chr17	36042507	36042845	Full_length_provirus	5LTR;PBS;MA;CA;NC;DU;Prot;RT;IN;TM;PPT;3LTR
RLTR4_Mm_ERV1	ERV1	LTR	chr13	21819455	21820196	Full_length_provirus	PBS;MA;CA;NC;Prot;RT;IN;TM;PPT;3LTR
RLTR4_Mm_ERV1	ERV1	LTR	chr15	74933717	74934018	Full_length_provirus	5LTR;PBS;CA;NC;RT;IN;TM;3LTR;Prot;PPT;MA;SU
RLTR4_Mm_ERV1	ERV1	LTR	chr5	23708987	23709245	Full_length_provirus	5LTR;PBS;MA;CA;NC;Prot;RT;IN;SU;TM;PPT;3LTR
RLTR4_MM-int_ERV1	ERV1	LTR	chr1	131643314	131650874	Full_length_provirus	5LTR;PBS;MA;CA;NC;Prot;RT;IN;SU;TM;3LTR
RLTR4_MM-int_ERV1	ERV1	LTR	chr13	21813150	21819260	Full_length_provirus	PBS;MA;CA;NC;Prot;RT;IN;TM;PPT;3LTR
RLTR4_MM-int_ERV1	ERV1	LTR	chr13	67885436	67893027	Full_length_provirus	5LTR;PBS;MA;CA;NC;Prot;RT;IN;SU;TM;PPT;3LTR
RLTR4_MM-int_ERV1	ERV1	LTR	chr2	57215108	57222695	Full_length_provirus	5LTR;PBS;MA;CA;NC;Prot;RT;IN;SU;TM;PPT
RLTR4_MM-int_ERV1	ERV1	LTR	chr4	134159937	134162061	Full_length_provirus	5LTR;PBS;MA;CA;NC;RT;IN;PPT;3LTR
RLTR4_MM-int_ERV1	ERV1	LTR	chr5	109901525	109907273	Full_length_provirus	5LTR;PBS;MA;CA;NC;Prot;RT;IN;3LTR;PPT
RLTR45_ERVK	ERVK	LTR	chr7	75774538	75774994	Full_length_provirus	5LTR;PBS;MA;CA;NC;Prot;RT;IN;PPT
RLTR53B_Mm_ERVK	ERVK	LTR	chr8	121844590	121844923	Full_length_provirus	5LTR;PBS;MA;CA;NC;Prot;RT;IN;SU;TM;3LTR
RLTR9A3_ERVK	ERVK	LTR	chr17	36004261	36004384	Full_length_provirus	5LTR;PBS;MA;CA;NC;DU;Prot;RT;IN;TM;PPT;3LTR
RMER15_ERVL	ERVL	LTR	chr14	30734804	30734983	Full_length_provirus	5LTR;MA;CA;NC;RT;IN;TM;PPT;3LTR
RMER16-int_ERVK	ERVK	LTR	chr1	140066171	140068199	Full_length_provirus	MA;CA;RT;IN;SU;TM;5LTR;PBS;NC;PPT;3LTR
RMER16-int_ERVK	ERVK	LTR	chr13	21822690	21823850	Full_length_provirus	PBS;MA;CA;NC;Prot;RT;IN;TM;PPT;3LTR
RMER16-int_ERVK	ERVK	LTR	chr13	21825273	21826110	Full_length_provirus	PBS;MA;CA;NC;Prot;RT;IN;TM;PPT;3LTR
RMER19C_ERVK	ERVK	LTR	chr4	115022611	115023245	Full_length_provirus	5LTR;PBS;MA;CA;NC;RT;IN;SU;TM;PPT;3LTR
RMER20A_ERVK	ERVK	LTR	chr1	171855716	171856199	Full_length_provirus	5LTR;PBS;MA;CA;NC;RT;IN;TM;PPT;3LTR
RMER6A_ERVK	ERVK	LTR	chr4	134165005	134165407	Full_length_provirus	PBS;MA;CA;NC;RT;IN;TM;PPT;3LTR
RMER6BA_ERVK	ERVK	LTR	chr5	120815520	120816076	Full_length_provirus	5LTR;PBS;MA;CA;NC;DU;Prot;RT;IN
BGLII_B_ERVK	ERVK	LTR	chr5	96843699	96844319	Partial_provirus	PBS;CA;NC;DU;Prot;RT;IN;TM;PPT
BGLII_ERVK	ERVK	LTR	chr11	119403743	119404154	Partial_provirus	5LTR;CA;DU;Prot;RT;IN
BGLII_Mus_ERVK	ERVK	LTR	chr6	3329164	3329576	Partial_provirus	5LTR;PBS;CA;NC;DU;Prot;RT;IN;SU;PPT;3LTR
BGLII_Mus_ERVK	ERVK	LTR	chr7	106625389	106625783	Partial_provirus	MA;DU;RT;IN;PPT;3LTR
ERVB2_1-I_MM-int_ERVK	ERVK	LTR	chr1	173690581	173697473	Partial_provirus	5LTR;PBS;CA;NC;DU;Prot;RT;IN;TM;PPT;3LTR
ERVB4_1B-I_MM-int_ERVK	ERVK	LTR	chr8	62007506	62008110	Partial_provirus	5LTR;PBS;NC;RT;IN;SU;TM;PPT;3LTR
ERVB4_1B-I_MM-int_ERVK	ERVK	LTR	chr8	62008120	62008627	Partial_provirus	5LTR;PBS;CA;NC;RT;IN;SU;TM;PPT;3LTR
ERVB4_2-I_MM-int_ERVK	ERVK	LTR	chr10	41776386	41783086	Partial_provirus	5LTR;PBS;CA;NC;DU;Prot;RT;IN;TM;PPT;3LTR
ERVB5_1-I_MM-int_ERVK	ERVK	LTR	chr11	83005487	83006034	Partial_provirus	NC;RT;IN;TM;PPT;3LTR
ERVB5_1-I_MM-int_ERVK	ERVK	LTR	chr11	83006049	83006189	Partial_provirus	5LTR;RT;IN;TM;PPT;3LTR
ERVB5_1-I_MM-int_ERVK	ERVK	LTR	chr11	83006798	83006882	Partial_provirus	RT;IN;TM;PPT;3LTR
ERVB5_1-I_MM-int_ERVK	ERVK	LTR	chr11	83006871	83007974	Partial_provirus	5LTR;RT;IN;TM;3LTR
ERVB5_1-I_MM-int_ERVK	ERVK	LTR	chr11	83007972	83009733	Partial_provirus	NC;RT;IN;TM;PPT;3LTR
ERVB5_1-I_MM-int_ERVK	ERVK	LTR	chr11	83010067	83010832	Partial_provirus	5LTR;PBS;IN;TM;3LTR
ERVB5_1-I_MM-int_ERVK	ERVK	LTR	chr11	83010951	83011536	Partial_provirus	5LTR;PBS;IN;TM;PPT;3LTR
ERVB5_2-LTR_MM_ERVK	ERVK	LTR	chr11	83005041	83005487	Partial_provirus	RT;IN;TM;PPT;3LTR
ERVB5_2-LTR_MM_ERVK	ERVK	LTR	chr11	83011537	83011994	Partial_provirus	5LTR;PBS;IN;TM;3LTR
ERVB7_1-LTR_MM_ERVK	ERVK	LTR	chr11	83009733	83010067	Partial_provirus	NC;RT;IN;TM;PPT;3LTR
ERVB7_2-LTR_MM_ERVK	ERVK	LTR	chr1	101892146	101892509	Partial_provirus	5LTR;PBS;RT;IN;SU;TM;PPT;3LTR
ERVB7_2-LTR_MM_ERVK	ERVK	LTR	chr11	83070419	83070792	Partial_provirus	5LTR;CA;Prot;RT;IN;3LTR
ERVB7_2-LTR_MM_ERVK	ERVK	LTR	chr6	3330617	3330977	Partial_provirus	5LTR;PBS;CA;NC;DU;Prot;RT;IN;SU;PPT;3LTR
ERVB7_2-LTR_MM_ERVK	ERVK	LTR	chr7	106588293	106588657	Partial_provirus	5LTR;PBS;CA;NC;DU;Prot;RT;IN;3LTR
ETnERV-int_ERVK	ERVK	LTR	chr10	22337691	22342013	Partial_provirus	5LTR;PBS;CA;NC;DU;Prot;RT;IN;SU;TM;PPT;3LTR
ETnERV-int_ERVK	ERVK	LTR	chr10	22346175	22347698	Partial_provirus	5LTR;PBS;CA;NC;DU;Prot;RT;IN;SU;TM;PPT;3LTR
ETnERV-int_ERVK	ERVK	LTR	chr7	106580899	106584694	Partial_provirus	5LTR;PBS;CA;NC;DU;Prot;RT;IN;3LTR
ETnERV-int_ERVK	ERVK	LTR	chr7	106585323	106586512	Partial_provirus	5LTR;PBS;CA;NC;DU;Prot;RT;IN;3LTR
ETnERV-int_ERVK	ERVK	LTR	chr7	106586504	106587777	Partial_provirus	5LTR;PBS;CA;NC;DU;Prot;RT;IN;3LTR
ETnERV2-int_ERVK	ERVK	LTR	chr8	62003042	62003451	Partial_provirus	5LTR;PBS;CA;NC;RT;IN;SU;TM;PPT;3LTR
IAPEY4_I-int_ERVK	ERVK	LTR	chr1	101898215	101901691	Partial_provirus	5LTR;PBS;RT;IN;SU;TM;PPT;3LTR
IAPEY4_I-int_ERVK	ERVK	LTR	chr1	101901692	101902279	Partial_provirus	5LTR;PBS;RT;IN;SU;TM;PPT;3LTR
IAPEY4_I-int_ERVK	ERVK	LTR	chr6	3333740	3337110	Partial_provirus	5LTR;PBS;CA;NC;DU;Prot;RT;IN;SU;PPT;3LTR
IAPEY4_I-int_ERVK	ERVK	LTR	chr6	3337207	3341286	Partial_provirus	5LTR;PBS;CA;NC;DU;Prot;RT;IN;SU;PPT;3LTR
IAPEY5_I-int_ERVK	ERVK	LTR	chr10	51531441	51531809	Partial_provirus	NC;RT;IN;TM;PPT;CA;Prot
IAPEY5_I-int_ERVK	ERVK	LTR	chr10	51531920	51532179	Partial_provirus	NC;RT;IN;PPT;CA;Prot
IAPEY5_I-int_ERVK	ERVK	LTR	chr7	106561365	106562211	Partial_provirus	CA;RT;IN
IAPEz-int_ERVK	ERVK	LTR	chr19	11422489	11423312	Partial_provirus	PBS;MA;CA;DU;DL;TM;PPT
IAPEz-int_ERVK	ERVK	LTR	chr19	11423307	11425037	Partial_provirus	PBS;MA;CA;DU;Prot;IN
IAPEz-int_ERVK	ERVK	LTR	chr5	137813607	137815086	Partial_provirus	5LTR;PBS;CA;DU;DL;TM;PPT
IAPEz-int_ERVK	ERVK	LTR	chr6	146690175	146690831	Partial_provirus	5LTR;PBS;RT;IN;TM;PPT;3LTR
IAPEz-int_ERVK	ERVK	LTR	chr6	146690915	146691177	Partial_provirus	5LTR;PBS;RT;IN;TM;PPT;3LTR
IAPEz-int_ERVK	ERVK	LTR	chr6	146691297	146694245	Partial_provirus	5LTR;PBS;RT;IN;TM;PPT;3LTR
IAPEz-int_ERVK	ERVK	LTR	chr6	24927600	24930212	Partial_provirus	5LTR;PBS;CA;NC;DU;Prot;DL;IN;SU
IAPLTR1_Mm_ERVK	ERVK	LTR	chr4	41454734	41455133	Partial_provirus	5LTR;PBS;RT;IN;TM;PPT;3LTR;CA;NC;Prot
IAPLTR1_Mm_ERVK	ERVK	LTR	chr4	41459601	41460000	Partial_provirus	5LTR;PBS;RT;IN;TM;PPT;3LTR;CA;NC;Prot
IAPLTR2a2_Mm_ERVK	ERVK	LTR	chr16	22033380	22033762	Partial_provirus	PBS;CA;Prot;IN;PPT
IAPLTR2a2_Mm_ERVK	ERVK	LTR	chr16	22035561	22035947	Partial_provirus	PBS;CA;Prot;IN;PPT
IAPLTR3-int_ERVK	ERVK	LTR	chr19	8513116	8518868	Partial_provirus	MA;CA;NC;DU;Prot;RT;IN;SU;TM
IAPLTR3-int_ERVK	ERVK	LTR	chr4	71297522	71299916	Partial_provirus	5LTR;PBS;CA;RT;IN;SU;TM;3LTR
IAPLTR3-int_ERVK	ERVK	LTR	chr7	42973004	42980740	Partial_provirus	5LTR;CA;NC;DU;Prot;RT;IN;SU;TM;PPT;3LTR;PBS
IAPLTR3-int_ERVK	ERVK	LTR	chr7	62564650	62572326	Partial_provirus	5LTR;PBS;CA;NC;DU;Prot;RT;IN;TM;PPT;3LTR
IAPLTR4_ERVK	ERVK	LTR	chr7	42972660	42973001	Partial_provirus	5LTR;CA;NC;DU;Prot;RT;IN;SU;TM;PPT;3LTR;PBS
LTR108a_Mam_ERVL	ERVL	LTR	chr1	170958941	170959046	Partial_provirus	NC;Prot;RT;IN;SU;TM;PPT
LTR108a_Mam_ERVL	ERVL	LTR	chr7	98285755	98286002	Partial_provirus	5LTR;CA;Prot;RT;IN
LTR33A__ERVL	ERVL	LTR	chr16	32155893	32156156	Partial_provirus	5LTR;PBS;RT;IN;TM;PPT;3LTR
LTR37A_ERV1	ERV1	LTR	chr11	45662334	45662727	Partial_provirus	5LTR;PBS;MA;CA;DU;TM;3LTR
LTR68_ERV1	ERV1	LTR	chr8	61992932	61993033	Partial_provirus	NC;RT;IN;SU
LTR68_ERV1	ERV1	LTR	chr8	61993063	61993238	Partial_provirus	NC;RT;DL;IN;SU
LTR81C_Gypsy	Gypsy	LTR	chr8	83962785	83962867	Partial_provirus	5LTR;CA;Prot;IN;TM;3LTR
LTR87_ERVL?	ERVL?	LTR	chr6	146667608	146667949	Partial_provirus	5LTR;PBS;CA;NC;RT;IN;TM;PPT;3LTR
LTR87_ERVL?	ERVL?	LTR	chr8	111318541	111319095	Partial_provirus	5LTR;CA;IN;PPT;3LTR
LTRIS_Mus_ERV1	ERV1	LTR	chr1	136476922	136477524	Partial_provirus	5LTR;PBS;MA;CA;IN;TM;PPT;3LTR
MER21C_ERVL	ERVL	LTR	chr4	124929834	124930246	Partial_provirus	5LTR;PBS;MA;NC;RT;IN;TM;PPT;3LTR
MER21C_ERVL	ERVL	LTR	chr6	146679081	146679788	Partial_provirus	5LTR;PBS;NC;RT;IN;TM;PPT;3LTR
MER34_ERV1	ERV1	LTR	chr8	61991168	61991355	Partial_provirus	RT;IN;SU
MER34-int_ERV1	ERV1	LTR	chr6	24857034	24857417	Partial_provirus	5LTR;PBS;CA;NC;Prot;RT;IN;TM;PPT;3LTR
MER34-int_ERV1	ERV1	LTR	chr6	24857420	24857767	Partial_provirus	5LTR;PBS;CA;NC;Prot;RT;IN;TM;PPT;3LTR
MER34-int_ERV1	ERV1	LTR	chr6	24857779	24858180	Partial_provirus	5LTR;PBS;CA;NC;Prot;DL;TM;PPT;3LTR
MER34-int_ERV1	ERV1	LTR	chr6	24858362	24858486	Partial_provirus	5LTR;PBS;CA;NC;Prot;RT;IN;TM;PPT;3LTR
MER34-int_ERV1	ERV1	LTR	chr6	24858977	24859889	Partial_provirus	5LTR;PBS;CA;NC;Prot;IN;TM;PPT;3LTR
MER34A_ERV1	ERV1	LTR	chr6	24860042	24860408	Partial_provirus	5LTR;PBS;CA;NC;Prot;RT;IN;TM;PPT;3LTR
MERV1_I-int_ERV1	ERV1	LTR	chr13	50428047	50428360	Partial_provirus	5LTR;PBS;CA;NC;Prot;IN;SU;TM;3LTR
MERV1_I-int_ERV1	ERV1	LTR	chr13	50428890	50430106	Partial_provirus	5LTR;PBS;CA;NC;Prot;IN;SU;TM;3LTR
MERV1_I-int_ERV1	ERV1	LTR	chr16	16108519	16110586	Partial_provirus	5LTR;PBS;MA;CA;NC;Prot;IN;TM
MERV1_I-int_ERV1	ERV1	LTR	chr4	116417928	116422235	Partial_provirus	5LTR;PBS;CA;NC;RT;IN;PPT
MERVK26-int_ERVK	ERVK	LTR	chr1	171867444	171867560	Partial_provirus	5LTR;PBS;MA;CA;Prot;RT;IN
MERVK26-int_ERVK	ERVK	LTR	chr12	110903462	110903824	Partial_provirus	MA;CA;NC;Prot;RT;IN
MERVL_2A-int_ERVL	ERVL	LTR	chr1	171875688	171880959	Partial_provirus	5LTR;PBS;MA;CA;Prot;RT;IN
MERVL_2A-int_ERVL	ERVL	LTR	chr2	152854012	152854701	Partial_provirus	5LTR;PBS;MA;CA;DU;RT;SU;PPT;3LTR
MERVL_2A-int_ERVL	ERVL	LTR	chr4	109686961	109687805	Partial_provirus	NC;RT;IN;SU;TM;PPT;3LTR
MERVL_2A-int_ERVL	ERVL	LTR	chr4	116453195	116456730	Partial_provirus	5LTR;PBS;CA;Prot;RT;DL;IN;TM;PPT;3LTR
MERVL_2A-int_ERVL	ERVL	LTR	chr6	47563763	47564204	Partial_provirus	5LTR;CA;Prot;RT;IN;TM;3LTR
MERVL_2A-int_ERVL	ERVL	LTR	chr6	47564655	47568433	Partial_provirus	5LTR;CA;Prot;RT;IN;TM;3LTR
MERVL-int_ERVL	ERVL	LTR	chr5	150703836	150707956	Partial_provirus	5LTR;CA;Prot;RT;IN;TM;3LTR
MERVL-int_ERVL	ERVL	LTR	chr7	140021927	140027242	Partial_provirus	5LTR;PBS;CA;NC;DU;Prot;RT;IN;TM;PPT;3LTR
MLT1A_ERVL-MaLR	ERVL-MaLR	LTR	chr4	134513808	134514106	Partial_provirus	5LTR;PBS;CA;Prot;RT;IN;TM;PPT;3LTR
MLT1A_ERVL-MaLR	ERVL-MaLR	LTR	chr6	24923907	24924195	Partial_provirus	5LTR;PBS;CA;NC;DU;Prot;DL;IN;SU
MLT1A0_ERVL-MaLR	ERVL-MaLR	LTR	chr6	24844106	24844427	Partial_provirus	5LTR;PBS;CA;NC;Prot;DL;TM;PPT;3LTR
MLT1A1_ERVL-MaLR	ERVL-MaLR	LTR	chr18	49990754	49990874	Partial_provirus	5LTR;CA;Prot;IN;TM;3LTR
MLT1A1_ERVL-MaLR	ERVL-MaLR	LTR	chr6	146641484	146641580	Partial_provirus	5LTR;MA;CA;RT;IN;TM;3LTR
MLT1A1_ERVL-MaLR	ERVL-MaLR	LTR	chr7	98284404	98284495	Partial_provirus	5LTR;CA;Prot;RT
MLT1A1_ERVL-MaLR	ERVL-MaLR	LTR	chr7	98284599	98284712	Partial_provirus	5LTR;CA;Prot;RT
MLT1B_ERVL-MaLR	ERVL-MaLR	LTR	chr18	49989503	49989793	Partial_provirus	5LTR;CA;Prot;IN;TM;3LTR
MLT1C_ERVL-MaLR	ERVL-MaLR	LTR	chr2	23128024	23128116	Partial_provirus	5LTR;CA;IN;TM;PPT;3LTR
MLT1C_ERVL-MaLR	ERVL-MaLR	LTR	chr6	146677932	146678212	Partial_provirus	NC;RT;IN
MLT1D_ERVL-MaLR	ERVL-MaLR	LTR	chr11	78982326	78982489	Partial_provirus	5LTR;PBS;CA;RT;IN;TM;PPT;3LTR;DU;Prot
MLT1D_ERVL-MaLR	ERVL-MaLR	LTR	chr4	115017809	115018022	Partial_provirus	5LTR;PBS;MA;NC;RT;IN;SU;TM;PPT;3LTR
MLT1D_ERVL-MaLR	ERVL-MaLR	LTR	chr9	22383972	22384418	Partial_provirus	5LTR;PBS;CA;NC;RT;IN;TM;PPT;3LTR
MLT1E2_ERVL-MaLR	ERVL-MaLR	LTR	chr5	3488283	3488526	Partial_provirus	5LTR;PBS;CA;Prot;RT;IN;TM;PPT;3LTR
MLT1E3_ERVL-MaLR	ERVL-MaLR	LTR	chr17	36122121	36122475	Partial_provirus	5LTR;MA;NC;RT;IN;TM;PPT;3LTR
MLT1F_ERVL-MaLR	ERVL-MaLR	LTR	chr18	50003742	50003968	Partial_provirus	5LTR;CA;Prot;IN;TM;3LTR
MLT1J1_ERVL-MaLR	ERVL-MaLR	LTR	chr12	79552114	79552526	Partial_provirus	CA;NC;DU;Prot;RT;IN;TM;PPT
MLT1J2_ERVL-MaLR	ERVL-MaLR	LTR	chr16	19952310	19952414	Partial_provirus	5LTR;PBS;CA;Prot;RT;IN;3LTR
MLT2B2_ERVL	ERVL	LTR	chr2	5549216	5549671	Partial_provirus	5LTR;PBS;CA;NC;Prot;RT;IN;SU;TM;PPT;3LTR
MLT2B4_ERVL	ERVL	LTR	chr6	24940860	24941072	Partial_provirus	5LTR;PBS;CA;NC;DU;Prot;DL;IN;TM;PPT
MLT2F_ERVL	ERVL	LTR	chr17	35396472	35396573	Partial_provirus	CA;NC;DU;Prot;RT;IN;TM;PPT
MLT2F_ERVL	ERVL	LTR	chr17	35441682	35441783	Partial_provirus	CA;NC;DU;Prot;RT;IN;TM;PPT
MLTR11A_ERVK	ERVK	LTR	chr8	62010488	62010848	Partial_provirus	5LTR;PBS;NC;RT;IN;SU;TM;PPT;3LTR
MLTR14_ERV1	ERV1	LTR	chr11	119393570	119393670	Partial_provirus	5LTR;CA;DU;Prot;RT;IN
MLTR14_ERV1	ERV1	LTR	chr11	119393889	119393938	Partial_provirus	5LTR;CA;DU;Prot;RT;IN
MLTR14_ERV1	ERV1	LTR	chr16	19951153	19951472	Partial_provirus	5LTR;PBS;CA;Prot;RT;IN;3LTR
MLTR14_ERV1	ERV1	LTR	chr16	19951632	19951795	Partial_provirus	5LTR;PBS;CA;Prot;RT;IN;3LTR
MLTR14_ERV1	ERV1	LTR	chr7	106543926	106544340	Partial_provirus	5LTR;PBS;CA;Prot;IN;TM;PPT;3LTR
MLTR73_ERV1	ERV1	LTR	chr14	59296591	59296828	Partial_provirus	5LTR;PBS;CA;Prot;RT;IN;3LTR
MMERGLN-int_ERV1	ERV1	LTR	chr4	41445934	41446410	Partial_provirus	5LTR;PBS;RT;IN;TM;PPT;3LTR;CA;NC;Prot
MMERGLN-int_ERV1	ERV1	LTR	chr4	41447587	41451814	Partial_provirus	5LTR;PBS;RT;IN;TM;PPT;3LTR;CA;NC;Prot
MMERVK10C-int_ERVK	ERVK	LTR	chr10	59302677	59303795	Partial_provirus	5LTR;PBS;CA;Prot;IN;SU;TM;PPT;3LTR
MMERVK10C-int_ERVK	ERVK	LTR	chr10	59303787	59307430	Partial_provirus	5LTR;PBS;CA;Prot;IN;SU;TM;PPT;3LTR
MMERVK10C-int_ERVK	ERVK	LTR	chr11	45660468	45660735	Partial_provirus	5LTR;PBS;MA;CA;DU;TM;3LTR
MMERVK10C-int_ERVK	ERVK	LTR	chr13	24768898	24769878	Partial_provirus	MA;CA;NC;RT;IN
MMERVK10C-int_ERVK	ERVK	LTR	chr3	94746508	94750475	Partial_provirus	CA;NC;DU;Prot;RT;IN
MMERVK10C-int_ERVK	ERVK	LTR	chr3	96313896	96314827	Partial_provirus	5LTR;PBS;CA;NC;DU;Prot;RT;IN;SU;3LTR
MMERVK10C-int_ERVK	ERVK	LTR	chr3	96314818	96319763	Partial_provirus	5LTR;PBS;CA;NC;DU;Prot;RT;IN;SU;3LTR
MMERVK10C-int_ERVK	ERVK	LTR	chr3	96508640	96513739	Partial_provirus	5LTR;PBS;CA;NC;Prot;RT;IN;SU;TM;3LTR
MMERVK9C_I-int_ERVK	ERVK	LTR	chr19	8492977	8495363	Partial_provirus	5LTR;PBS;NC;RT;IN;TM;PPT;3LTR
MMERVK9E_I-int_ERVK	ERVK	LTR	chr1	34416680	34417322	Partial_provirus	CA;NC;Prot;RT;IN;TM
MMERVK9E_I-int_ERVK	ERVK	LTR	chr1	34425818	34426486	Partial_provirus	PBS;MA;CA;NC;Prot;RT;IN;SU;PPT
MMERVK9E_I-int_ERVK	ERVK	LTR	chr5	30046643	30048100	Partial_provirus	RT;IN;5LTR;PBS;CA;NC;DU;Prot;3LTR
MMERVK9E_I-int_ERVK	ERVK	LTR	chr5	30056013	30058771	Partial_provirus	RT;IN;SU;3LTR;5LTR;PBS;CA;NC;DU;Prot
MMERVK9E_I-int_ERVK	ERVK	LTR	chr8	62004742	62005632	Partial_provirus	5LTR;PBS;CA;NC;RT;IN;SU;TM;PPT;3LTR
MMERVK9E_I-int_ERVK	ERVK	LTR	chr8	62005700	62006383	Partial_provirus	5LTR;PBS;CA;NC;RT;IN;SU;TM;PPT;3LTR
MMETn-int_ERVK	ERVK	LTR	chr10	7432117	7433443	Partial_provirus	5LTR;CA;Prot;RT;IN;TM;PPT;3LTR
MMETn-int_ERVK	ERVK	LTR	chr10	7433438	7434332	Partial_provirus	5LTR;CA;Prot;RT;IN;TM;PPT;3LTR
MMETn-int_ERVK	ERVK	LTR	chr13	24764327	24768408	Partial_provirus	MA;CA;NC;RT;IN
MMVL30-int_ERV1	ERV1	LTR	chr11	86812240	86815876	Partial_provirus	5LTR;PBS;NC;RT;IN;3LTR;CA;Prot;SU;TM;PPT
MMVL30-int_ERV1	ERV1	LTR	chr13	105288827	105289945	Partial_provirus	5LTR;PBS;CA;DU;IN
MMVL30-int_ERV1	ERV1	LTR	chr13	105290182	105290974	Partial_provirus	5LTR;PBS;CA;DU;IN
MMVL30-int_ERV1	ERV1	LTR	chr5	114891844	114894525	Partial_provirus	5LTR;PBS;MA;CA;IN;TM;PPT;3LTR;Prot
MMVL30-int_ERV1	ERV1	LTR	chr7	106616685	106617357	Partial_provirus	MA;DU;RT;IN;PPT;3LTR
MT2_Mm_ERVL	ERVL	LTR	chr11	76834068	76834560	Partial_provirus	5LTR;PBS;CA;Prot;RT;IN;3LTR
MT2A_ERVL	ERVL	LTR	chr10	41804275	41804678	Partial_provirus	MA;CA;NC;Prot;RT;IN;TM;PPT
MT2A_ERVL	ERVL	LTR	chr14	30732393	30732761	Partial_provirus	5LTR;CA;NC;RT;IN;TM;PPT;3LTR
MT2A_ERVL	ERVL	LTR	chr17	37518242	37518574	Partial_provirus	5LTR;MA;NC;Prot;RT;IN;TM;PPT;3LTR
MT2B_ERVL	ERVL	LTR	chr6	146660628	146660733	Partial_provirus	5LTR;PBS;CA;NC;RT;IN;TM;PPT;3LTR
MT2B_ERVL	ERVL	LTR	chr6	24856443	24856979	Partial_provirus	5LTR;PBS;CA;NC;Prot;DL;TM;PPT;3LTR
MT2B1_ERVL	ERVL	LTR	chr13	120307636	120307957	Partial_provirus	5LTR;MA;NC;RT;IN;TM;PPT;3LTR
MT2B1_ERVL	ERVL	LTR	chr13	62755767	62756214	Partial_provirus	5LTR;CA;Prot;IN;TM;PPT;3LTR
MT2B1_ERVL	ERVL	LTR	chr6	47563234	47563697	Partial_provirus	5LTR;CA;Prot;RT;IN;TM;3LTR
MT2B1_ERVL	ERVL	LTR	chr7	106614743	106615158	Partial_provirus	MA;DU;RT;IN;PPT;3LTR
MT2B2_ERVL	ERVL	LTR	chr2	118823896	118824457	Partial_provirus	Prot;RT;IN
MT2B2_ERVL	ERVL	LTR	chr7	80304199	80304333	Partial_provirus	5LTR;PBS;MA;NC;RT;IN;TM;PPT;3LTR
MT2C_Mm_ERVL	ERVL	LTR	chr8	71259661	71260130	Partial_provirus	5LTR;CA;NC;RT;IN;TM;PPT;3LTR
MTA_Mm_ERVL-MaLR	ERVL-MaLR	LTR	chr2	5547001	5547390	Partial_provirus	5LTR;PBS;CA;NC;Prot;RT;IN;SU;TM;PPT;3LTR
MTA_Mm_ERVL-MaLR	ERVL-MaLR	LTR	chr2	5550021	5550417	Partial_provirus	5LTR;PBS;CA;NC;Prot;RT;IN;SU;TM;PPT;3LTR
MTA_Mm_ERVL-MaLR	ERVL-MaLR	LTR	chr5	114907655	114908049	Partial_provirus	IN;TM;PPT;3LTR
MTA_Mm_ERVL-MaLR	ERVL-MaLR	LTR	chr5	45671711	45672104	Partial_provirus	CA;DU;Prot;RT;IN
MTA_Mm_ERVL-MaLR	ERVL-MaLR	LTR	chr6	3342136	3342531	Partial_provirus	5LTR;PBS;CA;NC;DU;Prot;RT;IN;SU;PPT;3LTR
MTA_Mm_ERVL-MaLR	ERVL-MaLR	LTR	chr7	89278452	89278851	Partial_provirus	5LTR;PBS;DL;IN;TM;PPT;3LTR
MTA_Mm_ERVL-MaLR	ERVL-MaLR	LTR	chr8	120588142	120588525	Partial_provirus	5LTR;PBS;CA;Prot;IN;TM;PPT;3LTR
MTA_Mm-int_ERVL-MaLR	ERVL-MaLR	LTR	chr2	5545909	5547001	Partial_provirus	5LTR;PBS;CA;NC;Prot;RT;IN;SU;TM;PPT;3LTR
MTA_Mm-int_ERVL-MaLR	ERVL-MaLR	LTR	chr2	5547390	5548482	Partial_provirus	5LTR;PBS;CA;NC;Prot;RT;IN;SU;TM;PPT;3LTR
MTB_ERVL-MaLR	ERVL-MaLR	LTR	chr14	50864746	50865143	Partial_provirus	5LTR;PBS;CA;NC;Prot;IN;PPT;3LTR
MTB_ERVL-MaLR	ERVL-MaLR	LTR	chr4	41453896	41454301	Partial_provirus	5LTR;PBS;RT;IN;TM;PPT;3LTR;CA;NC;Prot
MTB_Mm_ERVL-MaLR	ERVL-MaLR	LTR	chr12	99971203	99971604	Partial_provirus	5LTR;PBS;CA;RT;IN;TM;PPT;3LTR
MTB_Mm_ERVL-MaLR	ERVL-MaLR	LTR	chr13	50421279	50421666	Partial_provirus	5LTR;PBS;CA;NC;Prot;IN;SU;TM;PPT;3LTR
MTB-int_ERVL-MaLR	ERVL-MaLR	LTR	chr11	40701589	40702303	Partial_provirus	5LTR;MA;CA;Prot;IN;SU;3LTR
MTB-int_ERVL-MaLR	ERVL-MaLR	LTR	chr13	74777291	74777806	Partial_provirus	5LTR;PBS;CA;Prot;IN;TM;3LTR
MTC_ERVL-MaLR	ERVL-MaLR	LTR	chr11	119457708	119458103	Partial_provirus	5LTR;PBS;CA;NC;RT;IN;SU;TM;PPT;3LTR
MTC_ERVL-MaLR	ERVL-MaLR	LTR	chr11	40726976	40727345	Partial_provirus	5LTR;PBS;CA;NC;RT;IN;SU;PPT;3LTR
MTC_ERVL-MaLR	ERVL-MaLR	LTR	chr11	83067486	83067847	Partial_provirus	5LTR;CA;Prot;RT;IN;3LTR;SU
MTC_ERVL-MaLR	ERVL-MaLR	LTR	chr14	57824085	57824430	Partial_provirus	5LTR;PBS;CA;Prot;RT;IN;PPT;3LTR
MTC_ERVL-MaLR	ERVL-MaLR	LTR	chr14	59293344	59293739	Partial_provirus	5LTR;PBS;CA;Prot;RT;IN;3LTR
MTC_ERVL-MaLR	ERVL-MaLR	LTR	chr17	24955606	24955913	Partial_provirus	5LTR;CA;Prot;IN;TM;3LTR
MTC_ERVL-MaLR	ERVL-MaLR	LTR	chr2	23146543	23146912	Partial_provirus	5LTR;CA;RT;IN;TM;PPT;3LTR
MTC_ERVL-MaLR	ERVL-MaLR	LTR	chr2	5563154	5563564	Partial_provirus	5LTR;PBS;CA;NC;Prot;RT;IN;SU;TM;PPT;3LTR
MTC-int_ERVL-MaLR	ERVL-MaLR	LTR	chr10	22323933	22324974	Partial_provirus	CA;NC;DU
MTD_ERVL-MaLR	ERVL-MaLR	LTR	chr10	51492416	51492775	Partial_provirus	5LTR;PBS;CA;Prot;RT;IN;SU;TM;3LTR
MTD_ERVL-MaLR	ERVL-MaLR	LTR	chr11	72304175	72304545	Partial_provirus	5LTR;PBS;CA;NC;Prot;IN;SU;TM;PPT;3LTR
MTD_ERVL-MaLR	ERVL-MaLR	LTR	chr11	99014104	99014196	Partial_provirus	5LTR;PBS;MA;CA;Prot;IN;TM;3LTR
MTD_ERVL-MaLR	ERVL-MaLR	LTR	chr12	111186553	111186833	Partial_provirus	5LTR;PBS;CA;NC;Prot;IN;TM;PPT;3LTR
MTD_ERVL-MaLR	ERVL-MaLR	LTR	chr12	116416584	116416769	Partial_provirus	Prot;IN;SU;TM
MTD_ERVL-MaLR	ERVL-MaLR	LTR	chr12	69175988	69176347	Partial_provirus	5LTR;PBS;CA;Prot;IN;TM;PPT;3LTR
MTD_ERVL-MaLR	ERVL-MaLR	LTR	chr12	79548949	79549290	Partial_provirus	IN;TM;PPT
MTD_ERVL-MaLR	ERVL-MaLR	LTR	chr12	91174041	91174229	Partial_provirus	5LTR;PBS;MA;CA;Prot;DL;IN;TM;PPT;3LTR
MTD_ERVL-MaLR	ERVL-MaLR	LTR	chr13	105132304	105132689	Partial_provirus	5LTR;PBS;MA;CA;Prot;IN;PPT;3LTR
MTD_ERVL-MaLR	ERVL-MaLR	LTR	chr15	62097134	62097561	Partial_provirus	5LTR;CA;Prot;IN;TM;PPT;3LTR
MTD_ERVL-MaLR	ERVL-MaLR	LTR	chr17	33876070	33876195	Partial_provirus	5LTR;PBS;CA;Prot;RT;IN;TM;PPT;3LTR
MTD_ERVL-MaLR	ERVL-MaLR	LTR	chr17	33876279	33876433	Partial_provirus	5LTR;PBS;CA;Prot;RT;IN;TM;PPT;3LTR
MTD_ERVL-MaLR	ERVL-MaLR	LTR	chr17	35002195	35002562	Partial_provirus	5LTR;NC;Prot;IN;SU
MTD_ERVL-MaLR	ERVL-MaLR	LTR	chr18	50006156	50006505	Partial_provirus	5LTR;CA;Prot;IN;TM;3LTR
MTD_ERVL-MaLR	ERVL-MaLR	LTR	chr2	32443322	32443551	Partial_provirus	5LTR;PBS;MA;DU;RT;IN;PPT;3LTR
MTD_ERVL-MaLR	ERVL-MaLR	LTR	chr4	116617009	116617339	Partial_provirus	5LTR;PBS;CA;NC;DU;RT;IN;TM;3LTR
MTD_ERVL-MaLR	ERVL-MaLR	LTR	chr5	109937440	109937590	Partial_provirus	5LTR;PBS;MA;CA;DU;TM;PPT;3LTR
MTD_ERVL-MaLR	ERVL-MaLR	LTR	chr5	120817870	120818254	Partial_provirus	5LTR;PBS;MA;CA;NC;DU;Prot;RT;SU
MTD_ERVL-MaLR	ERVL-MaLR	LTR	chr5	120819762	120820125	Partial_provirus	5LTR;PBS;MA;CA;NC;DU;Prot;RT;SU
MTD-int_ERVL-MaLR	ERVL-MaLR	LTR	chr17	29671001	29671912	Partial_provirus	5LTR;MA;CA;Prot;RT;IN;TM;3LTR
MTE-int_ERVL-MaLR	ERVL-MaLR	LTR	chr12	111183922	111185108	Partial_provirus	5LTR;PBS;CA;Prot;IN;TM;PPT;3LTR
MTE-int_ERVL-MaLR	ERVL-MaLR	LTR	chr15	79909710	79910230	Partial_provirus	5LTR;PBS;CA;NC;RT;DL;IN;TM;PPT;3LTR
MTE2a_ERVL-MaLR	ERVL-MaLR	LTR	chr4	44307287	44307548	Partial_provirus	5LTR;CA;NC;RT;IN;TM;PPT;3LTR
MTE2b_ERVL-MaLR	ERVL-MaLR	LTR	chr4	136525445	136525732	Partial_provirus	CA;Prot;RT;IN
MTE2b_ERVL-MaLR	ERVL-MaLR	LTR	chr4	41464038	41464138	Partial_provirus	5LTR;PBS;RT;IN;TM;PPT;3LTR;CA;NC;Prot
MTEa_ERVL-MaLR	ERVL-MaLR	LTR	chr11	115128821	115129025	Partial_provirus	5LTR;PBS;CA;Prot;IN;TM;PPT;3LTR
MTEa_ERVL-MaLR	ERVL-MaLR	LTR	chr17	36038698	36038775	Partial_provirus	DU;Prot;RT;IN;TM;PPT
MTEa_ERVL-MaLR	ERVL-MaLR	LTR	chr17	36117378	36117455	Partial_provirus	CA;NC;Prot;RT;IN
MTEa_ERVL-MaLR	ERVL-MaLR	LTR	chr8	61993558	61993684	Partial_provirus	NC;RT;IN;SU
MTEa_ERVL-MaLR	ERVL-MaLR	LTR	chr8	61994086	61994312	Partial_provirus	CA;NC;RT;IN;SU
MTEb_ERVL-MaLR	ERVL-MaLR	LTR	chr4	44306503	44306763	Partial_provirus	5LTR;CA;NC;RT;IN;TM;PPT;3LTR
MTEb_ERVL-MaLR	ERVL-MaLR	LTR	chr6	146666942	146667058	Partial_provirus	5LTR;PBS;CA;NC;RT;IN;TM;PPT;3LTR
MTEb_ERVL-MaLR	ERVL-MaLR	LTR	chr6	146667059	146667110	Partial_provirus	5LTR;PBS;CA;NC;RT;IN;TM;PPT;3LTR
MTEb_ERVL-MaLR	ERVL-MaLR	LTR	chr6	146684950	146685286	Partial_provirus	5LTR;PBS;NC;RT;IN;TM;PPT;3LTR
MTEb-int_ERVL-MaLR	ERVL-MaLR	LTR	chr16	22029308	22029483	Partial_provirus	PBS;CA;Prot;IN;PPT
MurERV4-int_ERVK	ERVK	LTR	chr11	119398982	119399171	Partial_provirus	5LTR;CA;DU;Prot;RT;IN
MurERV4-int_ERVK	ERVK	LTR	chr11	119399269	119399393	Partial_provirus	5LTR;CA;DU;Prot;RT;IN
MurERV4-int_ERVK	ERVK	LTR	chr11	119399491	119400690	Partial_provirus	5LTR;CA;DU;Prot;RT;IN
MurERV4-int_ERVK	ERVK	LTR	chr11	119400881	119401264	Partial_provirus	5LTR;CA;DU;Prot;RT;IN
MurERV4-int_ERVK	ERVK	LTR	chr11	119401389	119401651	Partial_provirus	5LTR;CA;DU;Prot;RT;IN
MurERV4-int_ERVK	ERVK	LTR	chr11	119401804	119402496	Partial_provirus	5LTR;CA;DU;Prot;RT
MurERV4-int_ERVK	ERVK	LTR	chr11	21261541	21261847	Partial_provirus	5LTR;MA;CA;Prot;IN;PPT;3LTR
MurERV4-int_ERVK	ERVK	LTR	chr15	74930704	74931042	Partial_provirus	5LTR;PBS;CA;NC;Prot;RT;IN;TM;3LTR
MurERV4-int_ERVK	ERVK	LTR	chr6	39098526	39099579	Partial_provirus	5LTR;PBS;MA;CA;NC;DU;Prot;IN;PPT;3LTR
MuRRS-int_ERV1	ERV1	LTR	chr2	126608833	126613401	Partial_provirus	PBS;MA;CA;NC;Prot;RT;IN;TM;PPT
MuRRS4-int_ERV1	ERV1	LTR	chr10	51528041	51528300	Partial_provirus	NC;RT;IN;PPT;CA;Prot
MuRRS4-int_ERV1	ERV1	LTR	chr10	51528362	51528830	Partial_provirus	NC;RT;IN;TM;PPT;CA;Prot
MuRRS4-int_ERV1	ERV1	LTR	chr10	51528809	51530552	Partial_provirus	NC;RT;IN;TM;PPT;CA;Prot
MuRRS4-int_ERV1	ERV1	LTR	chr10	51530698	51530846	Partial_provirus	NC;RT;IN;PPT;CA;Prot
MURVY-LTR_ERV1	ERV1	LTR	chr12	69177649	69178054	Partial_provirus	5LTR;PBS;CA;Prot;IN;TM;PPT;3LTR
MYSERV-int_ERVK	ERVK	LTR	chr17	34993304	34993993	Partial_provirus	5LTR;PBS;NC;Prot;IN;TM;PPT;3LTR
MYSERV-int_ERVK	ERVK	LTR	chr17	34995350	34995479	Partial_provirus	5LTR;PBS;NC;Prot;IN;TM;PPT;3LTR
MYSERV-int_ERVK	ERVK	LTR	chr2	119109270	119109493	Partial_provirus	5LTR;PBS;CA;Prot;IN;TM;3LTR
MYSERV-int_ERVK	ERVK	LTR	chr4	136530189	136531135	Partial_provirus	CA;Prot;RT;IN
MYSERV-int_ERVK	ERVK	LTR	chr4	136531277	136532670	Partial_provirus	CA;Prot;RT;IN
MYSERV16_I-int_ERVK	ERVK	LTR	chr17	37256350	37258119	Partial_provirus	CA;NC;Prot;RT;IN
MYSERV6-int_ERVK	ERVK	LTR	chr1	94071159	94073785	Partial_provirus	NC;Prot;RT;IN
MYSERV6-int_ERVK	ERVK	LTR	chr10	22207248	22208245	Partial_provirus	5LTR;Prot;RT;IN;SU;PPT;3LTR
MYSERV6-int_ERVK	ERVK	LTR	chr17	37251754	37255239	Partial_provirus	MA;CA;NC;Prot;RT;IN
MYSERV6-int_ERVK	ERVK	LTR	chr5	33931856	33931966	Partial_provirus	MA;NC;Prot;RT;IN
ORR1A0-int_ERVL-MaLR	ERVL-MaLR	LTR	chr4	108582744	108583386	Partial_provirus	5LTR;CA;NC;Prot;IN;TM;3LTR
ORR1A1_ERVL-MaLR	ERVL-MaLR	LTR	chr8	72156374	72156715	Partial_provirus	5LTR;MA;NC;RT;IN;TM;PPT;3LTR
ORR1A2_ERVL-MaLR	ERVL-MaLR	LTR	chr16	22030989	22031307	Partial_provirus	PBS;CA;Prot;IN;PPT
ORR1A2_ERVL-MaLR	ERVL-MaLR	LTR	chr17	24950630	24950956	Partial_provirus	5LTR;CA;Prot;IN;TM;3LTR
ORR1A2_ERVL-MaLR	ERVL-MaLR	LTR	chr4	41462012	41462180	Partial_provirus	5LTR;PBS;RT;IN;TM;PPT;3LTR;CA;NC;Prot
ORR1A2_ERVL-MaLR	ERVL-MaLR	LTR	chr6	146679923	146680253	Partial_provirus	5LTR;PBS;NC;RT;IN;TM;PPT;3LTR
ORR1A2_ERVL-MaLR	ERVL-MaLR	LTR	chr6	24926326	24926642	Partial_provirus	5LTR;PBS;CA;NC;DU;Prot;DL;IN;TM;PPT
ORR1A2_ERVL-MaLR	ERVL-MaLR	LTR	chr6	39079164	39079511	Partial_provirus	5LTR;PBS;CA;NC;RT;IN;SU;PPT;3LTR
ORR1A2_ERVL-MaLR	ERVL-MaLR	LTR	chr7	106594484	106594789	Partial_provirus	5LTR;PBS;CA;NC;DU;Prot;RT;IN;3LTR
ORR1A2-int_ERVL-MaLR	ERVL-MaLR	LTR	chr2	25202136	25202342	Partial_provirus	5LTR;MA;CA;Prot;IN;TM;PPT;3LTR
ORR1A2-int_ERVL-MaLR	ERVL-MaLR	LTR	chr6	24926642	24927238	Partial_provirus	5LTR;PBS;CA;NC;DU;Prot;DL;IN;SU
ORR1A2-int_ERVL-MaLR	ERVL-MaLR	LTR	chr6	24931624	24931884	Partial_provirus	5LTR;PBS;CA;NC;DU;Prot;DL;IN;SU
ORR1A2-int_ERVL-MaLR	ERVL-MaLR	LTR	chr6	24934513	24934928	Partial_provirus	5LTR;PBS;CA;NC;DU;Prot;DL;IN;SU
ORR1A2-int_ERVL-MaLR	ERVL-MaLR	LTR	chr6	24935549	24935935	Partial_provirus	5LTR;PBS;CA;NC;DU;Prot;DL;IN;TM;PPT
ORR1A2-int_ERVL-MaLR	ERVL-MaLR	LTR	chr6	38619315	38621161	Partial_provirus	RT;IN;SU
ORR1A2-int_ERVL-MaLR	ERVL-MaLR	LTR	chr7	118111919	118113887	Partial_provirus	5LTR;PBS;MA;NC;RT;IN;TM;PPT;3LTR
ORR1A3_ERVL-MaLR	ERVL-MaLR	LTR	chr14	54547588	54547914	Partial_provirus	RT;IN;SU;TM;PPT
ORR1A3_ERVL-MaLR	ERVL-MaLR	LTR	chr2	118819757	118820046	Partial_provirus	CA;NC;Prot;RT;IN
ORR1A3_ERVL-MaLR	ERVL-MaLR	LTR	chr2	118822471	118822702	Partial_provirus	CA;NC;Prot;RT;IN
ORR1A3_ERVL-MaLR	ERVL-MaLR	LTR	chr8	71990976	71991287	Partial_provirus	RT;IN;TM;PPT;3LTR
ORR1A3-int_ERVL-MaLR	ERVL-MaLR	LTR	chr2	118820647	118821516	Partial_provirus	CA;NC;Prot;RT;IN
ORR1A3-int_ERVL-MaLR	ERVL-MaLR	LTR	chr2	118822034	118822471	Partial_provirus	CA;NC;Prot;RT;IN
ORR1A4_ERVL-MaLR	ERVL-MaLR	LTR	chr11	119407916	119408239	Partial_provirus	5LTR;CA;DU;Prot;RT
ORR1A4_ERVL-MaLR	ERVL-MaLR	LTR	chr18	60301501	60301799	Partial_provirus	5LTR;PBS;CA;NC;RT;IN;TM;3LTR
ORR1A4_ERVL-MaLR	ERVL-MaLR	LTR	chr8	10014011	10014350	Partial_provirus	5LTR;PBS;CA;Prot;IN;TM;PPT;3LTR
ORR1A4_ERVL-MaLR	ERVL-MaLR	LTR	chr8	10015980	10016301	Partial_provirus	5LTR;PBS;CA;Prot;IN;TM;PPT;3LTR
ORR1A4-int_ERVL-MaLR	ERVL-MaLR	LTR	chr8	10014350	10015908	Partial_provirus	5LTR;PBS;CA;Prot;RT;IN;TM;PPT;3LTR
ORR1B1_ERVL-MaLR	ERVL-MaLR	LTR	chr10	62951164	62951505	Partial_provirus	5LTR;PBS;CA;Prot;IN;TM;3LTR
ORR1B1_ERVL-MaLR	ERVL-MaLR	LTR	chr11	119397239	119397292	Partial_provirus	5LTR;CA;DU;Prot;RT;IN
ORR1B1_ERVL-MaLR	ERVL-MaLR	LTR	chr11	119397975	119398076	Partial_provirus	5LTR;CA;DU;Prot;RT;IN
ORR1B1_ERVL-MaLR	ERVL-MaLR	LTR	chr11	119404157	119404500	Partial_provirus	5LTR;CA;DU;Prot;RT;IN
ORR1B1_ERVL-MaLR	ERVL-MaLR	LTR	chr16	98064427	98064759	Partial_provirus	5LTR;PBS;CA;Prot;RT;IN;TM;3LTR
ORR1B1-int_ERVL-MaLR	ERVL-MaLR	LTR	chr12	54952168	54952525	Partial_provirus	5LTR;PBS;CA;Prot;IN;TM;3LTR
ORR1B2_ERVL-MaLR	ERVL-MaLR	LTR	chr17	48165018	48165382	Partial_provirus	Prot;RT;IN;SU;TM;PPT
ORR1B2_ERVL-MaLR	ERVL-MaLR	LTR	chr5	114908515	114908882	Partial_provirus	IN;TM;PPT;3LTR
ORR1B2_ERVL-MaLR	ERVL-MaLR	LTR	chr6	24705210	24705550	Partial_provirus	MA;NC;RT;IN;TM;PPT
ORR1B2_ERVL-MaLR	ERVL-MaLR	LTR	chr9	22371353	22371681	Partial_provirus	5LTR;PBS;CA;Prot;IN;TM;PPT;3LTR
ORR1C1_ERVL-MaLR	ERVL-MaLR	LTR	chr1	189655977	189656363	Partial_provirus	5LTR;CA;Prot;IN;SU;PPT;3LTR
ORR1C1_ERVL-MaLR	ERVL-MaLR	LTR	chr10	7449174	7449556	Partial_provirus	CA;Prot;RT;IN
ORR1C1_ERVL-MaLR	ERVL-MaLR	LTR	chr10	7449556	7449623	Partial_provirus	CA;Prot;RT;IN
ORR1C1_ERVL-MaLR	ERVL-MaLR	LTR	chr12	79478464	79478854	Partial_provirus	5LTR;PBS;CA;Prot;RT;IN;TM;PPT;3LTR
ORR1C1_ERVL-MaLR	ERVL-MaLR	LTR	chr3	59278506	59278825	Partial_provirus	5LTR;PBS;MA;CA;Prot;RT;IN;TM;3LTR
ORR1C1_ERVL-MaLR	ERVL-MaLR	LTR	chr5	30067490	30067826	Partial_provirus	RT;IN
ORR1C1_ERVL-MaLR	ERVL-MaLR	LTR	chr8	62019272	62019638	Partial_provirus	PBS;CA;NC;RT;IN
ORR1C1-int_ERVL-MaLR	ERVL-MaLR	LTR	chr10	22215396	22216615	Partial_provirus	5LTR;Prot;RT;IN;SU;PPT;3LTR
ORR1C1-int_ERVL-MaLR	ERVL-MaLR	LTR	chr10	7447778	7449174	Partial_provirus	CA;Prot;RT;IN
ORR1C1-int_ERVL-MaLR	ERVL-MaLR	LTR	chr8	62019640	62020492	Partial_provirus	PBS;CA;NC;RT;IN
ORR1C2_ERVL-MaLR	ERVL-MaLR	LTR	chr17	27053977	27054365	Partial_provirus	5LTR;CA;NC;RT;IN;TM;PPT;3LTR
ORR1C2_ERVL-MaLR	ERVL-MaLR	LTR	chr2	23142182	23142484	Partial_provirus	5LTR;CA;IN;TM;PPT;3LTR
ORR1C2-int_ERVL-MaLR	ERVL-MaLR	LTR	chr14	86881311	86882107	Partial_provirus	5LTR;PBS;MA;CA;Prot;DL;TM;PPT;3LTR
ORR1D1_ERVL-MaLR	ERVL-MaLR	LTR	chr11	83067966	83068108	Partial_provirus	5LTR;CA;Prot;RT;IN;3LTR;PPT
ORR1D1_ERVL-MaLR	ERVL-MaLR	LTR	chr17	33881055	33881409	Partial_provirus	5LTR;PBS;CA;Prot;RT;IN;SU;TM;PPT
ORR1D1_ERVL-MaLR	ERVL-MaLR	LTR	chr2	23138517	23138859	Partial_provirus	5LTR;CA;IN;TM;PPT;3LTR
ORR1D1_ERVL-MaLR	ERVL-MaLR	LTR	chr3	88400205	88400561	Partial_provirus	DU;Prot;IN;TM;PPT;5LTR;PBS;CA;3LTR
ORR1D1_ERVL-MaLR	ERVL-MaLR	LTR	chr8	61993766	61994085	Partial_provirus	NC;RT;IN;SU
ORR1D1_ERVL-MaLR	ERVL-MaLR	LTR	chr8	62016351	62016678	Partial_provirus	5LTR;PBS;NC;RT;IN;SU;TM;PPT;3LTR
ORR1D2_ERVL-MaLR	ERVL-MaLR	LTR	chr11	29151604	29151951	Partial_provirus	PBS;CA;TM;PPT
ORR1D2_ERVL-MaLR	ERVL-MaLR	LTR	chr12	116407610	116407770	Partial_provirus	CA;NC;DU;Prot;IN;SU;TM
ORR1D2_ERVL-MaLR	ERVL-MaLR	LTR	chr6	57665291	57665660	Partial_provirus	5LTR;PBS;CA;NC;RT;IN;PPT;3LTR
ORR1D2_ERVL-MaLR	ERVL-MaLR	LTR	chr9	22370643	22370738	Partial_provirus	5LTR;PBS;CA;Prot;IN;TM;PPT;3LTR
ORR1E_ERVL-MaLR	ERVL-MaLR	LTR	chr1	173420411	173420765	Partial_provirus	5LTR;PBS;CA;Prot;IN;TM;PPT;3LTR
ORR1E_ERVL-MaLR	ERVL-MaLR	LTR	chr13	105282501	105282660	Partial_provirus	5LTR;PBS;IN
ORR1E_ERVL-MaLR	ERVL-MaLR	LTR	chr3	37382909	37383238	Partial_provirus	5LTR;PBS;RT;IN;PPT;3LTR
ORR1F_ERVL-MaLR	ERVL-MaLR	LTR	chr11	76816543	76816833	Partial_provirus	CA;Prot;RT
ORR1F_ERVL-MaLR	ERVL-MaLR	LTR	chr2	5700413	5700743	Partial_provirus	CA;NC;DU;Prot;RT;IN;TM;PPT;3LTR
ORR1F_ERVL-MaLR	ERVL-MaLR	LTR	chr4	115014249	115014438	Partial_provirus	5LTR;CA;NC;RT;IN;SU;TM;PPT;3LTR
ORR1F_ERVL-MaLR	ERVL-MaLR	LTR	chr6	24936350	24936592	Partial_provirus	5LTR;PBS;CA;NC;DU;Prot;DL;IN
ORR1F_ERVL-MaLR	ERVL-MaLR	LTR	chrX	7231623	7231816	Partial_provirus	5LTR;PBS;CA;RT;IN;TM;PPT;3LTR
ORR1G_ERVL-MaLR	ERVL-MaLR	LTR	chr11	76816201	76816351	Partial_provirus	CA;Prot;RT
ORR1G_ERVL-MaLR	ERVL-MaLR	LTR	chr6	146639461	146639646	Partial_provirus	5LTR;MA;CA;DU;RT;IN;TM;3LTR
RLTR11A_ERVK	ERVK	LTR	chr11	83067003	83067469	Partial_provirus	5LTR;CA;Prot;RT;IN;3LTR;SU
RLTR11A_ERVK	ERVK	LTR	chr16	15627032	15627558	Partial_provirus	5LTR;MA;CA;Prot;RT;IN;TM;3LTR
RLTR11A_ERVK	ERVK	LTR	chr17	34996673	34997136	Partial_provirus	5LTR;PBS;NC;Prot;IN;TM;PPT;3LTR
RLTR11A_ERVK	ERVK	LTR	chr5	137825414	137825904	Partial_provirus	5LTR;PBS;CA;DU;DL
RLTR11A_ERVK	ERVK	LTR	chr6	24858486	24858977	Partial_provirus	5LTR;PBS;CA;NC;Prot;DL;TM;PPT;3LTR
RLTR11A2_ERVK	ERVK	LTR	chr8	83963269	83963752	Partial_provirus	5LTR;CA;Prot;IN;TM;3LTR
RLTR11D_ERVK	ERVK	LTR	chr9	124250437	124250944	Partial_provirus	5LTR;PBS;CA;Prot;IN;SU;TM;PPT;3LTR
RLTR12A_ERVK	ERVK	LTR	chr8	71410510	71410734	Partial_provirus	RT;IN;TM;PPT
RLTR12B_ERVK	ERVK	LTR	chr17	34999613	34999665	Partial_provirus	5LTR;PBS;NC;Prot;IN;TM;PPT;3LTR
RLTR12BD_Mm_ERVK	ERVK	LTR	chr11	119413648	119414012	Partial_provirus	CA;DU;Prot;RT;IN
RLTR12BD_Mm_ERVK	ERVK	LTR	chr11	119414159	119414310	Partial_provirus	CA;DU;Prot;RT;IN
RLTR12BD_Mm_ERVK	ERVK	LTR	chr5	123798679	123798913	Partial_provirus	5LTR;PBS;CA;Prot;IN;TM;PPT;3LTR
RLTR12D_ERVK	ERVK	LTR	chr2	118604126	118604415	Partial_provirus	5LTR;CA;NC;RT;IN;TM;PPT;3LTR
RLTR12E_ERVK	ERVK	LTR	chr19	6085510	6086036	Partial_provirus	5LTR;PBS;CA;Prot;IN;TM;PPT;3LTR
RLTR12G_ERVK	ERVK	LTR	chr6	47555110	47555578	Partial_provirus	5LTR;CA;Prot;RT;IN;TM;PPT;3LTR
RLTR13A1_ERVK	ERVK	LTR	chr19	8276298	8277143	Partial_provirus	MA;CA;NC;RT;IN
RLTR13A1_ERVK	ERVK	LTR	chr9	88853321	88854164	Partial_provirus	5LTR;CA;Prot;RT;IN;TM;PPT;3LTR
RLTR13D2_ERVK	ERVK	LTR	chr1	173689767	173690578	Partial_provirus	5LTR;PBS;CA;NC;DU;Prot;RT;IN;TM;PPT;3LTR
RLTR13D3_ERVK	ERVK	LTR	chr14	59290940	59291985	Partial_provirus	CA;Prot;RT;IN
RLTR13D3A1_ERVK	ERVK	LTR	chr16	14394347	14395318	Partial_provirus	5LTR;PBS;CA;NC;RT;SU;TM;PPT;3LTR
RLTR13D4_ERVK	ERVK	LTR	chr7	106556617	106556701	Partial_provirus	CA;RT;IN;5LTR;PBS;Prot;TM;PPT;3LTR
RLTR13D5_ERVK	ERVK	LTR	chr2	150399833	150400237	Partial_provirus	5LTR;PBS;CA;Prot;RT;IN;TM;3LTR
RLTR13E_ERVK	ERVK	LTR	chr5	30059077	30059541	Partial_provirus	RT;IN;5LTR;PBS;CA;NC;DU;Prot;3LTR
RLTR13G_ERVK	ERVK	LTR	chr3	19234343	19235209	Partial_provirus	5LTR;PBS;CA;NC;RT;IN;PPT;3LTR
RLTR13G_ERVK	ERVK	LTR	chr5	72554108	72554263	Partial_provirus	PBS;MA;CA;NC;Prot;RT;IN
RLTR13G_ERVK	ERVK	LTR	chr7	4061881	4062136	Partial_provirus	5LTR;PBS;MA;CA;TM;PPT;3LTR
RLTR14_ERV1	ERV1	LTR	chr6	146641067	146641420	Partial_provirus	5LTR;MA;CA;RT;IN;TM;3LTR
RLTR14-int_ERV1	ERV1	LTR	chr7	75775399	75775555	Partial_provirus	5LTR;MA;CA;NC;Prot;RT;SU;PPT
RLTR16C_MM_ERVK	ERVK	LTR	chr8	62001618	62002117	Partial_provirus	5LTR;PBS;CA;NC;RT;IN;SU;TM;PPT;3LTR
RLTR17_ERVK	ERVK	LTR	chr1	173681563	173682061	Partial_provirus	MA;CA;NC;DU;Prot;RT;IN
RLTR17_ERVK	ERVK	LTR	chr6	24818592	24818737	Partial_provirus	5LTR;PBS;MA;NC;RT;IN;PPT;3LTR
RLTR17B_Mm_ERVK	ERVK	LTR	chr11	119398576	119398710	Partial_provirus	5LTR;CA;DU;Prot;RT;IN
RLTR17B_Mm_ERVK	ERVK	LTR	chr11	119410535	119410678	Partial_provirus	5LTR;CA;DU;Prot;RT
RLTR17B_Mm_ERVK	ERVK	LTR	chr3	60498082	60498196	Partial_provirus	5LTR;PBS;CA;NC;DU;RT;IN;SU;TM;PPT;3LTR
RLTR19-int_ERVK	ERVK	LTR	chr19	8489687	8489877	Partial_provirus	5LTR;PBS;NC;RT;IN;TM;PPT;3LTR
RLTR19-int_ERVK	ERVK	LTR	chr3	59269097	59269443	Partial_provirus	5LTR;PBS;MA;NC;Prot;IN;TM;3LTR
RLTR19-int_ERVK	ERVK	LTR	chr3	59269907	59270394	Partial_provirus	5LTR;PBS;MA;CA;Prot;RT;IN;TM;3LTR
RLTR19-int_ERVK	ERVK	LTR	chr3	59270705	59271124	Partial_provirus	5LTR;PBS;MA;NC;Prot;IN;TM;3LTR
RLTR19-int_ERVK	ERVK	LTR	chr6	149286916	149287368	Partial_provirus	IN;TM;PPT
RLTR19-int_ERVK	ERVK	LTR	chr7	75770264	75770503	Partial_provirus	5LTR;PBS;MA;CA;NC;RT;SU;PPT;3LTR
RLTR1B-int_ERV1	ERV1	LTR	chr6	24714900	24716950	Partial_provirus	MA;NC;RT;IN;TM;PPT
RLTR1B-int_ERV1	ERV1	LTR	chr6	24716987	24717483	Partial_provirus	MA;NC;RT;IN;TM;PPT
RLTR1B-int_ERV1	ERV1	LTR	chr6	24717505	24718212	Partial_provirus	MA;NC;RT;IN
RLTR20A_ERVK	ERVK	LTR	chr17	50086028	50086322	Partial_provirus	NC;RT;IN
RLTR20A3_MM_ERVK	ERVK	LTR	chr7	104505984	104506486	Partial_provirus	5LTR;CA;Prot;RT;IN
RLTR20A4_ERVK	ERVK	LTR	chr14	59292825	59292878	Partial_provirus	CA;Prot;RT;IN
RLTR20B4_MM_ERVK	ERVK	LTR	chr10	7462904	7463011	Partial_provirus	IN;SU;TM;PPT;5LTR;PBS;CA;NC;Prot;RT
RLTR24_ERV1	ERV1	LTR	chr7	75775074	75775217	Partial_provirus	5LTR;PBS;MA;CA;NC;Prot;RT;SU;PPT;3LTR
RLTR24B_MM_ERV1	ERV1	LTR	chr18	49994978	49995048	Partial_provirus	5LTR;CA;Prot;IN;TM;3LTR
RLTR24B_MM_ERV1	ERV1	LTR	chr7	75769005	75769068	Partial_provirus	5LTR;PBS;MA;CA;NC;Prot;RT;3LTR
RLTR25B_ERVK	ERVK	LTR	chr13	62741974	62742580	Partial_provirus	5LTR;PBS;CA;Prot;RT;IN
RLTR30B_MM_ERV1	ERV1	LTR	chr4	41439367	41439808	Partial_provirus	5LTR;PBS;CA;NC;Prot;RT;IN;TM;PPT;3LTR
RLTR30D_RN_ERV1	ERV1	LTR	chr17	34997139	34997395	Partial_provirus	5LTR;PBS;NC;Prot;IN;TM;PPT;3LTR
RLTR30D_RN_ERV1	ERV1	LTR	chr17	34997540	34997631	Partial_provirus	5LTR;PBS;NC;Prot;IN;TM;PPT;3LTR
RLTR30D2_MM_ERV1	ERV1	LTR	chr13	62020875	62021384	Partial_provirus	5LTR;PBS;CA;NC;RT;IN;TM;PPT;3LTR
RLTR30D2_MM_ERV1	ERV1	LTR	chr13	62135046	62135555	Partial_provirus	5LTR;PBS;CA;NC;RT;IN;TM;PPT;3LTR
RLTR31B_Mm_ERVK	ERVK	LTR	chr13	49577455	49578074	Partial_provirus	5LTR;CA;Prot;RT;IN;TM;PPT;3LTR
RLTR31B2_ERVK	ERVK	LTR	chr1	94062849	94063202	Partial_provirus	NC;Prot;RT;IN
RLTR31D_MM_ERVK	ERVK	LTR	chr14	30723217	30723543	Partial_provirus	5LTR;CA;NC;DU;RT;IN;TM;PPT;3LTR
RLTR34D_MM_ERVK	ERVK	LTR	chr17	36121230	36121562	Partial_provirus	5LTR;MA;NC;RT;IN;TM;PPT;3LTR
RLTR4_Mm_ERV1	ERV1	LTR	chr17	35000212	35000512	Partial_provirus	5LTR;PBS;NC;Prot;IN;TM;PPT;3LTR
RLTR4_MM-int_ERV1	ERV1	LTR	chr1	34427629	34428916	Partial_provirus	PBS;MA;CA;NC;Prot;RT;IN;TM
RLTR4_MM-int_ERV1	ERV1	LTR	chr1	34429107	34431409	Partial_provirus	PBS;MA;CA;NC;Prot;RT;IN;TM
RLTR4_MM-int_ERV1	ERV1	LTR	chr1	34431535	34432221	Partial_provirus	PBS;MA;CA;NC;Prot;RT;IN;SU;PPT
RLTR4_MM-int_ERV1	ERV1	LTR	chr10	7460025	7462245	Partial_provirus	5LTR;PBS;CA;NC;Prot;RT;IN
RLTR4_MM-int_ERV1	ERV1	LTR	chr10	7462650	7462899	Partial_provirus	IN;SU;TM;PPT;5LTR;PBS;NC;Prot;RT
RLTR4_MM-int_ERV1	ERV1	LTR	chr10	7463223	7463350	Partial_provirus	IN;SU;TM;PPT;5LTR;PBS;NC;Prot;RT
RLTR4_MM-int_ERV1	ERV1	LTR	chrY	43039776	43043715	Partial_provirus	5LTR;PBS;MA;CA;NC;Prot;IN
RLTR40_ERVK	ERVK	LTR	chr4	147777427	147778243	Partial_provirus	CA;Prot;IN
RLTR42-int_ERVK	ERVK	LTR	chr8	22181643	22181906	Partial_provirus	5LTR;MA;CA;Prot;RT;IN;TM;PPT;3LTR
RLTR44-int_ERVK	ERVK	LTR	chr9	53007980	53010648	Partial_provirus	5LTR;PBS;CA;NC;DU;3LTR
RLTR45_ERVK	ERVK	LTR	chr6	38320550	38321024	Partial_provirus	5LTR;PBS;CA;Prot;IN;SU;PPT;3LTR
RLTR45_ERVK	ERVK	LTR	chr7	140027735	140028157	Partial_provirus	5LTR;PBS;CA;NC;DU;Prot;RT;IN;TM;PPT;3LTR
RLTR45-int_ERVK	ERVK	LTR	chr1	171888503	171889409	Partial_provirus	5LTR;PBS;MA;CA;Prot;RT;IN;TM;PPT;3LTR
RLTR46B_ERVK	ERVK	LTR	chr6	3333360	3333740	Partial_provirus	5LTR;PBS;CA;NC;DU;Prot;RT;IN;SU;PPT;3LTR
RLTR46B_ERVK	ERVK	LTR	chr6	3341286	3341607	Partial_provirus	5LTR;PBS;CA;NC;DU;Prot;RT;IN;SU;PPT;3LTR
RLTR48A_ERV1	ERV1	LTR	chr13	105292873	105293540	Partial_provirus	PBS;CA;IN
RLTR48A_ERV1	ERV1	LTR	chr6	24939265	24939867	Partial_provirus	5LTR;PBS;CA;NC;DU;Prot;DL;IN;SU
RLTR51A_Mm_ERVK?	ERVK?	LTR	chr16	15638519	15638809	Partial_provirus	5LTR;PBS;MA;CA;Prot;IN;TM;PPT;3LTR
RLTR53_Mm_ERVK	ERVK	LTR	chr2	152859041	152859370	Partial_provirus	5LTR;PBS;MA;CA;DU;DL;TM;PPT;3LTR
RLTR6-int_ERV1	ERV1	LTR	chr10	41798063	41803525	Partial_provirus	MA;CA;NC;Prot;RT;IN;TM;PPT
RLTR6-int_ERV1	ERV1	LTR	chr11	86203570	86207199	Partial_provirus	PBS;MA;CA;NC;Prot;RT;IN;TM;PPT
RLTR6-int_ERV1	ERV1	LTR	chr11	86207346	86208018	Partial_provirus	PBS;MA;CA;NC;Prot;RT;IN;TM;PPT
RLTR6-int_ERV1	ERV1	LTR	chr12	116402644	116403856	Partial_provirus	CA;NC;DU;Prot;IN;SU;TM
RLTR6-int_ERV1	ERV1	LTR	chr12	116404301	116405073	Partial_provirus	CA;NC;DU;Prot;IN;SU;TM
RLTR6-int_ERV1	ERV1	LTR	chr15	74932045	74932541	Partial_provirus	5LTR;PBS;CA;NC;RT;IN;TM;3LTR;Prot;PPT
RLTR6-int_ERV1	ERV1	LTR	chr15	74932582	74932683	Partial_provirus	5LTR;PBS;CA;NC;DU;RT;IN;TM;3LTR;Prot;PPT
RLTR6-int_ERV1	ERV1	LTR	chr15	74932770	74932993	Partial_provirus	5LTR;PBS;CA;NC;RT;IN;TM;3LTR;Prot;PPT
RLTR6C_Mm_ERV1	ERV1	LTR	chr12	116402311	116402644	Partial_provirus	CA;NC;DU;Prot;IN;SU;TM
RLTR8_ERVK	ERVK	LTR	chr2	164770874	164771222	Partial_provirus	5LTR;PBS;CA;Prot;RT;DL;IN;TM;3LTR
RLTR9A3B_ERVK	ERVK	LTR	chr9	58241199	58241404	Partial_provirus	5LTR;PBS;CA;Prot;IN;TM;PPT;3LTR
RLTR9D_ERVK	ERVK	LTR	chr11	119395481	119395861	Partial_provirus	5LTR;CA;DU;Prot;RT;IN
RLTR9D_ERVK	ERVK	LTR	chr6	3343998	3344399	Partial_provirus	5LTR;PBS;CA;NC;DU;Prot;RT;IN;SU;PPT;3LTR
RMER10A_ERVL	ERVL	LTR	chr1	140037785	140038200	Partial_provirus	5LTR;CA;Prot;IN;TM;3LTR
RMER10A_ERVL	ERVL	LTR	chr15	62093798	62093966	Partial_provirus	5LTR;CA;Prot;IN;TM;PPT;3LTR
RMER10A_ERVL	ERVL	LTR	chr17	36122645	36122916	Partial_provirus	5LTR;MA;NC;RT;IN;TM;PPT;3LTR
RMER10A_ERVL	ERVL	LTR	chr6	146683726	146684001	Partial_provirus	5LTR;PBS;NC;RT;IN;TM;PPT;3LTR
RMER10A_ERVL	ERVL	LTR	chr6	24921954	24922318	Partial_provirus	5LTR;PBS;CA;NC;DU;Prot;RT;IN;SU
RMER10B_ERVL	ERVL	LTR	chr15	62089521	62089907	Partial_provirus	5LTR;CA;Prot;IN;TM;PPT;3LTR
RMER12_ERVK	ERVK	LTR	chr11	72304070	72304185	Partial_provirus	5LTR;PBS;CA;NC;Prot;RT;IN;3LTR
RMER12B_ERVK	ERVK	LTR	chr7	106595691	106596638	Partial_provirus	5LTR;PBS;CA;NC;DU;Prot;RT;IN;3LTR
RMER12C_ERVK	ERVK	LTR	chr13	62735435	62736051	Partial_provirus	5LTR;PBS;CA;Prot;RT;IN;SU;TM;PPT
RMER13A2_ERVK	ERVK	LTR	chr6	24919080	24919454	Partial_provirus	5LTR;PBS;CA;NC;DU;Prot;DL;IN
RMER15_ERVL	ERVL	LTR	chr1	170960272	170960454	Partial_provirus	RT;IN;SU;TM;PPT
RMER15_ERVL	ERVL	LTR	chr6	24917700	24917898	Partial_provirus	5LTR;PBS;CA;NC;DU;Prot;DL;IN
RMER15_ERVL	ERVL	LTR	chr8	94432294	94432482	Partial_provirus	Prot;RT;IN;TM;PPT
RMER15-int_ERVL	ERVL	LTR	chr12	116397095	116397977	Partial_provirus	CA;NC;DU;Prot;IN;SU;TM
RMER16A3_ERVK	ERVK	LTR	chr16	98076762	98077162	Partial_provirus	5LTR;MA;CA;NC;DU;Prot
RMER16B2_ERVK	ERVK	LTR	chr16	62864766	62865101	Partial_provirus	PBS;MA;CA;NC;DU;Prot
RMER17A_ERVK	ERVK	LTR	chr6	146682065	146682814	Partial_provirus	5LTR;PBS;NC;RT;IN;TM;PPT;3LTR
RMER17A_ERVK	ERVK	LTR	chr9	14812937	14813674	Partial_provirus	5LTR;PBS;CA;Prot;RT;IN;TM;PPT;3LTR
RMER17A2_ERVK	ERVK	LTR	chr11	83000309	83001256	Partial_provirus	5LTR;PBS;IN;TM;3LTR
RMER17A2_ERVK	ERVK	LTR	chr13	62736717	62737366	Partial_provirus	5LTR;PBS;CA;Prot;RT;IN;SU;TM;PPT
RMER17B2_ERVK	ERVK	LTR	chr12	116398172	116399129	Partial_provirus	CA;NC;DU;Prot;IN;TM;PPT;SU
RMER17C_ERVK	ERVK	LTR	chr11	119394659	119394987	Partial_provirus	5LTR;CA;DU;Prot;RT;IN
RMER17C_ERVK	ERVK	LTR	chr15	74931088	74931479	Partial_provirus	CA;NC;RT;IN;TM;5LTR;PBS;Prot;PPT;3LTR
RMER17C2_ERVK	ERVK	LTR	chr15	25900111	25900615	Partial_provirus	5LTR;PBS;CA;Prot;IN;TM;PPT;3LTR
RMER19B_ERVK	ERVK	LTR	chr1	191828598	191828882	Partial_provirus	5LTR;CA;Prot;IN;TM;PPT;3LTR
RMER19B_ERVK	ERVK	LTR	chr11	119395885	119396586	Partial_provirus	5LTR;CA;DU;Prot;RT;IN;TM
RMER19B_ERVK	ERVK	LTR	chr17	35384127	35384353	Partial_provirus	NC;DU;Prot;RT;IN;TM;PPT
RMER19B_ERVK	ERVK	LTR	chr17	35384635	35385309	Partial_provirus	DU;Prot;RT;IN;TM;PPT
RMER19B_ERVK	ERVK	LTR	chr17	35429132	35429844	Partial_provirus	5LTR;PBS;CA;Prot;IN;TM;3LTR
RMER19B2_ERVK	ERVK	LTR	chr2	118820072	118820647	Partial_provirus	CA;NC;Prot;RT;IN
RMER19B2_ERVK	ERVK	LTR	chr6	47568669	47569293	Partial_provirus	5LTR;CA;Prot;RT;IN;TM;3LTR
RMER2_ERV1	ERV1	LTR	chr11	71215379	71215946	Partial_provirus	5LTR;PBS;CA;NC;Prot;IN;TM;PPT;3LTR
RMER2_ERV1	ERV1	LTR	chr14	7748772	7749243	Partial_provirus	5LTR;PBS;CA;RT;IN;TM;PPT;3LTR
RMER2_ERV1	ERV1	LTR	chr6	38321024	38321577	Partial_provirus	5LTR;PBS;CA;Prot;IN;SU;PPT;3LTR
RMER2_ERV1	ERV1	LTR	chr7	106568648	106569195	Partial_provirus	CA;NC;DU;Prot;RT;IN
RMER20B_ERVK	ERVK	LTR	chr12	91237480	91238034	Partial_provirus	5LTR;PBS;CA;TM;PPT;3LTR
RMER20C_Mm_ERVK	ERVK	LTR	chr1	140051633	140052163	Partial_provirus	5LTR;PBS;CA;NC;RT;IN;TM;PPT;3LTR
RMER20C_Mm_ERVK	ERVK	LTR	chr7	98029307	98029744	Partial_provirus	5LTR;PBS;CA;IN;PPT;3LTR
RMER21A_ERV1	ERV1	LTR	chr17	36134206	36135071	Partial_provirus	5LTR;MA;NC;RT;IN;TM;PPT;3LTR
RMER21B_ERV1	ERV1	LTR	chr8	94431702	94431837	Partial_provirus	MA;NC;Prot;RT;IN;TM;PPT
RMER4A_ERVK	ERVK	LTR	chr11	119463670	119464045	Partial_provirus	5LTR;PBS;CA;NC;RT;IN;SU;TM;PPT;3LTR
RMER4A_ERVK	ERVK	LTR	chr12	116415565	116416004	Partial_provirus	5LTR;PBS;CA;Prot;IN;SU;TM;3LTR
RMER4A_ERVK	ERVK	LTR	chr15	102305281	102305638	Partial_provirus	5LTR;PBS;CA;RT;IN;PPT;3LTR
RMER4B_ERVK	ERVK	LTR	chr11	21244560	21245071	Partial_provirus	5LTR;CA;Prot;RT;IN;TM;PPT;3LTR
RMER4B_ERVK	ERVK	LTR	chr11	79941311	79941808	Partial_provirus	5LTR;MA;NC;RT;IN;TM;PPT;3LTR
RMER4B_ERVK	ERVK	LTR	chr19	11413793	11414291	Partial_provirus	5LTR;PBS;MA;CA;DU;TM;PPT;3LTR
RMER4B_ERVK	ERVK	LTR	chr2	32444255	32444503	Partial_provirus	5LTR;PBS;MA;DU;RT;IN;PPT;3LTR
RMER5_ERV1	ERV1	LTR	chr10	40051620	40052043	Partial_provirus	5LTR;PBS;CA;RT;IN;TM;PPT;3LTR
RMER5_ERV1	ERV1	LTR	chr10	7439698	7440191	Partial_provirus	5LTR;PBS;CA;Prot;RT;IN
RMER5_ERV1	ERV1	LTR	chr14	65123615	65123727	Partial_provirus	5LTR;PBS;CA;Prot;RT;IN;SU;TM;PPT
RMER5_ERV1	ERV1	LTR	chr8	10023978	10024090	Partial_provirus	5LTR;PBS;CA;Prot;RT;IN;TM;PPT;3LTR
RMER5_ERV1	ERV1	LTR	chr9	116125896	116126026	Partial_provirus	5LTR;PBS;CA;Prot;RT;IN;TM;PPT;3LTR
RMER6-int_ERVK	ERVK	LTR	chr11	83015609	83015754	Partial_provirus	NC;RT;IN;TM;PPT;3LTR
RMER6A_ERVK	ERVK	LTR	chr16	93838210	93838561	Partial_provirus	5LTR;PBS;CA;NC;RT;IN;TM;PPT;3LTR
RMER6A_ERVK	ERVK	LTR	chr16	98075363	98076064	Partial_provirus	5LTR;MA;CA;NC
RMER6A_ERVK	ERVK	LTR	chr17	33878641	33879083	Partial_provirus	5LTR;PBS;CA;Prot;RT;IN;TM;PPT;3LTR
RMER6BA_ERVK	ERVK	LTR	chr2	118606832	118607382	Partial_provirus	5LTR;CA;NC;RT;IN;TM;PPT;3LTR
RMER6BA_ERVK	ERVK	LTR	chr2	118817257	118817643	Partial_provirus	CA;NC;Prot;RT;IN
RMER6D_ERVK	ERVK	LTR	chr10	41784517	41785109	Partial_provirus	5LTR;PBS;CA;NC;DU;Prot;RT;IN;TM;PPT;3LTR
RMER6D_ERVK	ERVK	LTR	chr19	12536378	12536707	Partial_provirus	MA;NC;RT;IN;SU;TM;PPT
RMER6D_ERVK	ERVK	LTR	chr19	12536790	12537133	Partial_provirus	MA;NC;RT;IN;SU;TM;PPT
RNERVK23-int_ERVK	ERVK	LTR	chr17	34998193	34998562	Partial_provirus	5LTR;PBS;NC;Prot;IN;SU;PPT;3LTR
SRV_MM-int_ERVK	ERVK	LTR	chr12	116399866	116402064	Partial_provirus	CA;NC;DU;Prot;IN;SU;TM
SRV_MM-int_ERVK	ERVK	LTR	chr19	12537851	12538155	Partial_provirus	MA;NC;RT;IN
BGLII_A_ERVK	ERVK	LTR	chr14	103026542	103026964	Solo_LTR	NA
BGLII_A_ERVK	ERVK	LTR	chr2	117150237	117150682	Solo_LTR	NA
BGLII_B_ERVK	ERVK	LTR	chr1	173724293	173724484	Solo_LTR	NA
BGLII_B_ERVK	ERVK	LTR	chr1	173748094	173748538	Solo_LTR	NA
BGLII_B_ERVK	ERVK	LTR	chr10	68236061	68236424	Solo_LTR	NA
BGLII_B_ERVK	ERVK	LTR	chr13	100306509	100306961	Solo_LTR	NA
BGLII_B_ERVK	ERVK	LTR	chr2	118620307	118620707	Solo_LTR	NA
BGLII_B2_ERVK	ERVK	LTR	chr13	100232821	100233270	Solo_LTR	NA
BGLII_B2_ERVK	ERVK	LTR	chr5	33661853	33662322	Solo_LTR	NA
BGLII_ERVK	ERVK	LTR	chr11	78318080	78318488	Solo_LTR	NA
BGLII_ERVK	ERVK	LTR	chr12	99766087	99766505	Solo_LTR	NA
BGLII_ERVK	ERVK	LTR	chr3	89744128	89744500	Solo_LTR	NA
BGLII_ERVK	ERVK	LTR	chr5	5336821	5337226	Solo_LTR	NA
BGLII_ERVK	ERVK	LTR	chr7	104482054	104482479	Solo_LTR	NA
BGLII_Mur_ERVK	ERVK	LTR	chr12	75843967	75844351	Solo_LTR	NA
BGLII_Mur_ERVK	ERVK	LTR	chr14	65825213	65825593	Solo_LTR	NA
BGLII_Mus_ERVK	ERVK	LTR	chr11	80098510	80098900	Solo_LTR	NA
BGLII_Mus_ERVK	ERVK	LTR	chr12	106018056	106018493	Solo_LTR	NA
BGLII_Mus_ERVK	ERVK	LTR	chr12	106024344	106024786	Solo_LTR	NA
BGLII_Mus_ERVK	ERVK	LTR	chr17	71525945	71526186	Solo_LTR	NA
BGLII_Mus_ERVK	ERVK	LTR	chr7	106641225	106641645	Solo_LTR	NA
ERV3-16A3_LTR_ERVL	ERVL	LTR	chr14	86958483	86958672	Solo_LTR	NA
ERVB4_1-I_MM-int_ERVK	ERVK	LTR	chr18	60288795	60289404	Solo_LTR	NA
ERVB4_1B-I_MM-int_ERVK	ERVK	LTR	chr15	55083711	55084013	Solo_LTR	NA
ERVB4_1B-I_MM-int_ERVK	ERVK	LTR	chr18	60283763	60286772	Solo_LTR	NA
ERVB4_1B-LTR_MM_ERVK	ERVK	LTR	chr1	171908787	171909299	Solo_LTR	NA
ERVB4_1C-LTR_Mm_ERVK	ERVK	LTR	chr1	52125994	52126510	Solo_LTR	NA
ERVB7_1-LTR_MM_ERVK	ERVK	LTR	chr1	139476254	139476291	Solo_LTR	NA
ERVB7_1-LTR_MM_ERVK	ERVK	LTR	chr1	156660609	156660939	Solo_LTR	NA
ERVB7_1-LTR_MM_ERVK	ERVK	LTR	chr19	41296903	41297226	Solo_LTR	NA
ERVB7_1-LTR_MM_ERVK	ERVK	LTR	chr6	33415714	33416044	Solo_LTR	NA
ERVB7_2B-LTR_MM_ERVK	ERVK	LTR	chr14	77016892	77017224	Solo_LTR	NA
ERVB7_3-LTR_MM_ERVK	ERVK	LTR	chr10	22275399	22275631	Solo_LTR	NA
ERVB7_4-LTR_MM_ERVK	ERVK	LTR	chr8	92892080	92892469	Solo_LTR	NA
ERVL-E-int_ERVL	ERVL	LTR	chr6	146651870	146651971	Solo_LTR	NA
ERVL-E-int_ERVL	ERVL	LTR	chr6	146652166	146652343	Solo_LTR	NA
ERVL-int_ERVL	ERVL	LTR	chr1	40409724	40410535	Solo_LTR	NA
ETnERV2-int_ERVK	ERVK	LTR	chr10	22259474	22260418	Solo_LTR	NA
ETnERV2-int_ERVK	ERVK	LTR	chr10	22260424	22261447	Solo_LTR	NA
ETnERV2-int_ERVK	ERVK	LTR	chr10	22261940	22262631	Solo_LTR	NA
ETnERV2-int_ERVK	ERVK	LTR	chr10	22263452	22264129	Solo_LTR	NA
ETnERV2-int_ERVK	ERVK	LTR	chr10	22264252	22265300	Solo_LTR	NA
HERVL40-int_ERVL	ERVL	LTR	chr12	99792299	99792401	Solo_LTR	NA
IAP-d-int_ERVK	ERVK	LTR	chr11	45659957	45660329	Solo_LTR	NA
IAP1-MM_I-int_ERVK	ERVK	LTR	chr10	94693433	94694177	Solo_LTR	NA
IAP1-MM_I-int_ERVK	ERVK	LTR	chr10	94694167	94694588	Solo_LTR	NA
IAP1-MM_LTR_ERVK	ERVK	LTR	chr10	94693156	94693433	Solo_LTR	NA
IAP1-MM_LTR_ERVK	ERVK	LTR	chr10	94694917	94695213	Solo_LTR	NA
IAPEY2_LTR_ERVK	ERVK	LTR	chr8	94453074	94453423	Solo_LTR	NA
IAPEY3_LTR_ERVK	ERVK	LTR	chr11	90262640	90262940	Solo_LTR	NA
IAPEY3-int_ERVK	ERVK	LTR	chr5	96820607	96820667	Solo_LTR	NA
IAPLTR2a2_Mm_ERVK	ERVK	LTR	chr16	21683644	21684190	Solo_LTR	NA
IAPLTR2a2_Mm_ERVK	ERVK	LTR	chr5	55952637	55953126	Solo_LTR	NA
IAPLTR4_ERVK	ERVK	LTR	chr18	60309844	60310147	Solo_LTR	NA
LTR10_RN_ERVK	ERVK	LTR	chr13	73918601	73919030	Solo_LTR	NA
LTR10_RN_ERVK	ERVK	LTR	chr4	3575823	3576210	Solo_LTR	NA
LTR10_RN_ERVK	ERVK	LTR	chr5	105077497	105077897	Solo_LTR	NA
LTR101_Mam_ERVL	ERVL	LTR	chr18	52816197	52816833	Solo_LTR	NA
LTR101_Mam_ERVL	ERVL	LTR	chr2	102859628	102859965	Solo_LTR	NA
LTR104_Mam_Gypsy	Gypsy	LTR	chr11	78966640	78966781	Solo_LTR	NA
LTR16A_ERVL	ERVL	LTR	chr1	173460050	173460268	Solo_LTR	NA
LTR16A_ERVL	ERVL	LTR	chr15	62168623	62168932	Solo_LTR	NA
LTR16A_ERVL	ERVL	LTR	chr5	45695200	45695426	Solo_LTR	NA
LTR16A1_ERVL	ERVL	LTR	chr13	105312962	105313119	Solo_LTR	NA
LTR16A2_ERVL	ERVL	LTR	chr2	122153199	122153402	Solo_LTR	NA
LTR16C_ERVL	ERVL	LTR	chr15	9131277	9131447	Solo_LTR	NA
LTR16C_ERVL	ERVL	LTR	chr19	41301119	41301273	Solo_LTR	NA
LTR16E2_ERVL	ERVL	LTR	chr12	100704786	100705209	Solo_LTR	NA
LTR16E2_ERVL	ERVL	LTR	chr13	93822061	93822345	Solo_LTR	NA
LTR28_ERV1	ERV1	LTR	chr1	172478186	172478330	Solo_LTR	NA
LTR33_ERVL	ERVL	LTR	chr11	94649695	94649938	Solo_LTR	NA
LTR33A_ERVL	ERVL	LTR	chr7	25765912	25766040	Solo_LTR	NA
LTR33A_ERVL	ERVL	LTR	chr7	25766188	25766459	Solo_LTR	NA
LTR37-int_ERV1	ERV1	LTR	chr5	92361757	92361994	Solo_LTR	NA
LTR40b_ERVL	ERVL	LTR	chr14	86813877	86814205	Solo_LTR	NA
LTR41_ERVL	ERVL	LTR	chr4	52471708	52471963	Solo_LTR	NA
LTR41_ERVL	ERVL	LTR	chr5	102744542	102744947	Solo_LTR	NA
LTR41_ERVL	ERVL	LTR	chr7	98274947	98275202	Solo_LTR	NA
LTR41B_ERVL	ERVL	LTR	chr7	145264195	145264493	Solo_LTR	NA
LTR48_ERV1	ERV1	LTR	chr11	76810018	76810160	Solo_LTR	NA
LTR48_ERV1	ERV1	LTR	chr7	79691832	79691901	Solo_LTR	NA
LTR48B_ERV1	ERV1	LTR	chr2	122155098	122155224	Solo_LTR	NA
LTR48B_ERV1	ERV1	LTR	chr3	8973441	8973488	Solo_LTR	NA
LTR50_ERVL	ERVL	LTR	chr5	96821775	96821864	Solo_LTR	NA
LTR53_ERVL	ERVL	LTR	chr4	11575189	11575301	Solo_LTR	NA
LTR67B_ERVL	ERVL	LTR	chr1	149857055	149857203	Solo_LTR	NA
LTR72_RN_ERV1	ERV1	LTR	chr13	105339055	105339203	Solo_LTR	NA
LTR72_RN_ERV1	ERV1	LTR	chr18	60217069	60217447	Solo_LTR	NA
LTR72_RN_ERV1	ERV1	LTR	chr18	60243438	60243666	Solo_LTR	NA
LTR72_RN_ERV1	ERV1	LTR	chr18	60387695	60388025	Solo_LTR	NA
LTR72_RN_ERV1	ERV1	LTR	chr8	125117788	125118036	Solo_LTR	NA
LTR75_ERVL	ERVL	LTR	chr7	16248542	16248622	Solo_LTR	NA
LTR78B_ERV1	ERV1	LTR	chr12	79352170	79352265	Solo_LTR	NA
LTR80B_ERVL	ERVL	LTR	chr6	57649419	57649582	Solo_LTR	NA
LTR81A_Gypsy	Gypsy	LTR	chr1	191826524	191826653	Solo_LTR	NA
LTR82A_ERVL	ERVL	LTR	chr2	5627580	5627703	Solo_LTR	NA
LTR82B_ERVL	ERVL	LTR	chr6	33326834	33327107	Solo_LTR	NA
LTR83_ERVL	ERVL	LTR	chr19	34552377	34552800	Solo_LTR	NA
LTR84b_ERVL	ERVL	LTR	chrX	93537611	93537771	Solo_LTR	NA
LTR85a_Gypsy?	Gypsy?	LTR	chr11	70808049	70808485	Solo_LTR	NA
LTR87_ERVL?	ERVL?	LTR	chr19	41311047	41311435	Solo_LTR	NA
LTR88b_Gypsy?	Gypsy?	LTR	chr11	86100147	86100326	Solo_LTR	NA
LTR88b_Gypsy?	Gypsy?	LTR	chr6	121251617	121251800	Solo_LTR	NA
LTRIS_Mus_ERV1	ERV1	LTR	chr10	22266289	22266892	Solo_LTR	NA
LTRIS_Mus_ERV1	ERV1	LTR	chr13	102729036	102729625	Solo_LTR	NA
LTRIS_Mus_ERV1	ERV1	LTR	chr16	37024813	37025376	Solo_LTR	NA
LTRIS_Mus_ERV1	ERV1	LTR	chr19	9879732	9880318	Solo_LTR	NA
LTRIS_Mus_ERV1	ERV1	LTR	chr5	108204685	108205273	Solo_LTR	NA
LTRIS2_ERV1	ERV1	LTR	chr11	45738650	45739188	Solo_LTR	NA
LTRIS2_ERV1	ERV1	LTR	chr14	7721735	7721934	Solo_LTR	NA
LTRIS2_ERV1	ERV1	LTR	chr14	87086883	87087371	Solo_LTR	NA
LTRIS2_ERV1	ERV1	LTR	chr2	84809592	84810084	Solo_LTR	NA
MamGypLTR1d_Gypsy	Gypsy	LTR	chr16	97556745	97556867	Solo_LTR	NA
MamGypLTR2b_Gypsy	Gypsy	LTR	chr15	62114133	62114293	Solo_LTR	NA
MER21B_ERVL	ERVL	LTR	chr1	149920970	149921354	Solo_LTR	NA
MER21B_ERVL	ERVL	LTR	chr1	177220217	177220457	Solo_LTR	NA
MER21B_ERVL	ERVL	LTR	chr11	115508043	115508323	Solo_LTR	NA
MER21B_ERVL	ERVL	LTR	chr11	89020121	89020320	Solo_LTR	NA
MER21B_ERVL	ERVL	LTR	chr12	79345772	79345903	Solo_LTR	NA
MER21B_ERVL	ERVL	LTR	chr13	104236616	104237303	Solo_LTR	NA
MER21B_ERVL	ERVL	LTR	chr2	129278814	129279152	Solo_LTR	NA
MER21B_ERVL	ERVL	LTR	chr6	22347964	22348199	Solo_LTR	NA
MER21B_ERVL	ERVL	LTR	chr6	24834863	24835054	Solo_LTR	NA
MER21B_ERVL	ERVL	LTR	chr6	24835134	24835300	Solo_LTR	NA
MER21B_ERVL	ERVL	LTR	chr6	24861399	24861749	Solo_LTR	NA
MER21B_ERVL	ERVL	LTR	chr6	53476465	53476816	Solo_LTR	NA
MER21C_ERVL	ERVL	LTR	chr1	51853505	51854260	Solo_LTR	NA
MER21C_ERVL	ERVL	LTR	chr10	94787589	94787805	Solo_LTR	NA
MER21C_ERVL	ERVL	LTR	chr13	108351023	108351453	Solo_LTR	NA
MER21C_ERVL	ERVL	LTR	chr14	59425121	59425704	Solo_LTR	NA
MER21C_ERVL	ERVL	LTR	chr14	86837757	86838168	Solo_LTR	NA
MER21C_ERVL	ERVL	LTR	chr16	97452209	97452441	Solo_LTR	NA
MER21C_ERVL	ERVL	LTR	chr18	74195889	74196160	Solo_LTR	NA
MER21C_ERVL	ERVL	LTR	chr3	159521163	159521601	Solo_LTR	NA
MER21C_ERVL	ERVL	LTR	chr3	159521767	159521862	Solo_LTR	NA
MER21C_ERVL	ERVL	LTR	chr5	120730346	120730665	Solo_LTR	NA
MER21C_ERVL	ERVL	LTR	chr5	5071587	5071899	Solo_LTR	NA
MER21C_ERVL	ERVL	LTR	chr7	109587828	109588075	Solo_LTR	NA
MER31A_ERV1	ERV1	LTR	chr15	62136122	62136326	Solo_LTR	NA
MER31A_ERV1	ERV1	LTR	chr3	8958524	8958709	Solo_LTR	NA
MER31A_ERV1	ERV1	LTR	chr6	72552110	72552565	Solo_LTR	NA
MER31A_ERV1	ERV1	LTR	chr8	53582652	53582885	Solo_LTR	NA
MER31B_ERV1	ERV1	LTR	chr1	106667518	106667973	Solo_LTR	NA
MER31B_ERV1	ERV1	LTR	chr1	33602291	33602600	Solo_LTR	NA
MER31B_ERV1	ERV1	LTR	chr3	104816533	104816753	Solo_LTR	NA
MER34_ERV1	ERV1	LTR	chr15	62084718	62084874	Solo_LTR	NA
MER34-int_ERV1	ERV1	LTR	chr6	24791193	24791535	Solo_LTR	NA
MER34-int_ERV1	ERV1	LTR	chr6	24832671	24832999	Solo_LTR	NA
MER34A_ERV1	ERV1	LTR	chr2	152803317	152803482	Solo_LTR	NA
MER34A_ERV1	ERV1	LTR	chr6	24833332	24833615	Solo_LTR	NA
MER34A_ERV1	ERV1	LTR	chr6	57582275	57582505	Solo_LTR	NA
MER34A1_ERV1	ERV1	LTR	chr2	69193875	69194334	Solo_LTR	NA
MER50B_ERV1	ERV1	LTR	chr15	76633471	76633686	Solo_LTR	NA
MER52-int_ERV1	ERV1	LTR	chr10	59263357	59263591	Solo_LTR	NA
MER54A_ERVL	ERVL	LTR	chr8	111274942	111275306	Solo_LTR	NA
MER54B_ERVL	ERVL	LTR	chr16	18797472	18797913	Solo_LTR	NA
MER57-int_ERV1	ERV1	LTR	chr13	102725473	102725707	Solo_LTR	NA
MER57-int_ERV1	ERV1	LTR	chr6	24964675	24964925	Solo_LTR	NA
MER57C2_ERV1	ERV1	LTR	chr13	102711819	102712146	Solo_LTR	NA
MER57C2_ERV1	ERV1	LTR	chr6	24961292	24961426	Solo_LTR	NA
MER57C2_ERV1	ERV1	LTR	chr8	88680525	88680894	Solo_LTR	NA
MER57D_ERV1	ERV1	LTR	chr13	20830970	20831150	Solo_LTR	NA
MER57E1_ERV1	ERV1	LTR	chr6	57582554	57582643	Solo_LTR	NA
MER65-int_ERV1	ERV1	LTR	chr18	60215485	60215662	Solo_LTR	NA
MER67C_ERV1	ERV1	LTR	chr14	103028626	103028871	Solo_LTR	NA
MER67C_ERV1	ERV1	LTR	chr2	14235768	14235905	Solo_LTR	NA
MER68_ERVL	ERVL	LTR	chr13	104232932	104233405	Solo_LTR	NA
MER68_ERVL	ERVL	LTR	chr16	10870124	10870199	Solo_LTR	NA
MER68_ERVL	ERVL	LTR	chr18	42523219	42523732	Solo_LTR	NA
MER68_ERVL	ERVL	LTR	chr2	5637249	5637506	Solo_LTR	NA
MER68_ERVL	ERVL	LTR	chr4	124927412	124927542	Solo_LTR	NA
MER68_ERVL	ERVL	LTR	chr5	72809212	72809436	Solo_LTR	NA
MER68_ERVL	ERVL	LTR	chr7	136975117	136975364	Solo_LTR	NA
MER68_ERVL	ERVL	LTR	chrX	100693614	100694126	Solo_LTR	NA
MER68_ERVL	ERVL	LTR	chrX	59508981	59509507	Solo_LTR	NA
MER70-int_ERVL	ERVL	LTR	chr4	52454660	52454884	Solo_LTR	NA
MER70-int_ERVL	ERVL	LTR	chr4	52455370	52455668	Solo_LTR	NA
MER70A_ERVL	ERVL	LTR	chr4	52456425	52456856	Solo_LTR	NA
MER70B_ERVL	ERVL	LTR	chr2	5001776	5002055	Solo_LTR	NA
MER73_ERVL	ERVL	LTR	chr18	60301078	60301232	Solo_LTR	NA
MER74A_ERVL	ERVL	LTR	chr19	41275118	41275465	Solo_LTR	NA
MER74A_ERVL	ERVL	LTR	chr5	102597336	102597783	Solo_LTR	NA
MER74A_ERVL	ERVL	LTR	chr7	58678934	58679118	Solo_LTR	NA
MER74B_ERVL	ERVL	LTR	chr5	150125872	150125934	Solo_LTR	NA
MER74B_ERVL	ERVL	LTR	chr8	18948854	18949178	Solo_LTR	NA
MER76_ERVL	ERVL	LTR	chr6	126896892	126897091	Solo_LTR	NA
MER77_ERVL	ERVL	LTR	chr11	70796991	70797307	Solo_LTR	NA
MER77_ERVL	ERVL	LTR	chr12	79332237	79332734	Solo_LTR	NA
MER77_ERVL	ERVL	LTR	chr4	24582706	24582912	Solo_LTR	NA
MER77_ERVL	ERVL	LTR	chr9	70305801	70306327	Solo_LTR	NA
MER77B_ERVL	ERVL	LTR	chr1	52126836	52126897	Solo_LTR	NA
MER77B_ERVL	ERVL	LTR	chr4	24519271	24519681	Solo_LTR	NA
MER87_ERV1	ERV1	LTR	chr9	41059370	41059459	Solo_LTR	NA
MER89_ERV1	ERV1	LTR	chr11	82954489	82954579	Solo_LTR	NA
MER89_ERV1	ERV1	LTR	chr11	82954594	82954705	Solo_LTR	NA
MER89_ERV1	ERV1	LTR	chr2	5519178	5519557	Solo_LTR	NA
MER89_ERV1	ERV1	LTR	chr5	114937698	114937939	Solo_LTR	NA
MER89-int_ERV1	ERV1	LTR	chr11	82955070	82955234	Solo_LTR	NA
MER90a_ERV1	ERV1	LTR	chr3	116620777	116620948	Solo_LTR	NA
MER90a_ERV1	ERV1	LTR	chr6	24752333	24752513	Solo_LTR	NA
MER92A_ERV1	ERV1	LTR	chr5	96832733	96832875	Solo_LTR	NA
MERV1_I-int_ERV1	ERV1	LTR	chr3	142511486	142512058	Solo_LTR	NA
MERVK26-int_ERVK	ERVK	LTR	chr5	23856083	23857079	Solo_LTR	NA
MERVK26-int_ERVK	ERVK	LTR	chr5	23857301	23857695	Solo_LTR	NA
MERVK26-int_ERVK	ERVK	LTR	chr7	104449069	104449610	Solo_LTR	NA
MERVK26-int_ERVK	ERVK	LTR	chr7	104449663	104450681	Solo_LTR	NA
MERVL_2A-int_ERVL	ERVL	LTR	chr11	79399783	79404160	Solo_LTR	NA
MERVL_2A-int_ERVL	ERVL	LTR	chr11	86136299	86136760	Solo_LTR	NA
MERVL_2A-int_ERVL	ERVL	LTR	chr13	60890889	60891855	Solo_LTR	NA
MERVL_2A-int_ERVL	ERVL	LTR	chr14	86769677	86770455	Solo_LTR	NA
MERVL_2A-int_ERVL	ERVL	LTR	chr2	152852280	152853087	Solo_LTR	NA
MERVL_2A-int_ERVL	ERVL	LTR	chr2	152853278	152853826	Solo_LTR	NA
MERVL_2A-int_ERVL	ERVL	LTR	chr6	24892370	24893101	Solo_LTR	NA
MERVL_2A-int_ERVL	ERVL	LTR	chr6	24894779	24895915	Solo_LTR	NA
MERVL_2A-int_ERVL	ERVL	LTR	chr6	47564402	47564659	Solo_LTR	NA
MERVL-int_ERVL	ERVL	LTR	chr11	86120828	86121387	Solo_LTR	NA
MERVL-int_ERVL	ERVL	LTR	chr2	102829213	102829330	Solo_LTR	NA
MERVL-int_ERVL	ERVL	LTR	chr3	96283261	96283385	Solo_LTR	NA
MERVL-int_ERVL	ERVL	LTR	chr5	5349288	5351842	Solo_LTR	NA
MLT-int_ERVL-MaLR	ERVL-MaLR	LTR	chr2	117175613	117175969	Solo_LTR	NA
MLT-int_ERVL-MaLR	ERVL-MaLR	LTR	chr7	106513390	106513665	Solo_LTR	NA
MLT-int_ERVL-MaLR	ERVL-MaLR	LTR	chr7	106514274	106514473	Solo_LTR	NA
MLT1-int_ERVL-MaLR	ERVL-MaLR	LTR	chr19	12781134	12781771	Solo_LTR	NA
MLT1A_ERVL-MaLR	ERVL-MaLR	LTR	chr1	80751096	80751276	Solo_LTR	NA
MLT1A_ERVL-MaLR	ERVL-MaLR	LTR	chr12	117536808	117537166	Solo_LTR	NA
MLT1A_ERVL-MaLR	ERVL-MaLR	LTR	chr12	79353681	79353801	Solo_LTR	NA
MLT1A_ERVL-MaLR	ERVL-MaLR	LTR	chr13	20945573	20945874	Solo_LTR	NA
MLT1A_ERVL-MaLR	ERVL-MaLR	LTR	chr15	62183892	62184073	Solo_LTR	NA
MLT1A_ERVL-MaLR	ERVL-MaLR	LTR	chr18	60250978	60251305	Solo_LTR	NA
MLT1A_ERVL-MaLR	ERVL-MaLR	LTR	chr2	101768356	101768691	Solo_LTR	NA
MLT1A_ERVL-MaLR	ERVL-MaLR	LTR	chr4	11600918	11601053	Solo_LTR	NA
MLT1A_ERVL-MaLR	ERVL-MaLR	LTR	chr5	113781470	113781768	Solo_LTR	NA
MLT1A_ERVL-MaLR	ERVL-MaLR	LTR	chr6	33641119	33641470	Solo_LTR	NA
MLT1A_ERVL-MaLR	ERVL-MaLR	LTR	chr6	39009315	39009544	Solo_LTR	NA
MLT1A_ERVL-MaLR	ERVL-MaLR	LTR	chr6	39010945	39011064	Solo_LTR	NA
MLT1A_ERVL-MaLR	ERVL-MaLR	LTR	chr8	94458814	94458955	Solo_LTR	NA
MLT1A_ERVL-MaLR	ERVL-MaLR	LTR	chr9	41075386	41075521	Solo_LTR	NA
MLT1A_ERVL-MaLR	ERVL-MaLR	LTR	chrX	160529078	160529329	Solo_LTR	NA
MLT1A0_ERVL-MaLR	ERVL-MaLR	LTR	chr1	80722309	80722498	Solo_LTR	NA
MLT1A0_ERVL-MaLR	ERVL-MaLR	LTR	chr1	85707398	85707560	Solo_LTR	NA
MLT1A0_ERVL-MaLR	ERVL-MaLR	LTR	chr1	85707699	85707901	Solo_LTR	NA
MLT1A0_ERVL-MaLR	ERVL-MaLR	LTR	chr10	88110410	88110723	Solo_LTR	NA
MLT1A0_ERVL-MaLR	ERVL-MaLR	LTR	chr10	94780626	94780956	Solo_LTR	NA
MLT1A0_ERVL-MaLR	ERVL-MaLR	LTR	chr11	105317269	105317394	Solo_LTR	NA
MLT1A0_ERVL-MaLR	ERVL-MaLR	LTR	chr11	105317647	105317796	Solo_LTR	NA
MLT1A0_ERVL-MaLR	ERVL-MaLR	LTR	chr11	70786383	70786657	Solo_LTR	NA
MLT1A0_ERVL-MaLR	ERVL-MaLR	LTR	chr12	99801220	99801537	Solo_LTR	NA
MLT1A0_ERVL-MaLR	ERVL-MaLR	LTR	chr12	99808203	99808366	Solo_LTR	NA
MLT1A0_ERVL-MaLR	ERVL-MaLR	LTR	chr13	35778042	35778397	Solo_LTR	NA
MLT1A0_ERVL-MaLR	ERVL-MaLR	LTR	chr14	50852325	50852476	Solo_LTR	NA
MLT1A0_ERVL-MaLR	ERVL-MaLR	LTR	chr14	86776556	86776828	Solo_LTR	NA
MLT1A0_ERVL-MaLR	ERVL-MaLR	LTR	chr15	62181829	62182162	Solo_LTR	NA
MLT1A0_ERVL-MaLR	ERVL-MaLR	LTR	chr15	85872687	85872933	Solo_LTR	NA
MLT1A0_ERVL-MaLR	ERVL-MaLR	LTR	chr16	97552071	97552396	Solo_LTR	NA
MLT1A0_ERVL-MaLR	ERVL-MaLR	LTR	chr2	158138184	158138497	Solo_LTR	NA
MLT1A0_ERVL-MaLR	ERVL-MaLR	LTR	chr2	3729237	3729534	Solo_LTR	NA
MLT1A0_ERVL-MaLR	ERVL-MaLR	LTR	chr2	75904307	75904654	Solo_LTR	NA
MLT1A0_ERVL-MaLR	ERVL-MaLR	LTR	chr3	126628312	126628643	Solo_LTR	NA
MLT1A0_ERVL-MaLR	ERVL-MaLR	LTR	chr4	89140274	89140482	Solo_LTR	NA
MLT1A0_ERVL-MaLR	ERVL-MaLR	LTR	chr5	45709720	45709981	Solo_LTR	NA
MLT1A0_ERVL-MaLR	ERVL-MaLR	LTR	chr6	57600147	57600489	Solo_LTR	NA
MLT1A0_ERVL-MaLR	ERVL-MaLR	LTR	chr6	85616692	85616933	Solo_LTR	NA
MLT1A0_ERVL-MaLR	ERVL-MaLR	LTR	chr7	122426089	122426429	Solo_LTR	NA
MLT1A0_ERVL-MaLR	ERVL-MaLR	LTR	chr7	136926767	136927122	Solo_LTR	NA
MLT1A0_ERVL-MaLR	ERVL-MaLR	LTR	chr8	10025430	10025657	Solo_LTR	NA
MLT1A0_ERVL-MaLR	ERVL-MaLR	LTR	chr8	25949950	25950285	Solo_LTR	NA
MLT1A0_ERVL-MaLR	ERVL-MaLR	LTR	chr8	94442840	94443161	Solo_LTR	NA
MLT1A0_ERVL-MaLR	ERVL-MaLR	LTR	chr9	123502331	123502654	Solo_LTR	NA
MLT1A0_ERVL-MaLR	ERVL-MaLR	LTR	chr9	82941135	82941393	Solo_LTR	NA
MLT1A0_ERVL-MaLR	ERVL-MaLR	LTR	chrX	129851048	129851385	Solo_LTR	NA
MLT1A0_ERVL-MaLR	ERVL-MaLR	LTR	chrX	160575918	160576260	Solo_LTR	NA
MLT1A1_ERVL-MaLR	ERVL-MaLR	LTR	chr1	151595490	151595929	Solo_LTR	NA
MLT1A1_ERVL-MaLR	ERVL-MaLR	LTR	chr10	109970764	109970917	Solo_LTR	NA
MLT1A1_ERVL-MaLR	ERVL-MaLR	LTR	chr11	72307558	72307706	Solo_LTR	NA
MLT1A1_ERVL-MaLR	ERVL-MaLR	LTR	chr11	82104593	82104640	Solo_LTR	NA
MLT1A1_ERVL-MaLR	ERVL-MaLR	LTR	chr11	82105021	82105304	Solo_LTR	NA
MLT1A1_ERVL-MaLR	ERVL-MaLR	LTR	chr12	79442781	79443066	Solo_LTR	NA
MLT1A1_ERVL-MaLR	ERVL-MaLR	LTR	chr13	105242267	105242410	Solo_LTR	NA
MLT1A1_ERVL-MaLR	ERVL-MaLR	LTR	chr14	86724162	86724268	Solo_LTR	NA
MLT1A1_ERVL-MaLR	ERVL-MaLR	LTR	chr15	25859449	25859753	Solo_LTR	NA
MLT1A1_ERVL-MaLR	ERVL-MaLR	LTR	chr17	67326675	67326860	Solo_LTR	NA
MLT1A1_ERVL-MaLR	ERVL-MaLR	LTR	chr2	157111168	157111534	Solo_LTR	NA
MLT1A1_ERVL-MaLR	ERVL-MaLR	LTR	chr4	52447169	52447247	Solo_LTR	NA
MLT1A1_ERVL-MaLR	ERVL-MaLR	LTR	chr5	123785059	123785163	Solo_LTR	NA
MLT1A1_ERVL-MaLR	ERVL-MaLR	LTR	chr5	9109618	9109844	Solo_LTR	NA
MLT1A1_ERVL-MaLR	ERVL-MaLR	LTR	chr6	57647420	57647576	Solo_LTR	NA
MLT1A1_ERVL-MaLR	ERVL-MaLR	LTR	chr7	98040640	98041004	Solo_LTR	NA
MLT1A1_ERVL-MaLR	ERVL-MaLR	LTR	chr9	116094063	116094170	Solo_LTR	NA
MLT1A1_ERVL-MaLR	ERVL-MaLR	LTR	chr9	88726313	88726424	Solo_LTR	NA
MLT1A1_ERVL-MaLR	ERVL-MaLR	LTR	chrX	100662749	100662898	Solo_LTR	NA
MLT1B_ERVL-MaLR	ERVL-MaLR	LTR	chr1	33601848	33602043	Solo_LTR	NA
MLT1B_ERVL-MaLR	ERVL-MaLR	LTR	chr1	53778353	53778578	Solo_LTR	NA
MLT1B_ERVL-MaLR	ERVL-MaLR	LTR	chr11	115121596	115121681	Solo_LTR	NA
MLT1B_ERVL-MaLR	ERVL-MaLR	LTR	chr11	86133727	86134087	Solo_LTR	NA
MLT1B_ERVL-MaLR	ERVL-MaLR	LTR	chr12	99794537	99794749	Solo_LTR	NA
MLT1B_ERVL-MaLR	ERVL-MaLR	LTR	chr13	102694590	102694971	Solo_LTR	NA
MLT1B_ERVL-MaLR	ERVL-MaLR	LTR	chr13	104243237	104243416	Solo_LTR	NA
MLT1B_ERVL-MaLR	ERVL-MaLR	LTR	chr14	67687826	67688063	Solo_LTR	NA
MLT1B_ERVL-MaLR	ERVL-MaLR	LTR	chr15	62149580	62149917	Solo_LTR	NA
MLT1B_ERVL-MaLR	ERVL-MaLR	LTR	chr15	62155539	62155666	Solo_LTR	NA
MLT1B_ERVL-MaLR	ERVL-MaLR	LTR	chr16	18783365	18783651	Solo_LTR	NA
MLT1B_ERVL-MaLR	ERVL-MaLR	LTR	chr16	97554402	97554622	Solo_LTR	NA
MLT1B_ERVL-MaLR	ERVL-MaLR	LTR	chr18	60223908	60224077	Solo_LTR	NA
MLT1B_ERVL-MaLR	ERVL-MaLR	LTR	chr19	34645639	34645826	Solo_LTR	NA
MLT1B_ERVL-MaLR	ERVL-MaLR	LTR	chr2	101780385	101780752	Solo_LTR	NA
MLT1B_ERVL-MaLR	ERVL-MaLR	LTR	chr2	119631277	119631429	Solo_LTR	NA
MLT1B_ERVL-MaLR	ERVL-MaLR	LTR	chr3	27148005	27148377	Solo_LTR	NA
MLT1B_ERVL-MaLR	ERVL-MaLR	LTR	chr3	66996910	66997017	Solo_LTR	NA
MLT1B_ERVL-MaLR	ERVL-MaLR	LTR	chr3	66997234	66997404	Solo_LTR	NA
MLT1B_ERVL-MaLR	ERVL-MaLR	LTR	chr5	3643272	3643505	Solo_LTR	NA
MLT1B_ERVL-MaLR	ERVL-MaLR	LTR	chr5	5191918	5192310	Solo_LTR	NA
MLT1B_ERVL-MaLR	ERVL-MaLR	LTR	chr5	66533386	66533712	Solo_LTR	NA
MLT1B_ERVL-MaLR	ERVL-MaLR	LTR	chr7	135713060	135713345	Solo_LTR	NA
MLT1B_ERVL-MaLR	ERVL-MaLR	LTR	chr7	145265691	145265965	Solo_LTR	NA
MLT1C_ERVL-MaLR	ERVL-MaLR	LTR	chr1	106649360	106649551	Solo_LTR	NA
MLT1C_ERVL-MaLR	ERVL-MaLR	LTR	chr1	138085931	138086242	Solo_LTR	NA
MLT1C_ERVL-MaLR	ERVL-MaLR	LTR	chr1	33626377	33626545	Solo_LTR	NA
MLT1C_ERVL-MaLR	ERVL-MaLR	LTR	chr1	71079022	71079131	Solo_LTR	NA
MLT1C_ERVL-MaLR	ERVL-MaLR	LTR	chr1	71089116	71089223	Solo_LTR	NA
MLT1C_ERVL-MaLR	ERVL-MaLR	LTR	chr10	22296590	22296870	Solo_LTR	NA
MLT1C_ERVL-MaLR	ERVL-MaLR	LTR	chr10	80796985	80797089	Solo_LTR	NA
MLT1C_ERVL-MaLR	ERVL-MaLR	LTR	chr11	115120900	115120982	Solo_LTR	NA
MLT1C_ERVL-MaLR	ERVL-MaLR	LTR	chr11	59560662	59560929	Solo_LTR	NA
MLT1C_ERVL-MaLR	ERVL-MaLR	LTR	chr11	74474720	74474915	Solo_LTR	NA
MLT1C_ERVL-MaLR	ERVL-MaLR	LTR	chr11	83120057	83120177	Solo_LTR	NA
MLT1C_ERVL-MaLR	ERVL-MaLR	LTR	chr15	6414305	6414609	Solo_LTR	NA
MLT1C_ERVL-MaLR	ERVL-MaLR	LTR	chr16	93139308	93139406	Solo_LTR	NA
MLT1C_ERVL-MaLR	ERVL-MaLR	LTR	chr18	37871779	37872119	Solo_LTR	NA
MLT1C_ERVL-MaLR	ERVL-MaLR	LTR	chr2	92489969	92490285	Solo_LTR	NA
MLT1C_ERVL-MaLR	ERVL-MaLR	LTR	chr4	89467211	89467660	Solo_LTR	NA
MLT1C_ERVL-MaLR	ERVL-MaLR	LTR	chr5	141354086	141354482	Solo_LTR	NA
MLT1C_ERVL-MaLR	ERVL-MaLR	LTR	chr5	66597663	66597945	Solo_LTR	NA
MLT1C_ERVL-MaLR	ERVL-MaLR	LTR	chr6	38945397	38945504	Solo_LTR	NA
MLT1C_ERVL-MaLR	ERVL-MaLR	LTR	chr6	53460457	53460801	Solo_LTR	NA
MLT1C_ERVL-MaLR	ERVL-MaLR	LTR	chr7	98234993	98235295	Solo_LTR	NA
MLT1C_ERVL-MaLR	ERVL-MaLR	LTR	chr7	98280220	98280583	Solo_LTR	NA
MLT1C_ERVL-MaLR	ERVL-MaLR	LTR	chr8	94909944	94910090	Solo_LTR	NA
MLT1C_ERVL-MaLR	ERVL-MaLR	LTR	chrX	93413367	93413758	Solo_LTR	NA
MLT1C-int_ERVL-MaLR	ERVL-MaLR	LTR	chr5	141354488	141354865	Solo_LTR	NA
MLT1D_ERVL-MaLR	ERVL-MaLR	LTR	chr1	172504129	172504405	Solo_LTR	NA
MLT1D_ERVL-MaLR	ERVL-MaLR	LTR	chr10	89439713	89439942	Solo_LTR	NA
MLT1D_ERVL-MaLR	ERVL-MaLR	LTR	chr10	89440038	89440221	Solo_LTR	NA
MLT1D_ERVL-MaLR	ERVL-MaLR	LTR	chr11	115116505	115116655	Solo_LTR	NA
MLT1D_ERVL-MaLR	ERVL-MaLR	LTR	chr11	70802758	70803171	Solo_LTR	NA
MLT1D_ERVL-MaLR	ERVL-MaLR	LTR	chr11	76610221	76610478	Solo_LTR	NA
MLT1D_ERVL-MaLR	ERVL-MaLR	LTR	chr12	100715336	100715771	Solo_LTR	NA
MLT1D_ERVL-MaLR	ERVL-MaLR	LTR	chr12	79499846	79499998	Solo_LTR	NA
MLT1D_ERVL-MaLR	ERVL-MaLR	LTR	chr13	102674014	102674181	Solo_LTR	NA
MLT1D_ERVL-MaLR	ERVL-MaLR	LTR	chr14	86952960	86953034	Solo_LTR	NA
MLT1D_ERVL-MaLR	ERVL-MaLR	LTR	chr16	23614125	23614304	Solo_LTR	NA
MLT1D_ERVL-MaLR	ERVL-MaLR	LTR	chr19	41314442	41314803	Solo_LTR	NA
MLT1D_ERVL-MaLR	ERVL-MaLR	LTR	chr5	120740938	120741094	Solo_LTR	NA
MLT1D_ERVL-MaLR	ERVL-MaLR	LTR	chr5	66350676	66350900	Solo_LTR	NA
MLT1D_ERVL-MaLR	ERVL-MaLR	LTR	chr7	28798789	28798926	Solo_LTR	NA
MLT1D_ERVL-MaLR	ERVL-MaLR	LTR	chr7	44820431	44820649	Solo_LTR	NA
MLT1D_ERVL-MaLR	ERVL-MaLR	LTR	chr8	53602755	53602877	Solo_LTR	NA
MLT1D_ERVL-MaLR	ERVL-MaLR	LTR	chr8	53602960	53603062	Solo_LTR	NA
MLT1D_ERVL-MaLR	ERVL-MaLR	LTR	chr8	61926876	61927120	Solo_LTR	NA
MLT1D_ERVL-MaLR	ERVL-MaLR	LTR	chr8	62036092	62036591	Solo_LTR	NA
MLT1D_ERVL-MaLR	ERVL-MaLR	LTR	chr9	20946247	20946527	Solo_LTR	NA
MLT1D_ERVL-MaLR	ERVL-MaLR	LTR	chr9	41143360	41143712	Solo_LTR	NA
MLT1E_ERVL-MaLR	ERVL-MaLR	LTR	chr2	43944952	43945217	Solo_LTR	NA
MLT1E1_ERVL-MaLR	ERVL-MaLR	LTR	chr4	150055579	150055909	Solo_LTR	NA
MLT1E1A_ERVL-MaLR	ERVL-MaLR	LTR	chr11	86101964	86102110	Solo_LTR	NA
MLT1E1A_ERVL-MaLR	ERVL-MaLR	LTR	chr3	96287877	96288069	Solo_LTR	NA
MLT1E2_ERVL-MaLR	ERVL-MaLR	LTR	chr1	80745152	80745552	Solo_LTR	NA
MLT1E2_ERVL-MaLR	ERVL-MaLR	LTR	chr14	30236427	30236800	Solo_LTR	NA
MLT1E2_ERVL-MaLR	ERVL-MaLR	LTR	chr14	87135403	87135509	Solo_LTR	NA
MLT1E2_ERVL-MaLR	ERVL-MaLR	LTR	chr15	62200676	62201008	Solo_LTR	NA
MLT1E2_ERVL-MaLR	ERVL-MaLR	LTR	chr15	62231272	62231469	Solo_LTR	NA
MLT1E2_ERVL-MaLR	ERVL-MaLR	LTR	chr2	117147892	117148085	Solo_LTR	NA
MLT1E2_ERVL-MaLR	ERVL-MaLR	LTR	chr6	134957446	134957669	Solo_LTR	NA
MLT1E2_ERVL-MaLR	ERVL-MaLR	LTR	chr8	72498941	72499144	Solo_LTR	NA
MLT1E2_ERVL-MaLR	ERVL-MaLR	LTR	chr9	41155365	41155537	Solo_LTR	NA
MLT1E2_ERVL-MaLR	ERVL-MaLR	LTR	chrX	9458762	9459140	Solo_LTR	NA
MLT1E3_ERVL-MaLR	ERVL-MaLR	LTR	chr11	89009557	89009939	Solo_LTR	NA
MLT1E3_ERVL-MaLR	ERVL-MaLR	LTR	chr12	79493381	79493654	Solo_LTR	NA
MLT1E3_ERVL-MaLR	ERVL-MaLR	LTR	chr13	93901793	93902203	Solo_LTR	NA
MLT1F_ERVL-MaLR	ERVL-MaLR	LTR	chr15	62251459	62251623	Solo_LTR	NA
MLT1F_ERVL-MaLR	ERVL-MaLR	LTR	chr2	154565077	154565348	Solo_LTR	NA
MLT1F_ERVL-MaLR	ERVL-MaLR	LTR	chr5	5326658	5327132	Solo_LTR	NA
MLT1F_ERVL-MaLR	ERVL-MaLR	LTR	chr7	118582768	118583089	Solo_LTR	NA
MLT1F1_ERVL-MaLR	ERVL-MaLR	LTR	chr1	191076865	191077001	Solo_LTR	NA
MLT1F1_ERVL-MaLR	ERVL-MaLR	LTR	chr14	87098627	87099006	Solo_LTR	NA
MLT1F1_ERVL-MaLR	ERVL-MaLR	LTR	chr17	36123373	36123729	Solo_LTR	NA
MLT1F1_ERVL-MaLR	ERVL-MaLR	LTR	chr3	8992818	8993055	Solo_LTR	NA
MLT1F1_ERVL-MaLR	ERVL-MaLR	LTR	chr7	25759397	25759597	Solo_LTR	NA
MLT1F1_ERVL-MaLR	ERVL-MaLR	LTR	chr7	25759813	25760015	Solo_LTR	NA
MLT1F2_ERVL-MaLR	ERVL-MaLR	LTR	chr11	86125820	86126001	Solo_LTR	NA
MLT1F2_ERVL-MaLR	ERVL-MaLR	LTR	chr12	79381354	79381442	Solo_LTR	NA
MLT1F2_ERVL-MaLR	ERVL-MaLR	LTR	chr7	133035000	133035336	Solo_LTR	NA
MLT1F2_ERVL-MaLR	ERVL-MaLR	LTR	chr8	105182971	105183137	Solo_LTR	NA
MLT1G_ERVL-MaLR	ERVL-MaLR	LTR	chr2	10959991	10960179	Solo_LTR	NA
MLT1G1_ERVL-MaLR	ERVL-MaLR	LTR	chr13	105342873	105343173	Solo_LTR	NA
MLT1G1_ERVL-MaLR	ERVL-MaLR	LTR	chr19	10851875	10852303	Solo_LTR	NA
MLT1G1_ERVL-MaLR	ERVL-MaLR	LTR	chr4	54504154	54504501	Solo_LTR	NA
MLT1G1_ERVL-MaLR	ERVL-MaLR	LTR	chr4	89429989	89430160	Solo_LTR	NA
MLT1G3_ERVL-MaLR	ERVL-MaLR	LTR	chr5	3471854	3472068	Solo_LTR	NA
MLT1G3-int_ERVL-MaLR	ERVL-MaLR	LTR	chr13	108350090	108350309	Solo_LTR	NA
MLT1H_ERVL-MaLR	ERVL-MaLR	LTR	chr10	88144489	88144590	Solo_LTR	NA
MLT1H_ERVL-MaLR	ERVL-MaLR	LTR	chr2	84947407	84947642	Solo_LTR	NA
MLT1H_ERVL-MaLR	ERVL-MaLR	LTR	chr4	41430669	41430966	Solo_LTR	NA
MLT1H_ERVL-MaLR	ERVL-MaLR	LTR	chr6	57652777	57652885	Solo_LTR	NA
MLT1H-int_ERVL-MaLR	ERVL-MaLR	LTR	chr11	108458194	108459248	Solo_LTR	NA
MLT1H2_ERVL-MaLR	ERVL-MaLR	LTR	chr1	151580935	151581163	Solo_LTR	NA
MLT1H2_ERVL-MaLR	ERVL-MaLR	LTR	chr10	94315517	94315973	Solo_LTR	NA
MLT1H2_ERVL-MaLR	ERVL-MaLR	LTR	chr19	41285208	41285476	Solo_LTR	NA
MLT1I_ERVL-MaLR	ERVL-MaLR	LTR	chr13	105141124	105141341	Solo_LTR	NA
MLT1I_ERVL-MaLR	ERVL-MaLR	LTR	chr3	127670552	127670824	Solo_LTR	NA
MLT1I_ERVL-MaLR	ERVL-MaLR	LTR	chr8	94469579	94469907	Solo_LTR	NA
MLT1J_ERVL-MaLR	ERVL-MaLR	LTR	chr1	151578569	151579041	Solo_LTR	NA
MLT1J_ERVL-MaLR	ERVL-MaLR	LTR	chr10	88137237	88137384	Solo_LTR	NA
MLT1J_ERVL-MaLR	ERVL-MaLR	LTR	chr11	76609755	76609854	Solo_LTR	NA
MLT1J_ERVL-MaLR	ERVL-MaLR	LTR	chr11	76613622	76613955	Solo_LTR	NA
MLT1J_ERVL-MaLR	ERVL-MaLR	LTR	chr12	100782840	100783196	Solo_LTR	NA
MLT1J_ERVL-MaLR	ERVL-MaLR	LTR	chr12	79422266	79422462	Solo_LTR	NA
MLT1J_ERVL-MaLR	ERVL-MaLR	LTR	chr12	99853553	99853942	Solo_LTR	NA
MLT1J_ERVL-MaLR	ERVL-MaLR	LTR	chr15	25951734	25952170	Solo_LTR	NA
MLT1J_ERVL-MaLR	ERVL-MaLR	LTR	chr2	128424236	128424430	Solo_LTR	NA
MLT1J_ERVL-MaLR	ERVL-MaLR	LTR	chr2	131069189	131069352	Solo_LTR	NA
MLT1J_ERVL-MaLR	ERVL-MaLR	LTR	chr5	64294587	64294660	Solo_LTR	NA
MLT1J_ERVL-MaLR	ERVL-MaLR	LTR	chr5	66479288	66479470	Solo_LTR	NA
MLT1J_ERVL-MaLR	ERVL-MaLR	LTR	chr6	142894947	142895008	Solo_LTR	NA
MLT1J_ERVL-MaLR	ERVL-MaLR	LTR	chr6	33454134	33454485	Solo_LTR	NA
MLT1J_ERVL-MaLR	ERVL-MaLR	LTR	chr6	38339213	38339498	Solo_LTR	NA
MLT1J_ERVL-MaLR	ERVL-MaLR	LTR	chr7	13303422	13303615	Solo_LTR	NA
MLT1J_ERVL-MaLR	ERVL-MaLR	LTR	chr8	120688208	120688396	Solo_LTR	NA
MLT1J_ERVL-MaLR	ERVL-MaLR	LTR	chr8	75124574	75124705	Solo_LTR	NA
MLT1J_ERVL-MaLR	ERVL-MaLR	LTR	chr8	94471754	94471989	Solo_LTR	NA
MLT1J_ERVL-MaLR	ERVL-MaLR	LTR	chr8	94472000	94472149	Solo_LTR	NA
MLT1J1_ERVL-MaLR	ERVL-MaLR	LTR	chr6	37140542	37140944	Solo_LTR	NA
MLT1J2_ERVL-MaLR	ERVL-MaLR	LTR	chr1	177228259	177228435	Solo_LTR	NA
MLT1J2_ERVL-MaLR	ERVL-MaLR	LTR	chr7	13300484	13300641	Solo_LTR	NA
MLT1K_ERVL-MaLR	ERVL-MaLR	LTR	chr1	171596887	171597019	Solo_LTR	NA
MLT1K_ERVL-MaLR	ERVL-MaLR	LTR	chr11	105314691	105314848	Solo_LTR	NA
MLT1K_ERVL-MaLR	ERVL-MaLR	LTR	chr13	55503430	55503763	Solo_LTR	NA
MLT1K_ERVL-MaLR	ERVL-MaLR	LTR	chr16	19973967	19974278	Solo_LTR	NA
MLT1K_ERVL-MaLR	ERVL-MaLR	LTR	chr16	19979030	19979324	Solo_LTR	NA
MLT1K_ERVL-MaLR	ERVL-MaLR	LTR	chr2	129266833	129267102	Solo_LTR	NA
MLT1K_ERVL-MaLR	ERVL-MaLR	LTR	chr5	115851695	115851792	Solo_LTR	NA
MLT1K_ERVL-MaLR	ERVL-MaLR	LTR	chr8	119834658	119835016	Solo_LTR	NA
MLT1L_ERVL-MaLR	ERVL-MaLR	LTR	chr15	62249153	62249400	Solo_LTR	NA
MLT1L_ERVL-MaLR	ERVL-MaLR	LTR	chr19	41350192	41350423	Solo_LTR	NA
MLT1L_ERVL-MaLR	ERVL-MaLR	LTR	chr2	102886010	102886397	Solo_LTR	NA
MLT1L_ERVL-MaLR	ERVL-MaLR	LTR	chr4	150063259	150063402	Solo_LTR	NA
MLT1N2_ERVL-MaLR	ERVL-MaLR	LTR	chr13	108338024	108338128	Solo_LTR	NA
MLT1N2_ERVL-MaLR	ERVL-MaLR	LTR	chr5	66503556	66503861	Solo_LTR	NA
MLT1O_ERVL-MaLR	ERVL-MaLR	LTR	chr11	78970993	78971283	Solo_LTR	NA
MLT2B1_ERVL	ERVL	LTR	chr6	53533347	53533691	Solo_LTR	NA
MLT2B1_ERVL	ERVL	LTR	chr6	53588620	53589022	Solo_LTR	NA
MLT2B2_ERVL	ERVL	LTR	chr1	149885350	149885780	Solo_LTR	NA
MLT2B2_ERVL	ERVL	LTR	chr1	149931872	149932023	Solo_LTR	NA
MLT2B2_ERVL	ERVL	LTR	chr1	149932399	149932513	Solo_LTR	NA
MLT2B2_ERVL	ERVL	LTR	chr14	103023945	103024050	Solo_LTR	NA
MLT2B2_ERVL	ERVL	LTR	chr15	62179480	62179936	Solo_LTR	NA
MLT2B2_ERVL	ERVL	LTR	chr16	32932741	32933213	Solo_LTR	NA
MLT2B2_ERVL	ERVL	LTR	chr5	114918626	114918815	Solo_LTR	NA
MLT2B2_ERVL	ERVL	LTR	chr5	23745097	23745380	Solo_LTR	NA
MLT2B2_ERVL	ERVL	LTR	chr7	106640714	106641186	Solo_LTR	NA
MLT2B4_ERVL	ERVL	LTR	chr14	103033820	103033995	Solo_LTR	NA
MLT2B4_ERVL	ERVL	LTR	chr2	10976791	10977170	Solo_LTR	NA
MLT2B4_ERVL	ERVL	LTR	chr4	24508636	24509084	Solo_LTR	NA
MLT2B5_ERVL	ERVL	LTR	chr11	86107389	86107810	Solo_LTR	NA
MLT2B5_ERVL	ERVL	LTR	chr19	34568951	34569332	Solo_LTR	NA
MLT2C1_ERVL	ERVL	LTR	chr4	150067467	150067638	Solo_LTR	NA
MLT2C2_ERVL	ERVL	LTR	chr2	128405769	128406250	Solo_LTR	NA
MLT2D_ERVL	ERVL	LTR	chr1	149881728	149881986	Solo_LTR	NA
MLT2D_ERVL	ERVL	LTR	chr11	48885339	48885618	Solo_LTR	NA
MLT2D_ERVL	ERVL	LTR	chr11	90270713	90271035	Solo_LTR	NA
MLT2D_ERVL	ERVL	LTR	chr5	100558238	100558432	Solo_LTR	NA
MLT2D_ERVL	ERVL	LTR	chrX	93500735	93501134	Solo_LTR	NA
MLT2F_ERVL	ERVL	LTR	chr17	35427279	35427380	Solo_LTR	NA
MLT2F_ERVL	ERVL	LTR	chr19	34553276	34553673	Solo_LTR	NA
MLTR11A_ERVK	ERVK	LTR	chr11	80118101	80118496	Solo_LTR	NA
MLTR11A_ERVK	ERVK	LTR	chr13	102712172	102712415	Solo_LTR	NA
MLTR11A_ERVK	ERVK	LTR	chr15	76239432	76239929	Solo_LTR	NA
MLTR11A_ERVK	ERVK	LTR	chr2	113843563	113844106	Solo_LTR	NA
MLTR11B_ERVK	ERVK	LTR	chr12	99820579	99820674	Solo_LTR	NA
MLTR11B_ERVK	ERVK	LTR	chr5	141273135	141273502	Solo_LTR	NA
MLTR11B_ERVK	ERVK	LTR	chr8	61922797	61923291	Solo_LTR	NA
MLTR12_ERV1	ERV1	LTR	chr13	120303038	120303224	Solo_LTR	NA
MLTR12_ERV1	ERV1	LTR	chr2	90770619	90770765	Solo_LTR	NA
MLTR12_ERV1	ERV1	LTR	chr6	125487772	125488064	Solo_LTR	NA
MLTR12_ERV1	ERV1	LTR	chr8	111293638	111293832	Solo_LTR	NA
MLTR12_ERV1	ERV1	LTR	chr8	61926718	61926872	Solo_LTR	NA
MLTR13_ERVK	ERVK	LTR	chr19	38932696	38932928	Solo_LTR	NA
MLTR13_ERVK	ERVK	LTR	chr7	78908889	78909955	Solo_LTR	NA
MLTR14_ERV1	ERV1	LTR	chr1	106582137	106582606	Solo_LTR	NA
MLTR14_ERV1	ERV1	LTR	chr11	118400647	118400802	Solo_LTR	NA
MLTR14_ERV1	ERV1	LTR	chr11	118400842	118401070	Solo_LTR	NA
MLTR14_ERV1	ERV1	LTR	chr12	99831817	99832049	Solo_LTR	NA
MLTR14_ERV1	ERV1	LTR	chr13	20840551	20841005	Solo_LTR	NA
MLTR14_ERV1	ERV1	LTR	chr13	24626358	24626857	Solo_LTR	NA
MLTR14_ERV1	ERV1	LTR	chr14	66825283	66825496	Solo_LTR	NA
MLTR14_ERV1	ERV1	LTR	chr14	7851444	7851832	Solo_LTR	NA
MLTR14_ERV1	ERV1	LTR	chr14	87002006	87002193	Solo_LTR	NA
MLTR14_ERV1	ERV1	LTR	chr14	87126662	87127056	Solo_LTR	NA
MLTR14_ERV1	ERV1	LTR	chr15	62082188	62082384	Solo_LTR	NA
MLTR14_ERV1	ERV1	LTR	chr15	62201143	62201291	Solo_LTR	NA
MLTR14_ERV1	ERV1	LTR	chr16	22107546	22108011	Solo_LTR	NA
MLTR14_ERV1	ERV1	LTR	chr2	101760495	101760989	Solo_LTR	NA
MLTR14_ERV1	ERV1	LTR	chr2	22840456	22840543	Solo_LTR	NA
MLTR14_ERV1	ERV1	LTR	chr2	5524324	5524475	Solo_LTR	NA
MLTR14_ERV1	ERV1	LTR	chr5	137831361	137831882	Solo_LTR	NA
MLTR14_ERV1	ERV1	LTR	chr5	141815578	141816016	Solo_LTR	NA
MLTR14_ERV1	ERV1	LTR	chr6	116421116	116421374	Solo_LTR	NA
MLTR14_ERV1	ERV1	LTR	chr6	146657067	146657247	Solo_LTR	NA
MLTR14_ERV1	ERV1	LTR	chr6	146657247	146657362	Solo_LTR	NA
MLTR14_ERV1	ERV1	LTR	chr6	53629889	53629979	Solo_LTR	NA
MLTR14_ERV1	ERV1	LTR	chr6	53630683	53631223	Solo_LTR	NA
MLTR14_ERV1	ERV1	LTR	chr7	104360258	104360701	Solo_LTR	NA
MLTR14_ERV1	ERV1	LTR	chr7	104421880	104422356	Solo_LTR	NA
MLTR14_ERV1	ERV1	LTR	chr7	104480249	104480731	Solo_LTR	NA
MLTR14_ERV1	ERV1	LTR	chr8	116922954	116923334	Solo_LTR	NA
MLTR14_ERV1	ERV1	LTR	chrX	59490821	59491257	Solo_LTR	NA
MLTR18_MM_ERVK	ERVK	LTR	chr4	11575665	11575929	Solo_LTR	NA
MLTR18_MM_ERVK	ERVK	LTR	chr5	66499161	66499702	Solo_LTR	NA
MLTR18_MM_ERVK	ERVK	LTR	chr6	143173764	143174160	Solo_LTR	NA
MLTR18B_MM_ERVK	ERVK	LTR	chr10	24185309	24185842	Solo_LTR	NA
MLTR18B_MM_ERVK	ERVK	LTR	chr19	12589881	12590494	Solo_LTR	NA
MLTR18C_MM_ERVK	ERVK	LTR	chr1	173472816	173473279	Solo_LTR	NA
MLTR18C_MM_ERVK	ERVK	LTR	chr2	120142307	120142841	Solo_LTR	NA
MLTR18D_MM_ERVK	ERVK	LTR	chr1	173649622	173650258	Solo_LTR	NA
MLTR18D_MM_ERVK	ERVK	LTR	chr17	67283621	67284250	Solo_LTR	NA
MLTR18D_MM_ERVK	ERVK	LTR	chr19	34642525	34643042	Solo_LTR	NA
MLTR25A_ERVK	ERVK	LTR	chr11	19958383	19959112	Solo_LTR	NA
MLTR25A_ERVK	ERVK	LTR	chr3	19250132	19251155	Solo_LTR	NA
MLTR25A_ERVK	ERVK	LTR	chr8	61960647	61961601	Solo_LTR	NA
MLTR25A_ERVK	ERVK	LTR	chr8	61972377	61972673	Solo_LTR	NA
MLTR25A_ERVK	ERVK	LTR	chr9	103315673	103316610	Solo_LTR	NA
MLTR31A_MM_ERVK	ERVK	LTR	chr1	71068593	71068886	Solo_LTR	NA
MLTR31A_MM_ERVK	ERVK	LTR	chr13	105236531	105237107	Solo_LTR	NA
MLTR31A_MM_ERVK	ERVK	LTR	chr7	98273671	98274236	Solo_LTR	NA
MLTR31C_MM_ERVK	ERVK	LTR	chr5	121405130	121405705	Solo_LTR	NA
MLTR31D_MM_ERVK	ERVK	LTR	chr13	69493759	69494299	Solo_LTR	NA
MLTR31D_MM_ERVK	ERVK	LTR	chr7	98212726	98213258	Solo_LTR	NA
MLTR31F_MM_ERVK	ERVK	LTR	chr13	93866292	93866800	Solo_LTR	NA
MLTR31F_MM_ERVK	ERVK	LTR	chr16	19968695	19969292	Solo_LTR	NA
MLTR31F_MM_ERVK	ERVK	LTR	chr8	125252642	125253132	Solo_LTR	NA
MLTR31FA_MM_ERVK	ERVK	LTR	chr1	33621433	33622012	Solo_LTR	NA
MLTR31FA_MM_ERVK	ERVK	LTR	chr10	118164807	118165305	Solo_LTR	NA
MLTR31FA_MM_ERVK	ERVK	LTR	chr13	102668147	102668362	Solo_LTR	NA
MLTR31FA_MM_ERVK	ERVK	LTR	chr5	102487870	102488421	Solo_LTR	NA
MLTR73_ERV1	ERV1	LTR	chr14	59340383	59340658	Solo_LTR	NA
MLTR73_ERV1	ERV1	LTR	chr14	59364524	59364729	Solo_LTR	NA
MLTR73_ERV1	ERV1	LTR	chr6	121246626	121246764	Solo_LTR	NA
MMERGLN_LTR_ERV1	ERV1	LTR	chr13	49605682	49606120	Solo_LTR	NA
MMERVK10C-int_ERVK	ERVK	LTR	chr9	21712084	21712421	Solo_LTR	NA
MMERVK9C_I-int_ERVK	ERVK	LTR	chr1	140041345	140042588	Solo_LTR	NA
MMERVK9C_I-int_ERVK	ERVK	LTR	chr1	173869536	173870047	Solo_LTR	NA
MMERVK9C_I-int_ERVK	ERVK	LTR	chr17	71419093	71421368	Solo_LTR	NA
MMERVK9C_I-int_ERVK	ERVK	LTR	chr19	8496023	8497035	Solo_LTR	NA
MMERVK9E_I-int_ERVK	ERVK	LTR	chr13	100157787	100158758	Solo_LTR	NA
MMETn-int_ERVK	ERVK	LTR	chr4	35581974	35584629	Solo_LTR	NA
MMETn-int_ERVK	ERVK	LTR	chr7	105940151	105944528	Solo_LTR	NA
MMETn-int_ERVK	ERVK	LTR	chr7	106201530	106205906	Solo_LTR	NA
MMVL30-int_ERV1	ERV1	LTR	chr18	60249555	60250001	Solo_LTR	NA
MMVL30-int_ERV1	ERV1	LTR	chr7	106617422	106617680	Solo_LTR	NA
MRLTR33_ERVK	ERVK	LTR	chr6	122600146	122600734	Solo_LTR	NA
MT-int_ERVL-MaLR	ERVL-MaLR	LTR	chr1	139485493	139485604	Solo_LTR	NA
MT-int_ERVL-MaLR	ERVL-MaLR	LTR	chr8	71258510	71259659	Solo_LTR	NA
MT-int_ERVL-MaLR	ERVL-MaLR	LTR	chr9	22342406	22342708	Solo_LTR	NA
MT-int_ERVL-MaLR	ERVL-MaLR	LTR	chrX	100661733	100662580	Solo_LTR	NA
MT2A_ERVL	ERVL	LTR	chr1	138105453	138105689	Solo_LTR	NA
MT2A_ERVL	ERVL	LTR	chr1	139474690	139474749	Solo_LTR	NA
MT2A_ERVL	ERVL	LTR	chr1	191077243	191077663	Solo_LTR	NA
MT2A_ERVL	ERVL	LTR	chr11	119469830	119470031	Solo_LTR	NA
MT2A_ERVL	ERVL	LTR	chr11	48899551	48899988	Solo_LTR	NA
MT2A_ERVL	ERVL	LTR	chr12	102755544	102755920	Solo_LTR	NA
MT2A_ERVL	ERVL	LTR	chr12	108154104	108154567	Solo_LTR	NA
MT2A_ERVL	ERVL	LTR	chr14	67706157	67706381	Solo_LTR	NA
MT2A_ERVL	ERVL	LTR	chr15	34127122	34127408	Solo_LTR	NA
MT2A_ERVL	ERVL	LTR	chr15	62184595	62184703	Solo_LTR	NA
MT2A_ERVL	ERVL	LTR	chr19	25059381	25059884	Solo_LTR	NA
MT2A_ERVL	ERVL	LTR	chr2	128362968	128363398	Solo_LTR	NA
MT2A_ERVL	ERVL	LTR	chr5	114917776	114918030	Solo_LTR	NA
MT2A_ERVL	ERVL	LTR	chr5	115846069	115846161	Solo_LTR	NA
MT2A_ERVL	ERVL	LTR	chr5	141440621	141440992	Solo_LTR	NA
MT2A_ERVL	ERVL	LTR	chr8	95638551	95638901	Solo_LTR	NA
MT2A_ERVL	ERVL	LTR	chr9	116244853	116245022	Solo_LTR	NA
MT2A_ERVL	ERVL	LTR	chrX	134363408	134363793	Solo_LTR	NA
MT2B_ERVL	ERVL	LTR	chr1	106704741	106705199	Solo_LTR	NA
MT2B_ERVL	ERVL	LTR	chr10	69316949	69317547	Solo_LTR	NA
MT2B_ERVL	ERVL	LTR	chr10	80910660	80911206	Solo_LTR	NA
MT2B_ERVL	ERVL	LTR	chr11	117118161	117118230	Solo_LTR	NA
MT2B_ERVL	ERVL	LTR	chr15	100661996	100662031	Solo_LTR	NA
MT2B_ERVL	ERVL	LTR	chr15	58098253	58098407	Solo_LTR	NA
MT2B_ERVL	ERVL	LTR	chr15	62113959	62114103	Solo_LTR	NA
MT2B_ERVL	ERVL	LTR	chr3	135213699	135213761	Solo_LTR	NA
MT2B_ERVL	ERVL	LTR	chr4	11573019	11573099	Solo_LTR	NA
MT2B_ERVL	ERVL	LTR	chr5	148395410	148396030	Solo_LTR	NA
MT2B_ERVL	ERVL	LTR	chr5	4991731	4992303	Solo_LTR	NA
MT2B1_ERVL	ERVL	LTR	chr1	138096035	138096430	Solo_LTR	NA
MT2B1_ERVL	ERVL	LTR	chr1	173643953	173644453	Solo_LTR	NA
MT2B1_ERVL	ERVL	LTR	chr10	59234737	59235160	Solo_LTR	NA
MT2B1_ERVL	ERVL	LTR	chr12	100002499	100002759	Solo_LTR	NA
MT2B1_ERVL	ERVL	LTR	chr12	99805813	99806202	Solo_LTR	NA
MT2B1_ERVL	ERVL	LTR	chr13	62619473	62619960	Solo_LTR	NA
MT2B1_ERVL	ERVL	LTR	chr14	103022711	103023124	Solo_LTR	NA
MT2B1_ERVL	ERVL	LTR	chr14	7849073	7849443	Solo_LTR	NA
MT2B1_ERVL	ERVL	LTR	chr14	86769451	86769497	Solo_LTR	NA
MT2B1_ERVL	ERVL	LTR	chr15	10654298	10654764	Solo_LTR	NA
MT2B1_ERVL	ERVL	LTR	chr15	55074668	55075131	Solo_LTR	NA
MT2B1_ERVL	ERVL	LTR	chr15	57948195	57948606	Solo_LTR	NA
MT2B1_ERVL	ERVL	LTR	chr16	37021114	37021538	Solo_LTR	NA
MT2B1_ERVL	ERVL	LTR	chr2	152851044	152851410	Solo_LTR	NA
MT2B1_ERVL	ERVL	LTR	chr2	163070080	163070586	Solo_LTR	NA
MT2B1_ERVL	ERVL	LTR	chr5	130107818	130108315	Solo_LTR	NA
MT2B1_ERVL	ERVL	LTR	chr5	53624326	53624722	Solo_LTR	NA
MT2B1_ERVL	ERVL	LTR	chr6	33472967	33473412	Solo_LTR	NA
MT2B1_ERVL	ERVL	LTR	chr6	47570219	47570707	Solo_LTR	NA
MT2B1_ERVL	ERVL	LTR	chr7	80522242	80522605	Solo_LTR	NA
MT2B1_ERVL	ERVL	LTR	chr8	120690996	120691351	Solo_LTR	NA
MT2B1_ERVL	ERVL	LTR	chrX	100690050	100690490	Solo_LTR	NA
MT2B2_ERVL	ERVL	LTR	chr11	106759476	106760081	Solo_LTR	NA
MT2B2_ERVL	ERVL	LTR	chr11	80384626	80384707	Solo_LTR	NA
MT2B2_ERVL	ERVL	LTR	chr2	101793508	101794089	Solo_LTR	NA
MT2B2_ERVL	ERVL	LTR	chr5	114912526	114913101	Solo_LTR	NA
MT2B2_ERVL	ERVL	LTR	chr5	30678899	30679348	Solo_LTR	NA
MT2B2_ERVL	ERVL	LTR	chr6	146664377	146664462	Solo_LTR	NA
MT2B2_ERVL	ERVL	LTR	chr6	24818920	24819257	Solo_LTR	NA
MT2B2_ERVL	ERVL	LTR	chr6	66542900	66543424	Solo_LTR	NA
MT2B2_ERVL	ERVL	LTR	chr9	123011439	123011488	Solo_LTR	NA
MT2C_Mm_ERVL	ERVL	LTR	chr1	191067019	191067408	Solo_LTR	NA
MT2C_Mm_ERVL	ERVL	LTR	chr1	191067550	191067668	Solo_LTR	NA
MT2C_Mm_ERVL	ERVL	LTR	chr12	103431336	103431828	Solo_LTR	NA
MT2C_Mm_ERVL	ERVL	LTR	chr14	86994548	86995013	Solo_LTR	NA
MT2C_Mm_ERVL	ERVL	LTR	chr2	157182585	157183043	Solo_LTR	NA
MT2C_Mm_ERVL	ERVL	LTR	chr2	92513757	92514223	Solo_LTR	NA
MT2C_Mm_ERVL	ERVL	LTR	chr5	66564091	66564332	Solo_LTR	NA
MT2C_Mm_ERVL	ERVL	LTR	chr7	45579532	45580002	Solo_LTR	NA
MT2C_Mm_ERVL	ERVL	LTR	chr8	11472014	11472480	Solo_LTR	NA
MTA_Mm_ERVL-MaLR	ERVL-MaLR	LTR	chr1	105661268	105661666	Solo_LTR	NA
MTA_Mm_ERVL-MaLR	ERVL-MaLR	LTR	chr1	127281499	127281878	Solo_LTR	NA
MTA_Mm_ERVL-MaLR	ERVL-MaLR	LTR	chr1	80749040	80749412	Solo_LTR	NA
MTA_Mm_ERVL-MaLR	ERVL-MaLR	LTR	chr10	117700810	117701205	Solo_LTR	NA
MTA_Mm_ERVL-MaLR	ERVL-MaLR	LTR	chr10	22228412	22228807	Solo_LTR	NA
MTA_Mm_ERVL-MaLR	ERVL-MaLR	LTR	chr11	86142786	86143184	Solo_LTR	NA
MTA_Mm_ERVL-MaLR	ERVL-MaLR	LTR	chr12	91381859	91382257	Solo_LTR	NA
MTA_Mm_ERVL-MaLR	ERVL-MaLR	LTR	chr12	99738725	99739120	Solo_LTR	NA
MTA_Mm_ERVL-MaLR	ERVL-MaLR	LTR	chr13	102714624	102715019	Solo_LTR	NA
MTA_Mm_ERVL-MaLR	ERVL-MaLR	LTR	chr13	104238066	104238460	Solo_LTR	NA
MTA_Mm_ERVL-MaLR	ERVL-MaLR	LTR	chr13	73915744	73916140	Solo_LTR	NA
MTA_Mm_ERVL-MaLR	ERVL-MaLR	LTR	chr13	93834646	93835043	Solo_LTR	NA
MTA_Mm_ERVL-MaLR	ERVL-MaLR	LTR	chr16	23481857	23482253	Solo_LTR	NA
MTA_Mm_ERVL-MaLR	ERVL-MaLR	LTR	chr16	97552449	97552832	Solo_LTR	NA
MTA_Mm_ERVL-MaLR	ERVL-MaLR	LTR	chr17	33384905	33385304	Solo_LTR	NA
MTA_Mm_ERVL-MaLR	ERVL-MaLR	LTR	chr17	33888138	33888536	Solo_LTR	NA
MTA_Mm_ERVL-MaLR	ERVL-MaLR	LTR	chr17	87979485	87979877	Solo_LTR	NA
MTA_Mm_ERVL-MaLR	ERVL-MaLR	LTR	chr19	37391368	37391751	Solo_LTR	NA
MTA_Mm_ERVL-MaLR	ERVL-MaLR	LTR	chr2	101790839	101791233	Solo_LTR	NA
MTA_Mm_ERVL-MaLR	ERVL-MaLR	LTR	chr2	117165280	117165675	Solo_LTR	NA
MTA_Mm_ERVL-MaLR	ERVL-MaLR	LTR	chr2	127120207	127120586	Solo_LTR	NA
MTA_Mm_ERVL-MaLR	ERVL-MaLR	LTR	chr2	165058680	165059071	Solo_LTR	NA
MTA_Mm_ERVL-MaLR	ERVL-MaLR	LTR	chr2	173204157	173204552	Solo_LTR	NA
MTA_Mm_ERVL-MaLR	ERVL-MaLR	LTR	chr2	5318051	5318446	Solo_LTR	NA
MTA_Mm_ERVL-MaLR	ERVL-MaLR	LTR	chr2	84953920	84954314	Solo_LTR	NA
MTA_Mm_ERVL-MaLR	ERVL-MaLR	LTR	chr3	104808982	104809378	Solo_LTR	NA
MTA_Mm_ERVL-MaLR	ERVL-MaLR	LTR	chr3	116609197	116609589	Solo_LTR	NA
MTA_Mm_ERVL-MaLR	ERVL-MaLR	LTR	chr3	159513688	159514080	Solo_LTR	NA
MTA_Mm_ERVL-MaLR	ERVL-MaLR	LTR	chr3	27140668	27141062	Solo_LTR	NA
MTA_Mm_ERVL-MaLR	ERVL-MaLR	LTR	chr4	89346974	89347370	Solo_LTR	NA
MTA_Mm_ERVL-MaLR	ERVL-MaLR	LTR	chr5	136400334	136400716	Solo_LTR	NA
MTA_Mm_ERVL-MaLR	ERVL-MaLR	LTR	chr5	5335106	5335503	Solo_LTR	NA
MTA_Mm_ERVL-MaLR	ERVL-MaLR	LTR	chr6	126895327	126895720	Solo_LTR	NA
MTA_Mm_ERVL-MaLR	ERVL-MaLR	LTR	chr6	24868184	24868578	Solo_LTR	NA
MTA_Mm_ERVL-MaLR	ERVL-MaLR	LTR	chr6	24869670	24870064	Solo_LTR	NA
MTA_Mm_ERVL-MaLR	ERVL-MaLR	LTR	chr7	104431741	104432140	Solo_LTR	NA
MTA_Mm_ERVL-MaLR	ERVL-MaLR	LTR	chr7	4808959	4809355	Solo_LTR	NA
MTA_Mm_ERVL-MaLR	ERVL-MaLR	LTR	chr7	80459759	80460027	Solo_LTR	NA
MTA_Mm_ERVL-MaLR	ERVL-MaLR	LTR	chr8	25943407	25943803	Solo_LTR	NA
MTA_Mm_ERVL-MaLR	ERVL-MaLR	LTR	chr8	94460032	94460426	Solo_LTR	NA
MTA_Mm_ERVL-MaLR	ERVL-MaLR	LTR	chr9	13289821	13290216	Solo_LTR	NA
MTA_Mm_ERVL-MaLR	ERVL-MaLR	LTR	chr9	13291308	13291692	Solo_LTR	NA
MTA_Mm_ERVL-MaLR	ERVL-MaLR	LTR	chr9	22352887	22353282	Solo_LTR	NA
MTA_Mm_ERVL-MaLR	ERVL-MaLR	LTR	chrX	100722294	100722688	Solo_LTR	NA
MTA_Mm_ERVL-MaLR	ERVL-MaLR	LTR	chrX	36345473	36345813	Solo_LTR	NA
MTA_Mm_ERVL-MaLR	ERVL-MaLR	LTR	chrX	93342493	93342887	Solo_LTR	NA
MTA_Mm_ERVL-MaLR	ERVL-MaLR	LTR	chrX	93523565	93523965	Solo_LTR	NA
MTA_Mm_ERVL-MaLR	ERVL-MaLR	LTR	chrX	93525107	93525501	Solo_LTR	NA
MTA_Mm_ERVL-MaLR	ERVL-MaLR	LTR	chrX	93544345	93544742	Solo_LTR	NA
MTA_Mm-int_ERVL-MaLR	ERVL-MaLR	LTR	chr10	126785990	126787090	Solo_LTR	NA
MTA_Mm-int_ERVL-MaLR	ERVL-MaLR	LTR	chr11	21143532	21144705	Solo_LTR	NA
MTA_Mm-int_ERVL-MaLR	ERVL-MaLR	LTR	chr17	74229980	74231119	Solo_LTR	NA
MTA_Mm-int_ERVL-MaLR	ERVL-MaLR	LTR	chr17	80024635	80025698	Solo_LTR	NA
MTA_Mm-int_ERVL-MaLR	ERVL-MaLR	LTR	chr2	11242577	11243676	Solo_LTR	NA
MTA_Mm-int_ERVL-MaLR	ERVL-MaLR	LTR	chr2	127119570	127120207	Solo_LTR	NA
MTA_Mm-int_ERVL-MaLR	ERVL-MaLR	LTR	chr5	100425337	100426050	Solo_LTR	NA
MTA_Mm-int_ERVL-MaLR	ERVL-MaLR	LTR	chr6	24868578	24869668	Solo_LTR	NA
MTA_Mm-int_ERVL-MaLR	ERVL-MaLR	LTR	chr6	91082051	91083128	Solo_LTR	NA
MTA_Mm-int_ERVL-MaLR	ERVL-MaLR	LTR	chr7	13328071	13329125	Solo_LTR	NA
MTA_Mm-int_ERVL-MaLR	ERVL-MaLR	LTR	chrX	93523965	93525107	Solo_LTR	NA
MTB_ERVL-MaLR	ERVL-MaLR	LTR	chr1	139483318	139483703	Solo_LTR	NA
MTB_ERVL-MaLR	ERVL-MaLR	LTR	chr1	139484693	139485101	Solo_LTR	NA
MTB_ERVL-MaLR	ERVL-MaLR	LTR	chr1	51857681	51858027	Solo_LTR	NA
MTB_ERVL-MaLR	ERVL-MaLR	LTR	chr1	85674430	85674820	Solo_LTR	NA
MTB_ERVL-MaLR	ERVL-MaLR	LTR	chr10	109963287	109963471	Solo_LTR	NA
MTB_ERVL-MaLR	ERVL-MaLR	LTR	chr10	128237219	128237440	Solo_LTR	NA
MTB_ERVL-MaLR	ERVL-MaLR	LTR	chr11	70795357	70795742	Solo_LTR	NA
MTB_ERVL-MaLR	ERVL-MaLR	LTR	chr11	83215620	83215968	Solo_LTR	NA
MTB_ERVL-MaLR	ERVL-MaLR	LTR	chr12	116455612	116455996	Solo_LTR	NA
MTB_ERVL-MaLR	ERVL-MaLR	LTR	chr12	65139279	65139654	Solo_LTR	NA
MTB_ERVL-MaLR	ERVL-MaLR	LTR	chr13	108331006	108331400	Solo_LTR	NA
MTB_ERVL-MaLR	ERVL-MaLR	LTR	chr15	25902381	25902774	Solo_LTR	NA
MTB_ERVL-MaLR	ERVL-MaLR	LTR	chr16	91634286	91634666	Solo_LTR	NA
MTB_ERVL-MaLR	ERVL-MaLR	LTR	chr16	97457637	97457670	Solo_LTR	NA
MTB_ERVL-MaLR	ERVL-MaLR	LTR	chr16	97458166	97458531	Solo_LTR	NA
MTB_ERVL-MaLR	ERVL-MaLR	LTR	chr2	128411138	128411536	Solo_LTR	NA
MTB_ERVL-MaLR	ERVL-MaLR	LTR	chr2	157178541	157178940	Solo_LTR	NA
MTB_ERVL-MaLR	ERVL-MaLR	LTR	chr2	5428959	5429358	Solo_LTR	NA
MTB_ERVL-MaLR	ERVL-MaLR	LTR	chr4	130826505	130826905	Solo_LTR	NA
MTB_ERVL-MaLR	ERVL-MaLR	LTR	chr5	110319949	110320336	Solo_LTR	NA
MTB_ERVL-MaLR	ERVL-MaLR	LTR	chr5	120753045	120753441	Solo_LTR	NA
MTB_ERVL-MaLR	ERVL-MaLR	LTR	chr5	138314324	138314684	Solo_LTR	NA
MTB_ERVL-MaLR	ERVL-MaLR	LTR	chr5	20874861	20875221	Solo_LTR	NA
MTB_ERVL-MaLR	ERVL-MaLR	LTR	chr6	146653399	146653782	Solo_LTR	NA
MTB_ERVL-MaLR	ERVL-MaLR	LTR	chr7	136906513	136906915	Solo_LTR	NA
MTB_ERVL-MaLR	ERVL-MaLR	LTR	chr7	16332993	16333394	Solo_LTR	NA
MTB_ERVL-MaLR	ERVL-MaLR	LTR	chr7	98262044	98262240	Solo_LTR	NA
MTB_ERVL-MaLR	ERVL-MaLR	LTR	chr7	98262356	98262605	Solo_LTR	NA
MTB_ERVL-MaLR	ERVL-MaLR	LTR	chr8	128414685	128415090	Solo_LTR	NA
MTB_ERVL-MaLR	ERVL-MaLR	LTR	chr8	53607660	53608058	Solo_LTR	NA
MTB_Mm_ERVL-MaLR	ERVL-MaLR	LTR	chr1	125427001	125427442	Solo_LTR	NA
MTB_Mm_ERVL-MaLR	ERVL-MaLR	LTR	chr1	85656918	85657278	Solo_LTR	NA
MTB_Mm_ERVL-MaLR	ERVL-MaLR	LTR	chr10	128233764	128233882	Solo_LTR	NA
MTB_Mm_ERVL-MaLR	ERVL-MaLR	LTR	chr12	91188381	91188785	Solo_LTR	NA
MTB_Mm_ERVL-MaLR	ERVL-MaLR	LTR	chr13	60892390	60892801	Solo_LTR	NA
MTB_Mm_ERVL-MaLR	ERVL-MaLR	LTR	chr13	93869584	93869958	Solo_LTR	NA
MTB_Mm_ERVL-MaLR	ERVL-MaLR	LTR	chr14	59433849	59434253	Solo_LTR	NA
MTB_Mm_ERVL-MaLR	ERVL-MaLR	LTR	chr16	23545743	23546152	Solo_LTR	NA
MTB_Mm_ERVL-MaLR	ERVL-MaLR	LTR	chr17	78862864	78863246	Solo_LTR	NA
MTB_Mm_ERVL-MaLR	ERVL-MaLR	LTR	chr2	60830388	60830799	Solo_LTR	NA
MTB_Mm_ERVL-MaLR	ERVL-MaLR	LTR	chr5	108229309	108229510	Solo_LTR	NA
MTB_Mm_ERVL-MaLR	ERVL-MaLR	LTR	chr5	114934323	114934708	Solo_LTR	NA
MTB_Mm_ERVL-MaLR	ERVL-MaLR	LTR	chr5	31071009	31071303	Solo_LTR	NA
MTB_Mm_ERVL-MaLR	ERVL-MaLR	LTR	chr9	24417971	24418331	Solo_LTR	NA
MTB_Mm_ERVL-MaLR	ERVL-MaLR	LTR	chrX	9438589	9438973	Solo_LTR	NA
MTB_Mm-int_ERVL-MaLR	ERVL-MaLR	LTR	chr17	78861511	78861894	Solo_LTR	NA
MTB_Mm-int_ERVL-MaLR	ERVL-MaLR	LTR	chr17	78862045	78862864	Solo_LTR	NA
MTB-int_ERVL-MaLR	ERVL-MaLR	LTR	chr1	139483703	139484690	Solo_LTR	NA
MTB-int_ERVL-MaLR	ERVL-MaLR	LTR	chr11	40729805	40730928	Solo_LTR	NA
MTB-int_ERVL-MaLR	ERVL-MaLR	LTR	chr13	108331400	108332574	Solo_LTR	NA
MTC_ERVL-MaLR	ERVL-MaLR	LTR	chr1	134963662	134963861	Solo_LTR	NA
MTC_ERVL-MaLR	ERVL-MaLR	LTR	chr1	149893019	149893434	Solo_LTR	NA
MTC_ERVL-MaLR	ERVL-MaLR	LTR	chr1	177242438	177242502	Solo_LTR	NA
MTC_ERVL-MaLR	ERVL-MaLR	LTR	chr1	33611612	33611994	Solo_LTR	NA
MTC_ERVL-MaLR	ERVL-MaLR	LTR	chr1	40081953	40082006	Solo_LTR	NA
MTC_ERVL-MaLR	ERVL-MaLR	LTR	chr1	52145498	52145649	Solo_LTR	NA
MTC_ERVL-MaLR	ERVL-MaLR	LTR	chr1	52146096	52146345	Solo_LTR	NA
MTC_ERVL-MaLR	ERVL-MaLR	LTR	chr1	71095103	71095405	Solo_LTR	NA
MTC_ERVL-MaLR	ERVL-MaLR	LTR	chr1	71095553	71095646	Solo_LTR	NA
MTC_ERVL-MaLR	ERVL-MaLR	LTR	chr1	85686210	85686595	Solo_LTR	NA
MTC_ERVL-MaLR	ERVL-MaLR	LTR	chr1	85690983	85691295	Solo_LTR	NA
MTC_ERVL-MaLR	ERVL-MaLR	LTR	chr1	85691704	85691793	Solo_LTR	NA
MTC_ERVL-MaLR	ERVL-MaLR	LTR	chr10	110750716	110751105	Solo_LTR	NA
MTC_ERVL-MaLR	ERVL-MaLR	LTR	chr10	22294660	22295037	Solo_LTR	NA
MTC_ERVL-MaLR	ERVL-MaLR	LTR	chr10	22300117	22300513	Solo_LTR	NA
MTC_ERVL-MaLR	ERVL-MaLR	LTR	chr10	59216764	59217081	Solo_LTR	NA
MTC_ERVL-MaLR	ERVL-MaLR	LTR	chr10	69343556	69343901	Solo_LTR	NA
MTC_ERVL-MaLR	ERVL-MaLR	LTR	chr10	69351043	69351437	Solo_LTR	NA
MTC_ERVL-MaLR	ERVL-MaLR	LTR	chr10	83022335	83022582	Solo_LTR	NA
MTC_ERVL-MaLR	ERVL-MaLR	LTR	chr10	94721132	94721411	Solo_LTR	NA
MTC_ERVL-MaLR	ERVL-MaLR	LTR	chr11	105301902	105302013	Solo_LTR	NA
MTC_ERVL-MaLR	ERVL-MaLR	LTR	chr11	105302924	105303087	Solo_LTR	NA
MTC_ERVL-MaLR	ERVL-MaLR	LTR	chr11	105320379	105320747	Solo_LTR	NA
MTC_ERVL-MaLR	ERVL-MaLR	LTR	chr11	106994581	106994893	Solo_LTR	NA
MTC_ERVL-MaLR	ERVL-MaLR	LTR	chr11	115574566	115574770	Solo_LTR	NA
MTC_ERVL-MaLR	ERVL-MaLR	LTR	chr11	118390064	118390500	Solo_LTR	NA
MTC_ERVL-MaLR	ERVL-MaLR	LTR	chr11	119480072	119480484	Solo_LTR	NA
MTC_ERVL-MaLR	ERVL-MaLR	LTR	chr11	16941121	16941429	Solo_LTR	NA
MTC_ERVL-MaLR	ERVL-MaLR	LTR	chr11	76583664	76584042	Solo_LTR	NA
MTC_ERVL-MaLR	ERVL-MaLR	LTR	chr12	51362122	51362495	Solo_LTR	NA
MTC_ERVL-MaLR	ERVL-MaLR	LTR	chr12	65130784	65131082	Solo_LTR	NA
MTC_ERVL-MaLR	ERVL-MaLR	LTR	chr12	79510457	79510814	Solo_LTR	NA
MTC_ERVL-MaLR	ERVL-MaLR	LTR	chr12	91253436	91253822	Solo_LTR	NA
MTC_ERVL-MaLR	ERVL-MaLR	LTR	chr13	93786747	93787166	Solo_LTR	NA
MTC_ERVL-MaLR	ERVL-MaLR	LTR	chr13	93837544	93837924	Solo_LTR	NA
MTC_ERVL-MaLR	ERVL-MaLR	LTR	chr14	59249022	59249193	Solo_LTR	NA
MTC_ERVL-MaLR	ERVL-MaLR	LTR	chr14	59257025	59257416	Solo_LTR	NA
MTC_ERVL-MaLR	ERVL-MaLR	LTR	chr14	59285433	59285606	Solo_LTR	NA
MTC_ERVL-MaLR	ERVL-MaLR	LTR	chr14	59329141	59329314	Solo_LTR	NA
MTC_ERVL-MaLR	ERVL-MaLR	LTR	chr14	59337148	59337542	Solo_LTR	NA
MTC_ERVL-MaLR	ERVL-MaLR	LTR	chr14	59357741	59357949	Solo_LTR	NA
MTC_ERVL-MaLR	ERVL-MaLR	LTR	chr14	59358094	59358280	Solo_LTR	NA
MTC_ERVL-MaLR	ERVL-MaLR	LTR	chr14	67682820	67683222	Solo_LTR	NA
MTC_ERVL-MaLR	ERVL-MaLR	LTR	chr14	86697112	86697512	Solo_LTR	NA
MTC_ERVL-MaLR	ERVL-MaLR	LTR	chr14	99048280	99048673	Solo_LTR	NA
MTC_ERVL-MaLR	ERVL-MaLR	LTR	chr15	100653418	100653804	Solo_LTR	NA
MTC_ERVL-MaLR	ERVL-MaLR	LTR	chr15	62130051	62130335	Solo_LTR	NA
MTC_ERVL-MaLR	ERVL-MaLR	LTR	chr15	85872034	85872136	Solo_LTR	NA
MTC_ERVL-MaLR	ERVL-MaLR	LTR	chr16	18800018	18800444	Solo_LTR	NA
MTC_ERVL-MaLR	ERVL-MaLR	LTR	chr16	23488609	23489011	Solo_LTR	NA
MTC_ERVL-MaLR	ERVL-MaLR	LTR	chr16	97454325	97454700	Solo_LTR	NA
MTC_ERVL-MaLR	ERVL-MaLR	LTR	chr17	24238516	24238829	Solo_LTR	NA
MTC_ERVL-MaLR	ERVL-MaLR	LTR	chr17	37271694	37272083	Solo_LTR	NA
MTC_ERVL-MaLR	ERVL-MaLR	LTR	chr17	53680723	53681108	Solo_LTR	NA
MTC_ERVL-MaLR	ERVL-MaLR	LTR	chr17	83227048	83227429	Solo_LTR	NA
MTC_ERVL-MaLR	ERVL-MaLR	LTR	chr18	60235501	60235794	Solo_LTR	NA
MTC_ERVL-MaLR	ERVL-MaLR	LTR	chr18	60238570	60238651	Solo_LTR	NA
MTC_ERVL-MaLR	ERVL-MaLR	LTR	chr18	60381337	60381503	Solo_LTR	NA
MTC_ERVL-MaLR	ERVL-MaLR	LTR	chr18	60382045	60382401	Solo_LTR	NA
MTC_ERVL-MaLR	ERVL-MaLR	LTR	chr2	101728702	101729119	Solo_LTR	NA
MTC_ERVL-MaLR	ERVL-MaLR	LTR	chr2	101748084	101748458	Solo_LTR	NA
MTC_ERVL-MaLR	ERVL-MaLR	LTR	chr2	102827816	102828213	Solo_LTR	NA
MTC_ERVL-MaLR	ERVL-MaLR	LTR	chr2	120116350	120116701	Solo_LTR	NA
MTC_ERVL-MaLR	ERVL-MaLR	LTR	chr2	147060472	147060878	Solo_LTR	NA
MTC_ERVL-MaLR	ERVL-MaLR	LTR	chr2	5655285	5655631	Solo_LTR	NA
MTC_ERVL-MaLR	ERVL-MaLR	LTR	chr2	84959858	84960253	Solo_LTR	NA
MTC_ERVL-MaLR	ERVL-MaLR	LTR	chr3	109000628	109000965	Solo_LTR	NA
MTC_ERVL-MaLR	ERVL-MaLR	LTR	chr3	151744694	151745110	Solo_LTR	NA
MTC_ERVL-MaLR	ERVL-MaLR	LTR	chr3	8932770	8933104	Solo_LTR	NA
MTC_ERVL-MaLR	ERVL-MaLR	LTR	chr3	8974042	8974252	Solo_LTR	NA
MTC_ERVL-MaLR	ERVL-MaLR	LTR	chr3	96285226	96285524	Solo_LTR	NA
MTC_ERVL-MaLR	ERVL-MaLR	LTR	chr4	11572421	11572817	Solo_LTR	NA
MTC_ERVL-MaLR	ERVL-MaLR	LTR	chr4	24600916	24601245	Solo_LTR	NA
MTC_ERVL-MaLR	ERVL-MaLR	LTR	chr4	83295996	83296403	Solo_LTR	NA
MTC_ERVL-MaLR	ERVL-MaLR	LTR	chr5	113781804	113782115	Solo_LTR	NA
MTC_ERVL-MaLR	ERVL-MaLR	LTR	chr5	113906878	113907297	Solo_LTR	NA
MTC_ERVL-MaLR	ERVL-MaLR	LTR	chr5	114931509	114931937	Solo_LTR	NA
MTC_ERVL-MaLR	ERVL-MaLR	LTR	chr5	141503950	141504335	Solo_LTR	NA
MTC_ERVL-MaLR	ERVL-MaLR	LTR	chr5	3464064	3464475	Solo_LTR	NA
MTC_ERVL-MaLR	ERVL-MaLR	LTR	chr5	43244888	43245156	Solo_LTR	NA
MTC_ERVL-MaLR	ERVL-MaLR	LTR	chr5	5366006	5366461	Solo_LTR	NA
MTC_ERVL-MaLR	ERVL-MaLR	LTR	chr5	64927952	64928338	Solo_LTR	NA
MTC_ERVL-MaLR	ERVL-MaLR	LTR	chr5	66540234	66540545	Solo_LTR	NA
MTC_ERVL-MaLR	ERVL-MaLR	LTR	chr5	88770591	88770915	Solo_LTR	NA
MTC_ERVL-MaLR	ERVL-MaLR	LTR	chr6	112645976	112646369	Solo_LTR	NA
MTC_ERVL-MaLR	ERVL-MaLR	LTR	chr6	113589793	113590194	Solo_LTR	NA
MTC_ERVL-MaLR	ERVL-MaLR	LTR	chr6	134955802	134955894	Solo_LTR	NA
MTC_ERVL-MaLR	ERVL-MaLR	LTR	chr6	24900638	24901043	Solo_LTR	NA
MTC_ERVL-MaLR	ERVL-MaLR	LTR	chr6	33363633	33363939	Solo_LTR	NA
MTC_ERVL-MaLR	ERVL-MaLR	LTR	chr6	38335784	38335845	Solo_LTR	NA
MTC_ERVL-MaLR	ERVL-MaLR	LTR	chr6	57612384	57612810	Solo_LTR	NA
MTC_ERVL-MaLR	ERVL-MaLR	LTR	chr6	91023262	91023662	Solo_LTR	NA
MTC_ERVL-MaLR	ERVL-MaLR	LTR	chr7	127039662	127040035	Solo_LTR	NA
MTC_ERVL-MaLR	ERVL-MaLR	LTR	chr7	128103902	128104272	Solo_LTR	NA
MTC_ERVL-MaLR	ERVL-MaLR	LTR	chr7	128713313	128713721	Solo_LTR	NA
MTC_ERVL-MaLR	ERVL-MaLR	LTR	chr7	55915895	55916006	Solo_LTR	NA
MTC_ERVL-MaLR	ERVL-MaLR	LTR	chr8	105195111	105195251	Solo_LTR	NA
MTC_ERVL-MaLR	ERVL-MaLR	LTR	chr8	119820998	119821372	Solo_LTR	NA
MTC_ERVL-MaLR	ERVL-MaLR	LTR	chr8	120689285	120689590	Solo_LTR	NA
MTC_ERVL-MaLR	ERVL-MaLR	LTR	chr8	125099703	125100117	Solo_LTR	NA
MTC_ERVL-MaLR	ERVL-MaLR	LTR	chr8	22184836	22185218	Solo_LTR	NA
MTC_ERVL-MaLR	ERVL-MaLR	LTR	chr8	4774512	4774864	Solo_LTR	NA
MTC_ERVL-MaLR	ERVL-MaLR	LTR	chr8	61923519	61923910	Solo_LTR	NA
MTC_ERVL-MaLR	ERVL-MaLR	LTR	chr9	122969495	122969880	Solo_LTR	NA
MTC_ERVL-MaLR	ERVL-MaLR	LTR	chr9	41142337	41142705	Solo_LTR	NA
MTC_ERVL-MaLR	ERVL-MaLR	LTR	chr9	64293257	64293632	Solo_LTR	NA
MTC_ERVL-MaLR	ERVL-MaLR	LTR	chrX	100671292	100671701	Solo_LTR	NA
MTC_ERVL-MaLR	ERVL-MaLR	LTR	chrX	139533799	139534146	Solo_LTR	NA
MTC-int_ERVL-MaLR	ERVL-MaLR	LTR	chr1	171564318	171565074	Solo_LTR	NA
MTC-int_ERVL-MaLR	ERVL-MaLR	LTR	chr10	22295037	22295330	Solo_LTR	NA
MTC-int_ERVL-MaLR	ERVL-MaLR	LTR	chr10	22300513	22301283	Solo_LTR	NA
MTC-int_ERVL-MaLR	ERVL-MaLR	LTR	chr12	91111510	91112712	Solo_LTR	NA
MTC-int_ERVL-MaLR	ERVL-MaLR	LTR	chr14	47159815	47160866	Solo_LTR	NA
MTC-int_ERVL-MaLR	ERVL-MaLR	LTR	chr5	110852257	110853117	Solo_LTR	NA
MTC-int_ERVL-MaLR	ERVL-MaLR	LTR	chr5	120900457	120901411	Solo_LTR	NA
MTC-int_ERVL-MaLR	ERVL-MaLR	LTR	chr5	141349857	141350286	Solo_LTR	NA
MTC-int_ERVL-MaLR	ERVL-MaLR	LTR	chr7	135687008	135687066	Solo_LTR	NA
MTC-int_ERVL-MaLR	ERVL-MaLR	LTR	chr8	13486446	13487385	Solo_LTR	NA
MTD_ERVL-MaLR	ERVL-MaLR	LTR	chr1	105788290	105788632	Solo_LTR	NA
MTD_ERVL-MaLR	ERVL-MaLR	LTR	chr1	106680555	106680892	Solo_LTR	NA
MTD_ERVL-MaLR	ERVL-MaLR	LTR	chr1	127216926	127217293	Solo_LTR	NA
MTD_ERVL-MaLR	ERVL-MaLR	LTR	chr1	128350525	128350751	Solo_LTR	NA
MTD_ERVL-MaLR	ERVL-MaLR	LTR	chr1	149843981	149844270	Solo_LTR	NA
MTD_ERVL-MaLR	ERVL-MaLR	LTR	chr1	149850775	149850890	Solo_LTR	NA
MTD_ERVL-MaLR	ERVL-MaLR	LTR	chr1	149914844	149915070	Solo_LTR	NA
MTD_ERVL-MaLR	ERVL-MaLR	LTR	chr1	151584650	151585057	Solo_LTR	NA
MTD_ERVL-MaLR	ERVL-MaLR	LTR	chr1	151666522	151666889	Solo_LTR	NA
MTD_ERVL-MaLR	ERVL-MaLR	LTR	chr1	161079671	161080033	Solo_LTR	NA
MTD_ERVL-MaLR	ERVL-MaLR	LTR	chr1	169508630	169508953	Solo_LTR	NA
MTD_ERVL-MaLR	ERVL-MaLR	LTR	chr1	173635151	173635544	Solo_LTR	NA
MTD_ERVL-MaLR	ERVL-MaLR	LTR	chr1	173641311	173641562	Solo_LTR	NA
MTD_ERVL-MaLR	ERVL-MaLR	LTR	chr1	173641624	173641735	Solo_LTR	NA
MTD_ERVL-MaLR	ERVL-MaLR	LTR	chr1	33598588	33598987	Solo_LTR	NA
MTD_ERVL-MaLR	ERVL-MaLR	LTR	chr1	33622886	33623298	Solo_LTR	NA
MTD_ERVL-MaLR	ERVL-MaLR	LTR	chr1	37099029	37099383	Solo_LTR	NA
MTD_ERVL-MaLR	ERVL-MaLR	LTR	chr1	40551363	40551763	Solo_LTR	NA
MTD_ERVL-MaLR	ERVL-MaLR	LTR	chr1	52132755	52132833	Solo_LTR	NA
MTD_ERVL-MaLR	ERVL-MaLR	LTR	chr1	52138545	52138955	Solo_LTR	NA
MTD_ERVL-MaLR	ERVL-MaLR	LTR	chr1	71097990	71098359	Solo_LTR	NA
MTD_ERVL-MaLR	ERVL-MaLR	LTR	chr1	85658320	85658697	Solo_LTR	NA
MTD_ERVL-MaLR	ERVL-MaLR	LTR	chr1	85665390	85665471	Solo_LTR	NA
MTD_ERVL-MaLR	ERVL-MaLR	LTR	chr1	85665483	85665680	Solo_LTR	NA
MTD_ERVL-MaLR	ERVL-MaLR	LTR	chr1	85705910	85706304	Solo_LTR	NA
MTD_ERVL-MaLR	ERVL-MaLR	LTR	chr1	88268661	88268894	Solo_LTR	NA
MTD_ERVL-MaLR	ERVL-MaLR	LTR	chr1	9833145	9833381	Solo_LTR	NA
MTD_ERVL-MaLR	ERVL-MaLR	LTR	chr10	123160556	123160804	Solo_LTR	NA
MTD_ERVL-MaLR	ERVL-MaLR	LTR	chr10	62965121	62965439	Solo_LTR	NA
MTD_ERVL-MaLR	ERVL-MaLR	LTR	chr10	69320333	69320695	Solo_LTR	NA
MTD_ERVL-MaLR	ERVL-MaLR	LTR	chr10	83027478	83027843	Solo_LTR	NA
MTD_ERVL-MaLR	ERVL-MaLR	LTR	chr10	88799364	88799706	Solo_LTR	NA
MTD_ERVL-MaLR	ERVL-MaLR	LTR	chr10	94695454	94695758	Solo_LTR	NA
MTD_ERVL-MaLR	ERVL-MaLR	LTR	chr11	106992752	106993078	Solo_LTR	NA
MTD_ERVL-MaLR	ERVL-MaLR	LTR	chr11	11571406	11571673	Solo_LTR	NA
MTD_ERVL-MaLR	ERVL-MaLR	LTR	chr11	119438212	119438571	Solo_LTR	NA
MTD_ERVL-MaLR	ERVL-MaLR	LTR	chr11	120144172	120144498	Solo_LTR	NA
MTD_ERVL-MaLR	ERVL-MaLR	LTR	chr11	34829930	34830264	Solo_LTR	NA
MTD_ERVL-MaLR	ERVL-MaLR	LTR	chr11	45644562	45644981	Solo_LTR	NA
MTD_ERVL-MaLR	ERVL-MaLR	LTR	chr11	45711474	45711810	Solo_LTR	NA
MTD_ERVL-MaLR	ERVL-MaLR	LTR	chr11	6513204	6513350	Solo_LTR	NA
MTD_ERVL-MaLR	ERVL-MaLR	LTR	chr11	72309642	72309975	Solo_LTR	NA
MTD_ERVL-MaLR	ERVL-MaLR	LTR	chr11	76605018	76605421	Solo_LTR	NA
MTD_ERVL-MaLR	ERVL-MaLR	LTR	chr11	76803432	76803711	Solo_LTR	NA
MTD_ERVL-MaLR	ERVL-MaLR	LTR	chr11	78973547	78973848	Solo_LTR	NA
MTD_ERVL-MaLR	ERVL-MaLR	LTR	chr12	100698846	100699037	Solo_LTR	NA
MTD_ERVL-MaLR	ERVL-MaLR	LTR	chr12	11297409	11297719	Solo_LTR	NA
MTD_ERVL-MaLR	ERVL-MaLR	LTR	chr12	116448130	116448496	Solo_LTR	NA
MTD_ERVL-MaLR	ERVL-MaLR	LTR	chr12	116449463	116449887	Solo_LTR	NA
MTD_ERVL-MaLR	ERVL-MaLR	LTR	chr12	117596020	117596409	Solo_LTR	NA
MTD_ERVL-MaLR	ERVL-MaLR	LTR	chr12	26472067	26472480	Solo_LTR	NA
MTD_ERVL-MaLR	ERVL-MaLR	LTR	chr12	26473658	26473887	Solo_LTR	NA
MTD_ERVL-MaLR	ERVL-MaLR	LTR	chr12	54929070	54929478	Solo_LTR	NA
MTD_ERVL-MaLR	ERVL-MaLR	LTR	chr12	79417890	79418282	Solo_LTR	NA
MTD_ERVL-MaLR	ERVL-MaLR	LTR	chr12	91187524	91187932	Solo_LTR	NA
MTD_ERVL-MaLR	ERVL-MaLR	LTR	chr12	99748549	99748848	Solo_LTR	NA
MTD_ERVL-MaLR	ERVL-MaLR	LTR	chr12	99816412	99816748	Solo_LTR	NA
MTD_ERVL-MaLR	ERVL-MaLR	LTR	chr13	100159372	100159745	Solo_LTR	NA
MTD_ERVL-MaLR	ERVL-MaLR	LTR	chr13	105237544	105237875	Solo_LTR	NA
MTD_ERVL-MaLR	ERVL-MaLR	LTR	chr13	108390701	108390948	Solo_LTR	NA
MTD_ERVL-MaLR	ERVL-MaLR	LTR	chr13	37339434	37339729	Solo_LTR	NA
MTD_ERVL-MaLR	ERVL-MaLR	LTR	chr13	49645603	49645963	Solo_LTR	NA
MTD_ERVL-MaLR	ERVL-MaLR	LTR	chr13	69520538	69520868	Solo_LTR	NA
MTD_ERVL-MaLR	ERVL-MaLR	LTR	chr13	93847685	93848046	Solo_LTR	NA
MTD_ERVL-MaLR	ERVL-MaLR	LTR	chr13	93874146	93874522	Solo_LTR	NA
MTD_ERVL-MaLR	ERVL-MaLR	LTR	chr14	30739962	30740160	Solo_LTR	NA
MTD_ERVL-MaLR	ERVL-MaLR	LTR	chr14	30762811	30763208	Solo_LTR	NA
MTD_ERVL-MaLR	ERVL-MaLR	LTR	chr14	77908876	77909283	Solo_LTR	NA
MTD_ERVL-MaLR	ERVL-MaLR	LTR	chr14	77999422	77999739	Solo_LTR	NA
MTD_ERVL-MaLR	ERVL-MaLR	LTR	chr14	86977205	86977583	Solo_LTR	NA
MTD_ERVL-MaLR	ERVL-MaLR	LTR	chr14	87072331	87072678	Solo_LTR	NA
MTD_ERVL-MaLR	ERVL-MaLR	LTR	chr15	62051315	62051619	Solo_LTR	NA
MTD_ERVL-MaLR	ERVL-MaLR	LTR	chr15	62182423	62182777	Solo_LTR	NA
MTD_ERVL-MaLR	ERVL-MaLR	LTR	chr15	62234296	62234568	Solo_LTR	NA
MTD_ERVL-MaLR	ERVL-MaLR	LTR	chr15	62258643	62259028	Solo_LTR	NA
MTD_ERVL-MaLR	ERVL-MaLR	LTR	chr16	10853955	10854330	Solo_LTR	NA
MTD_ERVL-MaLR	ERVL-MaLR	LTR	chr16	21665847	21666054	Solo_LTR	NA
MTD_ERVL-MaLR	ERVL-MaLR	LTR	chr16	21666160	21666281	Solo_LTR	NA
MTD_ERVL-MaLR	ERVL-MaLR	LTR	chr16	22399504	22399875	Solo_LTR	NA
MTD_ERVL-MaLR	ERVL-MaLR	LTR	chr16	37022083	37022465	Solo_LTR	NA
MTD_ERVL-MaLR	ERVL-MaLR	LTR	chr16	37064689	37065048	Solo_LTR	NA
MTD_ERVL-MaLR	ERVL-MaLR	LTR	chr16	62923493	62923871	Solo_LTR	NA
MTD_ERVL-MaLR	ERVL-MaLR	LTR	chr16	91625733	91625968	Solo_LTR	NA
MTD_ERVL-MaLR	ERVL-MaLR	LTR	chr16	97459782	97460166	Solo_LTR	NA
MTD_ERVL-MaLR	ERVL-MaLR	LTR	chr16	98072246	98072633	Solo_LTR	NA
MTD_ERVL-MaLR	ERVL-MaLR	LTR	chr17	28329546	28329628	Solo_LTR	NA
MTD_ERVL-MaLR	ERVL-MaLR	LTR	chr17	35522995	35523368	Solo_LTR	NA
MTD_ERVL-MaLR	ERVL-MaLR	LTR	chr17	48311687	48312036	Solo_LTR	NA
MTD_ERVL-MaLR	ERVL-MaLR	LTR	chr17	67345152	67345483	Solo_LTR	NA
MTD_ERVL-MaLR	ERVL-MaLR	LTR	chr17	71349093	71349432	Solo_LTR	NA
MTD_ERVL-MaLR	ERVL-MaLR	LTR	chr18	49982230	49982469	Solo_LTR	NA
MTD_ERVL-MaLR	ERVL-MaLR	LTR	chr18	50065490	50065742	Solo_LTR	NA
MTD_ERVL-MaLR	ERVL-MaLR	LTR	chr18	52791094	52791448	Solo_LTR	NA
MTD_ERVL-MaLR	ERVL-MaLR	LTR	chr18	56712513	56712665	Solo_LTR	NA
MTD_ERVL-MaLR	ERVL-MaLR	LTR	chr18	60271484	60271781	Solo_LTR	NA
MTD_ERVL-MaLR	ERVL-MaLR	LTR	chr18	60378385	60378747	Solo_LTR	NA
MTD_ERVL-MaLR	ERVL-MaLR	LTR	chr18	67971641	67971771	Solo_LTR	NA
MTD_ERVL-MaLR	ERVL-MaLR	LTR	chr19	10849938	10849982	Solo_LTR	NA
MTD_ERVL-MaLR	ERVL-MaLR	LTR	chr19	10850135	10850448	Solo_LTR	NA
MTD_ERVL-MaLR	ERVL-MaLR	LTR	chr19	34576592	34576723	Solo_LTR	NA
MTD_ERVL-MaLR	ERVL-MaLR	LTR	chr19	34649722	34650060	Solo_LTR	NA
MTD_ERVL-MaLR	ERVL-MaLR	LTR	chr19	34945383	34945796	Solo_LTR	NA
MTD_ERVL-MaLR	ERVL-MaLR	LTR	chr19	37397378	37397771	Solo_LTR	NA
MTD_ERVL-MaLR	ERVL-MaLR	LTR	chr19	56398286	56398605	Solo_LTR	NA
MTD_ERVL-MaLR	ERVL-MaLR	LTR	chr2	101781853	101782260	Solo_LTR	NA
MTD_ERVL-MaLR	ERVL-MaLR	LTR	chr2	11229028	11229458	Solo_LTR	NA
MTD_ERVL-MaLR	ERVL-MaLR	LTR	chr2	117137706	117138087	Solo_LTR	NA
MTD_ERVL-MaLR	ERVL-MaLR	LTR	chr2	120120634	120121009	Solo_LTR	NA
MTD_ERVL-MaLR	ERVL-MaLR	LTR	chr2	128146557	128146908	Solo_LTR	NA
MTD_ERVL-MaLR	ERVL-MaLR	LTR	chr2	128408301	128408628	Solo_LTR	NA
MTD_ERVL-MaLR	ERVL-MaLR	LTR	chr2	128419378	128419543	Solo_LTR	NA
MTD_ERVL-MaLR	ERVL-MaLR	LTR	chr2	22844913	22845266	Solo_LTR	NA
MTD_ERVL-MaLR	ERVL-MaLR	LTR	chr2	31108358	31108735	Solo_LTR	NA
MTD_ERVL-MaLR	ERVL-MaLR	LTR	chr2	32432987	32433212	Solo_LTR	NA
MTD_ERVL-MaLR	ERVL-MaLR	LTR	chr2	5398617	5398773	Solo_LTR	NA
MTD_ERVL-MaLR	ERVL-MaLR	LTR	chr2	60847517	60847893	Solo_LTR	NA
MTD_ERVL-MaLR	ERVL-MaLR	LTR	chr2	60873999	60874377	Solo_LTR	NA
MTD_ERVL-MaLR	ERVL-MaLR	LTR	chr2	71797351	71797708	Solo_LTR	NA
MTD_ERVL-MaLR	ERVL-MaLR	LTR	chr3	126621091	126621463	Solo_LTR	NA
MTD_ERVL-MaLR	ERVL-MaLR	LTR	chr3	127596187	127596570	Solo_LTR	NA
MTD_ERVL-MaLR	ERVL-MaLR	LTR	chr3	135213089	135213504	Solo_LTR	NA
MTD_ERVL-MaLR	ERVL-MaLR	LTR	chr3	27702235	27702322	Solo_LTR	NA
MTD_ERVL-MaLR	ERVL-MaLR	LTR	chr3	88100761	88101150	Solo_LTR	NA
MTD_ERVL-MaLR	ERVL-MaLR	LTR	chr4	109640736	109641105	Solo_LTR	NA
MTD_ERVL-MaLR	ERVL-MaLR	LTR	chr4	109646898	109647189	Solo_LTR	NA
MTD_ERVL-MaLR	ERVL-MaLR	LTR	chr4	11597234	11597616	Solo_LTR	NA
MTD_ERVL-MaLR	ERVL-MaLR	LTR	chr4	116621756	116621859	Solo_LTR	NA
MTD_ERVL-MaLR	ERVL-MaLR	LTR	chr4	24498967	24499326	Solo_LTR	NA
MTD_ERVL-MaLR	ERVL-MaLR	LTR	chr4	54516924	54517299	Solo_LTR	NA
MTD_ERVL-MaLR	ERVL-MaLR	LTR	chr4	89308713	89309053	Solo_LTR	NA
MTD_ERVL-MaLR	ERVL-MaLR	LTR	chr4	89453066	89453299	Solo_LTR	NA
MTD_ERVL-MaLR	ERVL-MaLR	LTR	chr4	89455001	89455277	Solo_LTR	NA
MTD_ERVL-MaLR	ERVL-MaLR	LTR	chr4	9578165	9578523	Solo_LTR	NA
MTD_ERVL-MaLR	ERVL-MaLR	LTR	chr5	102505954	102506328	Solo_LTR	NA
MTD_ERVL-MaLR	ERVL-MaLR	LTR	chr5	102513420	102513697	Solo_LTR	NA
MTD_ERVL-MaLR	ERVL-MaLR	LTR	chr5	115847431	115847565	Solo_LTR	NA
MTD_ERVL-MaLR	ERVL-MaLR	LTR	chr5	120737250	120737458	Solo_LTR	NA
MTD_ERVL-MaLR	ERVL-MaLR	LTR	chr5	120880412	120880496	Solo_LTR	NA
MTD_ERVL-MaLR	ERVL-MaLR	LTR	chr5	120881427	120881815	Solo_LTR	NA
MTD_ERVL-MaLR	ERVL-MaLR	LTR	chr5	120900387	120900472	Solo_LTR	NA
MTD_ERVL-MaLR	ERVL-MaLR	LTR	chr5	120901411	120901799	Solo_LTR	NA
MTD_ERVL-MaLR	ERVL-MaLR	LTR	chr5	136390721	136391090	Solo_LTR	NA
MTD_ERVL-MaLR	ERVL-MaLR	LTR	chr5	136401411	136401769	Solo_LTR	NA
MTD_ERVL-MaLR	ERVL-MaLR	LTR	chr5	141350855	141351264	Solo_LTR	NA
MTD_ERVL-MaLR	ERVL-MaLR	LTR	chr5	146650234	146650636	Solo_LTR	NA
MTD_ERVL-MaLR	ERVL-MaLR	LTR	chr5	148343934	148344090	Solo_LTR	NA
MTD_ERVL-MaLR	ERVL-MaLR	LTR	chr5	148351492	148351884	Solo_LTR	NA
MTD_ERVL-MaLR	ERVL-MaLR	LTR	chr5	30669558	30669908	Solo_LTR	NA
MTD_ERVL-MaLR	ERVL-MaLR	LTR	chr5	45677580	45677978	Solo_LTR	NA
MTD_ERVL-MaLR	ERVL-MaLR	LTR	chr5	66540974	66541164	Solo_LTR	NA
MTD_ERVL-MaLR	ERVL-MaLR	LTR	chr5	66581478	66581849	Solo_LTR	NA
MTD_ERVL-MaLR	ERVL-MaLR	LTR	chr5	67838860	67839239	Solo_LTR	NA
MTD_ERVL-MaLR	ERVL-MaLR	LTR	chr6	121255827	121256204	Solo_LTR	NA
MTD_ERVL-MaLR	ERVL-MaLR	LTR	chr6	121263823	121264057	Solo_LTR	NA
MTD_ERVL-MaLR	ERVL-MaLR	LTR	chr6	122591836	122592199	Solo_LTR	NA
MTD_ERVL-MaLR	ERVL-MaLR	LTR	chr6	145842493	145842824	Solo_LTR	NA
MTD_ERVL-MaLR	ERVL-MaLR	LTR	chr6	38635631	38635980	Solo_LTR	NA
MTD_ERVL-MaLR	ERVL-MaLR	LTR	chr6	38804182	38804556	Solo_LTR	NA
MTD_ERVL-MaLR	ERVL-MaLR	LTR	chr6	38957978	38958387	Solo_LTR	NA
MTD_ERVL-MaLR	ERVL-MaLR	LTR	chr6	39000822	39001199	Solo_LTR	NA
MTD_ERVL-MaLR	ERVL-MaLR	LTR	chr6	53503456	53503800	Solo_LTR	NA
MTD_ERVL-MaLR	ERVL-MaLR	LTR	chr6	53673599	53673986	Solo_LTR	NA
MTD_ERVL-MaLR	ERVL-MaLR	LTR	chr6	57608480	57608855	Solo_LTR	NA
MTD_ERVL-MaLR	ERVL-MaLR	LTR	chr6	91066055	91066438	Solo_LTR	NA
MTD_ERVL-MaLR	ERVL-MaLR	LTR	chr7	119830450	119830788	Solo_LTR	NA
MTD_ERVL-MaLR	ERVL-MaLR	LTR	chr7	128139337	128139754	Solo_LTR	NA
MTD_ERVL-MaLR	ERVL-MaLR	LTR	chr7	13312401	13312789	Solo_LTR	NA
MTD_ERVL-MaLR	ERVL-MaLR	LTR	chr7	135647555	135647925	Solo_LTR	NA
MTD_ERVL-MaLR	ERVL-MaLR	LTR	chr7	136895948	136896344	Solo_LTR	NA
MTD_ERVL-MaLR	ERVL-MaLR	LTR	chr7	58686614	58686982	Solo_LTR	NA
MTD_ERVL-MaLR	ERVL-MaLR	LTR	chr7	78904235	78904598	Solo_LTR	NA
MTD_ERVL-MaLR	ERVL-MaLR	LTR	chr7	79442116	79442406	Solo_LTR	NA
MTD_ERVL-MaLR	ERVL-MaLR	LTR	chr7	80511602	80511972	Solo_LTR	NA
MTD_ERVL-MaLR	ERVL-MaLR	LTR	chr7	98248086	98248277	Solo_LTR	NA
MTD_ERVL-MaLR	ERVL-MaLR	LTR	chr8	120702127	120702534	Solo_LTR	NA
MTD_ERVL-MaLR	ERVL-MaLR	LTR	chr8	128378908	128379304	Solo_LTR	NA
MTD_ERVL-MaLR	ERVL-MaLR	LTR	chr8	22170380	22170772	Solo_LTR	NA
MTD_ERVL-MaLR	ERVL-MaLR	LTR	chr8	24990771	24991059	Solo_LTR	NA
MTD_ERVL-MaLR	ERVL-MaLR	LTR	chr8	25948576	25948973	Solo_LTR	NA
MTD_ERVL-MaLR	ERVL-MaLR	LTR	chr8	57647298	57647649	Solo_LTR	NA
MTD_ERVL-MaLR	ERVL-MaLR	LTR	chr9	103326676	103327032	Solo_LTR	NA
MTD_ERVL-MaLR	ERVL-MaLR	LTR	chr9	116103866	116104266	Solo_LTR	NA
MTD_ERVL-MaLR	ERVL-MaLR	LTR	chr9	123005824	123006039	Solo_LTR	NA
MTD_ERVL-MaLR	ERVL-MaLR	LTR	chr9	22333566	22333899	Solo_LTR	NA
MTD_ERVL-MaLR	ERVL-MaLR	LTR	chr9	22339783	22340108	Solo_LTR	NA
MTD_ERVL-MaLR	ERVL-MaLR	LTR	chr9	56120771	56120976	Solo_LTR	NA
MTD_ERVL-MaLR	ERVL-MaLR	LTR	chr9	58222154	58222459	Solo_LTR	NA
MTD_ERVL-MaLR	ERVL-MaLR	LTR	chr9	61936158	61936350	Solo_LTR	NA
MTD_ERVL-MaLR	ERVL-MaLR	LTR	chrX	129805264	129805383	Solo_LTR	NA
MTD_ERVL-MaLR	ERVL-MaLR	LTR	chrX	134334647	134334949	Solo_LTR	NA
MTD_ERVL-MaLR	ERVL-MaLR	LTR	chrX	36338481	36338851	Solo_LTR	NA
MTD_ERVL-MaLR	ERVL-MaLR	LTR	chrX	93545606	93545964	Solo_LTR	NA
MTD-int_ERVL-MaLR	ERVL-MaLR	LTR	chr1	105796151	105796643	Solo_LTR	NA
MTD-int_ERVL-MaLR	ERVL-MaLR	LTR	chr1	33622361	33622655	Solo_LTR	NA
MTD-int_ERVL-MaLR	ERVL-MaLR	LTR	chr11	119438571	119439017	Solo_LTR	NA
MTD-int_ERVL-MaLR	ERVL-MaLR	LTR	chr12	116448502	116448940	Solo_LTR	NA
MTD-int_ERVL-MaLR	ERVL-MaLR	LTR	chr12	117546520	117547149	Solo_LTR	NA
MTD-int_ERVL-MaLR	ERVL-MaLR	LTR	chr12	17703563	17704770	Solo_LTR	NA
MTD-int_ERVL-MaLR	ERVL-MaLR	LTR	chr12	51665249	51665337	Solo_LTR	NA
MTD-int_ERVL-MaLR	ERVL-MaLR	LTR	chr13	20918835	20919781	Solo_LTR	NA
MTD-int_ERVL-MaLR	ERVL-MaLR	LTR	chr13	49500841	49501946	Solo_LTR	NA
MTD-int_ERVL-MaLR	ERVL-MaLR	LTR	chr14	77907735	77908876	Solo_LTR	NA
MTD-int_ERVL-MaLR	ERVL-MaLR	LTR	chr14	86767833	86768480	Solo_LTR	NA
MTD-int_ERVL-MaLR	ERVL-MaLR	LTR	chr16	98070984	98072142	Solo_LTR	NA
MTD-int_ERVL-MaLR	ERVL-MaLR	LTR	chr4	111816589	111817219	Solo_LTR	NA
MTD-int_ERVL-MaLR	ERVL-MaLR	LTR	chr5	120880478	120881427	Solo_LTR	NA
MTD-int_ERVL-MaLR	ERVL-MaLR	LTR	chr6	3387927	3388801	Solo_LTR	NA
MTE-int_ERVL-MaLR	ERVL-MaLR	LTR	chr11	86129540	86130072	Solo_LTR	NA
MTE-int_ERVL-MaLR	ERVL-MaLR	LTR	chr11	86131162	86131474	Solo_LTR	NA
MTE-int_ERVL-MaLR	ERVL-MaLR	LTR	chr13	60894179	60894854	Solo_LTR	NA
MTE-int_ERVL-MaLR	ERVL-MaLR	LTR	chr15	103192941	103193056	Solo_LTR	NA
MTE-int_ERVL-MaLR	ERVL-MaLR	LTR	chr15	58115358	58115495	Solo_LTR	NA
MTE-int_ERVL-MaLR	ERVL-MaLR	LTR	chr16	21671413	21671879	Solo_LTR	NA
MTE-int_ERVL-MaLR	ERVL-MaLR	LTR	chr16	62857880	62858233	Solo_LTR	NA
MTE-int_ERVL-MaLR	ERVL-MaLR	LTR	chr16	62858389	62858939	Solo_LTR	NA
MTE-int_ERVL-MaLR	ERVL-MaLR	LTR	chr17	78852674	78852924	Solo_LTR	NA
MTE-int_ERVL-MaLR	ERVL-MaLR	LTR	chr17	78852949	78853085	Solo_LTR	NA
MTE-int_ERVL-MaLR	ERVL-MaLR	LTR	chr18	52820519	52820792	Solo_LTR	NA
MTE-int_ERVL-MaLR	ERVL-MaLR	LTR	chr4	89473037	89473335	Solo_LTR	NA
MTE-int_ERVL-MaLR	ERVL-MaLR	LTR	chr6	53321668	53322151	Solo_LTR	NA
MTE-int_ERVL-MaLR	ERVL-MaLR	LTR	chr9	32099078	32099242	Solo_LTR	NA
MTE2a_ERVL-MaLR	ERVL-MaLR	LTR	chr1	136530421	136530797	Solo_LTR	NA
MTE2a_ERVL-MaLR	ERVL-MaLR	LTR	chr1	149932190	149932399	Solo_LTR	NA
MTE2a_ERVL-MaLR	ERVL-MaLR	LTR	chr1	52136422	52136765	Solo_LTR	NA
MTE2a_ERVL-MaLR	ERVL-MaLR	LTR	chr1	58014333	58014724	Solo_LTR	NA
MTE2a_ERVL-MaLR	ERVL-MaLR	LTR	chr1	80670424	80670853	Solo_LTR	NA
MTE2a_ERVL-MaLR	ERVL-MaLR	LTR	chr1	9674943	9675304	Solo_LTR	NA
MTE2a_ERVL-MaLR	ERVL-MaLR	LTR	chr10	69349672	69349979	Solo_LTR	NA
MTE2a_ERVL-MaLR	ERVL-MaLR	LTR	chr10	83110668	83111032	Solo_LTR	NA
MTE2a_ERVL-MaLR	ERVL-MaLR	LTR	chr11	105323312	105323675	Solo_LTR	NA
MTE2a_ERVL-MaLR	ERVL-MaLR	LTR	chr11	16938452	16938824	Solo_LTR	NA
MTE2a_ERVL-MaLR	ERVL-MaLR	LTR	chr11	58227371	58227755	Solo_LTR	NA
MTE2a_ERVL-MaLR	ERVL-MaLR	LTR	chr11	76806987	76807070	Solo_LTR	NA
MTE2a_ERVL-MaLR	ERVL-MaLR	LTR	chr11	77252128	77252489	Solo_LTR	NA
MTE2a_ERVL-MaLR	ERVL-MaLR	LTR	chr12	79340607	79340987	Solo_LTR	NA
MTE2a_ERVL-MaLR	ERVL-MaLR	LTR	chr12	79369374	79369759	Solo_LTR	NA
MTE2a_ERVL-MaLR	ERVL-MaLR	LTR	chr12	79405645	79406027	Solo_LTR	NA
MTE2a_ERVL-MaLR	ERVL-MaLR	LTR	chr12	79520312	79520575	Solo_LTR	NA
MTE2a_ERVL-MaLR	ERVL-MaLR	LTR	chr12	79527761	79528148	Solo_LTR	NA
MTE2a_ERVL-MaLR	ERVL-MaLR	LTR	chr12	91363348	91363677	Solo_LTR	NA
MTE2a_ERVL-MaLR	ERVL-MaLR	LTR	chr12	99755791	99756110	Solo_LTR	NA
MTE2a_ERVL-MaLR	ERVL-MaLR	LTR	chr12	99874076	99874441	Solo_LTR	NA
MTE2a_ERVL-MaLR	ERVL-MaLR	LTR	chr12	99874956	99875368	Solo_LTR	NA
MTE2a_ERVL-MaLR	ERVL-MaLR	LTR	chr13	93775708	93776088	Solo_LTR	NA
MTE2a_ERVL-MaLR	ERVL-MaLR	LTR	chr15	82243583	82243878	Solo_LTR	NA
MTE2a_ERVL-MaLR	ERVL-MaLR	LTR	chr16	21661463	21661804	Solo_LTR	NA
MTE2a_ERVL-MaLR	ERVL-MaLR	LTR	chr16	22103115	22103294	Solo_LTR	NA
MTE2a_ERVL-MaLR	ERVL-MaLR	LTR	chr16	35055881	35056211	Solo_LTR	NA
MTE2a_ERVL-MaLR	ERVL-MaLR	LTR	chr16	91612842	91613235	Solo_LTR	NA
MTE2a_ERVL-MaLR	ERVL-MaLR	LTR	chr17	57418480	57418910	Solo_LTR	NA
MTE2a_ERVL-MaLR	ERVL-MaLR	LTR	chr18	60222373	60222614	Solo_LTR	NA
MTE2a_ERVL-MaLR	ERVL-MaLR	LTR	chr18	60247113	60247297	Solo_LTR	NA
MTE2a_ERVL-MaLR	ERVL-MaLR	LTR	chr19	41332825	41333226	Solo_LTR	NA
MTE2a_ERVL-MaLR	ERVL-MaLR	LTR	chr2	117161112	117161293	Solo_LTR	NA
MTE2a_ERVL-MaLR	ERVL-MaLR	LTR	chr2	5626390	5626750	Solo_LTR	NA
MTE2a_ERVL-MaLR	ERVL-MaLR	LTR	chr2	5705681	5706077	Solo_LTR	NA
MTE2a_ERVL-MaLR	ERVL-MaLR	LTR	chr2	62597395	62597736	Solo_LTR	NA
MTE2a_ERVL-MaLR	ERVL-MaLR	LTR	chr2	69195986	69196328	Solo_LTR	NA
MTE2a_ERVL-MaLR	ERVL-MaLR	LTR	chr2	72320180	72320563	Solo_LTR	NA
MTE2a_ERVL-MaLR	ERVL-MaLR	LTR	chr2	84940453	84940781	Solo_LTR	NA
MTE2a_ERVL-MaLR	ERVL-MaLR	LTR	chr3	27112269	27112472	Solo_LTR	NA
MTE2a_ERVL-MaLR	ERVL-MaLR	LTR	chr3	67012513	67012818	Solo_LTR	NA
MTE2a_ERVL-MaLR	ERVL-MaLR	LTR	chr4	3581869	3582158	Solo_LTR	NA
MTE2a_ERVL-MaLR	ERVL-MaLR	LTR	chr5	113768086	113768437	Solo_LTR	NA
MTE2a_ERVL-MaLR	ERVL-MaLR	LTR	chr5	115854610	115854878	Solo_LTR	NA
MTE2a_ERVL-MaLR	ERVL-MaLR	LTR	chr5	115903893	115904252	Solo_LTR	NA
MTE2a_ERVL-MaLR	ERVL-MaLR	LTR	chr5	141273748	141274124	Solo_LTR	NA
MTE2a_ERVL-MaLR	ERVL-MaLR	LTR	chr5	3359893	3360279	Solo_LTR	NA
MTE2a_ERVL-MaLR	ERVL-MaLR	LTR	chr6	121259399	121259800	Solo_LTR	NA
MTE2a_ERVL-MaLR	ERVL-MaLR	LTR	chr6	134942448	134942819	Solo_LTR	NA
MTE2a_ERVL-MaLR	ERVL-MaLR	LTR	chr6	24732720	24733117	Solo_LTR	NA
MTE2a_ERVL-MaLR	ERVL-MaLR	LTR	chr7	58755555	58755858	Solo_LTR	NA
MTE2a_ERVL-MaLR	ERVL-MaLR	LTR	chr8	10027030	10027368	Solo_LTR	NA
MTE2a_ERVL-MaLR	ERVL-MaLR	LTR	chr8	94472320	94472639	Solo_LTR	NA
MTE2a_ERVL-MaLR	ERVL-MaLR	LTR	chr9	41076728	41077144	Solo_LTR	NA
MTE2a_ERVL-MaLR	ERVL-MaLR	LTR	chr9	64143155	64143488	Solo_LTR	NA
MTE2a_ERVL-MaLR	ERVL-MaLR	LTR	chrX	9441058	9441423	Solo_LTR	NA
MTE2a-int_ERVL-MaLR	ERVL-MaLR	LTR	chr12	79367712	79368247	Solo_LTR	NA
MTE2a-int_ERVL-MaLR	ERVL-MaLR	LTR	chr12	79368431	79369374	Solo_LTR	NA
MTE2b_ERVL-MaLR	ERVL-MaLR	LTR	chr1	138097346	138097751	Solo_LTR	NA
MTE2b_ERVL-MaLR	ERVL-MaLR	LTR	chr1	173646712	173647055	Solo_LTR	NA
MTE2b_ERVL-MaLR	ERVL-MaLR	LTR	chr10	77543156	77543548	Solo_LTR	NA
MTE2b_ERVL-MaLR	ERVL-MaLR	LTR	chr11	120124113	120124419	Solo_LTR	NA
MTE2b_ERVL-MaLR	ERVL-MaLR	LTR	chr11	71199025	71199293	Solo_LTR	NA
MTE2b_ERVL-MaLR	ERVL-MaLR	LTR	chr11	87090528	87090652	Solo_LTR	NA
MTE2b_ERVL-MaLR	ERVL-MaLR	LTR	chr12	79367141	79367499	Solo_LTR	NA
MTE2b_ERVL-MaLR	ERVL-MaLR	LTR	chr12	80839641	80840028	Solo_LTR	NA
MTE2b_ERVL-MaLR	ERVL-MaLR	LTR	chr13	102677539	102677696	Solo_LTR	NA
MTE2b_ERVL-MaLR	ERVL-MaLR	LTR	chr14	47408159	47408251	Solo_LTR	NA
MTE2b_ERVL-MaLR	ERVL-MaLR	LTR	chr14	77954625	77954950	Solo_LTR	NA
MTE2b_ERVL-MaLR	ERVL-MaLR	LTR	chr15	62144499	62144667	Solo_LTR	NA
MTE2b_ERVL-MaLR	ERVL-MaLR	LTR	chr15	62230311	62230445	Solo_LTR	NA
MTE2b_ERVL-MaLR	ERVL-MaLR	LTR	chr15	62230473	62230643	Solo_LTR	NA
MTE2b_ERVL-MaLR	ERVL-MaLR	LTR	chr16	21671915	21672068	Solo_LTR	NA
MTE2b_ERVL-MaLR	ERVL-MaLR	LTR	chr16	21688863	21689200	Solo_LTR	NA
MTE2b_ERVL-MaLR	ERVL-MaLR	LTR	chr17	48326128	48326306	Solo_LTR	NA
MTE2b_ERVL-MaLR	ERVL-MaLR	LTR	chr17	71445148	71445479	Solo_LTR	NA
MTE2b_ERVL-MaLR	ERVL-MaLR	LTR	chr18	52785613	52785950	Solo_LTR	NA
MTE2b_ERVL-MaLR	ERVL-MaLR	LTR	chr18	60391346	60391623	Solo_LTR	NA
MTE2b_ERVL-MaLR	ERVL-MaLR	LTR	chr19	12570254	12570618	Solo_LTR	NA
MTE2b_ERVL-MaLR	ERVL-MaLR	LTR	chr19	12585418	12585779	Solo_LTR	NA
MTE2b_ERVL-MaLR	ERVL-MaLR	LTR	chr2	101789802	101790132	Solo_LTR	NA
MTE2b_ERVL-MaLR	ERVL-MaLR	LTR	chr2	11207361	11207745	Solo_LTR	NA
MTE2b_ERVL-MaLR	ERVL-MaLR	LTR	chr2	163075062	163075372	Solo_LTR	NA
MTE2b_ERVL-MaLR	ERVL-MaLR	LTR	chr2	16395581	16395891	Solo_LTR	NA
MTE2b_ERVL-MaLR	ERVL-MaLR	LTR	chr2	72305230	72305548	Solo_LTR	NA
MTE2b_ERVL-MaLR	ERVL-MaLR	LTR	chr4	9566288	9566694	Solo_LTR	NA
MTE2b_ERVL-MaLR	ERVL-MaLR	LTR	chr5	105014340	105014612	Solo_LTR	NA
MTE2b_ERVL-MaLR	ERVL-MaLR	LTR	chr5	105079481	105079829	Solo_LTR	NA
MTE2b_ERVL-MaLR	ERVL-MaLR	LTR	chr5	105117695	105118058	Solo_LTR	NA
MTE2b_ERVL-MaLR	ERVL-MaLR	LTR	chr5	105272587	105272962	Solo_LTR	NA
MTE2b_ERVL-MaLR	ERVL-MaLR	LTR	chr5	105772584	105772907	Solo_LTR	NA
MTE2b_ERVL-MaLR	ERVL-MaLR	LTR	chr6	146655885	146656004	Solo_LTR	NA
MTE2b_ERVL-MaLR	ERVL-MaLR	LTR	chr6	24780870	24781183	Solo_LTR	NA
MTE2b_ERVL-MaLR	ERVL-MaLR	LTR	chr6	96104295	96104640	Solo_LTR	NA
MTE2b_ERVL-MaLR	ERVL-MaLR	LTR	chr7	25769723	25770044	Solo_LTR	NA
MTE2b_ERVL-MaLR	ERVL-MaLR	LTR	chr8	122871741	122872102	Solo_LTR	NA
MTE2b_ERVL-MaLR	ERVL-MaLR	LTR	chr8	18664909	18665255	Solo_LTR	NA
MTE2b_ERVL-MaLR	ERVL-MaLR	LTR	chr8	53618545	53618814	Solo_LTR	NA
MTE2b_ERVL-MaLR	ERVL-MaLR	LTR	chr8	61970046	61970414	Solo_LTR	NA
MTE2b_ERVL-MaLR	ERVL-MaLR	LTR	chr9	116096424	116096636	Solo_LTR	NA
MTE2b-int_ERVL-MaLR	ERVL-MaLR	LTR	chr1	138097963	138098461	Solo_LTR	NA
MTEa_ERVL-MaLR	ERVL-MaLR	LTR	chr1	140103545	140103812	Solo_LTR	NA
MTEa_ERVL-MaLR	ERVL-MaLR	LTR	chr1	149835497	149835794	Solo_LTR	NA
MTEa_ERVL-MaLR	ERVL-MaLR	LTR	chr1	173746737	173746812	Solo_LTR	NA
MTEa_ERVL-MaLR	ERVL-MaLR	LTR	chr1	193193615	193194002	Solo_LTR	NA
MTEa_ERVL-MaLR	ERVL-MaLR	LTR	chr1	33927257	33927488	Solo_LTR	NA
MTEa_ERVL-MaLR	ERVL-MaLR	LTR	chr1	71070746	71070893	Solo_LTR	NA
MTEa_ERVL-MaLR	ERVL-MaLR	LTR	chr1	80752928	80753292	Solo_LTR	NA
MTEa_ERVL-MaLR	ERVL-MaLR	LTR	chr10	110763352	110763710	Solo_LTR	NA
MTEa_ERVL-MaLR	ERVL-MaLR	LTR	chr10	22270427	22270788	Solo_LTR	NA
MTEa_ERVL-MaLR	ERVL-MaLR	LTR	chr10	25377335	25377458	Solo_LTR	NA
MTEa_ERVL-MaLR	ERVL-MaLR	LTR	chr11	115128607	115128695	Solo_LTR	NA
MTEa_ERVL-MaLR	ERVL-MaLR	LTR	chr12	69215856	69216174	Solo_LTR	NA
MTEa_ERVL-MaLR	ERVL-MaLR	LTR	chr12	91276512	91276580	Solo_LTR	NA
MTEa_ERVL-MaLR	ERVL-MaLR	LTR	chr13	35792716	35792910	Solo_LTR	NA
MTEa_ERVL-MaLR	ERVL-MaLR	LTR	chr13	49552609	49552900	Solo_LTR	NA
MTEa_ERVL-MaLR	ERVL-MaLR	LTR	chr13	73923270	73923591	Solo_LTR	NA
MTEa_ERVL-MaLR	ERVL-MaLR	LTR	chr14	67709413	67709761	Solo_LTR	NA
MTEa_ERVL-MaLR	ERVL-MaLR	LTR	chr14	77924941	77925171	Solo_LTR	NA
MTEa_ERVL-MaLR	ERVL-MaLR	LTR	chr15	62161511	62161893	Solo_LTR	NA
MTEa_ERVL-MaLR	ERVL-MaLR	LTR	chr15	62239375	62239434	Solo_LTR	NA
MTEa_ERVL-MaLR	ERVL-MaLR	LTR	chr15	62255005	62255297	Solo_LTR	NA
MTEa_ERVL-MaLR	ERVL-MaLR	LTR	chr15	64342285	64342624	Solo_LTR	NA
MTEa_ERVL-MaLR	ERVL-MaLR	LTR	chr15	77778568	77778919	Solo_LTR	NA
MTEa_ERVL-MaLR	ERVL-MaLR	LTR	chr16	45156490	45156637	Solo_LTR	NA
MTEa_ERVL-MaLR	ERVL-MaLR	LTR	chr16	97450850	97451130	Solo_LTR	NA
MTEa_ERVL-MaLR	ERVL-MaLR	LTR	chr17	78854282	78854400	Solo_LTR	NA
MTEa_ERVL-MaLR	ERVL-MaLR	LTR	chr18	57939666	57939834	Solo_LTR	NA
MTEa_ERVL-MaLR	ERVL-MaLR	LTR	chr19	41300691	41301029	Solo_LTR	NA
MTEa_ERVL-MaLR	ERVL-MaLR	LTR	chr2	10967612	10967963	Solo_LTR	NA
MTEa_ERVL-MaLR	ERVL-MaLR	LTR	chr2	128418708	128419045	Solo_LTR	NA
MTEa_ERVL-MaLR	ERVL-MaLR	LTR	chr2	22841401	22841628	Solo_LTR	NA
MTEa_ERVL-MaLR	ERVL-MaLR	LTR	chr2	5496543	5496724	Solo_LTR	NA
MTEa_ERVL-MaLR	ERVL-MaLR	LTR	chr2	5642648	5642974	Solo_LTR	NA
MTEa_ERVL-MaLR	ERVL-MaLR	LTR	chr2	62619804	62620154	Solo_LTR	NA
MTEa_ERVL-MaLR	ERVL-MaLR	LTR	chr3	27139253	27139492	Solo_LTR	NA
MTEa_ERVL-MaLR	ERVL-MaLR	LTR	chr4	115035932	115036032	Solo_LTR	NA
MTEa_ERVL-MaLR	ERVL-MaLR	LTR	chr4	46461480	46461768	Solo_LTR	NA
MTEa_ERVL-MaLR	ERVL-MaLR	LTR	chr4	63832301	63832684	Solo_LTR	NA
MTEa_ERVL-MaLR	ERVL-MaLR	LTR	chr5	115865738	115865825	Solo_LTR	NA
MTEa_ERVL-MaLR	ERVL-MaLR	LTR	chr5	141269718	141270112	Solo_LTR	NA
MTEa_ERVL-MaLR	ERVL-MaLR	LTR	chr5	141303915	141304271	Solo_LTR	NA
MTEa_ERVL-MaLR	ERVL-MaLR	LTR	chr5	45680934	45681259	Solo_LTR	NA
MTEa_ERVL-MaLR	ERVL-MaLR	LTR	chr6	38307591	38307913	Solo_LTR	NA
MTEa_ERVL-MaLR	ERVL-MaLR	LTR	chr6	38965400	38965720	Solo_LTR	NA
MTEa_ERVL-MaLR	ERVL-MaLR	LTR	chr6	53664447	53664580	Solo_LTR	NA
MTEa_ERVL-MaLR	ERVL-MaLR	LTR	chr8	128443760	128444096	Solo_LTR	NA
MTEa_ERVL-MaLR	ERVL-MaLR	LTR	chr8	13343874	13344093	Solo_LTR	NA
MTEa_ERVL-MaLR	ERVL-MaLR	LTR	chr9	122308836	122309075	Solo_LTR	NA
MTEa_ERVL-MaLR	ERVL-MaLR	LTR	chr9	122309181	122309234	Solo_LTR	NA
MTEa_ERVL-MaLR	ERVL-MaLR	LTR	chr9	122968767	122969054	Solo_LTR	NA
MTEa_ERVL-MaLR	ERVL-MaLR	LTR	chrX	36345120	36345467	Solo_LTR	NA
MTEa-int_ERVL-MaLR	ERVL-MaLR	LTR	chr10	33936084	33937402	Solo_LTR	NA
MTEa-int_ERVL-MaLR	ERVL-MaLR	LTR	chr5	3426832	3427114	Solo_LTR	NA
MTEa-int_ERVL-MaLR	ERVL-MaLR	LTR	chr5	3427117	3428133	Solo_LTR	NA
MTEa-int_ERVL-MaLR	ERVL-MaLR	LTR	chr6	24771247	24771869	Solo_LTR	NA
MTEa-int_ERVL-MaLR	ERVL-MaLR	LTR	chr6	38308109	38308445	Solo_LTR	NA
MTEa-int_ERVL-MaLR	ERVL-MaLR	LTR	chr8	13342362	13342922	Solo_LTR	NA
MTEa-int_ERVL-MaLR	ERVL-MaLR	LTR	chr8	13343359	13343759	Solo_LTR	NA
MTEa-int_ERVL-MaLR	ERVL-MaLR	LTR	chr8	39579689	39581181	Solo_LTR	NA
MTEb_ERVL-MaLR	ERVL-MaLR	LTR	chr1	105806488	105806746	Solo_LTR	NA
MTEb_ERVL-MaLR	ERVL-MaLR	LTR	chr1	138098506	138098796	Solo_LTR	NA
MTEb_ERVL-MaLR	ERVL-MaLR	LTR	chr1	170972469	170972827	Solo_LTR	NA
MTEb_ERVL-MaLR	ERVL-MaLR	LTR	chr1	33942679	33943011	Solo_LTR	NA
MTEb_ERVL-MaLR	ERVL-MaLR	LTR	chr10	78073042	78073259	Solo_LTR	NA
MTEb_ERVL-MaLR	ERVL-MaLR	LTR	chr11	106756655	106756879	Solo_LTR	NA
MTEb_ERVL-MaLR	ERVL-MaLR	LTR	chr11	106757014	106757197	Solo_LTR	NA
MTEb_ERVL-MaLR	ERVL-MaLR	LTR	chr11	119419502	119419748	Solo_LTR	NA
MTEb_ERVL-MaLR	ERVL-MaLR	LTR	chr11	76793482	76793799	Solo_LTR	NA
MTEb_ERVL-MaLR	ERVL-MaLR	LTR	chr11	76815591	76815863	Solo_LTR	NA
MTEb_ERVL-MaLR	ERVL-MaLR	LTR	chr11	77219016	77219340	Solo_LTR	NA
MTEb_ERVL-MaLR	ERVL-MaLR	LTR	chr13	102712633	102712916	Solo_LTR	NA
MTEb_ERVL-MaLR	ERVL-MaLR	LTR	chr14	86732139	86732372	Solo_LTR	NA
MTEb_ERVL-MaLR	ERVL-MaLR	LTR	chr16	10851550	10851819	Solo_LTR	NA
MTEb_ERVL-MaLR	ERVL-MaLR	LTR	chr16	77361765	77361955	Solo_LTR	NA
MTEb_ERVL-MaLR	ERVL-MaLR	LTR	chr16	93126889	93127178	Solo_LTR	NA
MTEb_ERVL-MaLR	ERVL-MaLR	LTR	chr16	97557680	97557974	Solo_LTR	NA
MTEb_ERVL-MaLR	ERVL-MaLR	LTR	chr16	97558233	97558268	Solo_LTR	NA
MTEb_ERVL-MaLR	ERVL-MaLR	LTR	chr17	37279063	37279401	Solo_LTR	NA
MTEb_ERVL-MaLR	ERVL-MaLR	LTR	chr17	78852495	78852554	Solo_LTR	NA
MTEb_ERVL-MaLR	ERVL-MaLR	LTR	chr19	34585572	34585953	Solo_LTR	NA
MTEb_ERVL-MaLR	ERVL-MaLR	LTR	chr19	34609945	34610322	Solo_LTR	NA
MTEb_ERVL-MaLR	ERVL-MaLR	LTR	chr2	101732734	101733053	Solo_LTR	NA
MTEb_ERVL-MaLR	ERVL-MaLR	LTR	chr2	117186050	117186326	Solo_LTR	NA
MTEb_ERVL-MaLR	ERVL-MaLR	LTR	chr2	122153755	122153863	Solo_LTR	NA
MTEb_ERVL-MaLR	ERVL-MaLR	LTR	chr2	131292991	131293115	Solo_LTR	NA
MTEb_ERVL-MaLR	ERVL-MaLR	LTR	chr2	5628731	5628844	Solo_LTR	NA
MTEb_ERVL-MaLR	ERVL-MaLR	LTR	chr2	5638137	5638332	Solo_LTR	NA
MTEb_ERVL-MaLR	ERVL-MaLR	LTR	chr2	62585285	62585663	Solo_LTR	NA
MTEb_ERVL-MaLR	ERVL-MaLR	LTR	chr3	127890909	127891043	Solo_LTR	NA
MTEb_ERVL-MaLR	ERVL-MaLR	LTR	chr3	135238978	135239198	Solo_LTR	NA
MTEb_ERVL-MaLR	ERVL-MaLR	LTR	chr4	126576934	126577291	Solo_LTR	NA
MTEb_ERVL-MaLR	ERVL-MaLR	LTR	chr5	141377062	141377355	Solo_LTR	NA
MTEb_ERVL-MaLR	ERVL-MaLR	LTR	chr5	64179660	64180017	Solo_LTR	NA
MTEb_ERVL-MaLR	ERVL-MaLR	LTR	chr6	126897598	126897948	Solo_LTR	NA
MTEb_ERVL-MaLR	ERVL-MaLR	LTR	chr6	146744923	146745247	Solo_LTR	NA
MTEb_ERVL-MaLR	ERVL-MaLR	LTR	chr6	33697726	33698057	Solo_LTR	NA
MTEb_ERVL-MaLR	ERVL-MaLR	LTR	chr7	13287687	13287946	Solo_LTR	NA
MTEb_ERVL-MaLR	ERVL-MaLR	LTR	chr7	58742543	58742905	Solo_LTR	NA
MTEb_ERVL-MaLR	ERVL-MaLR	LTR	chr8	94502513	94502571	Solo_LTR	NA
MTEb_ERVL-MaLR	ERVL-MaLR	LTR	chr9	116245765	116245887	Solo_LTR	NA
MTEb_ERVL-MaLR	ERVL-MaLR	LTR	chr9	58663225	58663568	Solo_LTR	NA
MTEb_ERVL-MaLR	ERVL-MaLR	LTR	chrX	100705431	100705671	Solo_LTR	NA
MTEb_ERVL-MaLR	ERVL-MaLR	LTR	chrX	134345831	134346133	Solo_LTR	NA
MTEb-int_ERVL-MaLR	ERVL-MaLR	LTR	chr10	77618251	77618748	Solo_LTR	NA
MurERV4_19-int_ERVK	ERVK	LTR	chr2	72339277	72341889	Solo_LTR	NA
MurERV4-int_ERVK	ERVK	LTR	chr11	21260785	21261244	Solo_LTR	NA
MurERV4-int_ERVK	ERVK	LTR	chr11	83200733	83201595	Solo_LTR	NA
MuRRS4-int_ERV1	ERV1	LTR	chr2	127109297	127111553	Solo_LTR	NA
MURVY-LTR_ERV1	ERV1	LTR	chr2	129279419	129279954	Solo_LTR	NA
MYSERV-int_ERVK	ERVK	LTR	chr14	30723550	30724015	Solo_LTR	NA
MYSERV-int_ERVK	ERVK	LTR	chr6	57639714	57640720	Solo_LTR	NA
MYSERV-int_ERVK	ERVK	LTR	chr6	57640855	57641247	Solo_LTR	NA
MYSERV16_I-int_ERVK	ERVK	LTR	chr13	93833186	93833391	Solo_LTR	NA
MYSERV16_I-int_ERVK	ERVK	LTR	chr13	93833532	93834231	Solo_LTR	NA
MYSERV16_I-int_ERVK	ERVK	LTR	chr16	93869879	93870148	Solo_LTR	NA
MYSERV16_I-int_ERVK	ERVK	LTR	chr17	56795305	56795881	Solo_LTR	NA
MYSERV16_I-int_ERVK	ERVK	LTR	chr2	120094451	120094850	Solo_LTR	NA
MYSERV16_I-int_ERVK	ERVK	LTR	chr7	98267114	98267374	Solo_LTR	NA
MYSERV16_I-int_ERVK	ERVK	LTR	chr7	98272407	98273664	Solo_LTR	NA
MYSERV6-int_ERVK	ERVK	LTR	chr1	175883827	175884521	Solo_LTR	NA
MYSERV6-int_ERVK	ERVK	LTR	chr1	74484256	74485122	Solo_LTR	NA
MYSERV6-int_ERVK	ERVK	LTR	chr14	30724427	30724963	Solo_LTR	NA
MYSERV6-int_ERVK	ERVK	LTR	chr6	57638598	57639518	Solo_LTR	NA
ORR1A0_ERVL-MaLR	ERVL-MaLR	LTR	chr1	39568932	39569270	Solo_LTR	NA
ORR1A0_ERVL-MaLR	ERVL-MaLR	LTR	chr12	91159355	91159701	Solo_LTR	NA
ORR1A0_ERVL-MaLR	ERVL-MaLR	LTR	chr13	102697745	102698093	Solo_LTR	NA
ORR1A0_ERVL-MaLR	ERVL-MaLR	LTR	chr4	108582399	108582744	Solo_LTR	NA
ORR1A0_ERVL-MaLR	ERVL-MaLR	LTR	chr5	150526853	150527198	Solo_LTR	NA
ORR1A0_ERVL-MaLR	ERVL-MaLR	LTR	chr6	134938495	134938833	Solo_LTR	NA
ORR1A0-int_ERVL-MaLR	ERVL-MaLR	LTR	chr6	134938833	134939041	Solo_LTR	NA
ORR1A1_ERVL-MaLR	ERVL-MaLR	LTR	chr1	80751412	80751757	Solo_LTR	NA
ORR1A1_ERVL-MaLR	ERVL-MaLR	LTR	chr1	85653464	85653792	Solo_LTR	NA
ORR1A1_ERVL-MaLR	ERVL-MaLR	LTR	chr13	102677159	102677473	Solo_LTR	NA
ORR1A1_ERVL-MaLR	ERVL-MaLR	LTR	chr14	103028062	103028409	Solo_LTR	NA
ORR1A1_ERVL-MaLR	ERVL-MaLR	LTR	chr14	30795448	30795786	Solo_LTR	NA
ORR1A1_ERVL-MaLR	ERVL-MaLR	LTR	chr16	21672939	21673144	Solo_LTR	NA
ORR1A1_ERVL-MaLR	ERVL-MaLR	LTR	chr16	21675539	21675902	Solo_LTR	NA
ORR1A1_ERVL-MaLR	ERVL-MaLR	LTR	chr5	3484100	3484446	Solo_LTR	NA
ORR1A1_ERVL-MaLR	ERVL-MaLR	LTR	chr5	5325785	5326127	Solo_LTR	NA
ORR1A1_ERVL-MaLR	ERVL-MaLR	LTR	chr7	16538491	16538817	Solo_LTR	NA
ORR1A1_ERVL-MaLR	ERVL-MaLR	LTR	chr8	11456555	11456901	Solo_LTR	NA
ORR1A1-int_ERVL-MaLR	ERVL-MaLR	LTR	chr13	102675378	102677159	Solo_LTR	NA
ORR1A1-int_ERVL-MaLR	ERVL-MaLR	LTR	chr16	21673144	21674862	Solo_LTR	NA
ORR1A1-int_ERVL-MaLR	ERVL-MaLR	LTR	chr2	128154047	128154161	Solo_LTR	NA
ORR1A1-int_ERVL-MaLR	ERVL-MaLR	LTR	chr4	109643980	109645763	Solo_LTR	NA
ORR1A1-int_ERVL-MaLR	ERVL-MaLR	LTR	chr5	5324019	5325785	Solo_LTR	NA
ORR1A1-int_ERVL-MaLR	ERVL-MaLR	LTR	chr8	71264948	71266742	Solo_LTR	NA
ORR1A1-int_ERVL-MaLR	ERVL-MaLR	LTR	chr8	92863080	92864451	Solo_LTR	NA
ORR1A2_ERVL-MaLR	ERVL-MaLR	LTR	chr1	125404384	125404709	Solo_LTR	NA
ORR1A2_ERVL-MaLR	ERVL-MaLR	LTR	chr1	149850890	149851219	Solo_LTR	NA
ORR1A2_ERVL-MaLR	ERVL-MaLR	LTR	chr1	175906259	175906575	Solo_LTR	NA
ORR1A2_ERVL-MaLR	ERVL-MaLR	LTR	chr1	40534187	40534513	Solo_LTR	NA
ORR1A2_ERVL-MaLR	ERVL-MaLR	LTR	chr1	80753449	80753776	Solo_LTR	NA
ORR1A2_ERVL-MaLR	ERVL-MaLR	LTR	chr1	91156070	91156358	Solo_LTR	NA
ORR1A2_ERVL-MaLR	ERVL-MaLR	LTR	chr10	110758865	110759196	Solo_LTR	NA
ORR1A2_ERVL-MaLR	ERVL-MaLR	LTR	chr10	84419654	84420013	Solo_LTR	NA
ORR1A2_ERVL-MaLR	ERVL-MaLR	LTR	chr11	105320938	105321268	Solo_LTR	NA
ORR1A2_ERVL-MaLR	ERVL-MaLR	LTR	chr11	45720043	45720354	Solo_LTR	NA
ORR1A2_ERVL-MaLR	ERVL-MaLR	LTR	chr12	11287944	11288259	Solo_LTR	NA
ORR1A2_ERVL-MaLR	ERVL-MaLR	LTR	chr12	99773211	99773521	Solo_LTR	NA
ORR1A2_ERVL-MaLR	ERVL-MaLR	LTR	chr12	99842704	99843009	Solo_LTR	NA
ORR1A2_ERVL-MaLR	ERVL-MaLR	LTR	chr13	100772195	100772500	Solo_LTR	NA
ORR1A2_ERVL-MaLR	ERVL-MaLR	LTR	chr13	62696744	62697039	Solo_LTR	NA
ORR1A2_ERVL-MaLR	ERVL-MaLR	LTR	chr14	103013889	103014213	Solo_LTR	NA
ORR1A2_ERVL-MaLR	ERVL-MaLR	LTR	chr14	67700862	67701128	Solo_LTR	NA
ORR1A2_ERVL-MaLR	ERVL-MaLR	LTR	chr14	77979081	77979393	Solo_LTR	NA
ORR1A2_ERVL-MaLR	ERVL-MaLR	LTR	chr14	86699153	86699477	Solo_LTR	NA
ORR1A2_ERVL-MaLR	ERVL-MaLR	LTR	chr14	99037849	99038108	Solo_LTR	NA
ORR1A2_ERVL-MaLR	ERVL-MaLR	LTR	chr15	55082554	55082880	Solo_LTR	NA
ORR1A2_ERVL-MaLR	ERVL-MaLR	LTR	chr16	21656335	21656662	Solo_LTR	NA
ORR1A2_ERVL-MaLR	ERVL-MaLR	LTR	chr16	93126551	93126876	Solo_LTR	NA
ORR1A2_ERVL-MaLR	ERVL-MaLR	LTR	chr18	49983910	49984230	Solo_LTR	NA
ORR1A2_ERVL-MaLR	ERVL-MaLR	LTR	chr19	41290455	41290795	Solo_LTR	NA
ORR1A2_ERVL-MaLR	ERVL-MaLR	LTR	chr2	118609073	118609267	Solo_LTR	NA
ORR1A2_ERVL-MaLR	ERVL-MaLR	LTR	chr2	128425034	128425381	Solo_LTR	NA
ORR1A2_ERVL-MaLR	ERVL-MaLR	LTR	chr2	173206185	173206500	Solo_LTR	NA
ORR1A2_ERVL-MaLR	ERVL-MaLR	LTR	chr2	5486230	5486572	Solo_LTR	NA
ORR1A2_ERVL-MaLR	ERVL-MaLR	LTR	chr3	103166046	103166340	Solo_LTR	NA
ORR1A2_ERVL-MaLR	ERVL-MaLR	LTR	chr4	132202682	132202941	Solo_LTR	NA
ORR1A2_ERVL-MaLR	ERVL-MaLR	LTR	chr4	148050743	148051059	Solo_LTR	NA
ORR1A2_ERVL-MaLR	ERVL-MaLR	LTR	chr4	52464001	52464272	Solo_LTR	NA
ORR1A2_ERVL-MaLR	ERVL-MaLR	LTR	chr5	120740577	120740914	Solo_LTR	NA
ORR1A2_ERVL-MaLR	ERVL-MaLR	LTR	chr5	45677103	45677440	Solo_LTR	NA
ORR1A2_ERVL-MaLR	ERVL-MaLR	LTR	chr5	45683897	45684175	Solo_LTR	NA
ORR1A2_ERVL-MaLR	ERVL-MaLR	LTR	chr6	126896345	126896504	Solo_LTR	NA
ORR1A2_ERVL-MaLR	ERVL-MaLR	LTR	chr7	104455697	104456009	Solo_LTR	NA
ORR1A2_ERVL-MaLR	ERVL-MaLR	LTR	chr7	104497346	104497650	Solo_LTR	NA
ORR1A2_ERVL-MaLR	ERVL-MaLR	LTR	chr7	106501117	106501427	Solo_LTR	NA
ORR1A2_ERVL-MaLR	ERVL-MaLR	LTR	chr7	106513665	106513994	Solo_LTR	NA
ORR1A2_ERVL-MaLR	ERVL-MaLR	LTR	chr7	106611769	106612090	Solo_LTR	NA
ORR1A2_ERVL-MaLR	ERVL-MaLR	LTR	chr7	110138302	110138589	Solo_LTR	NA
ORR1A2_ERVL-MaLR	ERVL-MaLR	LTR	chr7	127036798	127037081	Solo_LTR	NA
ORR1A2_ERVL-MaLR	ERVL-MaLR	LTR	chr8	122570670	122570963	Solo_LTR	NA
ORR1A2_ERVL-MaLR	ERVL-MaLR	LTR	chr8	25953874	25954168	Solo_LTR	NA
ORR1A2_ERVL-MaLR	ERVL-MaLR	LTR	chr8	4614952	4615293	Solo_LTR	NA
ORR1A2_ERVL-MaLR	ERVL-MaLR	LTR	chr8	4776290	4776601	Solo_LTR	NA
ORR1A2_ERVL-MaLR	ERVL-MaLR	LTR	chr8	57628923	57629241	Solo_LTR	NA
ORR1A2_ERVL-MaLR	ERVL-MaLR	LTR	chr9	88847915	88848239	Solo_LTR	NA
ORR1A2-int_ERVL-MaLR	ERVL-MaLR	LTR	chr11	108451919	108453762	Solo_LTR	NA
ORR1A2-int_ERVL-MaLR	ERVL-MaLR	LTR	chr12	108127036	108128824	Solo_LTR	NA
ORR1A2-int_ERVL-MaLR	ERVL-MaLR	LTR	chr12	54938071	54939904	Solo_LTR	NA
ORR1A2-int_ERVL-MaLR	ERVL-MaLR	LTR	chr4	148048956	148050743	Solo_LTR	NA
ORR1A2-int_ERVL-MaLR	ERVL-MaLR	LTR	chr5	116000697	116001517	Solo_LTR	NA
ORR1A2-int_ERVL-MaLR	ERVL-MaLR	LTR	chr7	110137225	110138302	Solo_LTR	NA
ORR1A2-int_ERVL-MaLR	ERVL-MaLR	LTR	chr8	4775226	4775790	Solo_LTR	NA
ORR1A2-int_ERVL-MaLR	ERVL-MaLR	LTR	chr8	72139893	72140340	Solo_LTR	NA
ORR1A3_ERVL-MaLR	ERVL-MaLR	LTR	chr1	161077214	161077529	Solo_LTR	NA
ORR1A3_ERVL-MaLR	ERVL-MaLR	LTR	chr1	191066751	191066863	Solo_LTR	NA
ORR1A3_ERVL-MaLR	ERVL-MaLR	LTR	chr11	86103523	86103832	Solo_LTR	NA
ORR1A3_ERVL-MaLR	ERVL-MaLR	LTR	chr13	93927365	93927680	Solo_LTR	NA
ORR1A3_ERVL-MaLR	ERVL-MaLR	LTR	chr15	62194925	62195246	Solo_LTR	NA
ORR1A3_ERVL-MaLR	ERVL-MaLR	LTR	chr17	6014930	6015257	Solo_LTR	NA
ORR1A3_ERVL-MaLR	ERVL-MaLR	LTR	chr2	5465537	5465876	Solo_LTR	NA
ORR1A3_ERVL-MaLR	ERVL-MaLR	LTR	chr7	119825737	119826054	Solo_LTR	NA
ORR1A3_ERVL-MaLR	ERVL-MaLR	LTR	chr7	78897109	78897426	Solo_LTR	NA
ORR1A3_ERVL-MaLR	ERVL-MaLR	LTR	chr8	24977721	24978051	Solo_LTR	NA
ORR1A3-int_ERVL-MaLR	ERVL-MaLR	LTR	chr10	80915180	80915677	Solo_LTR	NA
ORR1A3-int_ERVL-MaLR	ERVL-MaLR	LTR	chr11	69051765	69052168	Solo_LTR	NA
ORR1A3-int_ERVL-MaLR	ERVL-MaLR	LTR	chr11	69052586	69053983	Solo_LTR	NA
ORR1A3-int_ERVL-MaLR	ERVL-MaLR	LTR	chr16	62856828	62857351	Solo_LTR	NA
ORR1A4_ERVL-MaLR	ERVL-MaLR	LTR	chr1	80714039	80714383	Solo_LTR	NA
ORR1A4_ERVL-MaLR	ERVL-MaLR	LTR	chr1	88271325	88271628	Solo_LTR	NA
ORR1A4_ERVL-MaLR	ERVL-MaLR	LTR	chr10	22311594	22311944	Solo_LTR	NA
ORR1A4_ERVL-MaLR	ERVL-MaLR	LTR	chr11	86123935	86124262	Solo_LTR	NA
ORR1A4_ERVL-MaLR	ERVL-MaLR	LTR	chr15	62135541	62135874	Solo_LTR	NA
ORR1A4_ERVL-MaLR	ERVL-MaLR	LTR	chr16	35951099	35951425	Solo_LTR	NA
ORR1A4_ERVL-MaLR	ERVL-MaLR	LTR	chr16	93888635	93888999	Solo_LTR	NA
ORR1A4_ERVL-MaLR	ERVL-MaLR	LTR	chr17	83847711	83848039	Solo_LTR	NA
ORR1A4_ERVL-MaLR	ERVL-MaLR	LTR	chr2	11220790	11221114	Solo_LTR	NA
ORR1A4_ERVL-MaLR	ERVL-MaLR	LTR	chr2	5638362	5638677	Solo_LTR	NA
ORR1A4_ERVL-MaLR	ERVL-MaLR	LTR	chr5	123829088	123829453	Solo_LTR	NA
ORR1A4_ERVL-MaLR	ERVL-MaLR	LTR	chr5	124747967	124748246	Solo_LTR	NA
ORR1A4_ERVL-MaLR	ERVL-MaLR	LTR	chr5	33670203	33670500	Solo_LTR	NA
ORR1A4_ERVL-MaLR	ERVL-MaLR	LTR	chr6	121264990	121265327	Solo_LTR	NA
ORR1A4_ERVL-MaLR	ERVL-MaLR	LTR	chr6	91094731	91095055	Solo_LTR	NA
ORR1A4_ERVL-MaLR	ERVL-MaLR	LTR	chr8	61959409	61959761	Solo_LTR	NA
ORR1A4_ERVL-MaLR	ERVL-MaLR	LTR	chr8	61962835	61963156	Solo_LTR	NA
ORR1A4_ERVL-MaLR	ERVL-MaLR	LTR	chr8	94451323	94451613	Solo_LTR	NA
ORR1A4_ERVL-MaLR	ERVL-MaLR	LTR	chr9	41065905	41066229	Solo_LTR	NA
ORR1A4_ERVL-MaLR	ERVL-MaLR	LTR	chr9	78432038	78432389	Solo_LTR	NA
ORR1A4-int_ERVL-MaLR	ERVL-MaLR	LTR	chr14	59428613	59430656	Solo_LTR	NA
ORR1A4-int_ERVL-MaLR	ERVL-MaLR	LTR	chr16	93888999	93889467	Solo_LTR	NA
ORR1A4-int_ERVL-MaLR	ERVL-MaLR	LTR	chr18	60308447	60308613	Solo_LTR	NA
ORR1A4-int_ERVL-MaLR	ERVL-MaLR	LTR	chr2	128011848	128013380	Solo_LTR	NA
ORR1A4-int_ERVL-MaLR	ERVL-MaLR	LTR	chr7	45925507	45926666	Solo_LTR	NA
ORR1A4-int_ERVL-MaLR	ERVL-MaLR	LTR	chr8	61959761	61960410	Solo_LTR	NA
ORR1A4-int_ERVL-MaLR	ERVL-MaLR	LTR	chr8	61961601	61962834	Solo_LTR	NA
ORR1A4-int_ERVL-MaLR	ERVL-MaLR	LTR	chr9	5333221	5335016	Solo_LTR	NA
ORR1B1_ERVL-MaLR	ERVL-MaLR	LTR	chr1	125412555	125412896	Solo_LTR	NA
ORR1B1_ERVL-MaLR	ERVL-MaLR	LTR	chr1	134965326	134965668	Solo_LTR	NA
ORR1B1_ERVL-MaLR	ERVL-MaLR	LTR	chr1	151581941	151582274	Solo_LTR	NA
ORR1B1_ERVL-MaLR	ERVL-MaLR	LTR	chr1	151598464	151598812	Solo_LTR	NA
ORR1B1_ERVL-MaLR	ERVL-MaLR	LTR	chr1	191568648	191569002	Solo_LTR	NA
ORR1B1_ERVL-MaLR	ERVL-MaLR	LTR	chr1	191829751	191830177	Solo_LTR	NA
ORR1B1_ERVL-MaLR	ERVL-MaLR	LTR	chr1	33648708	33649048	Solo_LTR	NA
[truncated: 1,204 more rows]
