# Supplementary material for: Microglial deficiency in the ATRX chromatin remodeler elicits a viral mimicry immune response that impacts neuronal function and behavior
Source: PLoS Biol. 2025 Sep 12;23(9):e3002659. doi: 10.1371/journal.pbio.3002659 (PMC12445524; doi:10.1371/journal.pbio.3002659)
Supplement: S7 Table — List of altered TE subfamilies in ATRX-null microglia. (XLSX) [file pbio.3002659.s013.xlsx]

## Sheet: Sheet1
TABLE S7 - Altered TE subfamilies
Tes	baseMean	log2FoldChange	lfcSE	stat	pvalue	padj
ERVB2_1-I_MM-int:ERVK:LTR	518.303	3.77869	0.315995	11.9581	5.89e-33	8.71e-30
SRV_MM-int:ERVK:LTR	91.4127	2.28113	0.379322	6.01371	1.81e-09	1.21e-07
MMERGLN_LTR:ERV1:LTR	333.755	1.7002	0.318429	5.33933	9.33e-08	4.39e-06
MMERGLN-int:ERV1:LTR	5170.02	3.26771	0.636678	5.13244	2.86e-07	1.17e-05
RMER12B:ERVK:LTR	2024.72	0.639465	0.138258	4.62515	3.74e-06	0.000114075
MuLV-int:ERV1:LTR	27482.7	0.982182	0.212739	4.61684	3.9e-06	0.000118389
IAPEY3-int:ERVK:LTR	706.933	1.13162	0.247419	4.57372	4.79e-06	0.000141635
LTR16D1:ERVL:LTR	363.235	-0.793142	0.174721	-4.53947	5.64e-06	0.000164357
RLTR30D_RN:ERV1:LTR	289.266	2.4886	0.553801	4.49368	7e-06	0.000195744
RLTR4_Mm:ERV1:LTR	8827.38	0.88989	0.201582	4.41452	1.01e-05	0.000272748
MER34-int:ERV1:LTR	138.588	3.12843	0.721118	4.33831	1.44e-05	0.000371384
MER89-int:ERV1:LTR	18.0352	2.88264	0.674181	4.27577	1.9e-05	0.00047833
RNERVK23-int:ERVK:LTR	290.431	2.56464	0.603037	4.25288	2.11e-05	0.000520471
Charlie19a:hAT-Charlie:DNA	737.481	-0.666343	0.157178	-4.23941	2.24e-05	0.000549443
RLTR13D3:ERVK:LTR	543.184	0.779051	0.191654	4.06489	4.81e-05	0.00104891
RLTR46B:ERVK:LTR	45.8405	1.75509	0.437178	4.01459	5.95e-05	0.00125861
LTR16B2:ERVL:LTR	326.278	-0.647195	0.164517	-3.93391	8.36e-05	0.00167736
RLTR4_MM-int:ERV1:LTR	43104.3	0.7576	0.201614	3.75768	0.000171495	0.00313756
IAPEY5_I-int:ERVK:LTR	224.157	0.781994	0.212438	3.68105	0.000232273	0.00400517
ETnERV2-int:ERVK:LTR	1594.22	0.692489	0.188772	3.66839	0.000244078	0.00416019
L1M2c:L1:LINE	269.765	0.724442	0.201657	3.59244	0.000327591	0.00528651
MamTip2:hAT-Tip100:DNA	1288.72	-0.526816	0.152508	-3.45435	0.000551612	0.00811803
L5:RTE-X:LINE	158.408	-0.802126	0.235098	-3.41189	0.000645147	0.00923833
RLTR31B_Mm:ERVK:LTR	379.14	0.816962	0.24042	3.39805	0.000678668	0.00958567
RLTR10:ERVK:LTR	2676.87	0.472908	0.141927	3.33205	0.000862085	0.01179
MLTR31F_MM:ERVK:LTR	818.814	0.654808	0.197986	3.30734	0.000941858	0.0126964
MMVL30-int:ERV1:LTR	4574.26	0.436365	0.133927	3.25823	0.0011211	0.0146358
RLTR45:ERVK:LTR	593.2	0.771353	0.243302	3.17035	0.00152254	0.0187303
RLTR13D2:ERVK:LTR	202.781	0.598805	0.194936	3.0718	0.00212771	0.024683
LTR16C:ERVL:LTR	2058.64	-0.440183	0.14334	-3.07089	0.00213418	0.0247095
LTR90B:LTR:LTR	242.398	-0.668332	0.219154	-3.0496	0.00229149	0.0262545
RLTR1B-int:ERV1:LTR	1638.25	0.426138	0.139916	3.04566	0.0023217	0.0265111
LTR84b:ERVL:LTR	120.577	-0.639335	0.2156	-2.96537	0.00302319	0.0328549
LTRIS_Mm:ERV1:LTR	383.801	-0.445001	0.151377	-2.9397	0.00328532	0.0351316
IAP1-MM_I-int:ERVK:LTR	82.2147	0.849452	0.291687	2.91221	0.00358886	0.0377149
GSAT_MM:Satellite:Satellite	83.1991	0.773636	0.268985	2.87613	0.0040258	0.0410354
MER63B:hAT-Blackjack:DNA	807.542	-0.398001	0.140358	-2.83561	0.00457383	0.0449555
LTR16B:ERVL:LTR	200.673	-0.546487	0.194093	-2.8156	0.00486861	0.0470974
MLT1G3-int:ERVL-MaLR:LTR	97.5452	-0.780513	0.277952	-2.80809	0.00498364	0.0479773
MER123:DNA:DNA	56.8456	-0.833607	0.298068	-2.7967	0.00516271	0.0492062
Tigger10:TcMar-Tigger:DNA	1101.31	-0.412316	0.148498	-2.77658	0.00549347	0.0515514
RLTR12H:ERVK:LTR	272.794	-0.451929	0.162784	-2.77625	0.00549899	0.0515799
RLTR9A3:ERVK:LTR	508.339	0.518429	0.190187	2.72589	0.00641293	0.0579713
FordPrefect:hAT-Tip100:DNA	326.879	1.67599	0.618688	2.70895	0.00674965	0.0603038
MLTR31C_MM:ERVK:LTR	208.892	0.537304	0.199685	2.69075	0.00712909	0.0627724
Charlie2a:hAT-Charlie:DNA	830.259	-0.387446	0.14471	-2.67739	0.00741974	0.0646695
MER130:MER130:Unknown	198.135	0.525285	0.198975	2.63996	0.00829161	0.0700857
RLTR19-int:ERVK:LTR	1754.94	0.438481	0.167753	2.61384	0.00895299	0.0742209
Tigger20a:TcMar-Tigger:DNA	739.565	-0.359705	0.139498	-2.57856	0.00992117	0.0806531
RLTR9D:ERVK:LTR	286.725	0.496834	0.196836	2.5241	0.0115994	0.090051
RMER6-int:ERVK:LTR	382.593	0.432985	0.171949	2.5181	0.0117989	0.0910254
MER97b:hAT-Tip100:DNA	43.5516	-0.94842	0.382123	-2.48198	0.0130656	0.0978477
L4_C_Mam:RTE-X:LINE	615.448	-0.369644	0.149384	-2.47446	0.0133438	0.0990706
MLT2F:ERVL:LTR	453.356	0.435423	0.176799	2.46281	0.0137853	0.101402
RLTR34C_MM:ERVK:LTR	463.086	-0.395678	0.161496	-2.45008	0.0142825	0.103988
RLTR6C_Mm:ERV1:LTR	59.0976	1.03296	0.424237	2.43487	0.0148972	0.107443
RLTR41:ERV1:LTR	1160.73	-0.361488	0.149203	-2.4228	0.0154013	0.109929
IAPEz-int:ERVK:LTR	21384.1	-0.339785	0.140611	-2.41648	0.0156712	0.111318
RLTR13C3:ERVK:LTR	328.476	0.389758	0.162734	2.39507	0.0166174	0.116008
Tigger6a:TcMar-Tigger:DNA	1596.86	-0.389219	0.162784	-2.39102	0.0168017	0.116586
RLTR9A3B:ERVK:LTR	78.6688	0.711541	0.29794	2.3882	0.0169309	0.117208
Helitron1Na_Mam:Helitron:RC	40.0221	-0.888787	0.373872	-2.37725	0.0174421	0.120064
MER21-int:ERVL:LTR	22.7759	-1.08361	0.459358	-2.35897	0.018326	0.124399
MuRRS4-int:ERV1:LTR	1036.87	0.319533	0.135535	2.35757	0.0183949	0.124633
MMERVK10C-int:ERVK:LTR	2808.51	0.339104	0.144104	2.35318	0.0186134	0.125619
IAPEY4_I-int:ERVK:LTR	649.041	0.521923	0.222184	2.34906	0.0188208	0.12636
MMERVK9E_I-int:ERVK:LTR	1604.74	0.326979	0.140441	2.32824	0.0198993	0.131174
LTR88a:Gypsy:LTR	112.419	-0.656635	0.284305	-2.30961	0.0209096	0.135122
MER135:DNA:DNA	588.888	0.399027	0.173435	2.30073	0.0214071	0.137393
Mam_R4:Dong-R4:LINE	105.642	-0.540307	0.238594	-2.26455	0.0235404	0.146144
MLTR18_MM:ERVK:LTR	417.143	-0.374024	0.165923	-2.25421	0.0241833	0.149062
MERV1_LTR:ERV1:LTR	315.17	-0.412439	0.186361	-2.21312	0.0268896	0.160018
L1Md_Gf:L1:LINE	1702.72	0.338761	0.15353	2.20648	0.0273501	0.161694
MER97c:hAT-Tip100:DNA	96.6105	-0.563221	0.256309	-2.19743	0.0279895	0.163959
RLTR6-int:ERV1:LTR	1441.12	0.304766	0.139694	2.18167	0.0291342	0.168471
MER63D:hAT-Blackjack:DNA	1536.32	-0.312937	0.144496	-2.16571	0.0303335	0.173148
MT-int:ERVL-MaLR:LTR	542.43	0.354977	0.166075	2.13745	0.0325616	0.181412
MER99:hAT:DNA	219.485	0.387227	0.181375	2.13495	0.0327652	0.182145
RLTR20B4_MM:ERVK:LTR	226.537	0.412402	0.196765	2.09591	0.0360901	0.193204
RLTR10-int:ERVK:LTR	4895.6	0.310372	0.148417	2.09122	0.0365081	0.194731
RLTR47:ERVK:LTR	246.197	0.389464	0.187989	2.07175	0.0382892	0.20129
BGLII:ERVK:LTR	1629.23	-0.310093	0.149895	-2.06874	0.0385703	0.20201
MurERV4-int:ERVK:LTR	4838.96	0.289196	0.141172	2.04854	0.0405074	0.208345
MuRRS-int:ERV1:LTR	394.164	0.344917	0.16955	2.03432	0.0419197	0.212344
L1M7:L1:LINE	211.275	-0.370394	0.182665	-2.02772	0.0425887	0.214456
RLTR48A:ERV1:LTR	695.297	0.282014	0.140331	2.00963	0.0444698	0.221094
LTR48B:ERV1:LTR	248.796	-0.41399	0.206047	-2.00921	0.0445152	0.221188
IAP-d-int:ERVK:LTR	522.608	0.348069	0.173374	2.00762	0.044684	0.221833
L1M3de:L1:LINE	189.98	0.415418	0.207208	2.00484	0.0449802	0.222822
MLT1H:ERVL-MaLR:LTR	1155.34	-0.29224	0.146806	-1.99066	0.0465185	0.227113
ERVB5_1-I_MM-int:ERVK:LTR	128.959	0.476567	0.239605	1.98897	0.0467047	0.227606
RLTR1D:ERV1:LTR	549.126	0.285801	0.144484	1.97808	0.0479193	0.231017
RodERV21-int:ERV1:LTR	848.083	0.323139	0.164985	1.95859	0.0501607	0.237403
MERVK26-int:ERVK:LTR	480.802	0.296745	0.15209	1.95111	0.0510438	0.240154
RLTR9C:ERVK:LTR	97.202	0.509117	0.262824	1.9371	0.0527325	0.244795
RLTR11A:ERVK:LTR	3672.04	0.2426	0.125554	1.93225	0.0533293	0.246261
MER96B:hAT-Tip100:DNA	554.765	-0.286307	0.149109	-1.92012	0.0548427	0.250288
UCON12:UCON12:Unknown	160.503	0.438354	0.22871	1.91664	0.0552835	0.251468
IAPLTR1_Mm:ERVK:LTR	1731.39	-0.303788	0.159057	-1.90993	0.0561427	0.253814
MamTip1:hAT-Tip100:DNA	52.5208	-0.62864	0.329546	-1.90759	0.0564438	0.25473
RLTR42:ERVK:LTR	162.948	-0.398749	0.209046	-1.90747	0.0564593	0.254744
RLTR9B2:ERVK:LTR	266.447	0.394158	0.207546	1.89914	0.0575466	0.25746
IAPLTR1a_Mm:ERVK:LTR	1481.03	-0.26157	0.137903	-1.89677	0.0578581	0.258295
MamRep38:hAT:DNA	264.743	-0.336458	0.177778	-1.89258	0.0584136	0.260046
UCON28a:UCON28a:Unknown	63.3822	-0.527852	0.279699	-1.88721	0.0591315	0.262002
LTR52:ERVL:LTR	23.7805	-0.899144	0.478604	-1.87868	0.060288	0.264914
RLTR13A1:ERVK:LTR	96.3749	0.462796	0.247069	1.87314	0.0610485	0.266952
RLTR10D:ERVK:LTR	85.1289	0.597519	0.320925	1.86187	0.062622	0.271083
LTR85a:Gypsy:LTR	83.2869	-0.506551	0.272639	-1.85795	0.0631758	0.272
X6B_LINE:CR1:LINE	291.941	-0.316094	0.170832	-1.85032	0.0642671	0.274585
L1ME5:L1:LINE	55.3779	-0.553367	0.299251	-1.84917	0.0644334	0.274955
Charlie10b:hAT-Charlie:DNA	74.7702	-0.494464	0.267826	-1.84622	0.064861	0.276153
RLTR9A:ERVK:LTR	311.845	0.325523	0.176394	1.84543	0.0649746	0.276374
RLTR1:ERV1:LTR	13.6912	-1.11293	0.603405	-1.84441	0.0651231	0.276706
MER57-int:ERV1:LTR	295.471	0.325619	0.17692	1.84049	0.0656965	0.278165
RMER19C:ERVK:LTR	1843.18	-0.210672	0.115653	-1.82158	0.0685186	0.285441
IAPEY4_LTR:ERVK:LTR	38.056	0.657826	0.363155	1.81142	0.0700757	0.289307
Eulor8:TcMar:DNA	81.9859	-0.545265	0.301515	-1.80842	0.0705414	0.290245
RLTR20C:ERVK:LTR	247.006	0.365936	0.205472	1.78095	0.0749206	0.299429
IAPEy-int:ERVK:LTR	95.9255	-0.525617	0.298401	-1.76145	0.078163	0.307247
ERVL-E-int:ERVL:LTR	680.47	0.283974	0.1625	1.74753	0.0805448	0.313656
RLTR10F:ERVK:LTR	423.165	-0.340335	0.195416	-1.74159	0.0815795	0.315746
MER54A:ERVL:LTR	150.066	0.361716	0.208354	1.73607	0.0825522	0.317431
Chap1_Mam:hAT-Charlie:DNA	211.204	-0.345552	0.199889	-1.72871	0.0838603	0.319724
HERV16-int:ERVL:LTR	140.3	-0.363039	0.210015	-1.72863	0.0838747	0.319724
MER74C:ERVL:LTR	16.771	-0.915751	0.529876	-1.72824	0.0839457	0.319724
ERVB4_2-I_MM-int:ERVK:LTR	570.274	-0.263438	0.15389	-1.71187	0.0869214	0.32629
Eulor4:Eulor4:Unknown	110.335	-0.421023	0.246484	-1.70812	0.0876149	0.327248
L1M3a:L1:LINE	19.4833	-0.928867	0.544823	-1.7049	0.0882135	0.328653
MER44C:TcMar-Tigger:DNA	644.347	0.240878	0.141785	1.69889	0.0893396	0.331115
Charlie13a:hAT-Charlie:DNA	245.368	-0.300684	0.177931	-1.68989	0.0910483	0.33475
MER110A:ERV1:LTR	25.2989	0.785232	0.467564	1.67941	0.0930723	0.33876
ORR1G-int:ERVL-MaLR:LTR	9.21625	-1.27071	0.758336	-1.67565	0.0938066	0.339719
LTR33:ERVL:LTR	1399.6	-0.23895	0.14284	-1.67285	0.0943573	0.340526
MTD-int:ERVL-MaLR:LTR	5039.29	0.233792	0.141206	1.65569	0.0977855	0.346647
LTR78B:ERV1:LTR	468.35	-0.258584	0.15764	-1.64034	0.100934	0.353807
ERVB4_1-LTR_MM:ERVK:LTR	12.0611	1.13374	0.692316	1.63761	0.101504	0.354824
BGLII_Mur:ERVK:LTR	318.792	-0.296791	0.181515	-1.63508	0.102033	0.356091
ORSL-2b:hAT-Tip100:DNA	259.114	-0.279794	0.17141	-1.6323	0.102615	0.356973
Charlie29a:hAT-Charlie:DNA	406.721	-0.27925	0.171492	-1.62836	0.103448	0.358224
RLTR33:ERVK:LTR	1291.22	0.217315	0.133491	1.62794	0.103538	0.358321
IAPLTR2a2_Mm:ERVK:LTR	792.606	0.251353	0.154751	1.62425	0.104323	0.359657
ORR1C1-int:ERVL-MaLR:LTR	1542.24	0.254114	0.157124	1.61728	0.105819	0.362337
LTR108a_Mam:ERVL:LTR	107.28	-0.397619	0.247295	-1.60788	0.107862	0.366123
MamGypLTR3:Gypsy:LTR	106.464	0.398381	0.248533	1.60293	0.108951	0.368297
MER92B:ERV1:LTR	268.018	-0.330192	0.206857	-1.59623	0.110437	0.37053
ORR1A0-int:ERVL-MaLR:LTR	2473.12	0.191292	0.120824	1.58323	0.113368	0.375379
LTR83:ERVL:LTR	164.986	0.371929	0.235884	1.57675	0.114853	0.378672
LTR16A1:ERVL:LTR	574.133	-0.255712	0.162737	-1.57132	0.116109	0.380931
MER45A:hAT-Tip100:DNA	930.46	-0.241778	0.15393	-1.5707	0.116252	0.381169
MLTR31A_MM:ERVK:LTR	164.371	0.397532	0.25331	1.56935	0.116566	0.381702
RMER15-int:ERVL:LTR	2765.9	-0.193762	0.12404	-1.5621	0.118265	0.384832
LTR88b:Gypsy:LTR	95.0018	0.430884	0.277088	1.55504	0.119936	0.387866
MLT1E2-int:ERVL-MaLR:LTR	127.857	-0.386387	0.248555	-1.55453	0.120058	0.387915
MER81:hAT-Blackjack:DNA	663.31	-0.229963	0.148087	-1.55289	0.12045	0.388446
HAL1ME:L1:LINE	1851.92	-0.221054	0.142661	-1.5495	0.121262	0.389861
X7C_LINE:CR1:LINE	204.052	-0.302662	0.196747	-1.53833	0.123968	0.394395
RLTR13C2:ERVK:LTR	989.27	0.24764	0.161106	1.53713	0.124262	0.394913
LTR81B:Gypsy:LTR	124.038	-0.331539	0.216154	-1.53381	0.125077	0.396171
RLTR10E:ERVK:LTR	126.953	0.331616	0.216907	1.52884	0.126304	0.397851
MLT1E3-int:ERVL-MaLR:LTR	19.4668	-0.749824	0.49361	-1.51906	0.128747	0.402725
Tigger5b:TcMar-Tigger:DNA	5054.1	-0.177844	0.117181	-1.51768	0.129095	0.403403
MLT1O:ERVL-MaLR:LTR	498.084	-0.261033	0.172149	-1.51632	0.129438	0.404062
RLTR48B:ERV1:LTR	1466.81	-0.229503	0.151378	-1.5161	0.129495	0.40407
RLTR12E:ERVK:LTR	570.27	0.234951	0.155228	1.51358	0.130131	0.404914
L1M3b:L1:LINE	30.7796	0.648332	0.431684	1.50187	0.133132	0.40977
MER45C:hAT-Tip100:DNA	277.118	-0.274105	0.182791	-1.49956	0.133729	0.410609
Tigger6b:TcMar-Tigger:DNA	655.43	-0.276242	0.184259	-1.49921	0.13382	0.410609
L1M3c:L1:LINE	245.686	-0.281984	0.188298	-1.49754	0.134252	0.410949
RLTR43B:ERVK:LTR	199.397	1.34622	0.902196	1.49216	0.135657	0.413707
RLTR12B:ERVK:LTR	1996.5	0.197832	0.133416	1.48282	0.138122	0.41833
Charlie25:hAT-Charlie:DNA	730.003	-0.199634	0.13585	-1.46952	0.141693	0.424176
RLTR13B1:ERVK:LTR	566.563	-0.272817	0.186087	-1.46607	0.142629	0.426055
RLTR8:ERVK:LTR	263.176	0.261076	0.178473	1.46283	0.143514	0.427465
RMER20C_Mm:ERVK:LTR	824.846	-0.317168	0.216811	-1.46287	0.143502	0.427465
L1MDb:L1:LINE	726.441	0.19926	0.136412	1.46072	0.144091	0.42812
ORR1A1-int:ERVL-MaLR:LTR	3467.7	0.194377	0.133073	1.46069	0.144101	0.42812
RMER3D-int:ERVK:LTR	1211.31	0.233955	0.160335	1.45916	0.14452	0.428611
MLTR25C:ERVK:LTR	912.869	-0.226143	0.155791	-1.45158	0.146619	0.431373
L1Md_F3:L1:LINE	14149	0.216504	0.149522	1.44797	0.147625	0.432609
RLTR11B:ERVK:LTR	874.558	0.229896	0.159432	1.44197	0.149311	0.43484
Charlie9:hAT-Charlie:DNA	755.113	-0.24735	0.172485	-1.43404	0.151562	0.438576
MER72:ERV1:LTR	15.0489	-0.933524	0.651202	-1.43354	0.151704	0.438661
RLTR14:ERV1:LTR	1420.51	-0.186317	0.130712	-1.4254	0.154041	0.442081
LTR86A1:ERVL:LTR	465.16	-0.218037	0.153379	-1.42156	0.155155	0.443558
MamGypLTR1d:Gypsy:LTR	91.3368	-0.424844	0.29906	-1.4206	0.155433	0.44387
RLTR42-int:ERVK:LTR	2019.91	-0.17627	0.124157	-1.41973	0.155685	0.444029
MER50B:ERV1:LTR	21.824	-0.691766	0.487867	-1.41794	0.156208	0.444509
ORR1A4-int:ERVL-MaLR:LTR	4105.15	0.179761	0.126804	1.41763	0.156299	0.444509
RLTR50A:ERVK:LTR	16.7545	0.766533	0.541525	1.41551	0.15692	0.445709
RLTR13A2:ERVK:LTR	175.803	-0.290247	0.205472	-1.41259	0.157778	0.447146
MER103C:hAT-Charlie:DNA	2022.53	-0.196382	0.139155	-1.41124	0.158174	0.447646
Charlie8:hAT-Charlie:DNA	1483.31	-0.191776	0.136979	-1.40004	0.161501	0.45199
MMSAT4:Satellite:Satellite	5132.49	0.181102	0.129345	1.40014	0.161471	0.45199
IAP1-MM_LTR:ERVK:LTR	50.2451	0.487381	0.349105	1.39609	0.162688	0.453868
Helitron1Nb_Mam:Helitron:RC	64.8819	0.424423	0.304058	1.39587	0.162755	0.453933
MER117:hAT-Charlie:DNA	2357.03	-0.182573	0.132674	-1.3761	0.168791	0.461925
MER89:ERV1:LTR	383.193	0.217073	0.158086	1.37313	0.169711	0.463403
LTR37B:ERV1:LTR	147.166	-0.313087	0.228937	-1.36757	0.171447	0.465684
MER90a:ERV1:LTR	351.972	-0.209019	0.154133	-1.3561	0.175068	0.470735
RLTR45-int:ERVK:LTR	1170.33	0.258757	0.190905	1.35542	0.175284	0.470735
L1M6B:L1:LINE	639.181	-0.228429	0.169261	-1.34957	0.177154	0.473471
MLT1E1A-int:ERVL-MaLR:LTR	9.80374	-1.04711	0.776747	-1.34807	0.177637	0.473982
RMER16B:ERVK:LTR	16.6425	0.819712	0.608073	1.34805	0.177643	0.473982
RLTR30C_MM:ERV1:LTR	65.4788	0.401312	0.29975	1.33883	0.180628	0.477214
MLT1G:ERVL-MaLR:LTR	660.48	-0.206644	0.154485	-1.33763	0.181016	0.477293
Kanga1d:TcMar-Tc2:DNA	249.863	0.264119	0.19753	1.3371	0.181189	0.477485
RLTR19C:ERVK:LTR	168.869	0.252788	0.189213	1.33599	0.181551	0.477824
7SK:RNA:RNA	13720.2	-0.220412	0.164998	-1.33584	0.1816	0.477831
Ricksha_a:MULE-MuDR:DNA	72.629	-0.432469	0.324149	-1.33417	0.182149	0.478388
RLTR20A4:ERVK:LTR	14734.3	-0.176804	0.133285	-1.32651	0.18467	0.481416
RLTR13D5:ERVK:LTR	133.15	-0.283734	0.214993	-1.31974	0.186922	0.485114
MER5A1:hAT-Charlie:DNA	6337.57	-0.177419	0.135007	-1.31415	0.188796	0.487711
X7B_LINE:CR1:LINE	231.174	0.245213	0.186695	1.31344	0.189036	0.487932
MER102b:hAT-Charlie:DNA	1675.63	-0.187581	0.142966	-1.31207	0.189497	0.488599
MER5B:hAT-Charlie:DNA	8784.87	-0.167531	0.127733	-1.31158	0.189663	0.488787
MamRep1151:LTR:LTR?	205.391	-0.262564	0.200709	-1.30819	0.19081	0.489932
Zaphod:hAT-Tip100:DNA	289.441	-0.236668	0.181132	-1.30661	0.191346	0.490624
MLT1G3:ERVL-MaLR:LTR	864.316	-0.185547	0.142049	-1.30622	0.191477	0.490646
LTR88c:Gypsy:LTR	48.2461	-0.405041	0.310223	-1.30564	0.191674	0.490856
LTR33A:ERVL:LTR	811.647	-0.2052	0.157257	-1.30486	0.191939	0.491016
MER74B:ERVL:LTR	191.748	-0.281405	0.216162	-1.30183	0.192976	0.491628
IAPEY5_LTR:ERVK:LTR	76.3228	0.342177	0.262965	1.30123	0.193181	0.491855
L1ME2:L1:LINE	4209.18	-0.154088	0.11873	-1.29781	0.194353	0.493684
DNA1_Mam:TcMar:DNA	242.793	-0.250968	0.193466	-1.29722	0.194555	0.494136
MamRep564:MamRep564:Unknown	199.739	-0.283204	0.218334	-1.29711	0.194593	0.494172
LTR109A2:ERV1:LTR	61.0497	-0.381862	0.295401	-1.29269	0.196117	0.496156
Charlie7a:hAT-Charlie:DNA	259.555	-0.239941	0.186175	-1.28879	0.19747	0.497814
RLTR30D2_MM:ERV1:LTR	736.094	0.201119	0.156481	1.28526	0.1987	0.499271
ORR1A2-int:ERVL-MaLR:LTR	6692.08	0.172129	0.134239	1.28227	0.199749	0.500881
MamRep605:LTR:LTR?	516.202	-0.19829	0.155577	-1.27455	0.20247	0.503727
UCON9:UCON9:Unknown	41.6135	-0.455567	0.359246	-1.26812	0.204755	0.506663
L1MEc:L1:LINE	6368.34	-0.156699	0.123598	-1.26781	0.204864	0.506761
RMER16-int:ERVK:LTR	1753.51	0.190163	0.150136	1.2666	0.205297	0.507503
RLTR44B:ERVK:LTR	131.55	0.319921	0.254028	1.25939	0.207888	0.510699
RMER17B2:ERVK:LTR	953.676	-0.212	0.168723	-1.2565	0.208935	0.512299
RMER19B2:ERVK:LTR	1191.89	0.188432	0.150025	1.256	0.209116	0.512498
RLTR20A2:ERVK:LTR	182.174	0.248667	0.198129	1.25507	0.209452	0.513019
AmnSINE1:Deu:SINE	2686.54	-0.168025	0.133989	-1.25402	0.209834	0.513576
RLTR31_Mm:ERVK:LTR	242.816	0.236942	0.189268	1.25188	0.210613	0.514388
IAPEY2_LTR:ERVK:LTR	212.935	-0.250566	0.200305	-1.25092	0.210962	0.514889
RMER17A-int:ERVK:LTR	132.682	-0.276927	0.221405	-1.25077	0.211017	0.514901
RLTR14-int:ERV1:LTR	13407	-0.225209	0.180367	-1.24861	0.211806	0.516044
RLTR44D:ERVK:LTR	34.1129	0.493351	0.396211	1.24517	0.213069	0.517163
LTR78:ERV1:LTR	600.545	-0.187754	0.150824	-1.24486	0.213184	0.517325
LTR68:ERV1:LTR	196.254	-0.256402	0.205982	-1.24478	0.213214	0.517335
LTRIS4A:ERV1:LTR	95.4742	0.317413	0.255313	1.24323	0.213782	0.518166
RLTR13B4:ERVK:LTR	284.575	0.211058	0.170159	1.24036	0.214842	0.519638
LTR16D2:ERVL:LTR	17.8345	-0.608982	0.494479	-1.23156	0.218112	0.523931
LTR16E1:ERVL:LTR	326.843	-0.195712	0.159273	-1.22879	0.219152	0.524969
MLT1E-int:ERVL-MaLR:LTR	13.0715	0.772818	0.6327	1.22146	0.221912	0.528766
RLTR24B_MM:ERV1:LTR	168.788	0.231122	0.189432	1.22008	0.222434	0.529034
AmnSINE2:Deu:SINE	864.904	-0.185123	0.151745	-1.21996	0.222481	0.529086
MLT1I:ERVL-MaLR:LTR	1401.26	-0.175086	0.143961	-1.2162	0.223908	0.530406
L2c:L2:LINE	23016.3	-0.155256	0.127719	-1.2156	0.224136	0.530644
MER53:hAT:DNA	1721.2	-0.159906	0.131721	-1.21397	0.224758	0.531569
ERVB2_1A-I_MM-int:ERVK:LTR	309.016	0.196608	0.163614	1.20165	0.229498	0.537496
RLTR41A2:ERV1:LTR	369.169	-0.216032	0.180143	-1.19923	0.230439	0.538299
LTR37A:ERV1:LTR	305.931	0.246751	0.206766	1.19338	0.23272	0.541023
L1MA10:L1:LINE	603.573	-0.215685	0.181277	-1.18981	0.234122	0.542673
UCON28c:UCON28c:Unknown	50.2794	-0.370967	0.312442	-1.18731	0.235104	0.543914
X1_LINE:CR1:LINE	27.5207	-0.50136	0.422644	-1.18625	0.235525	0.544188
UCON11:UCON11:Unknown	49.8008	-0.421602	0.355811	-1.1849	0.236056	0.544534
RLTR30B_MM:ERV1:LTR	249.284	0.230735	0.195281	1.18156	0.237381	0.546313
MER68-int:ERVL:LTR	96.9609	-0.317137	0.27127	-1.16908	0.24237	0.552523
MLTR11B:ERVK:LTR	2715.65	-0.146793	0.125665	-1.16813	0.242756	0.552904
Tigger16b:TcMar-Tigger:DNA	551.727	-0.184297	0.157794	-1.16796	0.242824	0.552966
MURVY-int:ERV1:LTR	55.4971	0.363506	0.312179	1.16441	0.244256	0.554792
MamRep434:TcMar-Tigger:DNA	884.815	-0.16719	0.143619	-1.16412	0.244376	0.554947
MER124:DNA:DNA?	322.982	-0.214969	0.184932	-1.16242	0.245063	0.555709
Charlie14a:hAT-Charlie:DNA	33.609	-0.4952	0.427249	-1.15904	0.246439	0.557077
MURVY-LTR:ERV1:LTR	409.233	-0.18377	0.159083	-1.15518	0.248016	0.559096
MamGypLTR2c:Gypsy:LTR	19.3496	-0.570265	0.496012	-1.1497	0.250267	0.562029
MER112:hAT-Charlie:DNA	729.879	-0.164727	0.143593	-1.14718	0.251307	0.562834
MLT1J2:ERVL-MaLR:LTR	923.662	-0.192618	0.168176	-1.14533	0.252071	0.564181
ORR1C2-int:ERVL-MaLR:LTR	1538.68	0.172166	0.150411	1.14464	0.252358	0.564518
MLT2B3:ERVL:LTR	870.345	-0.163666	0.143133	-1.14346	0.252848	0.565073
ORSL:hAT-Tip100:DNA	415.346	-0.214074	0.189039	-1.13243	0.257452	0.571258
L1ME4a:L1:LINE	2632	-0.158742	0.140677	-1.12842	0.259144	0.573021
LTR103_Mam:ERV1:LTR	54.6992	-0.346908	0.307516	-1.1281	0.259279	0.573021
ERVL-int:ERVL:LTR	1015.22	0.177977	0.158052	1.12607	0.260137	0.57418
MER57C2:ERV1:LTR	465.631	0.184916	0.164453	1.12443	0.26083	0.574832
RMER16C:ERVK:LTR	228.253	0.201037	0.179416	1.12051	0.262496	0.576834
LTR40b:ERVL:LTR	604.068	-0.180342	0.161153	-1.11907	0.263109	0.577581
Eulor5B:DNA:DNA?	18.869	0.732388	0.661539	1.1071	0.268252	0.583857
MamGypLTR1b:Gypsy:LTR	51.8095	-0.358036	0.323665	-1.1062	0.268642	0.584269
MLT1H1:ERVL-MaLR:LTR	741.718	-0.17123	0.154926	-1.10524	0.269056	0.584695
MER125:DNA:DNA	70.4161	0.314788	0.28571	1.10178	0.270559	0.586713
Tigger14a:TcMar-Tigger:DNA	831.291	-0.170018	0.15454	-1.10016	0.271264	0.587687
LTR9A1:ERV1:LTR	51.9085	-0.342882	0.312477	-1.0973	0.27251	0.589229
MLTR31D_MM:ERVK:LTR	199.448	0.21585	0.196753	1.09706	0.272616	0.589259
MER57E1:ERV1:LTR	78.0135	-0.307464	0.281016	-1.09412	0.273904	0.590322
L2b:L2:LINE	24876	-0.135713	0.12427	-1.09208	0.274797	0.591386
MT2B2:ERVL:LTR	4937.38	0.140859	0.129876	1.08456	0.278117	0.594912
MER76:ERVL:LTR	88.2759	0.263345	0.24288	1.08426	0.27825	0.594981
MMAR1:TcMar-Mariner:DNA	1692.83	-0.160628	0.149336	-1.07561	0.2821	0.59906
X7A_LINE:CR1:LINE	398.349	-0.16683	0.15553	-1.07266	0.283424	0.600573
RLTR17B_Mm:ERVK:LTR	23494.9	-0.14598	0.136228	-1.07158	0.283908	0.601106
MER47C:TcMar-Tigger:DNA	6.78774	0.93024	0.870669	1.06842	0.285331	0.602334
IAPEY3C_LTR:ERVK:LTR	126.068	0.263056	0.246895	1.06546	0.286669	0.603926
RMER17A:ERVK:LTR	1616.31	-0.142708	0.134205	-1.06336	0.287617	0.604918
Kanga2_a:TcMar-Tc2:DNA	788.683	0.184717	0.174866	1.05634	0.290813	0.608382
LTR9D:ERV1:LTR	11.1353	0.674006	0.639645	1.05372	0.292012	0.609964
RLTR20C1_MM:ERVK:LTR	6695.73	-0.145653	0.138345	-1.05282	0.292424	0.610701
L1_Mm:L1:LINE	9482.51	0.152952	0.145461	1.0515	0.29303	0.611282
Tigger17b:TcMar-Tigger:DNA	306.606	0.17739	0.168686	1.0516	0.292983	0.611282
RLTR18-int:ERVK:LTR	593.199	0.155823	0.148334	1.05049	0.293494	0.611733
MER74A:ERVL:LTR	770.695	0.155161	0.147807	1.04975	0.293831	0.612096
MER94B:hAT-Blackjack:DNA	25.0448	-0.499683	0.47627	-1.04916	0.294105	0.612518
MLT1G1:ERVL-MaLR:LTR	874.628	-0.152948	0.145956	-1.04791	0.294682	0.612636
Tigger15a:TcMar-Tigger:DNA	2103.48	-0.144644	0.138283	-1.046	0.29556	0.613598
LTR82A:ERVL:LTR	127.987	-0.258204	0.249834	-1.0335	0.30137	0.618431
LTR16A2:ERVL:LTR	345.234	-0.158159	0.153175	-1.03254	0.301819	0.61892
RLTR17C_Mm:ERVK:LTR	883.224	0.195465	0.189322	1.03245	0.301862	0.61892
MamRep4096:hAT:DNA	156.139	-0.251057	0.243555	-1.0308	0.302633	0.619395
RMER17C:ERVK:LTR	5968.06	0.131831	0.129063	1.02145	0.307042	0.623853
MER77B:ERVL:LTR	213.809	-0.205423	0.201478	-1.01958	0.307928	0.624793
RLTR13D4:ERVK:LTR	556.888	0.176245	0.17321	1.01752	0.308905	0.625595
IAPLTR3:ERVK:LTR	87.551	0.271352	0.267971	1.01262	0.311243	0.628194
ERVB3_1-I_MM-int:ERVK:LTR	10.4097	-0.675095	0.667412	-1.01151	0.311772	0.628955
MER129:LTR:LTR?	81.7306	-0.299459	0.29624	-1.01087	0.312079	0.629295
MLT2C2:ERVL:LTR	214.871	0.192502	0.19051	1.01046	0.312276	0.629469
MLT1A-int:ERVL-MaLR:LTR	180.955	-0.212062	0.210946	-1.00529	0.314758	0.631733
ERVB7_3-LTR_MM:ERVK:LTR	98.0636	-0.261584	0.260832	-1.00288	0.315918	0.633059
MIRc:MIR:SINE	51170.9	-0.127315	0.127475	-0.998744	0.317919	0.635469
MER77:ERVL:LTR	190.061	0.204274	0.204713	0.997855	0.31835	0.6359
IAPLTR2a:ERVK:LTR	313.932	-0.190558	0.191149	-0.996907	0.31881	0.636151
L1MB8:L1:LINE	11352.4	0.127884	0.130109	0.982898	0.325658	0.642865
MYSERV-int:ERVK:LTR	1031.78	0.127079	0.129447	0.981707	0.326244	0.643471
MER134:DNA:DNA?	76.5115	-0.293191	0.299647	-0.978454	0.32785	0.645345
Eulor12:DNA:DNA?	106.903	-0.236505	0.242136	-0.976743	0.328696	0.645952
LTR91:ERVL:LTR	15.7919	-0.556826	0.571756	-0.973888	0.330112	0.64709
L1M2a1:L1:LINE	15.8055	0.564572	0.581306	0.971212	0.331443	0.648187
MLT1H2:ERVL-MaLR:LTR	565.233	-0.157415	0.162085	-0.971188	0.331455	0.648187
Tigger13a:TcMar-Tigger:DNA	1899.34	-0.14061	0.144955	-0.970028	0.332032	0.648826
UCON26:UCON26:Unknown	35.125	-0.391681	0.404203	-0.969021	0.332535	0.649378
LTRIS_Mus:ERV1:LTR	575.395	0.16351	0.169103	0.966927	0.333581	0.650521
MER68:ERVL:LTR	1762.16	-0.124733	0.12909	-0.966247	0.333921	0.650548
RLTR22_Mus:ERVK:LTR	369.442	-0.149139	0.155108	-0.961514	0.336294	0.652384
LTR85b:Gypsy:LTR	19.8739	-0.463902	0.48576	-0.955004	0.339576	0.656245
MLT1J1:ERVL-MaLR:LTR	483.487	-0.146054	0.153	-0.954604	0.339778	0.656291
ERVB7_2-LTR_MM:ERVK:LTR	118.927	0.234184	0.24576	0.952897	0.340642	0.657087
RLTR30D_MM:ERV1:LTR	482.8	0.183459	0.192861	0.951245	0.34148	0.657905
MER132:TcMar-Pogo:DNA	22.9899	-0.465224	0.490977	-0.947548	0.34336	0.659424
IAPLTR4:ERVK:LTR	142.351	0.208379	0.220454	0.945224	0.344544	0.660183
RLTR48C:ERV1:LTR	115.122	0.224861	0.238161	0.944155	0.345091	0.660495
MIR3:MIR:SINE	36568.1	-0.122053	0.129403	-0.943197	0.34558	0.661187
RLTR12BD_Mm:ERVK:LTR	306.982	-0.187816	0.199173	-0.942981	0.345691	0.661225
Tigger1:TcMar-Tigger:DNA	3600.12	0.127328	0.136418	0.933369	0.35063	0.665739
MER70B:ERVL:LTR	64.0946	-0.280865	0.301112	-0.932758	0.350945	0.665912
UCON16:UCON16:Unknown	8.17835	-0.686557	0.73967	-0.928194	0.353307	0.66892
MLT1A1-int:ERVL-MaLR:LTR	86.9936	0.254696	0.274954	0.926322	0.354278	0.66984
IAPLTR2b:ERVK:LTR	368.307	-0.142819	0.154744	-0.922938	0.35604	0.671574
MTC-int:ERVL-MaLR:LTR	5299.07	0.127942	0.139362	0.918054	0.358591	0.67399
MTE2a-int:ERVL-MaLR:LTR	922.217	-0.152109	0.165869	-0.917039	0.359122	0.67448
MER104:TcMar-Tc2:DNA	839.697	-0.132847	0.14498	-0.916311	0.359504	0.674636
L2:L2:LINE	30842.5	-0.113729	0.124618	-0.912619	0.361443	0.676647
MER21C:ERVL:LTR	3524.17	0.116827	0.128817	0.906922	0.364448	0.678722
RLTR19D:ERVK:LTR	10.203	-0.593339	0.655435	-0.90526	0.365327	0.679145
MLT1F1-int:ERVL-MaLR:LTR	11.7225	-0.639159	0.709638	-0.900683	0.367757	0.681072
RLTR12G:ERVK:LTR	305.787	-0.164876	0.184072	-0.895717	0.370404	0.683098
RLTR20B2:ERVK:LTR	717.171	-0.160888	0.179602	-0.895802	0.370358	0.683098
LTR103b_Mam:ERV1:LTR	39.4352	0.356559	0.398349	0.895092	0.370738	0.683138
MamGypLTR3a:Gypsy:LTR	134.763	-0.27419	0.306177	-0.895528	0.370505	0.683138
RLTR12B2:ERVK:LTR	224.512	0.16697	0.186468	0.895434	0.370555	0.683138
RLTR41B:ERV1:LTR	51.343	0.294293	0.329473	0.893222	0.371739	0.683613
RLTR31B2:ERVK:LTR	1466.33	0.128105	0.143713	0.891394	0.372718	0.684413
MLT1J-int:ERVL-MaLR:LTR	274.59	-0.159542	0.179236	-0.890122	0.3734	0.684783
MER113B:hAT-Charlie:DNA	287.761	-0.179304	0.201473	-0.889966	0.373484	0.684824
MLT1F1:ERVL-MaLR:LTR	1075.44	-0.127796	0.143654	-0.889612	0.373674	0.684981
Charlie18a:hAT-Charlie:DNA	639.629	-0.145867	0.164957	-0.884271	0.37655	0.687779
MLT1A1:ERVL-MaLR:LTR	6887.73	-0.116251	0.131595	-0.8834	0.37702	0.688128
ORSL-2a:hAT-Tip100:DNA	61.7491	0.29015	0.329909	0.879485	0.379138	0.689853
Arthur1:hAT-Tip100:DNA	1336.97	0.136198	0.15529	0.877058	0.380455	0.691091
RLTR19A2:ERVK:LTR	37.8515	-0.317083	0.362211	-0.875408	0.381352	0.691945
RMER17D:ERVK:LTR	1120.69	0.120848	0.138274	0.873976	0.382131	0.692448
L3:CR1:LINE	21245.2	-0.112679	0.129055	-0.87311	0.382603	0.692878
RLTR20A:ERVK:LTR	185.628	-0.177459	0.203426	-0.872353	0.383016	0.693356
RMER16A3:ERVK:LTR	24.3445	0.378283	0.434289	0.87104	0.383732	0.693764
ETnERV-int:ERVK:LTR	1628.65	-0.11615	0.13384	-0.867824	0.385491	0.694944
ORR1G:ERVL-MaLR:LTR	5139.08	-0.111477	0.128973	-0.864345	0.387398	0.696821
L1VL4:L1:LINE	4843.34	0.133928	0.155032	0.86387	0.387659	0.697093
RLTR20A1:ERVK:LTR	13.7902	-0.535352	0.619868	-0.863654	0.387778	0.697154
MER90:ERV1:LTR	201.326	-0.173247	0.201071	-0.861622	0.388896	0.697766
RLTR26D_MM:ERVK:LTR	204.019	-0.176747	0.205179	-0.861426	0.389003	0.697766
MER31A:ERV1:LTR	335.072	0.170483	0.19795	0.86124	0.389106	0.697814
RLTR1C:ERV1:LTR	436.137	0.128752	0.149545	0.860956	0.389262	0.69788
RLTR53_Mm:ERVK:LTR	309.706	0.136703	0.159737	0.855801	0.392108	0.699922
L1MEi:L1:LINE	550.029	0.155241	0.181953	0.853188	0.393555	0.701235
Tigger1a_Art:TcMar-Tigger:DNA	90.1807	0.202842	0.237816	0.852935	0.393695	0.701424
L1M2a:L1:LINE	126.224	-0.194019	0.228775	-0.848075	0.396396	0.703774
RLTR20B5_MM:ERVK:LTR	563.751	-0.148746	0.175374	-0.848168	0.396345	0.703774
RLTR41C:ERV1:LTR	25.3914	-0.373725	0.44135	-0.846778	0.397119	0.704127
LTR16E2:ERVL:LTR	263.622	0.148014	0.175354	0.844086	0.398621	0.704434
Arthur1C:hAT-Tip100:DNA	222.727	-0.177027	0.209945	-0.843207	0.399112	0.704825
ERVB7_4-LTR_MM:ERVK:LTR	42.2614	0.321783	0.381827	0.842745	0.399371	0.704981
RMER12C:ERVK:LTR	4732.89	-0.104809	0.124554	-0.841475	0.400082	0.705574
LTR108d_Mam:ERVL:LTR	56.5755	0.269158	0.321699	0.836675	0.402775	0.707369
MIRb:MIR:SINE	99794.6	-0.107445	0.128551	-0.835814	0.403259	0.707859
L1ME4b:L1:LINE	3001.55	-0.10753	0.129018	-0.833447	0.404593	0.708876
UCON14:DNA:DNA?	32.8515	-0.342165	0.412021	-0.830456	0.406281	0.710572
MLT1E3:ERVL-MaLR:LTR	786.849	-0.131948	0.159102	-0.829335	0.406915	0.711227
MER5A:hAT-Charlie:DNA	15075.8	-0.108381	0.130882	-0.828087	0.407621	0.712034
UCON22:UCON22:Unknown	18.6179	-0.443313	0.535479	-0.827883	0.407737	0.712034
L1_Mur3:L1:LINE	22520.5	0.11358	0.137362	0.826871	0.40831	0.712613
ORR1B1:ERVL-MaLR:LTR	17839.2	-0.103366	0.125333	-0.824734	0.409523	0.713643
MER127:TcMar-Tigger:DNA	148.53	-0.232792	0.282613	-0.823713	0.410102	0.714056
RLTR26:ERVK:LTR	238.82	-0.157359	0.191599	-0.821292	0.41148	0.715225
ORR1F-int:ERVL-MaLR:LTR	399.142	0.155387	0.189417	0.820344	0.41202	0.715648
Charlie17a:hAT-Charlie:DNA	195.59	-0.15208	0.185676	-0.819061	0.412752	0.716077
Tigger12A:TcMar-Tigger:DNA	188.3	-0.160934	0.196478	-0.819093	0.412733	0.716077
RLTR1F_Mm:ERVK:LTR	21.1341	-0.386232	0.472212	-0.817921	0.413402	0.716395
Tigger17c:TcMar-Tigger:DNA	1364.49	-0.111159	0.137097	-0.810808	0.417476	0.720288
MamGypLTR2b:Gypsy:LTR	33.4356	0.329356	0.408022	0.807201	0.419551	0.722181
MLT1M:ERVL-MaLR:LTR	226.948	0.161477	0.200137	0.80683	0.419764	0.722429
IAPA_MM-int:ERVK:LTR	125.445	-0.230816	0.286416	-0.805875	0.420315	0.72293
MER102a:hAT-Charlie:DNA	1127.7	-0.116213	0.144405	-0.804769	0.420953	0.723228
MER52-int:ERV1:LTR	38.8235	0.296678	0.369061	0.803871	0.421471	0.723382
BGLII_Mus:ERVK:LTR	331.088	0.143022	0.178197	0.802604	0.422203	0.723619
RLTR43C:ERVK:LTR	83.5435	0.208427	0.259589	0.802912	0.422026	0.723619
Zaphod2:hAT-Tip100:DNA	195.557	0.206351	0.25745	0.801521	0.42283	0.724044
MER136:DNA:DNA	8.04385	-0.596307	0.747081	-0.798182	0.424765	0.726042
L4_B_Mam:RTE-X:LINE	359.219	-0.131325	0.165261	-0.794649	0.426818	0.727088
RLTR20C2_MM:ERVK:LTR	3955.36	-0.112591	0.142111	-0.792279	0.428198	0.727684
MIR:MIR:SINE	96653.5	-0.102688	0.129773	-0.791291	0.428774	0.728005
MER34A1:ERV1:LTR	222.311	-0.141567	0.178974	-0.790992	0.428949	0.728122
RLTR31_Mur:ERVK:LTR	839.109	0.10921	0.139106	0.785079	0.432407	0.731353
L3b:CR1:LINE	3801.9	-0.109309	0.139448	-0.783867	0.433118	0.731681
L1MEg2:L1:LINE	277.509	0.140005	0.178735	0.783307	0.433447	0.731972
UCON5:UCON5:Unknown	20.8042	-0.393398	0.502988	-0.782121	0.434143	0.732318
Eulor2C:DNA:DNA?	31.3963	-0.337196	0.432256	-0.780083	0.435342	0.73321
LTR86C:ERVL:LTR	84.6468	-0.209073	0.268116	-0.779786	0.435517	0.733256
Eulor1:DNA:DNA	52.4264	-0.29587	0.379557	-0.779515	0.435677	0.733404
L1MD1:L1:LINE	2326.63	0.109725	0.140782	0.779396	0.435747	0.733404
MTE2a:ERVL-MaLR:LTR	23196	-0.0983154	0.126377	-0.777952	0.436597	0.733821
UCON10:UCON10:Unknown	27.4734	0.348833	0.449693	0.775713	0.437919	0.734262
LTR72_RN:ERV1:LTR	499.011	0.131363	0.170722	0.769456	0.441623	0.736109
Looper:PiggyBac:DNA	352.165	0.128593	0.167014	0.769954	0.441327	0.736109
Eulor11:DNA:DNA	19.4087	-0.382345	0.497877	-0.767951	0.442517	0.737005
Eulor2A:DNA:DNA?	20.2951	-0.365496	0.476039	-0.767787	0.442614	0.737049
L1ME3D:L1:LINE	606.643	0.119909	0.157485	0.761399	0.446419	0.74073
LTR16D:ERVL:LTR	82.0891	-0.205943	0.271138	-0.759549	0.447524	0.741751
MER5C:hAT-Charlie:DNA	617.881	-0.116393	0.15353	-0.758112	0.448384	0.742466
LTR75B:ERVL:LTR	88.8443	0.186035	0.24662	0.754339	0.450646	0.744314
MTEb-int:ERVL-MaLR:LTR	1348.48	0.112603	0.149364	0.753883	0.450919	0.744528
MER58D:hAT-Charlie:DNA	707.672	-0.114827	0.152407	-0.753422	0.451197	0.744807
UCON29:PiggyBac:DNA	330.558	-0.135875	0.180596	-0.75237	0.451829	0.745325
MMERVK9C_I-int:ERVK:LTR	843.697	0.117722	0.156873	0.75043	0.452996	0.745636
L1M3e:L1:LINE	502.891	-0.114857	0.153147	-0.74998	0.453267	0.745904
MLT1E2:ERVL-MaLR:LTR	2234.4	0.120222	0.16069	0.748163	0.454362	0.746756
RMER16:ERVK:LTR	383.115	0.124947	0.166979	0.748277	0.454293	0.746756
MER133A:DNA:DNA?	15.1701	-0.413509	0.553287	-0.747369	0.454841	0.746896
LTR37-int:ERV1:LTR	78.867	-0.197932	0.265322	-0.746007	0.455663	0.747331
MLT1B:ERVL-MaLR:LTR	9881.95	-0.10055	0.135638	-0.741306	0.458508	0.749581
L1M3f:L1:LINE	18.7846	0.378067	0.510451	0.740652	0.458905	0.749802
RMER4A:ERVK:LTR	6041.17	0.0967952	0.13091	0.739404	0.459662	0.7499
L1PB4:L1:LINE	206.734	0.155001	0.209715	0.739099	0.459847	0.749986
MLT1C-int:ERVL-MaLR:LTR	125.424	0.180652	0.244578	0.738628	0.460133	0.750225
MER97a:hAT-Tip100:DNA	42.81	-0.26499	0.35886	-0.738422	0.460258	0.750249
Charlie12:hAT-Charlie:DNA	1160.26	-0.0998679	0.135464	-0.73723	0.460982	0.75092
RLTR10D2:ERVK:LTR	93.6484	-0.214103	0.290917	-0.735959	0.461756	0.751342
RLTR26C_MM:ERVK:LTR	179.297	-0.150025	0.204333	-0.734217	0.462816	0.752108
X5A_LINE:CR1:LINE	93.8674	0.19647	0.268296	0.732287	0.463993	0.752604
RLTR1A2_MM:ERV1:LTR	237.062	0.13861	0.189832	0.730171	0.465285	0.753622
MER34:ERV1:LTR	418.478	-0.127335	0.175372	-0.726084	0.467787	0.755381
LTR53B:ERVL:LTR	25.8129	-0.344202	0.474419	-0.725522	0.468132	0.755466
Lx4A:L1:LINE	6314.87	-0.0989859	0.137086	-0.722074	0.470249	0.757208
L1MEg1:L1:LINE	182.606	-0.159349	0.220885	-0.721411	0.470657	0.757532
ZP3AR:Satellite:Satellite	5352.02	0.0894383	0.124044	0.721021	0.470897	0.757624
MLTR14:ERV1:LTR	7280.36	-0.0900501	0.124978	-0.720528	0.4712	0.757757
L2a:L2:LINE	44171.8	-0.0902747	0.125332	-0.720283	0.471351	0.757764
RLTR13F:ERVK:LTR	51.7761	-0.217804	0.303338	-0.718022	0.472744	0.759237
L1MEa:L1:LINE	359.307	0.108286	0.151296	0.715721	0.474164	0.760809
X9_LINE:L1:LINE	64.1068	-0.223979	0.314062	-0.713168	0.475742	0.761867
LTR59:ERV1:LTR	13.8559	-0.416688	0.58486	-0.712457	0.476182	0.761984
L1M4c:L1:LINE	3064.08	0.102188	0.143704	0.711099	0.477023	0.762806
MamRep137:TcMar-Tigger:DNA	1090.27	0.110314	0.155745	0.708298	0.47876	0.763755
LTR106_Mam:LTR:LTR	170.633	-0.141195	0.201615	-0.700322	0.483726	0.767848
L1MEd:L1:LINE	5470.66	0.0959798	0.137317	0.698967	0.484573	0.768263
MurSatRep1:MurSatRep1:Unknown	12098.7	0.0830032	0.11885	0.698384	0.484937	0.768383
MTEb:ERVL-MaLR:LTR	10721.5	-0.0886986	0.127356	-0.696459	0.486141	0.76929
B1_Mus2:Alu:SINE	139589	0.0849255	0.121993	0.696148	0.486336	0.769481
B1_Mur4:Alu:SINE	90788.8	0.0876529	0.125963	0.695862	0.486515	0.769587
MLT1-int:ERVL-MaLR:LTR	349.138	0.117079	0.169331	0.691423	0.4893	0.771581
L1ME3:L1:LINE	2371.54	-0.100114	0.145032	-0.690292	0.490011	0.771808
FAM:Alu:SINE	264.19	0.12495	0.181713	0.687625	0.491689	0.773378
BGLII_A:ERVK:LTR	427.136	0.0995823	0.145482	0.684498	0.493661	0.774509
HAL1_SS:L1:LINE	31.0541	-0.264699	0.386614	-0.68466	0.493558	0.774509
MER72B:ERV1:LTR	142.928	-0.171963	0.251817	-0.682889	0.494677	0.774959
RLTR13D6:ERVK:LTR	348.87	-0.106486	0.155999	-0.682608	0.494855	0.774959
Eulor3:DNA:DNA?	12.3886	0.481043	0.705505	0.681842	0.495339	0.775189
RLTR17:ERVK:LTR	1554.73	0.100556	0.147475	0.681849	0.495334	0.775189
RLTR12F:ERVK:LTR	8.36858	-0.527554	0.775157	-0.680577	0.496139	0.775738
ORR1B2-int:ERVL-MaLR:LTR	949.669	0.0930357	0.137234	0.677937	0.497811	0.776568
MTB-int:ERVL-MaLR:LTR	1447.08	0.0951363	0.140477	0.677235	0.498257	0.776935
LTR27C:ERV1:LTR	6.83259	-0.538814	0.799375	-0.674044	0.500283	0.778394
RMER6A:ERVK:LTR	14022.9	0.0828099	0.123035	0.673061	0.500908	0.778573
RMER30:hAT-Charlie:DNA	7672.14	-0.0908179	0.135381	-0.670832	0.502328	0.779699
B1_Mus1:Alu:SINE	171678	0.0831093	0.123978	0.670356	0.502631	0.779823
MER57D:ERV1:LTR	429.403	-0.117852	0.175979	-0.669695	0.503052	0.780063
MERV1_I-int:ERV1:LTR	1063.36	0.106837	0.160581	0.665316	0.505849	0.781607
RLTR9A2:ERVK:LTR	58.3078	0.221264	0.332635	0.665185	0.505932	0.781607
ETnERV3-int:ERVK:LTR	790.251	-0.141477	0.213082	-0.663954	0.50672	0.782307
RLTR44C:ERVK:LTR	234.372	-0.2193	0.330537	-0.663465	0.507033	0.782307
L1MD2:L1:LINE	5872.98	0.0871186	0.131602	0.661986	0.50798	0.783041
RLTR23:ERV1:LTR	633.89	-0.115433	0.174418	-0.661819	0.508088	0.783041
HERVL40-int:ERVL:LTR	252.835	-0.138517	0.210083	-0.659343	0.509675	0.783853
Tigger11a:TcMar-Tigger:DNA	119.729	-0.147759	0.224488	-0.658204	0.510407	0.784355
LTR16B1:ERVL:LTR	170.959	-0.158142	0.240347	-0.657975	0.510554	0.784523
MamRep1527:LTR:LTR	202.045	0.122059	0.18755	0.650805	0.515172	0.788049
RLTR28:ERVL:LTR	3661.83	0.0770139	0.118498	0.649915	0.515747	0.788579
MamRep488:hAT-Tip100:DNA	9.31824	-0.46126	0.713216	-0.646732	0.517805	0.790015
MER95:ERV1:LTR	22.0319	-0.307345	0.477237	-0.644008	0.51957	0.790912
RLTR51B_Mm:ERVK:LTR	296.746	0.152952	0.238982	0.640017	0.522162	0.792606
MER115:hAT-Tip100:DNA	743.152	-0.090018	0.140728	-0.639658	0.522395	0.792628
RMER6B:ERVK:LTR	2003.29	0.0887405	0.138882	0.638965	0.522846	0.792792
L1MEg:L1:LINE	5123.03	0.084286	0.132067	0.638208	0.523338	0.792925
RMER13A2:ERVK:LTR	1193.74	-0.099668	0.156207	-0.63805	0.523441	0.79296
L1M6:L1:LINE	416.539	0.108135	0.169741	0.637061	0.524085	0.793587
LTRIS2:ERV1:LTR	1018.05	-0.090705	0.142698	-0.635644	0.525009	0.794507
Lx3B:L1:LINE	3202.34	-0.092843	0.146345	-0.634413	0.525811	0.795037
RMER15:ERVL:LTR	11181.9	-0.0776175	0.12272	-0.632475	0.527076	0.795787
MLT1C:ERVL-MaLR:LTR	8635.7	-0.0877452	0.139048	-0.631041	0.528014	0.795988
SUBTEL_sa:Satellite:Satellite	104.948	-0.162959	0.258648	-0.630041	0.528668	0.796562
LTR80B:ERVL:LTR	20.3298	-0.361181	0.574471	-0.628719	0.529533	0.7969
MLTR18D_MM:ERVK:LTR	762.362	0.110268	0.175408	0.628639	0.529585	0.7969
ERVB3_1-LTR_MM:ERVK:LTR	60.0577	-0.189304	0.301471	-0.627934	0.530047	0.797196
IMPB_01:Satellite:Satellite	18429.9	-0.0863263	0.137663	-0.627086	0.530603	0.79762
Tigger9a:TcMar-Tigger:DNA	516.432	0.0998865	0.159261	0.627186	0.530537	0.79762
MER31-int:ERV1:LTR	12.0565	0.369908	0.590069	0.62689	0.530731	0.797697
RLTR47_MM:ERV1:LTR	18.7125	-0.317812	0.507072	-0.626758	0.530818	0.797711
MER91C:hAT-Tip100:DNA	77.7439	-0.186198	0.297242	-0.626419	0.53104	0.797873
UCON2:UCON2:Unknown	169.143	0.145974	0.233492	0.625175	0.531856	0.798517
Charlie24:hAT-Charlie:DNA	1247.01	0.0898268	0.143904	0.624214	0.532487	0.798755
RLTR17D_Mm:ERVK:LTR	1951.17	-0.0899021	0.144007	-0.624291	0.532436	0.798755
RLTR13D3A:ERVK:LTR	175.565	-0.118282	0.189786	-0.623238	0.533128	0.799288
L1VL1:L1:LINE	1804.36	0.103088	0.167182	0.61662	0.537485	0.802543
Lx4B:L1:LINE	4274.55	0.090715	0.147144	0.616505	0.537562	0.802599
MMERVK10D3_LTR:ERVK:LTR	42.0087	0.2222	0.363561	0.611178	0.541081	0.804794
RMER6C:ERVK:LTR	4660.38	0.0913799	0.150511	0.607132	0.543763	0.806135
MER4CL34:ERV1:LTR	37.8238	-0.246618	0.40647	-0.606732	0.544029	0.806212
LTR87:ERVL:LTR	625.705	-0.0982372	0.162309	-0.605249	0.545014	0.806337
MLT1A0:ERVL-MaLR:LTR	10493.4	-0.0848974	0.14044	-0.604511	0.545504	0.806512
B1_Mm:Alu:SINE	60493.5	0.0761743	0.126407	0.602611	0.546767	0.807718
X8_LINE:CR1:LINE	163.851	0.128923	0.214352	0.601455	0.547537	0.808151
Ricksha_c:MULE-MuDR:DNA	296.304	-0.108928	0.181194	-0.601167	0.547729	0.808215
RLTR9E:ERVK:LTR	284.546	0.106468	0.177167	0.60095	0.547873	0.808313
RMER16B3:ERVK:LTR	30.6462	0.25719	0.428055	0.600834	0.54795	0.808369
MLT1A:ERVL-MaLR:LTR	4656.89	-0.0850595	0.141996	-0.599029	0.549153	0.809654
MYSERV16_I-int:ERVK:LTR	1668.14	-0.085334	0.142489	-0.598882	0.549251	0.809654
MTEa:ERVL-MaLR:LTR	18211.6	-0.078937	0.132241	-0.596918	0.550562	0.810777
L1MA7:L1:LINE	4646.29	0.0849627	0.14273	0.59527	0.551663	0.811532
Kanga11a:TcMar-Tc2:DNA	218.266	0.120638	0.202761	0.594974	0.551861	0.811712
RMER16A2:ERVK:LTR	142.743	-0.12111	0.203822	-0.594192	0.552384	0.812002
MLT2B1:ERVL:LTR	722.342	-0.0934994	0.157453	-0.593824	0.55263	0.812057
CYRA11_Mm:Y-chromosome:Unknown	2922.09	-0.0777233	0.131092	-0.592892	0.553253	0.812543
UCON23:hAT:DNA	17.6488	0.344541	0.583791	0.590178	0.555071	0.813276
MLT2B2:ERVL:LTR	656.94	-0.09569	0.163026	-0.586962	0.557229	0.814682
LTR89:ERVL:LTR	87.6802	0.151075	0.257758	0.58611	0.557802	0.815056
ORR1D2:ERVL-MaLR:LTR	16781	-0.0737006	0.125992	-0.584962	0.558573	0.815437
RLTR46:ERVK:LTR	81.3015	-0.206749	0.353675	-0.584572	0.558836	0.815502
MER44A:TcMar-Tigger:DNA	1838.14	-0.0885149	0.151745	-0.583312	0.559683	0.816156
RLTR28B:ERVL:LTR	496.383	-0.0908212	0.156166	-0.581569	0.560857	0.816926
UCON18:UCON18:Unknown	18.277	-0.309203	0.53182	-0.581406	0.560967	0.817028
RLTR34B_MM:ERVK:LTR	453.949	0.096041	0.166024	0.578477	0.562942	0.818523
UCON7:DNA:DNA?	19.7876	-0.275303	0.477356	-0.576725	0.564125	0.818977
ORR1E:ERVL-MaLR:LTR	26240.9	-0.0767106	0.134475	-0.570447	0.568375	0.822204
Charlie16a:hAT-Charlie:DNA	398.632	-0.103373	0.181458	-0.569679	0.568895	0.822555
MERVL_2A-int:ERVL:LTR	9809.63	0.0809791	0.142266	0.569208	0.569215	0.822844
RLTR13A3:ERVK:LTR	272.109	-0.107378	0.192774	-0.557012	0.577519	0.827177
MT2C_Mm:ERVL:LTR	2076.75	0.0735782	0.132219	0.556488	0.577877	0.827259
MT2B:ERVL:LTR	14905.5	0.072218	0.130305	0.554224	0.579426	0.828231
RLTR30E_MM:ERV1:LTR	151.085	-0.130044	0.235648	-0.551857	0.581046	0.829191
RLTR1B:ERV1:LTR	870.436	0.0831515	0.150976	0.550758	0.581799	0.829663
Eulor6D:DNA:DNA?	31.6806	-0.216712	0.393988	-0.550047	0.582287	0.829852
Eulor5A:DNA:DNA?	177.348	-0.110489	0.201065	-0.549518	0.58265	0.829916
UCON25:UCON25:Unknown	15.0294	0.314879	0.574103	0.548472	0.583368	0.830082
L1MA9:L1:LINE	5284.94	0.0774608	0.141683	0.546721	0.58457	0.830902
X7D_LINE:CR1:LINE	8.98785	-0.440294	0.807154	-0.54549	0.585417	0.831076
Lx2A:L1:LINE	631.776	0.09494	0.174587	0.543797	0.586581	0.831566
MER3:hAT-Charlie:DNA	8449.17	-0.0725828	0.133432	-0.543967	0.586464	0.831566
RMER4B:ERVK:LTR	7902.41	0.068845	0.126509	0.544189	0.586311	0.831566
MLTR31FA_MM:ERVK:LTR	553.638	0.0794772	0.14621	0.543581	0.58673	0.831605
MER58B:hAT-Charlie:DNA	8059.17	-0.069667	0.128769	-0.541021	0.588493	0.832394
MER121:TcMar:DNA	652.129	-0.101844	0.188887	-0.539179	0.589763	0.833465
MLT2D:ERVL:LTR	1016.29	0.0810096	0.151528	0.534617	0.592915	0.835212
L1MB2:L1:LINE	5147.82	-0.0727192	0.136129	-0.534192	0.593208	0.835283
MER2:TcMar-Tigger:DNA	23818.1	-0.0700406	0.131259	-0.533608	0.593613	0.835509
ORR1A3:ERVL-MaLR:LTR	4924.9	-0.0679461	0.127434	-0.533187	0.593904	0.835708
L1ME2z:L1:LINE	2093	0.0757511	0.142249	0.532526	0.594362	0.836048
RLTR11C_MM:ERVK:LTR	755.067	-0.0798308	0.150266	-0.531264	0.595236	0.836048
RLTR25A:ERVK:LTR	1164.53	0.0766844	0.146799	0.522377	0.601408	0.83987
LTR104_Mam:Gypsy:LTR	79.1107	-0.135627	0.260505	-0.520629	0.602625	0.840969
RLTR20D:ERVK:LTR	367.37	0.116062	0.222981	0.520501	0.602714	0.840969
RLTR21:ERVK:LTR	1821.9	0.0674308	0.129813	0.519445	0.60345	0.841597
RMER5:ERV1:LTR	6443.57	-0.0657217	0.12765	-0.514859	0.606652	0.843107
MER68B:ERVL:LTR	556.475	0.0710588	0.138859	0.511733	0.608838	0.844488
HERVL74-int:ERVL:LTR	238.518	-0.0938985	0.183854	-0.510724	0.609544	0.844677
Kanga1:TcMar-Tc2:DNA	902.452	0.0867901	0.170404	0.509318	0.610529	0.845513
LTR33B:ERVL:LTR	61.2195	-0.143696	0.282641	-0.508406	0.611169	0.845758
MLT1N2:ERVL-MaLR:LTR	343.28	-0.0878506	0.172971	-0.507892	0.611529	0.846009
L1M2:L1:LINE	20396.5	0.0649155	0.128425	0.505475	0.613225	0.847277
LTRIS6:ERV1:LTR	20.5994	-0.251694	0.499225	-0.50417	0.614142	0.84764
UCON20:UCON20:Unknown	154.562	0.115791	0.229752	0.503981	0.614275	0.847657
RLTR16C_MM:ERVK:LTR	242.103	-0.110975	0.220882	-0.502415	0.615376	0.848099
MER63A:hAT-Blackjack:DNA	971.959	-0.070293	0.139931	-0.502339	0.615429	0.848116
IAPEY3_LTR:ERVK:LTR	371.052	0.0989859	0.197835	0.500345	0.616832	0.8492
RLTR40:ERVK:LTR	2300.24	0.0705561	0.14104	0.500256	0.616895	0.8492
LTR40a:ERVL:LTR	924.941	-0.0715911	0.143162	-0.500069	0.617026	0.849299
MER91A:hAT-Tip100:DNA	579.612	-0.0817928	0.163945	-0.498902	0.617848	0.849978
ORR1B1-int:ERVL-MaLR:LTR	5409.46	0.0663235	0.133082	0.498367	0.618225	0.850208
RLTR18B:ERVK:LTR	1340.28	-0.0651509	0.130797	-0.498106	0.618409	0.850208
Charlie7:hAT-Charlie:DNA	1479.2	0.0701028	0.141037	0.497053	0.619152	0.850696
L1MC5:L1:LINE	6192.81	0.0682042	0.137527	0.495933	0.619942	0.851044
MYSERV6-int:ERVK:LTR	3501.27	0.0652852	0.132114	0.494157	0.621195	0.851807
SYNREP_MM:Satellite:Satellite	41.2344	-0.171337	0.347554	-0.49298	0.622027	0.852552
MER91B:hAT-Tip100:DNA	276.073	-0.0915404	0.185872	-0.492493	0.622371	0.852741
LTR41:ERVL:LTR	556.945	0.0667388	0.135774	0.491544	0.623042	0.853378
MLTR11A:ERVK:LTR	3276.22	-0.0640417	0.130651	-0.490174	0.624011	0.854113
B1_Mur3:Alu:SINE	55163	0.0596959	0.122702	0.486511	0.626605	0.855596
MLT2B5:ERVL:LTR	204.227	-0.0940554	0.193808	-0.485302	0.627462	0.856175
MER46C:TcMar-Tigger:DNA	2336.56	-0.0659637	0.136487	-0.483298	0.628884	0.857022
MER63C:hAT-Blackjack:DNA	433.912	-0.0800464	0.165754	-0.482923	0.62915	0.857203
L1M4:L1:LINE	21084.8	0.0648312	0.134698	0.481309	0.630297	0.857864
L1MB5:L1:LINE	8274.67	-0.0609223	0.127076	-0.479418	0.631642	0.858508
Charlie4a:hAT-Charlie:DNA	2092.67	-0.0693281	0.144911	-0.478417	0.632353	0.858919
L1Md_F:L1:LINE	4900.22	-0.0679522	0.141994	-0.478557	0.632254	0.858919
MLTR25A:ERVK:LTR	2276.98	0.0609248	0.127268	0.478712	0.632144	0.858919
RLTR24:ERV1:LTR	1405.63	-0.0692136	0.144578	-0.478727	0.632133	0.858919
L1MB4:L1:LINE	5216.92	0.0631192	0.132168	0.477568	0.632957	0.859009
LTR77:ERV1:LTR	39.7615	-0.166868	0.352045	-0.473997	0.635502	0.860308
Arthur1B:hAT-Tip100:DNA	746.05	-0.069746	0.147256	-0.473638	0.635758	0.860466
MTA_Mm:ERVL-MaLR:LTR	28505.1	-0.0566619	0.119656	-0.473541	0.635827	0.860466
UCON6:UCON6:Unknown	97.7242	0.148389	0.314402	0.471972	0.636947	0.861111
Charlie15b:hAT-Charlie:DNA	469.859	-0.0751094	0.160458	-0.468095	0.639716	0.862806
L1ME3E:L1:LINE	684.174	0.0768214	0.165508	0.464154	0.642537	0.864029
Helitron2Na_Mam:Helitron:RC?	290.676	0.102345	0.222488	0.460001	0.645516	0.865722
Charlie13b:hAT-Charlie:DNA	114.486	0.105692	0.230165	0.459203	0.646088	0.865981
MamRep1879:hAT-Tip100:DNA	136.047	0.097729	0.212891	0.459056	0.646194	0.866
Tigger12c:TcMar-Tigger:DNA	272.06	-0.0822292	0.17928	-0.458663	0.646476	0.866098
MLT1F2-int:ERVL-MaLR:LTR	77.9618	-0.13382	0.291942	-0.458378	0.646681	0.866204
L1MC:L1:LINE	5699.44	-0.0579795	0.127193	-0.45584	0.648505	0.867148
RLTR25B:ERVK:LTR	3222.58	0.0569605	0.125488	0.453913	0.649891	0.868088
L1MCc:L1:LINE	358.383	0.0744403	0.164068	0.453717	0.650033	0.868185
Charlie10a:hAT-Charlie:DNA	151.044	0.106607	0.235083	0.453485	0.650199	0.868275
LTR73:ERV1:LTR	90.4812	-0.12332	0.272068	-0.453267	0.650356	0.868373
L1MC5a:L1:LINE	3913.62	0.0631432	0.139493	0.452663	0.650792	0.868653
MER110:ERV1:LTR	16.8581	-0.231513	0.511734	-0.452408	0.650975	0.868666
MER88:ERVL:LTR	210.414	-0.0934585	0.206672	-0.452208	0.651119	0.868775
L1M4a2:L1:LINE	1007.41	0.0664003	0.147123	0.451325	0.651756	0.869266
MLT1F2:ERVL-MaLR:LTR	1497.24	-0.06537	0.144929	-0.451049	0.651954	0.869266
RLTR22_Mur:ERVK:LTR	1316.41	-0.0656315	0.146123	-0.449151	0.653323	0.869882
L1MA5:L1:LINE	5927.76	-0.0599279	0.133965	-0.44734	0.65463	0.870277
Tigger16a:TcMar-Tigger:DNA	1045.21	-0.0621834	0.138923	-0.447612	0.654433	0.870277
MLT1L:ERVL-MaLR:LTR	1897.42	-0.0692588	0.155466	-0.445492	0.655965	0.871108
Charlie2b:hAT-Charlie:DNA	2050.61	-0.0705099	0.158352	-0.445275	0.656121	0.871145
Eulor9C:DNA:DNA	185.952	-0.110766	0.249237	-0.444421	0.656738	0.871495
RLTR15:ERVK:LTR	3853.71	0.0595721	0.134202	0.4439	0.657115	0.871716
LTR16A:ERVL:LTR	955.49	-0.068551	0.154726	-0.443048	0.657731	0.872229
RLTR1D2_MM:ERV1:LTR	103.602	-0.107055	0.242699	-0.441104	0.659138	0.87328
UCON13:Penelope:LINE?	58.9734	-0.142358	0.322977	-0.440769	0.65938	0.873369
L1_Mus2:L1:LINE	22915.5	0.063496	0.144938	0.43809	0.661321	0.874361
LTR101_Mam:ERVL:LTR	209.355	0.0856016	0.195848	0.437083	0.662051	0.874741
RLTR19A:ERVK:LTR	40.1286	-0.166895	0.383794	-0.434856	0.663667	0.875137
Tigger17a:TcMar-Tigger:DNA	2788.35	0.0552292	0.126848	0.435398	0.663273	0.875137
MER96:hAT-Tip100:DNA	129.833	0.103757	0.239488	0.433244	0.664838	0.875484
RMER1A:RMER1A:Other	4949.5	-0.0585595	0.135176	-0.433208	0.664864	0.875484
LTRIS3:ERV1:LTR	176.372	-0.0958796	0.222821	-0.430299	0.666978	0.877013
ORR1D1-int:ERVL-MaLR:LTR	2307.76	0.0620078	0.144604	0.428811	0.668061	0.877739
MLTR13:ERVK:LTR	100.758	0.108299	0.253376	0.427423	0.669071	0.878509
MER119:hAT-Charlie:DNA	842.315	0.0624412	0.146343	0.426678	0.669614	0.878713
MLT2E:ERVL:LTR	10.5462	-0.285568	0.674538	-0.423353	0.672038	0.87993
L1ME3A:L1:LINE	2362.53	0.0624203	0.147725	0.422543	0.672629	0.880172
L1MA4A:L1:LINE	3439.03	-0.0616206	0.146153	-0.421616	0.673306	0.880306
L1ME3B:L1:LINE	1041.18	0.0717955	0.170723	0.420537	0.674093	0.880521
MLT1F-int:ERVL-MaLR:LTR	314.267	-0.0769307	0.183854	-0.418435	0.675629	0.881248
Lx2:L1:LINE	14195.3	-0.0591184	0.142574	-0.414652	0.678397	0.883299
Charlie21a:hAT-Charlie:DNA	280.785	-0.0884526	0.213891	-0.41354	0.679211	0.883914
MER58A:hAT-Charlie:DNA	8836.02	-0.0549649	0.132896	-0.413594	0.679171	0.883914
RMER21A:ERV1:LTR	640.711	0.0610986	0.147709	0.413642	0.679136	0.883914
ERVL-B4-int:ERVL:LTR	1361.86	-0.0678908	0.164491	-0.412732	0.679803	0.88414
ORR1D-int:ERVL-MaLR:LTR	974.507	0.0605826	0.146954	0.412255	0.680153	0.88425
LTR108e_Mam:ERVL:LTR	8.33701	-0.34995	0.855634	-0.408994	0.682544	0.885284
MER102c:hAT-Charlie:DNA	952.223	0.0567471	0.139033	0.408154	0.68316	0.885422
ERV3-16A3_LTR:ERVL:LTR	308.147	-0.0796664	0.195535	-0.407427	0.683694	0.885607
MER20B:hAT-Charlie:DNA	1883.16	0.0601077	0.147662	0.407061	0.683963	0.885619
L1MB1:L1:LINE	2549.6	0.0591084	0.145705	0.405673	0.684983	0.885903
MLT1F:ERVL-MaLR:LTR	1091.14	0.0568044	0.139853	0.406171	0.684617	0.885903
Tigger12:TcMar-Tigger:DNA	328.263	-0.0819944	0.20278	-0.404352	0.685954	0.886334
X3_LINE:RTE-BovB:LINE	318.283	0.0732648	0.181292	0.404126	0.68612	0.886334
RMER20B:ERVK:LTR	1206.56	-0.0586631	0.145496	-0.403195	0.686805	0.886664
RLTR30:ERV1:LTR	572.47	-0.0650859	0.161613	-0.402727	0.687149	0.886992
RLTR44E:ERVK:LTR	66.7958	0.131821	0.327558	0.402436	0.687363	0.88706
MER66C:ERV1:LTR	87.5489	0.100512	0.250229	0.401679	0.68792	0.887358
RLTR53B_Mm:ERVK:LTR	79.6876	-0.106051	0.264702	-0.400643	0.688683	0.887651
B2_Mm1a:B2:SINE	41243.8	0.0463857	0.116137	0.399404	0.689596	0.887834
Charlie10:hAT-Charlie:DNA	299.561	0.0725105	0.181837	0.398767	0.690065	0.887834
LTR86B1:ERVL:LTR	28.9656	-0.183491	0.460298	-0.398635	0.690162	0.887834
LTR102_Mam:ERVL:LTR	50.9799	-0.150162	0.378175	-0.397069	0.691316	0.88833
MT2A:ERVL:LTR	5944.86	-0.0503287	0.127539	-0.394614	0.693128	0.889329
RLTR19:ERVK:LTR	429.508	-0.0584631	0.148471	-0.393768	0.693752	0.889743
ERVB5_2-LTR_MM:ERVK:LTR	153.428	-0.0826524	0.210332	-0.392961	0.694348	0.890118
RMER16_Mm:ERVK:LTR	193.828	0.0761589	0.193877	0.392822	0.694451	0.890143
L1M2b:L1:LINE	34.1196	-0.171145	0.443928	-0.385525	0.699849	0.893134
Lx7:L1:LINE	34547.4	0.0514811	0.134981	0.381395	0.70291	0.894503
PB1:Alu:SINE	30049	0.0480727	0.126347	0.380483	0.703587	0.894814
L1MB3:L1:LINE	11295.7	-0.0471426	0.124048	-0.380035	0.703919	0.894962
Lx6:L1:LINE	15317.6	0.0497802	0.13116	0.379539	0.704288	0.895
MADE2:TcMar-Mariner:DNA	278.249	-0.0761147	0.201879	-0.377031	0.706151	0.895598
ORR1D1:ERVL-MaLR:LTR	26031.6	-0.0461318	0.122304	-0.377189	0.706033	0.895598
PB1D9:Alu:SINE	88299.5	0.0458598	0.121912	0.376172	0.706789	0.895598
X6A_LINE:CR1:LINE	291.712	0.0694906	0.185398	0.374819	0.707795	0.895884
Charlie1b:hAT-Charlie:DNA	1670.73	-0.0506584	0.135322	-0.374355	0.70814	0.895987
RLTR9F:ERVK:LTR	24.2416	0.158176	0.425145	0.372052	0.709854	0.896643
RLTR34D_MM:ERVK:LTR	308.838	-0.0692384	0.186217	-0.371816	0.71003	0.89678
RLTR19B:ERVK:LTR	243.515	-0.0663866	0.178627	-0.37165	0.710153	0.896826
MTB_Mm:ERVL-MaLR:LTR	6797.73	-0.0451628	0.122416	-0.368929	0.71218	0.898125
RLTR26_Mus:ERVK:LTR	817.003	0.052447	0.142258	0.368675	0.71237	0.898197
Charlie15a:hAT-Charlie:DNA	442.326	0.0659066	0.179437	0.367297	0.713398	0.898244
ERVB5_1-LTR_MM:ERVK:LTR	28.411	0.148159	0.403313	0.367354	0.713355	0.898244
ID2:ID:SINE	8750.53	-0.0448506	0.122202	-0.36702	0.713604	0.898291
MLT2B4:ERVL:LTR	931.207	-0.0538556	0.146976	-0.366425	0.714048	0.898563
ORR1A1:ERVL-MaLR:LTR	3636.79	-0.0454009	0.124267	-0.365348	0.714851	0.898919
L1MCb:L1:LINE	565.661	-0.0708606	0.194443	-0.364428	0.715538	0.899273
Eulor9B:DNA:DNA	63.6614	-0.115898	0.31953	-0.362714	0.716819	0.900025
MLT1I-int:ERVL-MaLR:LTR	8.68328	-0.261041	0.720452	-0.362329	0.717106	0.900204
ERVB7_2B-LTR_MM:ERVK:LTR	141.402	-0.0819231	0.22686	-0.361117	0.718012	0.900405
Charlie23a:hAT-Charlie:DNA	202.691	-0.0697676	0.194174	-0.359304	0.719368	0.901028
MER5C1:hAT-Charlie:DNA	606.909	-0.061289	0.170849	-0.358733	0.719795	0.901055
URR1A:hAT-Charlie:DNA	47161.2	-0.0478913	0.134238	-0.356765	0.721268	0.901509
ORR1A2:ERVL-MaLR:LTR	19378.9	-0.0440263	0.123884	-0.355383	0.722302	0.902009
RLTR1E_MM:ERV1:LTR	14.1946	-0.204437	0.5753	-0.355357	0.722322	0.902009
RMER16B2:ERVK:LTR	105.682	0.0822311	0.232	0.354444	0.723006	0.902318
B1F2:Alu:SINE	37797.1	0.0439542	0.12453	0.352961	0.724118	0.902668
MTE2b:ERVL-MaLR:LTR	15186.8	-0.0460625	0.131	-0.351622	0.725122	0.903216
MT2B1:ERVL:LTR	7416.36	-0.0438132	0.12464	-0.351518	0.7252	0.903258
MLTR12:ERV1:LTR	1221.45	0.0512987	0.146009	0.351339	0.725334	0.903317
RMER6BA:ERVK:LTR	1475.72	-0.0424282	0.121528	-0.349122	0.726998	0.903927
L1ME3F:L1:LINE	642.186	0.0557332	0.159921	0.348504	0.727462	0.904031
MER45B:hAT-Tip100:DNA	359.095	-0.0566838	0.162629	-0.348547	0.727429	0.904031
MER65-int:ERV1:LTR	54.5232	0.10546	0.303138	0.347896	0.727919	0.904031
MER70A:ERVL:LTR	31.8031	-0.139253	0.400249	-0.347916	0.727903	0.904031
LTR48:ERV1:LTR	340.15	-0.056255	0.163323	-0.34444	0.730516	0.905465
RLTR49:ERVK:LTR	434.785	0.059739	0.173895	0.343536	0.731196	0.905765
RLTR16:ERVK:LTR	751.55	-0.0467849	0.136638	-0.342401	0.732049	0.906117
MT2_Mm:ERVL:LTR	4653.57	-0.045757	0.133747	-0.342117	0.732263	0.906175
RMER17A2:ERVK:LTR	1966.44	0.0488358	0.143002	0.341504	0.732724	0.906333
L1MDa:L1:LINE	5320.12	0.048217	0.142395	0.338615	0.7349	0.907524
Charlie1a:hAT-Charlie:DNA	11460.4	-0.0463207	0.137966	-0.335739	0.737068	0.908254
Kanga1c:TcMar-Tc2:DNA	201.875	-0.0640994	0.190877	-0.335815	0.737011	0.908254
L1MEj:L1:LINE	353.639	-0.0682835	0.202866	-0.336593	0.736424	0.908254
MER113A:hAT-Charlie:DNA	356.47	-0.0540548	0.160393	-0.337015	0.736106	0.908254
RMER13B:ERVK:LTR	1311.31	-0.0538175	0.159927	-0.336512	0.736485	0.908254
RMER20A:ERVK:LTR	1508.26	0.0491325	0.146185	0.336099	0.736796	0.908254
UCON12A:UCON12A:Unknown	57.7536	0.108029	0.322574	0.334896	0.737703	0.908497
L1M4b:L1:LINE	1611.63	0.0469301	0.14142	0.331848	0.740004	0.909291
LTR81:Gypsy:LTR	22.8171	-0.157303	0.475684	-0.330687	0.740881	0.909811
BLACKJACK:hAT-Blackjack:DNA	1013.32	0.0546461	0.165619	0.32995	0.741438	0.910045
MER131:SINE:SINE?	466.994	-0.0496825	0.151139	-0.32872	0.742367	0.910424
MER44B:TcMar-Tigger:DNA	3808.22	-0.0441033	0.134499	-0.327909	0.74298	0.910659
nhAT5a_ML:hAT-Charlie:DNA	23.3391	-0.149497	0.456025	-0.327827	0.743043	0.910682
L1MD3:L1:LINE	2883.52	0.0447583	0.136789	0.327207	0.743511	0.9107
BGLII_B:ERVK:LTR	1335.12	0.0496971	0.152226	0.326469	0.744069	0.910915
MER92-int:ERV1:LTR	89.4515	-0.0847698	0.260589	-0.3253	0.744954	0.911458
L1Md_F2:L1:LINE	93344.1	0.0447539	0.137731	0.324937	0.745229	0.911602
RLTR20B3A_MM:ERVK:LTR	599.982	0.049651	0.153828	0.322769	0.74687	0.912305
LTR53:ERVL:LTR	152.529	-0.0748094	0.232818	-0.321321	0.747967	0.91297
MER92A:ERV1:LTR	24.0708	0.149206	0.464414	0.321277	0.748	0.91297
MLT1B-int:ERVL-MaLR:LTR	79.8098	0.0951333	0.29671	0.320628	0.748493	0.913304
B2_Mm1t:B2:SINE	47846	0.0378028	0.118167	0.31991	0.749037	0.913483
MamRep1894:hAT:DNA	25.4159	-0.144414	0.451922	-0.319555	0.749306	0.9136
RLTR13B3:ERVK:LTR	1221.82	-0.047736	0.149385	-0.319551	0.749309	0.9136
RMER1C:RMER1C:Other	5573.75	0.0418649	0.131226	0.319029	0.749705	0.913921
RLTR16B_MM:ERVK:LTR	472.812	0.05355	0.168948	0.316961	0.751273	0.914863
LTR32:ERVL:LTR	29.0149	0.131428	0.416468	0.315577	0.752324	0.914936
RLTR31M:ERVK:LTR	147.95	0.0652507	0.207958	0.313769	0.753696	0.915186
MLT2C1:ERVL:LTR	911.022	0.0442004	0.141399	0.312593	0.75459	0.915557
RLTR9A3A:ERVK:LTR	23.3847	0.134233	0.431835	0.310843	0.75592	0.916192
X5B_LINE:CR1:LINE	83.818	0.0830448	0.267283	0.310699	0.756029	0.916192
Charlie17b:hAT-Charlie:DNA	135.836	-0.0775396	0.250558	-0.309468	0.756966	0.916402
MLTR31E_MM:ERVK:LTR	47.1785	0.102064	0.329891	0.309388	0.757026	0.916421
RLTR27:ERVK:LTR	175.415	0.0606776	0.196927	0.308122	0.75799	0.916779
MLT1E1:ERVL-MaLR:LTR	457.963	-0.0519015	0.169236	-0.306681	0.759086	0.916986
MTE2b-int:ERVL-MaLR:LTR	1014.45	0.054936	0.17883	0.307196	0.758694	0.916986
PB1D7:Alu:SINE	57427.4	0.0389435	0.126948	0.306766	0.759021	0.916986
RLTR31A_Mm:ERVK:LTR	385.303	-0.0534876	0.174404	-0.306688	0.759081	0.916986
MLT-int:ERVL-MaLR:LTR	958.255	-0.0406666	0.132975	-0.305821	0.759741	0.917036
MER73:ERVL:LTR	73.7118	-0.0855445	0.280821	-0.304623	0.760654	0.917212
X2_LINE:CR1:LINE	50.7912	-0.10283	0.336979	-0.305153	0.76025	0.917212
RLTR13A:ERVK:LTR	212.004	0.0598082	0.197969	0.302108	0.762569	0.917953
LTR40A1:ERVL:LTR	59.4703	-0.105042	0.351694	-0.298675	0.765188	0.919162
L1MEh:L1:LINE	433.826	-0.0545967	0.183208	-0.298004	0.7657	0.919248
MamRep1161:TcMar:DNA	7.47525	-0.219255	0.73863	-0.29684	0.766589	0.919598
L1M8:L1:LINE	265.415	0.051391	0.173613	0.296009	0.767223	0.920044
LTR75:ERVL:LTR	56.2715	0.0942814	0.320973	0.293736	0.768959	0.921166
MARNA:TcMar-Mariner:DNA	1102.81	-0.0429352	0.146847	-0.292381	0.769995	0.921586
MLT1E:ERVL-MaLR:LTR	408.549	0.0474972	0.162423	0.29243	0.769958	0.921586
Charlie22a:hAT-Charlie:DNA	300.387	-0.0530925	0.182114	-0.291535	0.770642	0.921875
Tigger8:TcMar-Tigger:DNA	244.104	0.0598191	0.205692	0.290818	0.77119	0.921875
B2_Mm2:B2:SINE	185777	0.034065	0.117444	0.290052	0.771777	0.922117
MER65D:ERV1:LTR	106.409	-0.076774	0.264895	-0.289828	0.771948	0.92213
L1M:L1:LINE	292.902	-0.0569007	0.19931	-0.285489	0.77527	0.923692
PB1D11:Alu:SINE	41644	0.0362468	0.127231	0.28489	0.775728	0.923692
MMTV-int:ERVK:LTR	682.37	0.273814	0.969551	0.282413	0.777627	0.924219
LTR107_Mam:LTR:LTR	169.128	-0.0527795	0.187438	-0.281584	0.778262	0.924284
Charlie4:hAT-Charlie:DNA	298.858	0.0507194	0.180433	0.281098	0.778636	0.924368
MER20:hAT-Charlie:DNA	15992.5	-0.0343466	0.12275	-0.27981	0.779623	0.924417
RLTR10A:ERVK:LTR	403.951	0.042023	0.14982	0.280489	0.779102	0.924417
Zaphod3:hAT-Tip100:DNA	533.32	-0.055476	0.199524	-0.278042	0.78098	0.924752
MER34A:ERV1:LTR	633.452	0.046133	0.166215	0.27755	0.781358	0.924829
RLTR10C:ERVK:LTR	848.072	0.0384138	0.138403	0.277551	0.781357	0.924829
L1MEb:L1:LINE	262.29	0.0482971	0.174099	0.277412	0.781464	0.924838
MTD:ERVL-MaLR:LTR	85935.5	-0.0357946	0.129106	-0.277249	0.781589	0.924838
LTR84a:ERVL:LTR	427.958	0.0643826	0.232361	0.27708	0.781718	0.9249
ERVB4_3-LTR_MM:ERVK:LTR	7.45248	0.209495	0.770919	0.271748	0.785816	0.927014
MRLTR33:ERVK:LTR	596.667	0.0413976	0.152629	0.27123	0.786215	0.927014
Kanga1b:TcMar-Tc2:DNA	132.84	0.055623	0.209408	0.265621	0.790531	0.929317
MER106B:hAT-Charlie:DNA	253.189	-0.0514852	0.197814	-0.26027	0.794655	0.931088
L1MB7:L1:LINE	16066.5	0.0335288	0.129491	0.258928	0.795691	0.93151
MLT1D:ERVL-MaLR:LTR	11587.4	-0.0339641	0.13116	-0.258952	0.795673	0.93151
RLTR12A:ERVK:LTR	1001.91	0.034888	0.135708	0.257081	0.797116	0.932176
Eulor2B:DNA:DNA?	31.9583	-0.0976884	0.383332	-0.25484	0.798847	0.933186
RLTR50B:ERVK:LTR	23.8808	-0.111736	0.438543	-0.254788	0.798887	0.933186
L1MA8:L1:LINE	4573.8	0.0383109	0.15125	0.253295	0.80004	0.933696
MER67A:ERV1:LTR	48.9551	-0.0822175	0.325419	-0.252651	0.800538	0.933908
LTR45:ERV1:LTR	11.904	-0.182424	0.722619	-0.252449	0.800694	0.933985
YREP_Mm:YREP_Mm:Unknown	5707.12	-0.0335228	0.13319	-0.251692	0.801279	0.934404
LTR69:ERVL:LTR	57.1401	0.0765975	0.304697	0.251389	0.801513	0.934464
Charlie5:hAT-Charlie:DNA	2858.48	-0.0334093	0.133275	-0.25068	0.802061	0.934505
ID:ID:SINE	11128	-0.0320909	0.128419	-0.249891	0.802671	0.934771
MTA_Mm-int:ERVL-MaLR:LTR	12743.8	0.0318865	0.127925	0.249259	0.80316	0.934797
RMER19B:ERVK:LTR	13442.8	0.0312312	0.125789	0.248282	0.803916	0.935055
RLTR11D:ERVK:LTR	621.91	0.0378315	0.153601	0.246297	0.805453	0.93575
MTB_Mm-int:ERVL-MaLR:LTR	2068.17	-0.0387475	0.15833	-0.244726	0.806669	0.936467
RLTRETN_Mm:ERVK:LTR	854.426	-0.0383025	0.156505	-0.244736	0.806661	0.936467
MLT1G-int:ERVL-MaLR:LTR	9.92625	0.158058	0.648453	0.243746	0.807428	0.936665
ERVB7_1-LTR_MM:ERVK:LTR	219.737	-0.0434382	0.178787	-0.24296	0.808036	0.936764
UCON4:UCON4:Unknown	327.511	-0.03854	0.158739	-0.242789	0.808169	0.936764
C573_MM:C573_MM:Other	10.9543	0.150701	0.62312	0.241849	0.808897	0.937162
L1_Mur1:L1:LINE	8312.14	-0.0502132	0.207881	-0.241547	0.809131	0.937315
MER21B:ERVL:LTR	2877.79	-0.0289754	0.120741	-0.23998	0.810346	0.937632
B1F:Alu:SINE	99492.7	0.030064	0.125813	0.238958	0.811138	0.937924
L1ME1:L1:LINE	8344.08	0.0300776	0.126482	0.237801	0.812036	0.938209
RLTR13E:ERVK:LTR	366.446	-0.041627	0.175513	-0.237174	0.812522	0.938209
RMER1B:RMER1B:Other	7969.56	0.0305244	0.128623	0.237318	0.81241	0.938209
CR1_Mam:CR1:LINE	864.727	-0.0335176	0.142818	-0.234689	0.81445	0.938237
L1Md_T:L1:LINE	45066.7	-0.0334352	0.141844	-0.235718	0.813651	0.938237
Lx2A1:L1:LINE	1563.33	-0.0339813	0.144525	-0.235124	0.814113	0.938237
MER68C:ERVL:LTR	51.3348	0.0859458	0.36575	0.234985	0.81422	0.938237
MLT1K:ERVL-MaLR:LTR	1344.47	0.0357033	0.151361	0.235882	0.813524	0.938237
RLTR11A2:ERVK:LTR	3108.61	-0.0317519	0.134108	-0.236763	0.812841	0.938237
B3A:B2:SINE	185774	-0.0284646	0.122049	-0.233222	0.815589	0.938764
LTR82B:ERVL:LTR	66.1972	0.0694631	0.299013	0.232308	0.816299	0.939003
LTR31:ERV1:LTR	110.006	0.0559191	0.241845	0.231219	0.817145	0.939098
MLTR73:ERV1:LTR	513.497	0.0360153	0.15623	0.230527	0.817682	0.939522
LTR90A:LTR:LTR	361.05	-0.0383023	0.167684	-0.228419	0.819321	0.940424
B1_Mur2:Alu:SINE	84847	0.0277885	0.123174	0.225603	0.82151	0.940877
UCON27:UCON27:Unknown	32.5687	-0.100454	0.446195	-0.225134	0.821875	0.941013
URR1B:hAT-Charlie:DNA	44804.8	0.0278028	0.124428	0.223445	0.823189	0.941572
RMER13A1:ERVK:LTR	1905.54	-0.0272757	0.122897	-0.22194	0.824361	0.941607
FordPrefect_a:hAT-Tip100:DNA	23.6095	-0.101317	0.460081	-0.220216	0.825703	0.94223
Lx8:L1:LINE	41586.9	-0.0295169	0.134111	-0.220093	0.825799	0.942287
MLTR18A_MM:ERVK:LTR	306.834	0.041145	0.187583	0.219342	0.826383	0.94258
LTR75_1:ERV1:LTR	20.8665	-0.110676	0.509176	-0.217362	0.827926	0.942928
MER2B:TcMar-Tigger:DNA	1910.35	0.0297406	0.136806	0.217392	0.827903	0.942928
RLTR3_Mm:ERVK:LTR	117.477	0.193279	0.899798	0.214803	0.829921	0.943854
Charlie17:hAT-Charlie:DNA	230.663	-0.0393401	0.184122	-0.213663	0.83081	0.944068
MLTR32C_MM:ERVK:LTR	137.138	0.0527996	0.247687	0.213171	0.831194	0.944068
RMER17C2:ERVK:LTR	2363.6	-0.0303261	0.1422	-0.213264	0.831121	0.944068
BGLII_B2:ERVK:LTR	698.695	0.0325828	0.153092	0.212831	0.831459	0.944215
BGLII_C:ERVK:LTR	17.974	0.108924	0.512113	0.212695	0.831565	0.944219
LTR29:ERV1:LTR	7.60751	0.16304	0.767483	0.212434	0.831768	0.944219
L1P5:L1:LINE	108.007	-0.0507224	0.241078	-0.210399	0.833356	0.944651
L1ME3C:L1:LINE	444.28	0.0410959	0.195884	0.209796	0.833827	0.944747
MamGypLTR1a:Gypsy:LTR	69.0558	0.06203	0.296196	0.209422	0.834119	0.944747
ERV3-16A3_I-int:ERVL:LTR	242.403	-0.0407261	0.194787	-0.20908	0.834386	0.944894
LTR55:ERVL:LTR	207.152	-0.0391277	0.187644	-0.208521	0.834822	0.944932
MER47A:TcMar-Tigger:DNA	243.399	-0.038097	0.18297	-0.208215	0.835061	0.944992
MLT1A0-int:ERVL-MaLR:LTR	172.554	-0.0432409	0.208742	-0.20715	0.835893	0.945068
Tigger9b:TcMar-Tigger:DNA	711.354	-0.0292765	0.140794	-0.207939	0.835276	0.945068
B1_Mur1:Alu:SINE	91041	0.0253971	0.122999	0.206482	0.836414	0.945266
LTR10_RN:ERVK:LTR	363.776	-0.0330257	0.161167	-0.204916	0.837637	0.945524
RMER17C-int:ERVK:LTR	808.136	0.0419041	0.204784	0.204626	0.837864	0.945547
RMER3D1:ERVK:LTR	7.28313	-0.175875	0.864409	-0.203462	0.838774	0.945981
Lx3_Mus:L1:LINE	11609.4	0.0278262	0.138076	0.201529	0.840285	0.947001
L1MC4a:L1:LINE	6822.4	-0.026691	0.133961	-0.199245	0.842071	0.947839
RLTR20B3:ERVK:LTR	593.923	0.0344343	0.174241	0.197624	0.843339	0.94803
LTR67B:ERVL:LTR	526.431	-0.0304606	0.15451	-0.197143	0.843716	0.948168
RLTR12C:ERVK:LTR	213.407	-0.0370905	0.190895	-0.194298	0.845942	0.949119
RLTR20A2B_MM:ERVK:LTR	371.666	0.0395014	0.203676	0.193943	0.846221	0.949119
RMER17D2:ERVK:LTR	868.445	0.031875	0.164563	0.193695	0.846414	0.949148
Lx5:L1:LINE	11197.5	-0.0293581	0.152328	-0.192729	0.847171	0.949346
MamGypLTR1c:Gypsy:LTR	25.7343	-0.0815733	0.424156	-0.192319	0.847492	0.949424
ORR1A3-int:ERVL-MaLR:LTR	2858.92	0.0283481	0.147584	0.192082	0.847678	0.949424
Tigger5:TcMar-Tigger:DNA	3934.91	-0.0264931	0.13804	-0.191924	0.847802	0.949424
B4A:B4:SINE	219574	-0.0234314	0.122641	-0.191056	0.848482	0.94949
MER44D:TcMar-Tigger:DNA	2730.06	-0.0262366	0.137431	-0.190908	0.848598	0.94949
Kanga1a:TcMar-Tc2:DNA	272.571	-0.0346187	0.182809	-0.189371	0.849802	0.949774
HAL1b:L1:LINE	455.609	0.0312599	0.167786	0.186308	0.852203	0.950576
IAPEY_LTR:ERVK:LTR	89.9313	0.045131	0.24293	0.185778	0.852619	0.950583
RMER6D:ERVK:LTR	2139.36	0.0249335	0.134024	0.186038	0.852415	0.950583
LTR40c:ERVL:LTR	222.403	0.0328739	0.178896	0.183759	0.854202	0.951198
Lx2B2:L1:LINE	6311.88	-0.0279598	0.152589	-0.183236	0.854613	0.951461
RLTR13G:ERVK:LTR	352.539	0.0291247	0.159702	0.182369	0.855293	0.951461
RMER10B:ERVL:LTR	2962.62	0.0225411	0.124472	0.181093	0.856295	0.951712
MER92C:ERV1:LTR	24.3433	-0.0780274	0.432922	-0.180234	0.856969	0.951906
UCON21:DNA:DNA?	37.3015	-0.0706288	0.391158	-0.180563	0.85671	0.951906
Tigger7:TcMar-Tigger:DNA	14585.6	-0.0233865	0.130787	-0.178813	0.858084	0.952153
ORR1D2-int:ERVL-MaLR:LTR	1234.31	0.0223228	0.126072	0.177065	0.859458	0.952515
Lx2B:L1:LINE	5693.29	0.0249497	0.142184	0.175474	0.860707	0.952852
RLTR6B_Mm:ERV1:LTR	253.803	0.0331072	0.189138	0.175043	0.861046	0.953013
MLTR18C_MM:ERVK:LTR	728.43	0.0264619	0.151989	0.174104	0.861784	0.953325
RLTR51A_Mm:ERVK:LTR	2409.17	-0.0238156	0.137433	-0.173288	0.862425	0.953594
MER31B:ERV1:LTR	616.16	-0.0273776	0.158189	-0.173068	0.862598	0.953618
L1MA6:L1:LINE	9480.42	-0.0237466	0.137673	-0.172486	0.863056	0.953732
LTR79:ERVL:LTR	297.643	-0.0281289	0.163426	-0.17212	0.863343	0.95378
HAL1:L1:LINE	5611.53	0.0233983	0.138557	0.168871	0.865898	0.954776
LTRIS5:ERV1:LTR	29.5499	0.0700222	0.413769	0.16923	0.865616	0.954776
MMETn-int:ERVK:LTR	1321.72	-0.0237767	0.140531	-0.169193	0.865645	0.954776
ORR1C2:ERVL-MaLR:LTR	12632.8	0.0220033	0.12989	0.1694	0.865482	0.954776
Cheshire:hAT-Charlie:DNA	3479.6	-0.0234722	0.14004	-0.167611	0.86689	0.955084
RLTR44-int:ERVK:LTR	681.43	0.0318643	0.191197	0.166657	0.86764	0.955236
MER105:DNA:DNA	798.839	0.0235204	0.141531	0.166185	0.868012	0.955418
LTR86A2:ERVL:LTR	43.5572	0.056186	0.342695	0.163953	0.869768	0.956184
UCON17:UCON17:Unknown	11.5302	-0.102189	0.622415	-0.164182	0.869588	0.956184
LTR105_Mam:ERVL:LTR	72.4677	0.0477151	0.291838	0.163499	0.870126	0.956295
RLTR13D3A1:ERVK:LTR	865.912	-0.0231782	0.142037	-0.163183	0.870374	0.956313
RLTR10B2:ERVK:LTR	214.889	0.0318979	0.200393	0.159177	0.873529	0.958026
ID4:ID:SINE	45473.8	-0.0198027	0.125901	-0.157289	0.875017	0.958743
L1VL2:L1:LINE	7553.06	0.0216414	0.138171	0.156628	0.875538	0.95907
RCHARR1:hAT-Charlie:DNA	10196.2	-0.0201821	0.130408	-0.154761	0.87701	0.959684
RMER2:ERV1:LTR	2111.66	0.0189256	0.123129	0.153706	0.877842	0.959805
RLTR10B:ERVK:LTR	247.251	0.0300312	0.19604	0.153189	0.878249	0.959946
Arthur1A:hAT-Tip100:DNA	178.384	-0.0330264	0.216708	-0.152401	0.878871	0.960325
RLTR13B2:ERVK:LTR	319.696	0.0273342	0.181143	0.150899	0.880056	0.961006
Tigger2b:TcMar-Tigger:DNA	1230.96	0.0225358	0.149531	0.15071	0.880204	0.961085
RLTR6_Mm:ERV1:LTR	653.377	0.0236554	0.157191	0.150488	0.88038	0.961157
LTR33C:ERVL:LTR	74.9624	0.0452586	0.301589	0.150067	0.880712	0.961216
MER54B:ERVL:LTR	42.9847	0.0525549	0.349903	0.150199	0.880608	0.961216
ERVB4_1B-I_MM-int:ERVK:LTR	183.434	-0.0289754	0.19481	-0.148737	0.881761	0.96147
LTR86B2:ERVL:LTR	30.9574	0.0577831	0.388727	0.148647	0.881832	0.96147
UCON8:UCON8:Unknown	28.5144	0.0627116	0.422536	0.148417	0.882013	0.96147
RLTR20B1:ERVK:LTR	1046.94	-0.0188108	0.127143	-0.147951	0.882382	0.96162
MER51-int:ERV1:LTR	107.953	0.0324991	0.221291	0.146861	0.883242	0.96189
Lx5b:L1:LINE	5775.5	0.0203049	0.139843	0.145198	0.884555	0.962108
MLTR18B_MM:ERVK:LTR	1163.72	0.0200671	0.138651	0.144731	0.884924	0.96226
ORR1A4:ERVL-MaLR:LTR	8213.02	-0.018786	0.12991	-0.144608	0.88502	0.962306
RMER17B:ERVK:LTR	3426.9	-0.0199523	0.140154	-0.14236	0.886796	0.962929
Eulor9A:DNA:DNA	121.454	-0.0303959	0.215976	-0.140737	0.888078	0.96326
MER97d:hAT-Tip100:DNA	27.6483	0.0603134	0.430019	0.140257	0.888457	0.963292
MERX:TcMar-Tigger:DNA	168.041	-0.0363078	0.258513	-0.140449	0.888305	0.963292
RMER13A:ERVK:LTR	1220.99	0.0175966	0.125589	0.140112	0.888571	0.963292
L1M3:L1:LINE	9008.28	0.0186082	0.135781	0.137045	0.890995	0.9636
LTRIS4:ERV1:LTR	146.716	0.0294348	0.218651	0.13462	0.892912	0.96387
UCON31:UCON31:Unknown	162.316	-0.029584	0.220242	-0.134325	0.893145	0.963875
Lx3C:L1:LINE	5703.46	0.0185437	0.140355	0.13212	0.89489	0.964229
MTEa-int:ERVL-MaLR:LTR	1945.6	-0.0199244	0.150693	-0.132219	0.894811	0.964229
MER67C:ERV1:LTR	194.936	-0.0247274	0.188902	-0.130901	0.895854	0.964657
MTC:ERVL-MaLR:LTR	40479.1	-0.0163825	0.125006	-0.131054	0.895733	0.964657
ORR1F:ERVL-MaLR:LTR	23952.4	-0.0172122	0.131554	-0.130838	0.895904	0.964657
MER126:DNA:DNA	233.112	0.0277018	0.21323	0.129915	0.896633	0.964702
RLTR46A:ERVK:LTR	15.1306	-0.0720875	0.558476	-0.129079	0.897295	0.964953
L1MC2:L1:LINE	2154.65	-0.0186929	0.149207	-0.125281	0.900301	0.965786
L1ME3Cz:L1:LINE	1495.77	-0.0188116	0.150319	-0.125144	0.900409	0.965786
MER66B:ERV1:LTR	14.4621	0.0728439	0.579975	0.125598	0.90005	0.965786
Charlie4z:hAT-Charlie:DNA	1244.34	0.0164104	0.134442	0.122063	0.902849	0.967065
LTR28B:ERV1:LTR	402.431	0.0181112	0.151324	0.119685	0.904733	0.967996
IAPLTR3-int:ERVK:LTR	1116.22	-0.0216645	0.184537	-0.117399	0.906544	0.96822
ID4_:ID:SINE	48676.5	-0.0146021	0.125205	-0.116625	0.907157	0.96822
LTR50:ERVL:LTR	284.324	-0.0208133	0.174971	-0.118953	0.905313	0.96822
LTR80A:ERVL:LTR	59.6947	0.0358401	0.307126	0.116695	0.907102	0.96822
ORR1B2:ERVL-MaLR:LTR	7264.24	-0.0152787	0.13165	-0.116055	0.907609	0.96822
MER92D:ERV1:LTR	17.3037	0.057807	0.505555	0.114344	0.908965	0.968752
RLTR5_Mm:ERV1:LTR	53.8991	0.0349354	0.305379	0.1144	0.90892	0.968752
ERVB4_1B-LTR_MM:ERVK:LTR	260.617	0.0250882	0.219971	0.114052	0.909197	0.968898
RLTR31C_MM:ERVK:LTR	1416.04	0.0155416	0.136502	0.113856	0.909352	0.968902
RMER19A:ERVK:LTR	2160.5	-0.014238	0.125282	-0.113647	0.909518	0.968902
Charlie20a:hAT-Charlie:DNA	400.728	0.0192308	0.171328	0.112246	0.910629	0.969001
MER33:hAT-Charlie:DNA	6323.83	-0.0148163	0.132086	-0.112172	0.910687	0.969001
MamTip3:hAT-Tip100:DNA	117.914	0.0277883	0.248519	0.111816	0.91097	0.969141
RLTR9B:ERVK:LTR	210.473	0.0197439	0.178895	0.110366	0.912119	0.969366
L1MEf:L1:LINE	5292.84	0.0154921	0.140603	0.110183	0.912264	0.969394
MER45R:hAT-Tip100:DNA	338.96	-0.018147	0.165675	-0.109533	0.912779	0.969567
B1F1:Alu:SINE	42526.1	0.0135962	0.127733	0.106442	0.915232	0.970029
MLT1D-int:ERVL-MaLR:LTR	313.94	-0.0192551	0.180418	-0.106725	0.915007	0.970029
RSINE1:B4:SINE	235699	-0.013107	0.122453	-0.107037	0.91476	0.970029
Ricksha_0:MULE-MuDR:DNA	96.0391	0.0251444	0.234104	0.107407	0.914466	0.970029
L1Md_A:L1:LINE	21318.3	-0.0151002	0.143384	-0.105313	0.916127	0.970337
IAPLTR2_Mm:ERVK:LTR	1065.28	-0.0158251	0.153467	-0.103117	0.91787	0.970782
Lx8b:L1:LINE	21292.2	-0.0138744	0.134233	-0.103361	0.917677	0.970782
RLTR35B_MM:ERVL:LTR	95.324	-0.0243352	0.240861	-0.101034	0.919523	0.9712
MER113:hAT-Charlie:DNA	1738.26	-0.0148656	0.147746	-0.100616	0.919856	0.971253
Lx9:L1:LINE	41640.1	-0.0136891	0.137391	-0.0996364	0.920633	0.971601
Lx:L1:LINE	24024.4	0.0141199	0.145656	0.0969405	0.922774	0.97227
MERVL-int:ERVL:LTR	11363.5	-0.0125183	0.130077	-0.0962377	0.923332	0.972641
L1MCa:L1:LINE	3609.29	-0.0116736	0.122766	-0.0950879	0.924245	0.973008
L1_Mus4:L1:LINE	15207.2	0.0139391	0.147679	0.0943882	0.924801	0.973296
MER94:hAT-Blackjack:DNA	895.135	0.0135683	0.144589	0.0938404	0.925236	0.973608
Tigger19a:TcMar-Tigger:DNA	2322.83	-0.0127663	0.136845	-0.0932902	0.925673	0.97363
L1_Rod:L1:LINE	10517.9	-0.0123048	0.135171	-0.0910309	0.927468	0.974567
B4:B4:SINE	124081	-0.0109036	0.123664	-0.0881714	0.92974	0.974826
ID_B1:B4:SINE	251321	0.0108591	0.12273	0.0884793	0.929496	0.974826
L1MA4:L1:LINE	11257.3	0.0121021	0.137128	0.0882542	0.929675	0.974826
L4_A_Mam:RTE-X:LINE	1403.5	-0.0129191	0.145121	-0.0890233	0.929063	0.974826
RLTR13D1:ERVK:LTR	326.339	-0.0144902	0.164014	-0.0883479	0.9296	0.974826
MER57E2:ERV1:LTR	46.0902	-0.0293868	0.341216	-0.0861238	0.931368	0.975593
L1ME3G:L1:LINE	1875.16	-0.0134875	0.158487	-0.0851016	0.932181	0.97595
UCON28b:UCON28b:Unknown	71.9551	0.0252776	0.313394	0.0806578	0.935714	0.977005
MER67B:ERV1:LTR	113.205	0.0178295	0.225461	0.0790801	0.936969	0.977255
Lx3A:L1:LINE	3878.33	0.0119793	0.153975	0.0778006	0.937987	0.977714
MER34B-int:ERV1:LTR	96.4018	-0.0273065	0.357316	-0.0764212	0.939084	0.978145
Eulor6E:DNA:DNA?	79.229	-0.0208981	0.278556	-0.0750231	0.940196	0.978725
L1MC4:L1:LINE	9725.57	0.00961046	0.12826	0.0749296	0.940271	0.978725
RLTR26B_MM:ERVK:LTR	540.407	0.0118445	0.160333	0.0738747	0.94111	0.979026
L1M5:L1:LINE	25210.6	0.00955048	0.130316	0.0732873	0.941577	0.979248
RLTR44A:ERVK:LTR	126.08	0.0175948	0.242427	0.0725779	0.942142	0.979737
Charlie1:hAT-Charlie:DNA	3350.05	-0.0102719	0.142604	-0.0720307	0.942577	0.979864
RLTR13C1:ERVK:LTR	163.151	0.0154267	0.219548	0.0702656	0.943982	0.980571
B3:B2:SINE	340869	-0.00837686	0.120521	-0.0695053	0.944587	0.980632
L1MD:L1:LINE	7916.06	0.00969643	0.143439	0.0675999	0.946104	0.981229
L1_Mus1:L1:LINE	38092.1	0.0092017	0.13619	0.067565	0.946132	0.981229
MTB:ERVL-MaLR:LTR	10560.5	-0.00788521	0.11889	-0.0663233	0.94712	0.98145
RLTR14_RN:ERV1:LTR	569.917	-0.00976432	0.149711	-0.065221	0.947998	0.981561
Ricksha:MuDR:DNA	445.927	-0.0114648	0.175546	-0.0653093	0.947928	0.981561
ERVB4_1C-LTR_Mm:ERVK:LTR	229.918	-0.0112784	0.174543	-0.0646167	0.948479	0.981886
Eulor6B:DNA:DNA?	102.986	0.0156885	0.244935	0.0640517	0.948929	0.982031
Plat_L3:CR1:LINE	1081.94	-0.0106012	0.16697	-0.0634915	0.949375	0.982174
Charlie26a:hAT-Charlie:DNA	400.193	-0.0114413	0.184216	-0.0621078	0.950477	0.982584
PB1D10:Alu:SINE	152872	0.00770812	0.125126	0.0616029	0.950879	0.982699
LTR81C:Gypsy:LTR	95.374	0.0184315	0.306033	0.0602272	0.951975	0.983389
L1M1:L1:LINE	600.12	0.00857367	0.147045	0.0583065	0.953505	0.983938
ERVB4_3-I_MM-int:ERVK:LTR	56.5558	-0.0165071	0.29178	-0.0565738	0.954885	0.984129
LTR65:ERV1:LTR	190.016	-0.0108072	0.195683	-0.0552283	0.955957	0.984441
Helitron3Na_Mam:Helitron:RC	281.336	-0.00966808	0.176631	-0.0547361	0.956349	0.984556
MER67D:ERV1:LTR	31.9569	-0.022731	0.425556	-0.0534149	0.957401	0.985044
MMERVK10D3_I-int:ERVK:LTR	2797.17	-0.00741694	0.14124	-0.052513	0.95812	0.985276
MusHAL1:L1:LINE	2773.82	0.00804828	0.15349	0.0524352	0.958182	0.985276
MLT1H2-int:ERVL-MaLR:LTR	9.08335	0.0365952	0.707749	0.0517065	0.958763	0.985461
LTR41B:ERVL:LTR	196.245	0.0104867	0.205354	0.0510667	0.959272	0.985629
RLTR18:ERVK:LTR	789.003	0.00691343	0.143865	0.048055	0.961672	0.986805
Lx10:L1:LINE	6968.93	0.00616109	0.132328	0.0465594	0.962864	0.987256
RMER21B:ERV1:LTR	861.397	0.00711984	0.158337	0.0449663	0.964134	0.987443
ORR1C1:ERVL-MaLR:LTR	6822.99	-0.00520472	0.120727	-0.0431115	0.965613	0.988353
L1M3d:L1:LINE	69.7664	-0.0125198	0.295188	-0.0424129	0.96617	0.988638
L1_Mur2:L1:LINE	12407.1	-0.00560075	0.136609	-0.0409984	0.967297	0.98866
Tigger18a:TcMar-Tigger:DNA	584.209	0.00639526	0.160791	0.0397739	0.968273	0.988923
L1MC3:L1:LINE	7900.17	-0.00559508	0.144091	-0.0388302	0.969026	0.989072
MER47B:TcMar-Tigger:DNA	1486.01	-0.00531908	0.147943	-0.0359537	0.971319	0.990176
RLTR9D2:ERVK:LTR	174.033	0.00706097	0.199332	0.0354233	0.971742	0.990214
ERVB4_2-LTR_MM:ERVK:LTR	26.778	-0.0154084	0.44107	-0.0349341	0.972132	0.990503
L1_Mus3:L1:LINE	67680.8	0.00485111	0.139799	0.0347006	0.972318	0.990503
LTRIS4B:ERV1:LTR	21.0043	-0.0164543	0.484992	-0.0339269	0.972935	0.990514
ORR1A0:ERVL-MaLR:LTR	2556.01	-0.00386857	0.114928	-0.0336609	0.973148	0.990514
LTR33A_:ERVL:LTR	353.628	-0.00549212	0.172025	-0.0319262	0.974531	0.990763
ORR1E-int:ERVL-MaLR:LTR	2550.56	0.00442744	0.137618	0.0321719	0.974335	0.990763
hAT-N1_Mam:hAT:DNA	347.627	-0.00512163	0.1741	-0.0294177	0.976531	0.991708
L1MA5A:L1:LINE	2698.31	0.00449999	0.156201	0.0288089	0.977017	0.991974
RLTR12D:ERVK:LTR	536.098	0.00450217	0.158709	0.0283674	0.977369	0.992074
RMER12:ERVK:LTR	4013.05	0.00358011	0.12656	0.0282877	0.977433	0.992074
L1ME4c:L1:LINE	1533.79	-0.00426082	0.156814	-0.0271712	0.978323	0.992692
MLT1E1A:ERVL-MaLR:LTR	1198.73	-0.00431093	0.169635	-0.0254129	0.979726	0.992873
MER4B-int:ERV1:LTR	7.54378	0.021952	0.872413	0.0251624	0.979925	0.992922
LTR9:ERV1:LTR	8.61166	0.0187391	0.774862	0.0241838	0.980706	0.993195
MER58C:hAT-Charlie:DNA	1160.53	-0.00364984	0.159779	-0.022843	0.981775	0.993346
LTR85c:Gypsy:LTR	84.3535	-0.00573446	0.27135	-0.0211331	0.983139	0.993818
MER87:ERV1:LTR	28.6926	-0.0082199	0.406912	-0.0202007	0.983883	0.994072
Charlie6:hAT-Charlie:DNA	113.076	0.00463513	0.241212	0.019216	0.984669	0.994182
Lx5c:L1:LINE	13639.9	-0.00229887	0.138518	-0.0165962	0.986759	0.994933
MLT1J:ERVL-MaLR:LTR	1681.32	-0.0021276	0.132825	-0.0160181	0.98722	0.995032
MLT1H-int:ERVL-MaLR:LTR	158.81	-0.003488	0.221472	-0.0157492	0.987435	0.995072
L1M4a1:L1:LINE	587.267	0.00245356	0.17577	0.0139589	0.988863	0.995579
Tigger17:TcMar-Tigger:DNA	527.304	-0.00207198	0.152744	-0.0135651	0.989177	0.995579
MER106A:hAT-Charlie:DNA	199.707	0.00255741	0.206156	0.0124052	0.990102	0.995695
RLTR31D_MM:ERVK:LTR	6834.82	-0.0017778	0.143712	-0.0123706	0.99013	0.995695
RLTR20A3_MM:ERVK:LTR	645.06	-0.0017576	0.161593	-0.0108767	0.991322	0.996061
L1MC1:L1:LINE	7919.75	-0.00140593	0.136512	-0.0102989	0.991783	0.996164
Charlie11:hAT-Charlie:DNA	220.636	0.00278144	0.276222	0.0100696	0.991966	0.996202
MurERV4_19-int:ERVK:LTR	615.623	0.00138321	0.139999	0.00988012	0.992117	0.996258
MTE-int:ERVL-MaLR:LTR	5842.71	-0.000670341	0.131922	-0.00508133	0.995946	0.998068
HAL1M8:L1:LINE	1307.29	-0.000472023	0.152092	-0.00310353	0.997524	0.998783
LTR81A:Gypsy:LTR	58.1321	-0.00114649	0.368446	-0.0031117	0.997517	0.998783
RMER10A:ERVL:LTR	7535	0.000190084	0.119777	0.00158698	0.998734	0.999555
ERVB4_1-I_MM-int:ERVK:LTR	78.0479	0.000214865	0.261903	0.0008204	0.999345	0.999665
Cheshire_Mars:hAT-Charlie:DNA	0.431453	2.18465	3.43899	0.635259	0.525259	NA
Cheshire_Mars_:hAT-Charlie:DNA	2.779	0.5865	1.3533	0.433386	0.664734	NA
Eulor10:DNA:DNA?	5.52901	0.536191	0.978525	0.547958	0.583721	NA
Eulor6C:DNA:DNA?	0.583141	-2.7739	3.04613	-0.910629	0.362491	NA
IAPLTR4_I:ERVK:LTR	6.13938	1.03792	0.962788	1.07804	0.281017	NA
LTR108b_Mam:ERVL:LTR	0.592289	-1.42832	2.80407	-0.509373	0.610491	NA
LTR108c_Mam:ERVL:LTR	5.4506	0.24205	0.904857	0.267501	0.789084	NA
LTR23-int:ERV1:LTR	0.974299	-2.28026	2.20969	-1.03194	0.302102	NA
LTR28:ERV1:LTR	2.28312	3.49892	1.70901	2.04734	0.0406244	NA
LTR34:ERV1:LTR	1.48534	-0.0786509	1.86272	-0.0422236	0.96632	NA
LTR39:ERV1:LTR	2.86441	-1.8822	1.27348	-1.478	0.139408	NA
LTR45C:ERV1:LTR	3.11068	0.125379	1.42353	0.0880766	0.929816	NA
LTR52-int:ERVL:LTR	3.46733	-1.62154	1.35459	-1.19707	0.231279	NA
LTR58:ERV1:LTR	0.64096	-2.81893	3.01782	-0.934095	0.350255	NA
LTR64:ERV1:LTR	2.22504	-0.940373	1.4916	-0.630444	0.528404	NA
MARINER1_EC:TcMar-Tigger:DNA	0.791291	-3.13148	2.51834	-1.24347	0.213696	NA
MER101B:ERV1:LTR	1.99797	-0.884174	1.57272	-0.562194	0.573984	NA
MER110-int:ERV1:LTR	0.891751	-0.172356	2.75428	-0.0625774	0.950103	NA
MER133B:DNA:DNA?	0.855116	-1.02879	2.28118	-0.45099	0.651997	NA
MER49:ERV1:LTR	2.1501	0.170812	1.48499	0.115025	0.908425	NA
MER50-int:ERV1:LTR	1.26599	-0.837867	2.189	-0.382762	0.701896	NA
MER50:ERV1:LTR	0.698619	0.261671	2.70539	0.0967221	0.922947	NA
MER66-int:ERV1:LTR	2.57833	0.670883	1.47196	0.455776	0.648551	NA
MER66A:ERV1:LTR	1.21501	-3.78545	2.16718	-1.74672	0.0806862	NA
MER70-int:ERVL:LTR	2.74758	0.0584543	1.35691	0.043079	0.965639	NA
MER83B-int:ERV1:LTR	0.563546	-0.0893092	2.87439	-0.0310706	0.975213	NA
MLT1E1-int:ERVL-MaLR:LTR	1.48743	2.87751	2.13343	1.34877	0.17741	NA
MLT1G1-int:ERVL-MaLR:LTR	1.79298	-1.49945	1.77601	-0.844278	0.398514	NA
MLT1H1-int:ERVL-MaLR:LTR	2.03211	-0.162368	1.56038	-0.104056	0.917125	NA
MLT1J1-int:ERVL-MaLR:LTR	5.38601	0.0999337	0.892911	0.111919	0.910888	NA
MLT1J2-int:ERVL-MaLR:LTR	3.00602	1.57407	1.28611	1.22391	0.220988	NA
MLT1L-int:ERVL-MaLR:LTR	1.30752	-3.93601	2.2996	-1.71161	0.0869686	NA
MLT1N2-int:ERVL-MaLR:LTR	2.45531	1.3283	1.74557	0.760953	0.446685	NA
MamGyp-int:Gypsy:LTR	3.2338	-1.49244	1.30685	-1.14201	0.253449	NA
MurSAT1:Satellite:Satellite	3.90426	0.300801	1.08181	0.278052	0.780973	NA
RLTR13D:ERVK:LTR	6.00728	-0.139083	0.845607	-0.164477	0.869355	NA
RLTR46A2:ERVK:LTR	4.75191	0.0143982	0.920681	0.0156387	0.987523	NA
RLTR9A4:ERVK:LTR	4.31736	-1.35918	1.01233	-1.34263	0.179392	NA
RNLTR23:ERVK:LTR	1.62839	1.31623	1.78762	0.736303	0.461546	NA
UCON15:UCON15:Unknown	3.94819	-0.111837	1.15488	-0.0968384	0.922855	NA
UCON19:UCON19:Unknown	4.69019	-0.00182093	1.0778	-0.00168948	0.998652	NA
UCON1:UCON1:Unknown	4.10409	0.151329	1.17667	0.128608	0.897668	NA
