# Supplementary material for: Microglial deficiency in the ATRX chromatin remodeler elicits a viral mimicry immune response that impacts neuronal function and behavior
Source: PLoS Biol. 2025 Sep 12;23(9):e3002659. doi: 10.1371/journal.pbio.3002659 (PMC12445524; doi:10.1371/journal.pbio.3002659)
Supplement: S8 Table — List of altered TE subfamilies in ATRX-null oligodendrocyte precursor cells and astrocyte. (XLS) [file pbio.3002659.s014.xls]

## Sheet: Astrocyte_TE subfamiles
TABLE S8 - Altered TE subfamilies in ATRX-null astrocytes
TEs	baseMean	log2FoldChange	lfcSE	stat	pvalue	padj
IAP1-MM_I-int:ERVK:LTR	339.204	1.07417	0.149037	7.2074	5.7e-13	6.4e-10
IAPLTR1_Mm:ERVK:LTR	1053.25	0.303176	0.0778528	3.89422	9.85e-05	0.0552661
LTR45:ERV1:LTR	18.592	1.31765	0.384362	3.42816	0.00060769	0.227276
IAPLTR4:ERVK:LTR	118.993	0.457233	0.143301	3.19071	0.00141921	0.241599
MMERGLN-int:ERV1:LTR	1731.56	0.555743	0.174273	3.18893	0.00142802	0.241599
RLTR44-int:ERVK:LTR	158.59	0.561519	0.176856	3.175	0.00149837	0.241599
SRV_MM-int:ERVK:LTR	93.3907	0.482708	0.152117	3.17327	0.00150731	0.241599
RLTR10A:ERVK:LTR	247.541	0.335048	0.113704	2.94666	0.00321225	0.450518
RLTR12A:ERVK:LTR	1043.6	-0.160401	0.057045	-2.81184	0.0049259	0.614096
LTR41B:ERVL:LTR	216.54	0.278864	0.107929	2.58377	0.00977263	0.843453
LTR53B:ERVL:LTR	92.2641	0.637659	0.243126	2.62275	0.00872229	0.843453
MLTR25C:ERVK:LTR	987.539	-0.169015	0.0652609	-2.58984	0.00960198	0.843453
MamGyp-int:Gypsy:LTR	402.87	0.389919	0.147414	2.64507	0.0081675	0.843453
IAP1-MM_LTR:ERVK:LTR	62.5733	0.456104	0.17885	2.55021	0.0107657	0.862797
RLTR45-int:ERVK:LTR	423.359	0.228026	0.0917413	2.48554	0.0129357	0.921083
RLTR6_Mm:ERV1:LTR	279.659	0.309787	0.124909	2.48009	0.0131349	0.921083
RLTR28B:ERVL:LTR	344.223	0.29295	0.119869	2.44392	0.0145287	0.933162
RNERVK23-int:ERVK:LTR	32.7676	0.695576	0.285881	2.43309	0.0149705	0.933162
7SK:RNA:RNA	2493.29	0.212847	0.155153	1.37185	0.17011	0.999499
AmnSINE1:Deu:SINE	2890.16	0.00407202	0.0730306	0.0557577	0.955535	0.999499
AmnSINE2:Deu:SINE	1044.96	0.0548161	0.0784525	0.698716	0.484729	0.999499
Arthur1:hAT-Tip100:DNA	847.604	-0.100917	0.0786851	-1.28254	0.199652	0.999499
Arthur1A:hAT-Tip100:DNA	187.908	-0.235457	0.12284	-1.91678	0.0552657	0.999499
Arthur1B:hAT-Tip100:DNA	872.843	0.0463432	0.0786479	0.589249	0.555694	0.999499
Arthur1C:hAT-Tip100:DNA	189.762	-0.266264	0.175222	-1.51958	0.128616	0.999499
B1F1:Alu:SINE	34858.7	0.0325958	0.0384583	0.847562	0.396682	0.999499
B1F2:Alu:SINE	28332.3	0.0253643	0.040505	0.626201	0.531183	0.999499
B1F:Alu:SINE	79459.3	0.0341078	0.0422639	0.807021	0.419654	0.999499
B1_Mm:Alu:SINE	37001.5	-0.00424943	0.0391128	-0.108646	0.913484	0.999499
B1_Mur1:Alu:SINE	65958.4	0.0204354	0.0472034	0.432922	0.665071	0.999499
B1_Mur2:Alu:SINE	55755.4	0.0150058	0.0423721	0.354144	0.723231	0.999499
B1_Mur3:Alu:SINE	36805.6	0.0351504	0.0420395	0.836128	0.403083	0.999499
B1_Mur4:Alu:SINE	58156.8	0.031307	0.0390427	0.801866	0.422631	0.999499
B1_Mus1:Alu:SINE	106032	0.0204748	0.0374387	0.54689	0.584454	0.999499
B1_Mus2:Alu:SINE	79494.9	0.0104874	0.0416795	0.251621	0.801334	0.999499
B2_Mm1a:B2:SINE	21791.7	-0.115332	0.100095	-1.15223	0.249228	0.999499
B2_Mm1t:B2:SINE	25731.8	-0.110161	0.0838588	-1.31365	0.188965	0.999499
B2_Mm2:B2:SINE	109301	-0.0589142	0.0756897	-0.778366	0.436353	0.999499
B3:B2:SINE	275690	0.000345751	0.0375896	0.00919804	0.992661	0.999499
B3A:B2:SINE	164439	-0.00169461	0.0365055	-0.0464206	0.962975	0.999499
B4:B4:SINE	115779	0.0329313	0.0479867	0.68626	0.492549	0.999499
B4A:B4:SINE	208374	0.0229558	0.0468182	0.490319	0.623908	0.999499
BGLII:ERVK:LTR	1236.61	-0.0304342	0.0634365	-0.479758	0.631399	0.999499
BGLII_A:ERVK:LTR	220.841	0.058081	0.111647	0.520218	0.602911	0.999499
BGLII_B2:ERVK:LTR	435.893	0.0123252	0.0891508	0.138251	0.890042	0.999499
BGLII_B:ERVK:LTR	1053.32	-0.0295407	0.116075	-0.254498	0.799111	0.999499
BGLII_C:ERVK:LTR	52.3636	0.324248	0.290322	1.11685	0.264057	0.999499
BGLII_Mur:ERVK:LTR	745.852	-0.00529156	0.0841498	-0.0628827	0.94986	0.999499
BGLII_Mus:ERVK:LTR	265.081	-0.276378	0.12157	-2.27341	0.0230016	0.999499
BLACKJACK:hAT-Blackjack:DNA	684.588	-0.0551843	0.0752607	-0.733242	0.463411	0.999499
C573_MM:C573_MM:Other	29.263	0.286297	0.249818	1.14602	0.251787	0.999499
CR1_Mam:CR1:LINE	906.143	-0.0181225	0.0827803	-0.218923	0.82671	0.999499
CYRA11_Mm:Y-chromosome:Unknown	2527.45	0.04452	0.0619991	0.718075	0.472711	0.999499
Chap1_Mam:hAT-Charlie:DNA	431.592	-0.19988	0.0939024	-2.12859	0.0332882	0.999499
Charlie10:hAT-Charlie:DNA	559.78	0.170711	0.104828	1.62849	0.103421	0.999499
Charlie10a:hAT-Charlie:DNA	76.2534	0.0123336	0.177003	0.0696801	0.944448	0.999499
Charlie10b:hAT-Charlie:DNA	48.0888	0.121498	0.194886	0.623431	0.533001	0.999499
Charlie11:hAT-Charlie:DNA	89.6084	-0.0673314	0.168632	-0.39928	0.689687	0.999499
Charlie12:hAT-Charlie:DNA	1206.87	0.0514836	0.0886535	0.580728	0.561424	0.999499
Charlie13a:hAT-Charlie:DNA	304.064	-0.171393	0.101582	-1.68723	0.0915594	0.999499
Charlie13b:hAT-Charlie:DNA	190.699	-0.027095	0.133775	-0.202542	0.839493	0.999499
Charlie14a:hAT-Charlie:DNA	76.2266	-0.0294704	0.188926	-0.155989	0.876042	0.999499
Charlie15a:hAT-Charlie:DNA	503.124	-0.0168886	0.086726	-0.194736	0.8456	0.999499
Charlie15b:hAT-Charlie:DNA	479.827	-0.0829205	0.129461	-0.640506	0.521844	0.999499
Charlie16a:hAT-Charlie:DNA	499.427	0.019652	0.0786644	0.24982	0.802726	0.999499
Charlie17:hAT-Charlie:DNA	308.871	-0.0886773	0.116486	-0.76127	0.446496	0.999499
Charlie17a:hAT-Charlie:DNA	176.005	-0.0818017	0.147192	-0.555748	0.578383	0.999499
Charlie17b:hAT-Charlie:DNA	268.823	0.167597	0.108806	1.54033	0.123481	0.999499
Charlie18a:hAT-Charlie:DNA	513.055	-0.0249891	0.106853	-0.233863	0.815091	0.999499
Charlie19a:hAT-Charlie:DNA	572.598	-0.0334869	0.0757244	-0.44222	0.65833	0.999499
Charlie1:hAT-Charlie:DNA	2245.4	-0.0583489	0.0871707	-0.669363	0.503264	0.999499
Charlie1a:hAT-Charlie:DNA	7215.41	-0.0633818	0.0773404	-0.819518	0.412491	0.999499
Charlie1b:hAT-Charlie:DNA	1721.1	-0.116503	0.117302	-0.993191	0.320617	0.999499
Charlie20a:hAT-Charlie:DNA	400.778	-0.158559	0.105275	-1.50615	0.132029	0.999499
Charlie21a:hAT-Charlie:DNA	296.081	0.0164721	0.119297	0.138076	0.890181	0.999499
Charlie22a:hAT-Charlie:DNA	470.384	0.0988149	0.128731	0.76761	0.442719	0.999499
Charlie23a:hAT-Charlie:DNA	345.505	-0.0817727	0.122871	-0.665517	0.50572	0.999499
Charlie24:hAT-Charlie:DNA	986.582	-0.0689803	0.093909	-0.734544	0.462617	0.999499
Charlie25:hAT-Charlie:DNA	764.701	-0.0073601	0.0668974	-0.110021	0.912393	0.999499
Charlie26a:hAT-Charlie:DNA	266.219	0.083378	0.136542	0.61064	0.541438	0.999499
Charlie29a:hAT-Charlie:DNA	465.751	-0.173701	0.109237	-1.59012	0.111807	0.999499
Charlie2a:hAT-Charlie:DNA	863.232	-0.0614414	0.116058	-0.529405	0.596525	0.999499
Charlie2b:hAT-Charlie:DNA	1730.23	-0.0894576	0.0819101	-1.09214	0.27477	0.999499
Charlie4:hAT-Charlie:DNA	272.69	-0.262046	0.181095	-1.44701	0.147894	0.999499
Charlie4a:hAT-Charlie:DNA	1728.92	0.0261036	0.0801091	0.32585	0.744538	0.999499
Charlie4z:hAT-Charlie:DNA	1155.45	0.0792773	0.0898615	0.882216	0.37766	0.999499
Charlie5:hAT-Charlie:DNA	2792.44	-0.0733997	0.122934	-0.597068	0.550462	0.999499
Charlie6:hAT-Charlie:DNA	160.48	0.0921753	0.13562	0.679657	0.496721	0.999499
Charlie7:hAT-Charlie:DNA	1454.19	-0.101366	0.0871595	-1.163	0.24483	0.999499
Charlie7a:hAT-Charlie:DNA	271.137	-0.0862031	0.111394	-0.773855	0.439017	0.999499
Charlie8:hAT-Charlie:DNA	1762.88	0.0725891	0.0662951	1.09494	0.273543	0.999499
Charlie9:hAT-Charlie:DNA	701.702	-0.11049	0.133754	-0.826066	0.408767	0.999499
Cheshire:hAT-Charlie:DNA	2677.09	-0.0313445	0.0798389	-0.392597	0.694617	0.999499
Cheshire_Mars_:hAT-Charlie:DNA	3.6959	0.155887	1.01696	0.153287	0.878172	0.999499
DNA1_Mam:TcMar:DNA	229.231	-0.159214	0.154076	-1.03335	0.30144	0.999499
ERV3-16A3_I-int:ERVL:LTR	225.178	0.0321344	0.109143	0.294426	0.768433	0.999499
ERV3-16A3_LTR:ERVL:LTR	114.457	0.0397963	0.134651	0.295551	0.767573	0.999499
ERVB2_1-I_MM-int:ERVK:LTR	34.1658	0.17441	0.234702	0.743109	0.457415	0.999499
ERVB2_1A-I_MM-int:ERVK:LTR	146.933	0.132873	0.134565	0.987429	0.323433	0.999499
ERVB3_1-I_MM-int:ERVK:LTR	11.1371	0.932055	0.445955	2.09002	0.0366157	0.999499
ERVB3_1-LTR_MM:ERVK:LTR	108.736	-0.0528767	0.168555	-0.313705	0.753745	0.999499
ERVB4_1-I_MM-int:ERVK:LTR	32.854	0.0833363	0.235247	0.35425	0.723152	0.999499
ERVB4_1-LTR_MM:ERVK:LTR	16.1857	-0.137966	0.334337	-0.412656	0.679858	0.999499
ERVB4_1B-I_MM-int:ERVK:LTR	210.342	0.0119787	0.109158	0.109737	0.912618	0.999499
ERVB4_1B-LTR_MM:ERVK:LTR	152.16	0.0772513	0.158103	0.488614	0.625115	0.999499
ERVB4_1C-LTR_Mm:ERVK:LTR	130.341	0.0402118	0.152318	0.263999	0.791781	0.999499
ERVB4_2-I_MM-int:ERVK:LTR	712.294	0.283874	0.142632	1.99025	0.0465633	0.999499
ERVB4_2-LTR_MM:ERVK:LTR	19.7976	0.50878	0.329652	1.54339	0.122737	0.999499
ERVB4_3-I_MM-int:ERVK:LTR	26.4719	0.434977	0.282517	1.53965	0.123646	0.999499
ERVB4_3-LTR_MM:ERVK:LTR	21.5765	-0.0279321	0.360323	-0.0775194	0.93821	0.999499
ERVB5_1-I_MM-int:ERVK:LTR	142.06	-0.184862	0.229351	-0.806023	0.42023	0.999499
ERVB5_1-LTR_MM:ERVK:LTR	14.2379	0.296992	0.34717	0.855464	0.392294	0.999499
ERVB5_2-LTR_MM:ERVK:LTR	117.041	0.113071	0.171996	0.657403	0.510922	0.999499
ERVB7_1-LTR_MM:ERVK:LTR	189.095	0.0285349	0.179938	0.158582	0.873998	0.999499
ERVB7_2-LTR_MM:ERVK:LTR	181.626	0.0955471	0.118527	0.806122	0.420173	0.999499
ERVB7_2B-LTR_MM:ERVK:LTR	122.511	-0.0456391	0.150874	-0.302498	0.762272	0.999499
ERVB7_3-LTR_MM:ERVK:LTR	147.144	-0.0877385	0.124923	-0.702339	0.482468	0.999499
ERVB7_4-LTR_MM:ERVK:LTR	24.1928	0.0702512	0.278678	0.252088	0.800973	0.999499
ERVL-B4-int:ERVL:LTR	959.996	-0.0292283	0.0789694	-0.370122	0.711292	0.999499
ERVL-E-int:ERVL:LTR	608.132	-0.0356262	0.0817255	-0.435925	0.662891	0.999499
ERVL-int:ERVL:LTR	633.623	0.0516427	0.0996929	0.518017	0.604446	0.999499
ETnERV-int:ERVK:LTR	1632.94	-0.00105988	0.11692	-0.00906503	0.992767	0.999499
ETnERV2-int:ERVK:LTR	429.654	-0.0779443	0.0837185	-0.931029	0.351839	0.999499
ETnERV3-int:ERVK:LTR	528.616	-0.0669388	0.109238	-0.612778	0.540023	0.999499
Eulor10:DNA:DNA?	24.0143	0.326293	0.270045	1.20829	0.226935	0.999499
Eulor11:DNA:DNA	14.6895	0.209186	0.347602	0.601797	0.547309	0.999499
Eulor12:DNA:DNA?	86.2595	-0.135943	0.221066	-0.614945	0.538591	0.999499
Eulor1:DNA:DNA	155.836	-0.205179	0.135718	-1.51181	0.130583	0.999499
Eulor2A:DNA:DNA?	45.4555	-0.156827	0.267174	-0.586985	0.557214	0.999499
Eulor2B:DNA:DNA?	137.969	0.110399	0.133598	0.826352	0.408605	0.999499
Eulor2C:DNA:DNA?	105.417	-0.248888	0.208882	-1.19152	0.233448	0.999499
Eulor3:DNA:DNA?	13.7158	-0.159107	0.460461	-0.345537	0.729691	0.999499
Eulor4:Eulor4:Unknown	90.326	-0.244751	0.191974	-1.27492	0.202338	0.999499
Eulor5A:DNA:DNA?	208.824	-0.469108	0.198128	-2.3677	0.0178989	0.999499
Eulor5B:DNA:DNA?	6.7822	0.229581	0.566186	0.405487	0.68512	0.999499
Eulor6A:DNA:DNA?	0.978714	-1.69456	1.4753	-1.14862	0.250713	0.999499
Eulor6B:DNA:DNA?	120.973	-0.155453	0.196164	-0.792465	0.42809	0.999499
Eulor6C:DNA:DNA?	10.5282	-0.360648	0.414312	-0.870474	0.384041	0.999499
Eulor6D:DNA:DNA?	95.1024	-0.101959	0.177955	-0.572948	0.56668	0.999499
Eulor6E:DNA:DNA?	80.5789	-0.108314	0.172272	-0.628738	0.529521	0.999499
Eulor8:TcMar:DNA	133.778	-0.0795299	0.127112	-0.625666	0.531534	0.999499
Eulor9A:DNA:DNA	152.113	-0.17935	0.118474	-1.51384	0.130067	0.999499
Eulor9B:DNA:DNA	40.3086	0.219274	0.223229	0.982284	0.32596	0.999499
Eulor9C:DNA:DNA	145.562	-0.0770765	0.224377	-0.343512	0.731213	0.999499
FAM:Alu:SINE	231.067	0.317956	0.139394	2.28099	0.0225488	0.999499
FordPrefect:hAT-Tip100:DNA	8582.68	-0.136934	0.434708	-0.315003	0.752759	0.999499
FordPrefect_a:hAT-Tip100:DNA	27.4009	0.263669	0.268773	0.981008	0.326589	0.999499
GSAT_MM:Satellite:Satellite	22.1141	-0.118324	0.302087	-0.39169	0.695287	0.999499
HAL1:L1:LINE	5096.3	0.0535222	0.0931799	0.574396	0.5657	0.999499
HAL1M8:L1:LINE	972.544	-0.0407788	0.0840278	-0.485301	0.627463	0.999499
HAL1ME:L1:LINE	1185.42	0.0352912	0.0791251	0.446018	0.655584	0.999499
HAL1_SS:L1:LINE	55.8671	-0.0174801	0.220374	-0.0793205	0.936778	0.999499
HAL1b:L1:LINE	442.663	-0.0349261	0.078922	-0.442539	0.658099	0.999499
HERV16-int:ERVL:LTR	113.792	-0.0310941	0.159496	-0.194952	0.845431	0.999499
HERVL40-int:ERVL:LTR	243.494	-0.176776	0.0977474	-1.8085	0.0705284	0.999499
HERVL74-int:ERVL:LTR	215.708	0.0841668	0.108927	0.772691	0.439705	0.999499
HUERS-P3b-int:ERV1:LTR	2.84084	1.52041	0.949739	1.60087	0.109405	0.999499
Helitron1Na_Mam:Helitron:RC	112.523	-0.0793933	0.131652	-0.603054	0.546473	0.999499
Helitron1Nb_Mam:Helitron:RC	105.907	0.202443	0.175835	1.15132	0.2496	0.999499
Helitron2Na_Mam:Helitron:RC?	206.077	-0.139295	0.140645	-0.990403	0.321977	0.999499
Helitron3Na_Mam:Helitron:RC	353.915	-0.0830693	0.104434	-0.795424	0.426367	0.999499
IAP-d-int:ERVK:LTR	342.369	0.1048	0.197707	0.530077	0.596058	0.999499
IAPA_MM-int:ERVK:LTR	31.4053	0.358003	0.337413	1.06102	0.288679	0.999499
IAPEY2_LTR:ERVK:LTR	151.634	0.142437	0.122413	1.16358	0.244595	0.999499
IAPEY3-int:ERVK:LTR	425.393	0.231059	0.182706	1.26464	0.205999	0.999499
IAPEY3C_LTR:ERVK:LTR	81.183	0.206336	0.181958	1.13397	0.256807	0.999499
IAPEY3_LTR:ERVK:LTR	422.451	0.00147278	0.116337	0.0126596	0.989899	0.999499
IAPEY4_I-int:ERVK:LTR	817.042	0.277585	0.142157	1.95266	0.0508594	0.999499
IAPEY4_LTR:ERVK:LTR	53.5532	0.130163	0.24445	0.532474	0.594398	0.999499
IAPEY5_I-int:ERVK:LTR	13.356	-0.149486	0.387511	-0.385759	0.699676	0.999499
IAPEY5_LTR:ERVK:LTR	66.1738	-0.29588	0.198387	-1.49143	0.135848	0.999499
IAPEY_LTR:ERVK:LTR	111.283	-0.0509538	0.155374	-0.327943	0.742955	0.999499
IAPEy-int:ERVK:LTR	181.193	0.244564	0.226574	1.0794	0.280408	0.999499
IAPEz-int:ERVK:LTR	16784.5	-0.0977384	0.265391	-0.368281	0.712663	0.999499
IAPLTR1a_Mm:ERVK:LTR	884.586	-0.0662527	0.0974534	-0.679839	0.496606	0.999499
IAPLTR2_Mm:ERVK:LTR	638.862	0.0772731	0.0919294	0.84057	0.400589	0.999499
IAPLTR2a2_Mm:ERVK:LTR	516.817	0.00349811	0.0801018	0.0436709	0.965167	0.999499
IAPLTR2a:ERVK:LTR	443.865	0.0385278	0.0953249	0.404173	0.686085	0.999499
IAPLTR2b:ERVK:LTR	208.394	0.0656899	0.131505	0.499525	0.61741	0.999499
IAPLTR3-int:ERVK:LTR	443.252	0.188191	0.118004	1.5948	0.110758	0.999499
IAPLTR3:ERVK:LTR	182.371	0.306362	0.164694	1.86019	0.0628582	0.999499
IAPLTR4_I:ERVK:LTR	14.7591	0.216273	0.384307	0.562762	0.573597	0.999499
ID2:ID:SINE	7740.58	0.0544217	0.0445107	1.22267	0.221456	0.999499
ID4:ID:SINE	39335.4	0.0502405	0.0467435	1.07481	0.282459	0.999499
ID4_:ID:SINE	40188.2	0.0421095	0.0522239	0.806326	0.420055	0.999499
ID:ID:SINE	9383.06	0.0680754	0.0424408	1.60401	0.108712	0.999499
ID_B1:B4:SINE	199700	0.0588491	0.0359349	1.63766	0.101492	0.999499
IMPB_01:Satellite:Satellite	18061.6	-0.0430213	0.083283	-0.516568	0.605458	0.999499
Kanga11a:TcMar-Tc2:DNA	224.096	-0.145938	0.160494	-0.909303	0.36319	0.999499
Kanga1:TcMar-Tc2:DNA	738.924	-0.00477028	0.069597	-0.0685415	0.945355	0.999499
Kanga1a:TcMar-Tc2:DNA	370.895	-0.0452542	0.123676	-0.365911	0.714432	0.999499
Kanga1b:TcMar-Tc2:DNA	131.894	-0.112085	0.139484	-0.803568	0.421646	0.999499
Kanga1c:TcMar-Tc2:DNA	392.436	0.0193374	0.113094	0.170985	0.864236	0.999499
Kanga1d:TcMar-Tc2:DNA	167.658	-0.183589	0.129997	-1.41226	0.157873	0.999499
Kanga2_a:TcMar-Tc2:DNA	873.615	-0.0723736	0.0666302	-1.0862	0.277391	0.999499
L1M1:L1:LINE	627.365	-0.0385514	0.082869	-0.465209	0.641782	0.999499
L1M2:L1:LINE	17725.6	-0.0158942	0.0731706	-0.217221	0.828036	0.999499
L1M2a1:L1:LINE	34.9923	0.16521	0.224697	0.735256	0.462184	0.999499
L1M2a:L1:LINE	33.0259	0.30304	0.250748	1.20854	0.226838	0.999499
L1M2b:L1:LINE	45.1425	0.44924	0.257304	1.74595	0.0808194	0.999499
L1M2c:L1:LINE	178.447	-0.0323634	0.161654	-0.200201	0.841323	0.999499
L1M3:L1:LINE	8430.66	0.00184741	0.0599637	0.0308088	0.975422	0.999499
L1M3a:L1:LINE	54.846	-0.0861088	0.201591	-0.427145	0.669274	0.999499
L1M3b:L1:LINE	45.9069	-0.0878731	0.271473	-0.32369	0.746173	0.999499
L1M3c:L1:LINE	898.073	0.10937	0.0965805	1.13242	0.257457	0.999499
L1M3d:L1:LINE	112.901	0.118135	0.16336	0.723162	0.469581	0.999499
L1M3de:L1:LINE	178.47	-0.0339566	0.134213	-0.253006	0.800264	0.999499
L1M3e:L1:LINE	680.504	0.0828865	0.097743	0.848005	0.396435	0.999499
L1M3f:L1:LINE	66.8495	0.238754	0.184616	1.29325	0.195925	0.999499
L1M4:L1:LINE	19419.4	-0.00595898	0.0602311	-0.0989352	0.92119	0.999499
L1M4a1:L1:LINE	697.805	0.0766458	0.114301	0.670558	0.502502	0.999499
L1M4a2:L1:LINE	777.511	0.0518983	0.118581	0.437662	0.661632	0.999499
L1M4b:L1:LINE	2197.11	0.0250306	0.116333	0.215163	0.82964	0.999499
L1M4c:L1:LINE	2464.46	0.0459892	0.100359	0.458247	0.646775	0.999499
L1M5:L1:LINE	21983.4	-0.0231272	0.0399119	-0.579455	0.562283	0.999499
L1M6:L1:LINE	355.191	0.0527622	0.106784	0.494104	0.621232	0.999499
L1M6B:L1:LINE	223.693	0.331386	0.183093	1.80993	0.0703067	0.999499
L1M7:L1:LINE	270.682	0.0529182	0.111993	0.472516	0.636559	0.999499
L1M8:L1:LINE	314.023	0.0831021	0.141051	0.589162	0.555753	0.999499
L1M:L1:LINE	395.084	-0.0692648	0.0957163	-0.723646	0.469283	0.999499
L1MA10:L1:LINE	850.952	-0.0882554	0.0691551	-1.2762	0.201886	0.999499
L1MA4:L1:LINE	9488.42	-0.0326359	0.05558	-0.587188	0.557078	0.999499
L1MA4A:L1:LINE	3473.45	-0.0510116	0.0741094	-0.688329	0.491246	0.999499
L1MA5:L1:LINE	6436.22	-0.0426526	0.057016	-0.748082	0.454411	0.999499
L1MA5A:L1:LINE	2444.27	-0.0329999	0.0804187	-0.410351	0.681549	0.999499
L1MA6:L1:LINE	11005.5	-0.0459353	0.0448404	-1.02442	0.305638	0.999499
L1MA7:L1:LINE	5857.58	-0.0966292	0.0485527	-1.99019	0.0465697	0.999499
L1MA8:L1:LINE	6371.71	-0.0541254	0.0550775	-0.982714	0.325748	0.999499
L1MA9:L1:LINE	5937.03	-0.0645652	0.0454816	-1.41959	0.155727	0.999499
L1MB1:L1:LINE	3133.92	-0.0214605	0.0537654	-0.399151	0.689782	0.999499
L1MB2:L1:LINE	4261.65	0.0191516	0.0589281	0.325	0.745181	0.999499
L1MB3:L1:LINE	9393.76	0.0104301	0.0576144	0.181032	0.856342	0.999499
L1MB4:L1:LINE	3950.61	0.00780613	0.0598804	0.130362	0.89628	0.999499
L1MB5:L1:LINE	6039.32	0.0738324	0.0757251	0.975006	0.329557	0.999499
L1MB7:L1:LINE	13311	-0.0223711	0.0536445	-0.417024	0.676661	0.999499
L1MB8:L1:LINE	9914.75	0.018225	0.046964	0.388063	0.697969	0.999499
L1MC1:L1:LINE	7484.52	-0.0118826	0.0727535	-0.163326	0.870262	0.999499
L1MC2:L1:LINE	3461.28	0.00784483	0.0684434	0.114618	0.908748	0.999499
L1MC3:L1:LINE	8293.38	-0.0601087	0.0492746	-1.21987	0.222513	0.999499
L1MC4:L1:LINE	7229.36	0.0165486	0.0559663	0.295688	0.767468	0.999499
L1MC4a:L1:LINE	6044.72	-0.00752196	0.0504614	-0.149064	0.881503	0.999499
L1MC5:L1:LINE	5413.89	-0.0441703	0.056774	-0.778003	0.436567	0.999499
L1MC5a:L1:LINE	3176.75	-0.0165181	0.0536313	-0.307993	0.758087	0.999499
L1MC:L1:LINE	5521.44	-0.0382821	0.050756	-0.754239	0.450706	0.999499
L1MCa:L1:LINE	3513.86	0.0221241	0.119022	0.185882	0.852537	0.999499
L1MCb:L1:LINE	1244.92	0.0209873	0.118013	0.177838	0.85885	0.999499
L1MCc:L1:LINE	372.941	0.209194	0.0972699	2.15066	0.0315032	0.999499
L1MD1:L1:LINE	2870.85	-0.0299374	0.0681566	-0.439244	0.660485	0.999499
L1MD2:L1:LINE	5238.7	-0.0264023	0.0608709	-0.433742	0.664476	0.999499
L1MD3:L1:LINE	3505	-0.00880418	0.052454	-0.167846	0.866705	0.999499
L1MD:L1:LINE	7659.08	-0.0293835	0.0419674	-0.70015	0.483834	0.999499
L1MDa:L1:LINE	4006.48	0.112275	0.114617	0.97957	0.327298	0.999499
L1MDb:L1:LINE	650.065	0.0273915	0.1013	0.270399	0.786853	0.999499
L1ME1:L1:LINE	9314.04	0.032659	0.0540475	0.604265	0.545667	0.999499
L1ME2:L1:LINE	3631	-0.065237	0.0484025	-1.3478	0.177723	0.999499
L1ME2z:L1:LINE	2559.01	-0.0203437	0.0718093	-0.283302	0.776945	0.999499
L1ME3:L1:LINE	2287.23	-0.129957	0.0705799	-1.84128	0.0655803	0.999499
L1ME3A:L1:LINE	2389.26	0.0160606	0.0429158	0.374235	0.70823	0.999499
L1ME3B:L1:LINE	684.353	-0.108432	0.0680583	-1.59322	0.111112	0.999499
L1ME3C:L1:LINE	623.772	-0.0529813	0.0790095	-0.670569	0.502495	0.999499
L1ME3Cz:L1:LINE	2680.55	0.0796719	0.113125	0.704281	0.481258	0.999499
L1ME3D:L1:LINE	603.152	0.00843565	0.0891658	0.0946063	0.924628	0.999499
L1ME3E:L1:LINE	403.852	0.0358065	0.0933761	0.383465	0.701375	0.999499
L1ME3F:L1:LINE	493.49	-0.00789387	0.0765701	-0.103093	0.917889	0.999499
L1ME3G:L1:LINE	1905.38	-0.0834125	0.0582232	-1.43263	0.151962	0.999499
L1ME4a:L1:LINE	2927.46	-0.0772474	0.0821636	-0.940167	0.347132	0.999499
L1ME4b:L1:LINE	3006.26	0.039576	0.0445131	0.889087	0.373957	0.999499
L1ME4c:L1:LINE	1613.52	-0.0102004	0.0587608	-0.173592	0.862186	0.999499
L1ME5:L1:LINE	117.243	0.190761	0.220051	0.866893	0.386001	0.999499
L1MEa:L1:LINE	161.829	-0.108208	0.145354	-0.744446	0.456607	0.999499
L1MEb:L1:LINE	281.445	0.000573457	0.105626	0.00542915	0.995668	0.999499
L1MEc:L1:LINE	5061.53	0.0224541	0.1033	0.217367	0.827922	0.999499
L1MEd:L1:LINE	4295.65	-0.0388444	0.0672136	-0.577924	0.563315	0.999499
L1MEf:L1:LINE	4232.77	-0.0199568	0.0726744	-0.274605	0.78362	0.999499
L1MEg1:L1:LINE	137.541	0.0527136	0.128459	0.410354	0.681546	0.999499
L1MEg2:L1:LINE	248.154	0.0834391	0.103298	0.807754	0.419232	0.999499
L1MEg:L1:LINE	4095.37	0.0465767	0.0933789	0.498792	0.617926	0.999499
L1MEh:L1:LINE	204.75	-0.0084273	0.115307	-0.0730859	0.941738	0.999499
L1MEi:L1:LINE	680.167	0.0354623	0.0828398	0.428083	0.668591	0.999499
L1MEj:L1:LINE	283.954	-0.0407977	0.108665	-0.375446	0.707329	0.999499
L1Md_A:L1:LINE	28476.1	0.00572169	0.112345	0.0509295	0.959382	0.999499
L1Md_F2:L1:LINE	98197.8	0.0438908	0.128263	0.342193	0.732206	0.999499
L1Md_F3:L1:LINE	16954.9	0.0195462	0.112641	0.173526	0.862238	0.999499
L1Md_F:L1:LINE	2417.31	0.10594	0.200916	0.527285	0.597996	0.999499
L1Md_Gf:L1:LINE	1342.3	-0.0285656	0.114949	-0.248506	0.803743	0.999499
L1Md_T:L1:LINE	56327.6	-0.044655	0.111104	-0.401921	0.687742	0.999499
L1P5:L1:LINE	148.913	-0.0457669	0.130122	-0.351722	0.725046	0.999499
L1PB4:L1:LINE	140.603	-0.0703748	0.139623	-0.504035	0.614237	0.999499
L1VL1:L1:LINE	1506.48	0.283837	0.289338	0.980987	0.326599	0.999499
L1VL2:L1:LINE	7252.87	0.159744	0.299273	0.533775	0.593497	0.999499
L1VL4:L1:LINE	4550.36	0.144437	0.290341	0.497473	0.618856	0.999499
L1_Mm:L1:LINE	6771.88	0.0135328	0.0917178	0.147548	0.882699	0.999499
L1_Mur1:L1:LINE	5755.83	-0.0131914	0.10786	-0.122301	0.90266	0.999499
L1_Mur2:L1:LINE	14297	-0.0216812	0.0812513	-0.266841	0.789591	0.999499
L1_Mur3:L1:LINE	18176.9	-0.00260908	0.107538	-0.024262	0.980644	0.999499
L1_Mus1:L1:LINE	45195.6	0.0491745	0.131805	0.373085	0.709085	0.999499
L1_Mus2:L1:LINE	27283.9	0.00980321	0.112707	0.0869793	0.930688	0.999499
L1_Mus3:L1:LINE	63149.8	0.013478	0.11612	0.116069	0.907598	0.999499
L1_Mus4:L1:LINE	19704.5	0.000203651	0.116762	0.00174415	0.998608	0.999499
L1_Rod:L1:LINE	11131.7	-0.0453437	0.0821095	-0.552234	0.580788	0.999499
L2:L2:LINE	30154.3	0.0400007	0.0387719	1.03169	0.302215	0.999499
L2a:L2:LINE	42249.6	0.00465664	0.0476356	0.0977555	0.922126	0.999499
L2b:L2:LINE	23861.8	0.0604986	0.0527065	1.14784	0.251035	0.999499
L2c:L2:LINE	23653.7	0.0212958	0.0590899	0.360396	0.718551	0.999499
L3:CR1:LINE	22476.4	0.010461	0.0445303	0.23492	0.814271	0.999499
L3b:CR1:LINE	5492.26	0.0531891	0.0464466	1.14517	0.252141	0.999499
L4_A_Mam:RTE-X:LINE	1092.8	-0.0343182	0.0959539	-0.357653	0.720603	0.999499
L4_B_Mam:RTE-X:LINE	675.054	-0.00187805	0.0925572	-0.0202907	0.983812	0.999499
L4_C_Mam:RTE-X:LINE	1441.4	-0.082779	0.0780512	-1.06057	0.288884	0.999499
L5:RTE-X:LINE	187.608	0.0200955	0.118518	0.169557	0.865359	0.999499
LTR101_Mam:ERVL:LTR	96.499	-0.236724	0.168422	-1.40554	0.159862	0.999499
LTR102_Mam:ERVL:LTR	126.121	0.0643716	0.152101	0.423217	0.672137	0.999499
LTR103_Mam:ERV1:LTR	148.392	-0.0493766	0.128611	-0.383923	0.701036	0.999499
LTR103b_Mam:ERV1:LTR	22.9555	0.250862	0.279341	0.898051	0.369158	0.999499
LTR104_Mam:Gypsy:LTR	89.8438	0.0896359	0.156734	0.571898	0.567391	0.999499
LTR105_Mam:ERVL:LTR	70.3744	0.0698125	0.166889	0.418318	0.675715	0.999499
LTR106_Mam:LTR:LTR	306.868	-0.163351	0.182547	-0.894842	0.370871	0.999499
LTR107_Mam:LTR:LTR	180.826	-0.0425019	0.125053	-0.33987	0.733955	0.999499
LTR108a_Mam:ERVL:LTR	81.1982	-0.099682	0.212447	-0.469209	0.63892	0.999499
LTR108b_Mam:ERVL:LTR	20.8634	-0.0547717	0.340107	-0.161043	0.87206	0.999499
LTR108c_Mam:ERVL:LTR	0.539833	0.781013	2.02716	0.385274	0.700034	0.999499
LTR108d_Mam:ERVL:LTR	24.9884	0.212812	0.312144	0.681774	0.495382	0.999499
LTR108e_Mam:ERVL:LTR	26.6307	0.0871154	0.25875	0.336678	0.736359	0.999499
LTR109A2:ERV1:LTR	62	-0.0267051	0.18288	-0.146026	0.883901	0.999499
LTR10_RN:ERVK:LTR	399.5	0.139771	0.133112	1.05003	0.293706	0.999499
LTR16A1:ERVL:LTR	637.517	0.00183345	0.0700545	0.0261717	0.97912	0.999499
LTR16A2:ERVL:LTR	365.342	0.0959763	0.105548	0.909311	0.363186	0.999499
LTR16A:ERVL:LTR	1013.74	0.0349757	0.0685228	0.510424	0.609754	0.999499
LTR16B1:ERVL:LTR	173.157	0.134547	0.115251	1.16742	0.243041	0.999499
LTR16B2:ERVL:LTR	387.907	-0.106113	0.0985836	-1.07638	0.281758	0.999499
LTR16B:ERVL:LTR	153.987	-0.0326091	0.125552	-0.259726	0.795075	0.999499
LTR16C:ERVL:LTR	1236.35	-0.0170489	0.0700427	-0.243407	0.80769	0.999499
LTR16D1:ERVL:LTR	104.948	-0.114325	0.140444	-0.814027	0.415629	0.999499
LTR16D2:ERVL:LTR	103.634	0.0152901	0.151905	0.100656	0.919824	0.999499
LTR16D:ERVL:LTR	149.601	-0.119057	0.133083	-0.89461	0.370995	0.999499
LTR16E1:ERVL:LTR	382.905	0.0680748	0.0848907	0.801911	0.422605	0.999499
LTR16E2:ERVL:LTR	368.166	0.0322717	0.090612	0.356152	0.721727	0.999499
LTR23-int:ERV1:LTR	2.84988	-1.0571	0.900977	-1.17328	0.240683	0.999499
LTR27C:ERV1:LTR	24.0785	-0.0392329	0.34346	-0.114229	0.909057	0.999499
LTR28B:ERV1:LTR	184.691	0.134984	0.128966	1.04666	0.295255	0.999499
LTR29:ERV1:LTR	6.38082	-0.361154	0.529464	-0.682112	0.495168	0.999499
LTR31:ERV1:LTR	42.0988	0.102274	0.232097	0.440653	0.659464	0.999499
LTR32:ERVL:LTR	20.8505	-0.00639907	0.316537	-0.0202159	0.983871	0.999499
LTR33:ERVL:LTR	1409.69	-0.0422662	0.0913669	-0.462599	0.643652	0.999499
LTR33A:ERVL:LTR	962.784	-0.0334949	0.101543	-0.329859	0.741507	0.999499
LTR33A_:ERVL:LTR	556.293	-0.0108043	0.0747496	-0.14454	0.885074	0.999499
LTR33B:ERVL:LTR	50.0513	-0.150374	0.19567	-0.768509	0.442185	0.999499
LTR33C:ERVL:LTR	91.2009	0.0510783	0.177049	0.288499	0.772965	0.999499
LTR34:ERV1:LTR	10.3151	-0.572468	0.44253	-1.29362	0.195795	0.999499
LTR36:ERV1:LTR	0.255316	-0.726698	2.8532	-0.254695	0.798958	0.999499
LTR37-int:ERV1:LTR	141.099	0.062214	0.145857	0.42654	0.669714	0.999499
LTR37A:ERV1:LTR	266.679	-0.195578	0.190415	-1.02712	0.304366	0.999499
LTR37B:ERV1:LTR	157.105	-0.149012	0.130965	-1.1378	0.255203	0.999499
LTR39:ERV1:LTR	5.31169	-0.0507966	0.581394	-0.0873704	0.930377	0.999499
LTR40A1:ERVL:LTR	177.207	-0.0243971	0.134824	-0.180955	0.856403	0.999499
LTR40a:ERVL:LTR	559.798	-0.103621	0.110804	-0.935172	0.349699	0.999499
LTR40b:ERVL:LTR	462.263	-0.0529907	0.0936445	-0.565871	0.571482	0.999499
LTR40c:ERVL:LTR	202.495	0.000349172	0.133342	0.00261861	0.997911	0.999499
LTR41:ERVL:LTR	371.208	0.131286	0.0863943	1.51961	0.128608	0.999499
LTR44:ERV1:LTR	0.852381	3.10681	1.5144	2.05151	0.0402176	0.999499
LTR45C:ERV1:LTR	10.5205	-0.0911196	0.449246	-0.202828	0.839269	0.999499
LTR48:ERV1:LTR	355.832	0.0604841	0.0879278	0.687884	0.491526	0.999499
LTR48B:ERV1:LTR	150.795	-0.0669319	0.164264	-0.407466	0.683666	0.999499
LTR50:ERVL:LTR	498.456	0.162338	0.101484	1.59964	0.109678	0.999499
LTR52-int:ERVL:LTR	26.3848	-0.0166188	0.366518	-0.0453424	0.963834	0.999499
LTR52:ERVL:LTR	51.3334	0.148189	0.192939	0.768062	0.44245	0.999499
LTR53:ERVL:LTR	100.678	0.0178373	0.147569	0.120874	0.903791	0.999499
LTR55:ERVL:LTR	216.455	0.106791	0.168021	0.635581	0.52505	0.999499
LTR58:ERV1:LTR	0.195031	1.1235	3.52464	0.318756	0.749912	0.999499
LTR59:ERV1:LTR	27.3413	-0.0947925	0.300184	-0.315781	0.752168	0.999499
LTR64:ERV1:LTR	9.44274	0.562413	0.479123	1.17384	0.24046	0.999499
LTR65:ERV1:LTR	187.276	0.100262	0.11209	0.894471	0.37107	0.999499
LTR67B:ERVL:LTR	522.659	0.0389835	0.0981053	0.397364	0.691099	0.999499
LTR68:ERV1:LTR	208.23	-0.176799	0.122315	-1.44544	0.148334	0.999499
LTR69:ERVL:LTR	46.1641	0.130254	0.266786	0.488234	0.625384	0.999499
LTR72_RN:ERV1:LTR	497.557	-0.0732201	0.0816844	-0.896378	0.370051	0.999499
LTR73:ERV1:LTR	57.2059	0.226606	0.188808	1.20019	0.230066	0.999499
LTR75:ERVL:LTR	135.125	0.0948968	0.147343	0.644052	0.519542	0.999499
LTR75B:ERVL:LTR	60.7291	0.0306916	0.180275	0.170249	0.864815	0.999499
LTR75_1:ERV1:LTR	16.6846	0.271029	0.357484	0.758157	0.448357	0.999499
LTR77:ERV1:LTR	49.5415	0.0612118	0.214352	0.285566	0.77521	0.999499
LTR78:ERV1:LTR	629.165	-0.0106739	0.083335	-0.128085	0.898082	0.999499
LTR78B:ERV1:LTR	659.466	0.138581	0.110766	1.25111	0.210895	0.999499
LTR79:ERVL:LTR	234.549	0.00323675	0.094803	0.0341418	0.972764	0.999499
LTR80A:ERVL:LTR	105.149	0.0238055	0.145124	0.164035	0.869704	0.999499
LTR80B:ERVL:LTR	57.6223	-0.113393	0.202683	-0.559459	0.575849	0.999499
LTR81:Gypsy:LTR	100.582	-0.287607	0.15459	-1.86045	0.062822	0.999499
LTR81A:Gypsy:LTR	159.283	-0.0273993	0.122514	-0.223642	0.823036	0.999499
LTR81B:Gypsy:LTR	254.597	0.114371	0.118034	0.968966	0.332562	0.999499
LTR81C:Gypsy:LTR	104.83	-0.0170785	0.142509	-0.119842	0.904608	0.999499
LTR82A:ERVL:LTR	182.197	-0.10626	0.117402	-0.905089	0.365418	0.999499
LTR82B:ERVL:LTR	135.433	-0.0266467	0.157841	-0.16882	0.865938	0.999499
LTR83:ERVL:LTR	32.1168	0.285167	0.279725	1.01945	0.307988	0.999499
LTR84a:ERVL:LTR	154.034	-0.0736071	0.122923	-0.598807	0.549301	0.999499
LTR84b:ERVL:LTR	237.338	-0.0341865	0.1088	-0.314215	0.753358	0.999499
LTR85a:Gypsy:LTR	196.047	-0.109816	0.111424	-0.98557	0.324344	0.999499
LTR85b:Gypsy:LTR	67.645	-0.034553	0.183601	-0.188196	0.850723	0.999499
LTR85c:Gypsy:LTR	101.998	-0.153179	0.152087	-1.00718	0.313849	0.999499
LTR86A1:ERVL:LTR	117.953	-0.125993	0.127066	-0.991555	0.321415	0.999499
LTR86A2:ERVL:LTR	49.5379	0.124533	0.197794	0.629611	0.528949	0.999499
LTR86B1:ERVL:LTR	13.808	0.762851	0.40104	1.90218	0.0571477	0.999499
LTR86B2:ERVL:LTR	32.9487	-0.00422196	0.252782	-0.016702	0.986674	0.999499
LTR86C:ERVL:LTR	56.6814	-0.127477	0.200511	-0.635759	0.524934	0.999499
LTR87:ERVL:LTR	740.075	0.0167737	0.0708632	0.236705	0.812885	0.999499
LTR88a:Gypsy:LTR	101.33	0.145481	0.144494	1.00683	0.314018	0.999499
LTR88b:Gypsy:LTR	137.788	-0.125191	0.136365	-0.918058	0.358589	0.999499
LTR88c:Gypsy:LTR	193.669	0.0577723	0.120078	0.481123	0.630429	0.999499
LTR89:ERVL:LTR	123.634	-0.0718281	0.163352	-0.439713	0.660145	0.999499
LTR90A:LTR:LTR	238.215	-0.0417744	0.131362	-0.31801	0.750478	0.999499
LTR90B:LTR:LTR	190.866	0.0637094	0.108018	0.589806	0.555321	0.999499
LTR91:ERVL:LTR	92.4875	-0.333199	0.145924	-2.28338	0.0224083	0.999499
LTR9:ERV1:LTR	3.30337	1.02788	0.768752	1.33708	0.181198	0.999499
LTR9A1:ERV1:LTR	7.50633	-0.353603	0.490372	-0.721092	0.470853	0.999499
LTR9D:ERV1:LTR	34.0488	0.0755677	0.27576	0.274034	0.784058	0.999499
LTRIS2:ERV1:LTR	834.978	0.0249707	0.0950289	0.262769	0.792728	0.999499
LTRIS3:ERV1:LTR	135.157	0.00713742	0.186555	0.0382591	0.969481	0.999499
LTRIS4:ERV1:LTR	111.176	0.177012	0.162721	1.08782	0.276674	0.999499
LTRIS4A:ERV1:LTR	101.904	-0.214515	0.193946	-1.10606	0.268702	0.999499
LTRIS4B:ERV1:LTR	24.4303	-0.647809	0.309165	-2.09535	0.0361399	0.999499
LTRIS5:ERV1:LTR	31.974	0.0980425	0.2357	0.415963	0.677437	0.999499
LTRIS6:ERV1:LTR	16.0942	0.136023	0.323013	0.421106	0.673678	0.999499
LTRIS_Mm:ERV1:LTR	235.139	0.0106392	0.111566	0.0953625	0.924027	0.999499
LTRIS_Mus:ERV1:LTR	527.632	0.135622	0.0941346	1.44072	0.149664	0.999499
Looper:PiggyBac:DNA	248.918	-0.0708976	0.0954098	-0.743086	0.45743	0.999499
Lx10:L1:LINE	9456.41	-0.112103	0.0485213	-2.31038	0.0208672	0.999499
Lx2:L1:LINE	18525.4	-0.0439755	0.118336	-0.371614	0.71018	0.999499
Lx2A1:L1:LINE	2135.53	-0.0700607	0.0991111	-0.70689	0.479635	0.999499
Lx2A:L1:LINE	972.162	-0.0107847	0.117117	-0.0920841	0.926631	0.999499
Lx2B2:L1:LINE	10475.8	-0.046964	0.083915	-0.559662	0.57571	0.999499
Lx2B:L1:LINE	6747.18	-0.0484304	0.106043	-0.456704	0.647884	0.999499
Lx3A:L1:LINE	6075.72	-0.054128	0.119506	-0.452932	0.650598	0.999499
Lx3B:L1:LINE	5809.5	-0.00418161	0.111292	-0.0375733	0.970028	0.999499
Lx3C:L1:LINE	5627.12	-0.0208169	0.117693	-0.176875	0.859607	0.999499
Lx3_Mus:L1:LINE	11788.8	-0.0017312	0.122444	-0.0141387	0.988719	0.999499
Lx4A:L1:LINE	8589.31	-0.0169785	0.0885282	-0.191786	0.84791	0.999499
Lx4B:L1:LINE	4686.94	-0.0155994	0.0985996	-0.15821	0.874291	0.999499
Lx5:L1:LINE	13835.2	-0.00596764	0.101033	-0.0590662	0.952899	0.999499
Lx5b:L1:LINE	6554.89	-0.0287155	0.0860477	-0.333716	0.738594	0.999499
Lx5c:L1:LINE	15592.3	-0.0422677	0.067297	-0.628077	0.529953	0.999499
Lx6:L1:LINE	14156.4	-0.0562338	0.063638	-0.883653	0.376884	0.999499
Lx7:L1:LINE	34545.8	-0.0696196	0.0477291	-1.45864	0.144664	0.999499
Lx8:L1:LINE	53330.1	-0.0497873	0.0524425	-0.94937	0.342432	0.999499
Lx8b:L1:LINE	26323.7	-0.0465906	0.0542892	-0.858193	0.390786	0.999499
Lx9:L1:LINE	53617.9	-0.0734016	0.0578117	-1.26967	0.204203	0.999499
Lx:L1:LINE	32116.2	0.0153086	0.118033	0.129698	0.896805	0.999499
MADE2:TcMar-Mariner:DNA	558.767	0.170806	0.141701	1.2054	0.228051	0.999499
MARINER1_EC:TcMar-Tigger:DNA	9.80552	0.0301834	0.434108	0.0695297	0.944568	0.999499
MARNA:TcMar-Mariner:DNA	1548.79	-0.0108654	0.083365	-0.130335	0.896301	0.999499
MER101B:ERV1:LTR	16.5706	-0.184442	0.335842	-0.549192	0.582874	0.999499
MER102a:hAT-Charlie:DNA	924.961	0.0473733	0.069913	0.677604	0.498023	0.999499
MER102b:hAT-Charlie:DNA	1437.81	-0.000897991	0.080851	-0.0111067	0.991138	0.999499
MER102c:hAT-Charlie:DNA	865.28	0.0018237	0.0776356	0.0234905	0.981259	0.999499
MER103C:hAT-Charlie:DNA	2589.37	-0.0595256	0.0641468	-0.927959	0.353429	0.999499
MER104:TcMar-Tc2:DNA	740.83	-0.189781	0.133832	-1.41805	0.156177	0.999499
MER105:DNA:DNA	654.684	0.0674248	0.0951764	0.708419	0.478685	0.999499
MER106A:hAT-Charlie:DNA	244.709	-0.0467292	0.110828	-0.421638	0.673289	0.999499
MER106B:hAT-Charlie:DNA	274.339	0.0270065	0.111804	0.241553	0.809127	0.999499
MER110-int:ERV1:LTR	0.447671	0.403564	2.10671	0.191561	0.848086	0.999499
MER110:ERV1:LTR	43.6148	0.00461816	0.219262	0.0210622	0.983196	0.999499
MER110A:ERV1:LTR	42.224	0.0956542	0.212564	0.450002	0.652709	0.999499
MER112:hAT-Charlie:DNA	666.477	0.00388978	0.0674459	0.0576726	0.954009	0.999499
MER113:hAT-Charlie:DNA	1767.44	-0.0325301	0.106526	-0.305373	0.760082	0.999499
MER113A:hAT-Charlie:DNA	539.382	0.0201077	0.0930067	0.216196	0.828835	0.999499
MER113B:hAT-Charlie:DNA	177.232	0.00590443	0.110866	0.0532572	0.957527	0.999499
MER115:hAT-Tip100:DNA	614.681	0.00839276	0.0707156	0.118683	0.905526	0.999499
MER117:hAT-Charlie:DNA	1449.49	-0.0376829	0.0791787	-0.475923	0.63413	0.999499
MER119:hAT-Charlie:DNA	912.207	0.0372441	0.0755019	0.493287	0.62181	0.999499
MER121:TcMar:DNA	944.398	-0.00754305	0.0646019	-0.116762	0.907049	0.999499
MER123:DNA:DNA	166.732	-0.072459	0.151467	-0.478382	0.632379	0.999499
MER124:DNA:DNA?	668.669	-0.0595135	0.0872562	-0.682055	0.495204	0.999499
MER125:DNA:DNA	122.311	-0.194269	0.176268	-1.10212	0.270409	0.999499
MER126:DNA:DNA	336.323	-0.081934	0.149432	-0.548304	0.583483	0.999499
MER127:TcMar-Tigger:DNA	618.101	-0.0222084	0.0736863	-0.301391	0.763116	0.999499
MER129:LTR:LTR?	131.286	0.0355172	0.131349	0.270404	0.78685	0.999499
MER130:MER130:Unknown	207.415	-0.0838061	0.159679	-0.524841	0.599694	0.999499
MER131:SINE:SINE?	685.999	-0.0692028	0.0782546	-0.884329	0.376519	0.999499
MER132:TcMar-Pogo:DNA	17.7452	0.483202	0.318928	1.51508	0.129751	0.999499
MER133A:DNA:DNA?	45.0392	-0.22974	0.211114	-1.08823	0.276495	0.999499
MER133B:DNA:DNA?	3.49516	0.625083	0.732547	0.853301	0.393492	0.999499
MER134:DNA:DNA?	138.426	-0.162731	0.139869	-1.16345	0.244646	0.999499
MER135:DNA:DNA	828.273	-0.136986	0.164422	-0.833136	0.404768	0.999499
MER136:DNA:DNA	22.2097	-0.0173426	0.312588	-0.0554807	0.955756	0.999499
MER20:hAT-Charlie:DNA	14386.1	0.000782469	0.0528766	0.014798	0.988193	0.999499
MER20B:hAT-Charlie:DNA	1296.3	-0.0729804	0.0832436	-0.876709	0.380645	0.999499
MER21-int:ERVL:LTR	25.8366	-0.218124	0.256284	-0.851101	0.394713	0.999499
MER21B:ERVL:LTR	2785.75	-0.0107535	0.0601708	-0.178717	0.85816	0.999499
MER21C:ERVL:LTR	3041.66	-0.0373018	0.05459	-0.683307	0.494413	0.999499
MER2:TcMar-Tigger:DNA	20796.8	-0.0630196	0.078437	-0.803441	0.42172	0.999499
MER2B:TcMar-Tigger:DNA	2061.9	0.0352683	0.0544409	0.647827	0.517097	0.999499
MER31-int:ERV1:LTR	38.0675	0.0565672	0.223052	0.253605	0.799801	0.999499
MER31A:ERV1:LTR	390.132	0.0986031	0.0826462	1.19307	0.23284	0.999499
MER31B:ERV1:LTR	294.251	-0.0454524	0.0994354	-0.457105	0.647596	0.999499
MER33:hAT-Charlie:DNA	5316.56	-0.100995	0.129865	-0.777697	0.436748	0.999499
MER34-int:ERV1:LTR	30.0492	-0.180153	0.30098	-0.598556	0.549469	0.999499
MER34:ERV1:LTR	335.312	0.0449671	0.102787	0.43748	0.661764	0.999499
MER34A1:ERV1:LTR	371.114	-0.168607	0.11578	-1.45627	0.145317	0.999499
MER34A:ERV1:LTR	583.247	-0.0567804	0.073806	-0.769319	0.441704	0.999499
MER34B-int:ERV1:LTR	357.332	0.106962	0.160229	0.66756	0.504415	0.999499
MER3:hAT-Charlie:DNA	7369.69	-0.0704527	0.102656	-0.686296	0.492526	0.999499
MER44A:TcMar-Tigger:DNA	1539.48	-0.0626476	0.106422	-0.588673	0.556081	0.999499
MER44B:TcMar-Tigger:DNA	3192.7	-0.092251	0.0844596	-1.09225	0.274723	0.999499
MER44C:TcMar-Tigger:DNA	560.734	-0.0446528	0.0709479	-0.629374	0.529104	0.999499
MER44D:TcMar-Tigger:DNA	1780.07	-0.0427571	0.0814699	-0.524821	0.599707	0.999499
MER45A:hAT-Tip100:DNA	1336.18	-0.0135306	0.0822453	-0.164515	0.869326	0.999499
MER45B:hAT-Tip100:DNA	485	0.161307	0.0885344	1.82197	0.0684602	0.999499
MER45C:hAT-Tip100:DNA	381.16	0.128346	0.103293	1.24255	0.214034	0.999499
MER45R:hAT-Tip100:DNA	322.284	-0.0120705	0.116481	-0.103626	0.917466	0.999499
MER46C:TcMar-Tigger:DNA	1905.33	-0.00869336	0.0829815	-0.104763	0.916564	0.999499
MER47A:TcMar-Tigger:DNA	939.593	-0.0354565	0.0998207	-0.355202	0.722438	0.999499
MER47B:TcMar-Tigger:DNA	1038.3	-0.0989172	0.089782	-1.10175	0.270571	0.999499
MER47C:TcMar-Tigger:DNA	0.350155	-0.0878239	2.25712	-0.0389098	0.968962	0.999499
MER49:ERV1:LTR	4.09327	-0.306718	0.978649	-0.31341	0.753969	0.999499
MER4B-int:ERV1:LTR	8.09614	-0.288681	0.530454	-0.544216	0.586293	0.999499
MER4CL34:ERV1:LTR	45.4488	-0.0663868	0.221003	-0.300388	0.763881	0.999499
MER50B:ERV1:LTR	35.3144	-0.140359	0.228428	-0.614454	0.538915	0.999499
MER51-int:ERV1:LTR	61.4309	-0.211429	0.199642	-1.05904	0.289581	0.999499
MER52-int:ERV1:LTR	29.4556	-0.268255	0.261764	-1.0248	0.305459	0.999499
MER53:hAT:DNA	2124.13	-0.0370965	0.0906308	-0.409315	0.682309	0.999499
MER54A:ERVL:LTR	117.813	0.234434	0.139106	1.68529	0.0919323	0.999499
MER54B:ERVL:LTR	30.9024	0.12691	0.247415	0.512944	0.607991	0.999499
MER57-int:ERV1:LTR	79.2335	0.0454257	0.174618	0.260143	0.794754	0.999499
MER57C2:ERV1:LTR	237.207	0.012856	0.107621	0.119456	0.904914	0.999499
MER57D:ERV1:LTR	180.188	-0.0507322	0.135963	-0.373131	0.709051	0.999499
MER57E1:ERV1:LTR	162.464	-0.0874709	0.135667	-0.644745	0.519092	0.999499
MER57E2:ERV1:LTR	62.8858	0.343191	0.18401	1.86506	0.0621726	0.999499
MER58A:hAT-Charlie:DNA	8746.98	-0.0412864	0.0932875	-0.442572	0.658076	0.999499
MER58B:hAT-Charlie:DNA	7038.82	-0.0635263	0.0757258	-0.838899	0.401526	0.999499
MER58C:hAT-Charlie:DNA	869.896	0.0515541	0.0775669	0.66464	0.506281	0.999499
MER58D:hAT-Charlie:DNA	523.267	-0.0651283	0.0924212	-0.704691	0.481003	0.999499
MER5A1:hAT-Charlie:DNA	7413.72	0.0108808	0.0673168	0.161635	0.871593	0.999499
MER5A:hAT-Charlie:DNA	17099.1	-0.0013918	0.0564587	-0.0246516	0.980333	0.999499
MER5B:hAT-Charlie:DNA	9261.55	0.00747952	0.0639911	0.116884	0.906952	0.999499
MER5C1:hAT-Charlie:DNA	188.563	-0.0355795	0.126526	-0.281204	0.778554	0.999499
MER5C:hAT-Charlie:DNA	557.263	-0.189895	0.147776	-1.28502	0.198786	0.999499
MER63A:hAT-Blackjack:DNA	1018.47	-0.0793488	0.126101	-0.629249	0.529186	0.999499
MER63B:hAT-Blackjack:DNA	1310.93	-0.0386863	0.066795	-0.579181	0.562467	0.999499
MER63C:hAT-Blackjack:DNA	541.288	-0.0562009	0.0982251	-0.572165	0.56721	0.999499
MER63D:hAT-Blackjack:DNA	1373.96	0.0181568	0.0860176	0.211083	0.832823	0.999499
MER65-int:ERV1:LTR	66.6048	-0.0143424	0.261973	-0.0547475	0.95634	0.999499
MER65D:ERV1:LTR	44.9378	0.0833525	0.210905	0.395213	0.692685	0.999499
MER66A:ERV1:LTR	8.47166	0.0920047	0.494828	0.185933	0.852498	0.999499
MER66B:ERV1:LTR	22.5423	-0.262164	0.291573	-0.899137	0.36858	0.999499
MER66C:ERV1:LTR	16.4615	-0.0113009	0.374246	-0.0301966	0.97591	0.999499
MER67A:ERV1:LTR	32.8212	-0.0276316	0.244203	-0.11315	0.909912	0.999499
MER67B:ERV1:LTR	53.2921	-0.00496283	0.189507	-0.0261881	0.979107	0.999499
MER67C:ERV1:LTR	148.041	-0.0275021	0.130459	-0.21081	0.833036	0.999499
MER67D:ERV1:LTR	85.8371	-0.119991	0.213939	-0.560863	0.574891	0.999499
MER68-int:ERVL:LTR	81.1641	0.140126	0.185625	0.754889	0.450315	0.999499
MER68:ERVL:LTR	1106.07	-0.108219	0.0639581	-1.69203	0.0906401	0.999499
MER68B:ERVL:LTR	312.071	-0.0585128	0.11853	-0.493654	0.621551	0.999499
MER68C:ERVL:LTR	42.4432	0.124986	0.227945	0.548315	0.583476	0.999499
MER70-int:ERVL:LTR	4.14572	-0.769389	0.750888	-1.02464	0.305533	0.999499
MER70A:ERVL:LTR	23.0503	0.137076	0.365991	0.374533	0.708008	0.999499
MER70B:ERVL:LTR	50.849	-0.0300986	0.216664	-0.138919	0.889514	0.999499
MER72:ERV1:LTR	58.931	-0.203043	0.207127	-0.980282	0.326947	0.999499
MER72B:ERV1:LTR	75.4403	0.118125	0.170427	0.693108	0.488241	0.999499
MER73:ERVL:LTR	67.6189	0.122827	0.183166	0.670575	0.502492	0.999499
MER74A:ERVL:LTR	624.567	0.0514333	0.0794296	0.647533	0.517287	0.999499
MER74B:ERVL:LTR	290.896	0.00172369	0.0922029	0.0186946	0.985085	0.999499
MER74C:ERVL:LTR	17.7925	-0.489965	0.351905	-1.39232	0.163825	0.999499
MER76:ERVL:LTR	107.934	0.0140874	0.16661	0.0845531	0.932617	0.999499
MER77:ERVL:LTR	164.476	-0.0312412	0.14194	-0.220101	0.825793	0.999499
MER77B:ERVL:LTR	331.02	-0.0933987	0.119151	-0.783871	0.433116	0.999499
MER81:hAT-Blackjack:DNA	735.14	0.14136	0.0742664	1.90342	0.0569862	0.999499
MER83B-int:ERV1:LTR	2.19355	0.606346	0.897665	0.67547	0.499377	0.999499
MER87:ERV1:LTR	11.0949	0.173033	0.430049	0.402357	0.687422	0.999499
MER88:ERVL:LTR	62.9262	-0.120916	0.189587	-0.637789	0.523611	0.999499
MER89-int:ERV1:LTR	19.6325	-0.122635	0.308425	-0.397617	0.690912	0.999499
MER89:ERV1:LTR	248.523	-0.0251647	0.0993141	-0.253385	0.79997	0.999499
MER90:ERV1:LTR	251.368	-0.130967	0.141591	-0.92497	0.354981	0.999499
MER90a:ERV1:LTR	332.998	-0.0434954	0.0946908	-0.459342	0.645989	0.999499
MER91A:hAT-Tip100:DNA	592.934	0.0758391	0.080702	0.939742	0.34735	0.999499
MER91B:hAT-Tip100:DNA	431.654	0.0371957	0.089416	0.415984	0.677421	0.999499
MER91C:hAT-Tip100:DNA	439.191	0.129373	0.112099	1.15409	0.248462	0.999499
MER92-int:ERV1:LTR	73.3686	-0.0693243	0.170787	-0.40591	0.684809	0.999499
MER92A:ERV1:LTR	36.7472	-0.124508	0.227196	-0.548022	0.583677	0.999499
MER92B:ERV1:LTR	162.165	0.0359684	0.125829	0.285851	0.774992	0.999499
MER92C:ERV1:LTR	58.6535	0.0375098	0.208853	0.1796	0.857467	0.999499
MER92D:ERV1:LTR	11.1837	-0.150595	0.428584	-0.351377	0.725306	0.999499
MER94:hAT-Blackjack:DNA	758.751	0.00892486	0.0889806	0.100301	0.920105	0.999499
MER94B:hAT-Blackjack:DNA	130.001	-0.045698	0.125123	-0.365224	0.714944	0.999499
MER95:ERV1:LTR	25.6614	-0.134782	0.279028	-0.483043	0.629065	0.999499
MER96:hAT-Tip100:DNA	117.855	-0.269019	0.163125	-1.64916	0.0991156	0.999499
MER96B:hAT-Tip100:DNA	732.4	0.0300301	0.0973347	0.308524	0.757683	0.999499
MER97a:hAT-Tip100:DNA	149.969	-0.272632	0.117425	-2.32176	0.0202459	0.999499
MER97b:hAT-Tip100:DNA	12.4822	-0.23177	0.379277	-0.611083	0.541145	0.999499
MER97c:hAT-Tip100:DNA	153.643	-0.318682	0.15586	-2.04467	0.0408875	0.999499
MER97d:hAT-Tip100:DNA	8.10046	-0.0778636	0.500759	-0.155491	0.876434	0.999499
MER99:hAT:DNA	230.419	-0.0605214	0.140933	-0.429435	0.667607	0.999499
MERV1_I-int:ERV1:LTR	1999.54	-0.0419625	0.195898	-0.214205	0.830387	0.999499
MERV1_LTR:ERV1:LTR	202.074	0.118865	0.116951	1.01637	0.309456	0.999499
MERVK26-int:ERVK:LTR	327.619	0.0881769	0.218845	0.40292	0.687007	0.999499
MERVL-int:ERVL:LTR	9550.19	-0.313902	0.306	-1.02582	0.304975	0.999499
MERVL_2A-int:ERVL:LTR	6895.84	0.00146973	0.0454132	0.0323636	0.974182	0.999499
MERX:TcMar-Tigger:DNA	101.529	-0.209493	0.198567	-1.05503	0.291413	0.999499
MIR3:MIR:SINE	36446.8	0.0488313	0.0733809	0.66545	0.505763	0.999499
MIR:MIR:SINE	88873.3	-0.00887271	0.0787466	-0.112674	0.910289	0.999499
MIRb:MIR:SINE	96076	0.00124437	0.0760426	0.0163641	0.986944	0.999499
MIRc:MIR:SINE	53091.8	0.0538505	0.0680405	0.791448	0.428682	0.999499
MLT-int:ERVL-MaLR:LTR	818.107	0.0507577	0.0635586	0.798598	0.424524	0.999499
MLT1-int:ERVL-MaLR:LTR	345.825	0.0115987	0.0907357	0.12783	0.898284	0.999499
MLT1A-int:ERVL-MaLR:LTR	234.814	-0.0698944	0.125306	-0.55779	0.576987	0.999499
MLT1A0-int:ERVL-MaLR:LTR	402.542	0.0550069	0.0944259	0.58254	0.560203	0.999499
MLT1A0:ERVL-MaLR:LTR	12012.2	-0.057243	0.0635609	-0.900601	0.367801	0.999499
MLT1A1-int:ERVL-MaLR:LTR	70.7105	0.0293123	0.179891	0.162945	0.870562	0.999499
MLT1A1:ERVL-MaLR:LTR	7967.2	-0.045692	0.0648138	-0.704973	0.480827	0.999499
MLT1A:ERVL-MaLR:LTR	5550.15	-0.0419463	0.0582193	-0.720487	0.471225	0.999499
MLT1B-int:ERVL-MaLR:LTR	86.7873	0.186205	0.161434	1.15344	0.248728	0.999499
MLT1B:ERVL-MaLR:LTR	9653.21	-0.0241426	0.0542422	-0.445089	0.656255	0.999499
MLT1C-int:ERVL-MaLR:LTR	151.584	0.0259476	0.175567	0.147793	0.882506	0.999499
MLT1C:ERVL-MaLR:LTR	10238.5	-0.0305882	0.0578089	-0.529127	0.596718	0.999499
MLT1D-int:ERVL-MaLR:LTR	525.735	-0.00270651	0.0768416	-0.0352219	0.971903	0.999499
MLT1D:ERVL-MaLR:LTR	11862.4	-0.0306019	0.0449001	-0.681555	0.495521	0.999499
MLT1E-int:ERVL-MaLR:LTR	15.5895	-0.240362	0.373805	-0.643015	0.520215	0.999499
MLT1E1:ERVL-MaLR:LTR	502.505	-0.0480739	0.0711683	-0.675497	0.49936	0.999499
MLT1E1A-int:ERVL-MaLR:LTR	36.6438	0.416139	0.343934	1.20994	0.226302	0.999499
MLT1E1A:ERVL-MaLR:LTR	1043.84	-0.079843	0.0777151	-1.02738	0.304241	0.999499
MLT1E2-int:ERVL-MaLR:LTR	281.526	-0.173583	0.109402	-1.58665	0.112591	0.999499
MLT1E2:ERVL-MaLR:LTR	2558.94	-0.0269563	0.0620979	-0.434094	0.66422	0.999499
MLT1E3-int:ERVL-MaLR:LTR	57.764	0.468892	0.246765	1.90016	0.0574125	0.999499
MLT1E3:ERVL-MaLR:LTR	1171.54	-0.0386046	0.0544982	-0.708365	0.478719	0.999499
MLT1E:ERVL-MaLR:LTR	568.01	-0.0513606	0.0906351	-0.566675	0.570935	0.999499
MLT1F-int:ERVL-MaLR:LTR	535.085	0.163362	0.118031	1.38407	0.166338	0.999499
MLT1F1-int:ERVL-MaLR:LTR	13.8554	-0.641893	0.393062	-1.63306	0.102457	0.999499
MLT1F1:ERVL-MaLR:LTR	1217.33	0.00300313	0.0524863	0.0572174	0.954372	0.999499
MLT1F2-int:ERVL-MaLR:LTR	108.183	-0.0502327	0.155114	-0.323843	0.746057	0.999499
MLT1F2:ERVL-MaLR:LTR	1753.87	-0.0896349	0.0704062	-1.27311	0.202979	0.999499
MLT1F:ERVL-MaLR:LTR	1573.8	-0.00514664	0.0637629	-0.0807153	0.935668	0.999499
MLT1G-int:ERVL-MaLR:LTR	9.64294	0.127901	0.444358	0.287832	0.773475	0.999499
MLT1G1-int:ERVL-MaLR:LTR	3.12579	-0.637675	0.822636	-0.775161	0.438245	0.999499
MLT1G1:ERVL-MaLR:LTR	847.552	-0.0787834	0.0865235	-0.910543	0.362536	0.999499
MLT1G3-int:ERVL-MaLR:LTR	64.1528	-0.173652	0.197291	-0.880184	0.37876	0.999499
MLT1G3:ERVL-MaLR:LTR	920.944	-0.00526861	0.0726221	-0.0725483	0.942166	0.999499
MLT1G:ERVL-MaLR:LTR	599.406	-0.0244969	0.0676199	-0.362274	0.717147	0.999499
MLT1H-int:ERVL-MaLR:LTR	268.771	0.0243438	0.13381	0.181928	0.855639	0.999499
MLT1H1-int:ERVL-MaLR:LTR	0.992331	-1.66024	1.55219	-1.06961	0.284796	0.999499
MLT1H1:ERVL-MaLR:LTR	829.786	-0.0643887	0.0757293	-0.850247	0.395188	0.999499
MLT1H2-int:ERVL-MaLR:LTR	5.33593	-0.0473574	0.581154	-0.0814884	0.935054	0.999499
MLT1H2:ERVL-MaLR:LTR	552.715	-0.0889876	0.082027	-1.08486	0.277985	0.999499
MLT1H:ERVL-MaLR:LTR	1090.58	-0.000611099	0.0780966	-0.0078249	0.993757	0.999499
MLT1I-int:ERVL-MaLR:LTR	15.1191	-0.0740795	0.339215	-0.218385	0.827129	0.999499
MLT1I:ERVL-MaLR:LTR	1858.59	0.0199979	0.0724669	0.275958	0.78258	0.999499
MLT1J-int:ERVL-MaLR:LTR	285.124	0.054832	0.099522	0.550954	0.581666	0.999499
MLT1J1-int:ERVL-MaLR:LTR	3.83711	0.136797	0.662959	0.206343	0.836523	0.999499
MLT1J1:ERVL-MaLR:LTR	753.918	-0.025415	0.107811	-0.235738	0.813636	0.999499
MLT1J2-int:ERVL-MaLR:LTR	1.35284	-0.177698	1.18263	-0.150256	0.880562	0.999499
MLT1J2:ERVL-MaLR:LTR	740.467	-0.089773	0.0767323	-1.16995	0.242021	0.999499
MLT1J:ERVL-MaLR:LTR	1973.64	-0.0713021	0.0671527	-1.06179	0.288331	0.999499
MLT1K:ERVL-MaLR:LTR	1341.77	-0.00239054	0.0696212	-0.0343364	0.972609	0.999499
MLT1L-int:ERVL-MaLR:LTR	4.27402	-0.313213	0.765379	-0.409225	0.682374	0.999499
MLT1L:ERVL-MaLR:LTR	1450.6	0.109059	0.07761	1.40522	0.159955	0.999499
MLT1M:ERVL-MaLR:LTR	305.97	0.044878	0.0984924	0.455649	0.648642	0.999499
MLT1N2:ERVL-MaLR:LTR	542.374	-0.0227442	0.0735335	-0.309304	0.75709	0.999499
MLT1O:ERVL-MaLR:LTR	319.519	0.0792916	0.0959145	0.826691	0.408412	0.999499
MLT2B1:ERVL:LTR	692.86	-0.0343429	0.0648366	-0.529683	0.596332	0.999499
MLT2B2:ERVL:LTR	779.504	-0.0655785	0.0898124	-0.730172	0.465285	0.999499
MLT2B3:ERVL:LTR	1079.83	-0.0420816	0.105827	-0.397644	0.690892	0.999499
MLT2B4:ERVL:LTR	1314.53	-0.135211	0.0848601	-1.59335	0.111083	0.999499
MLT2B5:ERVL:LTR	346.485	-0.0600115	0.0912501	-0.657659	0.510757	0.999499
MLT2C1:ERVL:LTR	592.752	-0.0938376	0.087865	-1.06798	0.285532	0.999499
MLT2C2:ERVL:LTR	227.542	0.0848666	0.121212	0.700148	0.483835	0.999499
MLT2D:ERVL:LTR	932.664	-0.0620731	0.0701503	-0.884859	0.376233	0.999499
MLT2E:ERVL:LTR	17.2875	0.27375	0.325119	0.842	0.399788	0.999499
MLT2F:ERVL:LTR	353.314	0.186882	0.0846027	2.20894	0.0271788	0.999499
MLTR11A:ERVK:LTR	2639.48	0.00801515	0.0460295	0.174131	0.861763	0.999499
MLTR11B:ERVK:LTR	2714.6	-0.000317939	0.0534246	-0.00595117	0.995252	0.999499
MLTR12:ERV1:LTR	327.713	0.140476	0.0975535	1.43999	0.149871	0.999499
MLTR13:ERVK:LTR	178.616	0.0239826	0.12301	0.194964	0.845421	0.999499
MLTR14:ERV1:LTR	5873.37	0.0137816	0.0416349	0.331011	0.740636	0.999499
MLTR18A_MM:ERVK:LTR	150.062	-0.0467036	0.148779	-0.313911	0.753588	0.999499
MLTR18B_MM:ERVK:LTR	566.913	0.0126433	0.0729767	0.173251	0.862454	0.999499
MLTR18C_MM:ERVK:LTR	385.314	-0.0194547	0.0827028	-0.235236	0.814025	0.999499
MLTR18D_MM:ERVK:LTR	590.35	0.0101601	0.0734582	0.138311	0.889995	0.999499
MLTR18_MM:ERVK:LTR	232.983	-0.0564272	0.10962	-0.514754	0.606725	0.999499
MLTR25A:ERVK:LTR	2287.96	-0.0543901	0.0764379	-0.71156	0.476737	0.999499
MLTR31A_MM:ERVK:LTR	223.035	0.0569478	0.13175	0.432243	0.665565	0.999499
MLTR31C_MM:ERVK:LTR	198.613	0.0428912	0.129648	0.330828	0.740774	0.999499
MLTR31D_MM:ERVK:LTR	250.907	-0.00424755	0.151231	-0.0280865	0.977593	0.999499
MLTR31E_MM:ERVK:LTR	86.4175	0.0162455	0.147996	0.10977	0.912592	0.999499
MLTR31FA_MM:ERVK:LTR	454.77	0.0325709	0.117853	0.276368	0.782266	0.999499
MLTR31F_MM:ERVK:LTR	509.738	-0.00714404	0.0769751	-0.0928097	0.926055	0.999499
MLTR32C_MM:ERVK:LTR	92.9052	0.000330056	0.148252	0.00222632	0.998224	0.999499
MLTR73:ERV1:LTR	531.113	-0.0128566	0.0776348	-0.165603	0.868469	0.999499
MMAR1:TcMar-Mariner:DNA	730.376	-0.0884697	0.0822074	-1.07618	0.281848	0.999499
MMERGLN_LTR:ERV1:LTR	102.21	0.235275	0.164799	1.42765	0.153393	0.999499
MMERVK10C-int:ERVK:LTR	2860.06	0.109982	0.119964	0.916794	0.359251	0.999499
MMERVK10D3_I-int:ERVK:LTR	172.709	0.306007	0.157903	1.93794	0.0526302	0.999499
MMERVK10D3_LTR:ERVK:LTR	90.8695	-0.0194768	0.15634	-0.124579	0.900857	0.999499
MMERVK9C_I-int:ERVK:LTR	562.864	0.0331454	0.0984028	0.336834	0.736242	0.999499
MMERVK9E_I-int:ERVK:LTR	973.782	0.00899918	0.125099	0.0719366	0.942652	0.999499
MMETn-int:ERVK:LTR	1686.63	-0.016277	0.102459	-0.158864	0.873776	0.999499
MMSAT4:Satellite:Satellite	16132.9	0.299797	0.14147	2.11915	0.0340776	0.999499
MMTV-int:ERVK:LTR	50.2175	0.1547	0.229397	0.674376	0.500072	0.999499
MMVL30-int:ERV1:LTR	740.512	0.274076	0.121098	2.26326	0.0236198	0.999499
MRLTR33:ERVK:LTR	279.227	0.0674392	0.125303	0.53821	0.590432	0.999499
MT-int:ERVL-MaLR:LTR	443.906	-0.0167038	0.114379	-0.146039	0.88389	0.999499
MT2A:ERVL:LTR	5179.42	-0.0418025	0.0483205	-0.86511	0.386979	0.999499
MT2B1:ERVL:LTR	6242.64	-0.00372035	0.0497468	-0.0747857	0.940385	0.999499
MT2B2:ERVL:LTR	3787.79	0.0655209	0.0442203	1.4817	0.138421	0.999499
MT2B:ERVL:LTR	10331.6	0.0403984	0.0409	0.987736	0.323282	0.999499
MT2C_Mm:ERVL:LTR	1382.49	0.0532639	0.0590709	0.901695	0.367219	0.999499
MT2_Mm:ERVL:LTR	3210.65	-0.0644575	0.0897779	-0.717966	0.472778	0.999499
MTA_Mm-int:ERVL-MaLR:LTR	9908.5	0.0449093	0.0814806	0.551165	0.58152	0.999499
MTA_Mm:ERVL-MaLR:LTR	22951.7	-0.0584945	0.0671105	-0.871614	0.383419	0.999499
MTB-int:ERVL-MaLR:LTR	1681.74	0.0356747	0.137758	0.258967	0.795661	0.999499
MTB:ERVL-MaLR:LTR	8807.47	-0.0348965	0.057165	-0.610452	0.541562	0.999499
MTB_Mm-int:ERVL-MaLR:LTR	1032.9	-0.0126596	0.111914	-0.113119	0.909936	0.999499
MTB_Mm:ERVL-MaLR:LTR	6264.69	-0.059763	0.0592554	-1.00857	0.313183	0.999499
MTC-int:ERVL-MaLR:LTR	5297.56	-0.00148908	0.0854929	-0.0174176	0.986103	0.999499
MTC:ERVL-MaLR:LTR	34098.2	-0.0271834	0.0426524	-0.637324	0.523914	0.999499
MTD-int:ERVL-MaLR:LTR	4228.41	-0.0301781	0.0832968	-0.362296	0.717131	0.999499
MTD:ERVL-MaLR:LTR	77540.4	-0.0643475	0.0634138	-1.01472	0.310237	0.999499
MTE-int:ERVL-MaLR:LTR	5181.32	-0.0253416	0.0571236	-0.443628	0.657312	0.999499
MTE2a-int:ERVL-MaLR:LTR	631.838	0.0642008	0.119342	0.537955	0.590608	0.999499
MTE2a:ERVL-MaLR:LTR	25416.3	-0.0739841	0.0642948	-1.1507	0.249856	0.999499
MTE2b-int:ERVL-MaLR:LTR	1141.47	0.0425703	0.087942	0.484073	0.628334	0.999499
MTE2b:ERVL-MaLR:LTR	17300.5	-0.032647	0.0546348	-0.597549	0.550141	0.999499
MTEa-int:ERVL-MaLR:LTR	2109.42	0.0494353	0.0901465	0.548389	0.583425	0.999499
MTEa:ERVL-MaLR:LTR	20834.8	-0.0212514	0.055154	-0.38531	0.700007	0.999499
MTEb-int:ERVL-MaLR:LTR	590.393	0.057681	0.136813	0.421606	0.673313	0.999499
MTEb:ERVL-MaLR:LTR	10677.3	-0.023841	0.058289	-0.409014	0.682529	0.999499
MURVY-LTR:ERV1:LTR	430.21	0.241987	0.125026	1.9355	0.0529292	0.999499
MURVY-int:ERV1:LTR	39.4675	0.278874	0.256865	1.08568	0.277619	0.999499
MYSERV-int:ERVK:LTR	713.183	0.0237685	0.0958694	0.247926	0.804191	0.999499
MYSERV16_I-int:ERVK:LTR	1634.62	-0.0686697	0.0674339	-1.01833	0.308523	0.999499
MYSERV6-int:ERVK:LTR	2256.2	-0.0777775	0.0739974	-1.05108	0.29322	0.999499
MamGypLTR1a:Gypsy:LTR	131.576	0.170648	0.153836	1.10928	0.267308	0.999499
MamGypLTR1b:Gypsy:LTR	84.4248	0.0735175	0.222842	0.329908	0.74147	0.999499
MamGypLTR1c:Gypsy:LTR	15.7444	0.198056	0.362558	0.546274	0.584877	0.999499
MamGypLTR1d:Gypsy:LTR	50.1639	0.0556583	0.19702	0.282501	0.777559	0.999499
MamGypLTR2b:Gypsy:LTR	28.79	0.0677568	0.245045	0.276508	0.782158	0.999499
MamGypLTR2c:Gypsy:LTR	78.6749	0.0781403	0.192154	0.406654	0.684262	0.999499
MamGypLTR3:Gypsy:LTR	110.651	0.0337938	0.13722	0.246274	0.80547	0.999499
MamGypLTR3a:Gypsy:LTR	162.665	-0.218694	0.122502	-1.78523	0.0742246	0.999499
MamRep1151:LTR:LTR?	157.859	-0.21188	0.201088	-1.05367	0.292035	0.999499
MamRep1161:TcMar:DNA	33.6735	-0.610569	0.4195	-1.45547	0.14554	0.999499
MamRep137:TcMar-Tigger:DNA	780.09	-0.0115901	0.0691296	-0.167658	0.866852	0.999499
MamRep1527:LTR:LTR	152.485	0.0200792	0.115934	0.173196	0.862497	0.999499
MamRep1879:hAT-Tip100:DNA	125.698	-0.00329984	0.14386	-0.0229378	0.9817	0.999499
MamRep1894:hAT:DNA	30.8708	-0.381501	0.25318	-1.50684	0.131852	0.999499
MamRep38:hAT:DNA	425.545	0.0570106	0.100208	0.568921	0.56941	0.999499
MamRep4096:hAT:DNA	450.175	0.0388355	0.105996	0.366387	0.714077	0.999499
MamRep434:TcMar-Tigger:DNA	1924.4	0.017109	0.10222	0.167374	0.867076	0.999499
MamRep488:hAT-Tip100:DNA	15.8748	0.110257	0.400685	0.275171	0.783185	0.999499
MamRep564:MamRep564:Unknown	210.484	-0.00259244	0.102788	-0.0252213	0.979878	0.999499
MamRep605:LTR:LTR?	878.855	-0.0619798	0.107546	-0.57631	0.564405	0.999499
MamTip1:hAT-Tip100:DNA	136.857	0.068859	0.124621	0.552548	0.580573	0.999499
MamTip2:hAT-Tip100:DNA	1201.67	0.0055964	0.0636396	0.087939	0.929925	0.999499
MamTip3:hAT-Tip100:DNA	324.261	0.0718557	0.0924573	0.777177	0.437055	0.999499
Mam_R4:Dong-R4:LINE	346.014	-0.0788444	0.0929855	-0.847922	0.396482	0.999499
MuLV-int:ERV1:LTR	478.092	0.364083	0.304488	1.19572	0.231805	0.999499
MuRRS-int:ERV1:LTR	283.647	0.281239	0.149164	1.88544	0.0593706	0.999499
MuRRS4-int:ERV1:LTR	963.22	0.109352	0.187796	0.582291	0.56037	0.999499
MurERV4-int:ERVK:LTR	2212.32	0.074669	0.105871	0.705284	0.480634	0.999499
MurERV4_19-int:ERVK:LTR	440.199	0.0797374	0.113616	0.701811	0.482797	0.999499
MurSAT1:Satellite:Satellite	15.2239	-0.53967	0.406748	-1.32679	0.184577	0.999499
MurSatRep1:MurSatRep1:Unknown	15498.8	0.195915	0.0946511	2.06987	0.0384649	0.999499
MusHAL1:L1:LINE	3873.31	0.125519	0.124517	1.00804	0.313434	0.999499
ORR1A0-int:ERVL-MaLR:LTR	1516.34	0.185131	0.164945	1.12238	0.261702	0.999499
ORR1A0:ERVL-MaLR:LTR	1615.39	0.0114568	0.0904247	0.1267	0.899178	0.999499
ORR1A1-int:ERVL-MaLR:LTR	2302.3	0.104801	0.177504	0.590418	0.554911	0.999499
ORR1A1:ERVL-MaLR:LTR	3411.81	-0.0133326	0.0675914	-0.197253	0.843629	0.999499
ORR1A2-int:ERVL-MaLR:LTR	5249.73	0.0890765	0.135832	0.655782	0.511964	0.999499
ORR1A2:ERVL-MaLR:LTR	15373.6	-0.0263036	0.0563411	-0.466863	0.640598	0.999499
ORR1A3-int:ERVL-MaLR:LTR	3406.01	0.0357166	0.127531	0.280062	0.77943	0.999499
ORR1A3:ERVL-MaLR:LTR	4634.46	-0.0135255	0.0656847	-0.205915	0.836857	0.999499
ORR1A4-int:ERVL-MaLR:LTR	3714.28	0.0850893	0.120196	0.70792	0.478995	0.999499
ORR1A4:ERVL-MaLR:LTR	7255.43	-0.0364364	0.05139	-0.709018	0.478313	0.999499
ORR1B1-int:ERVL-MaLR:LTR	4799.41	0.0419944	0.096876	0.433486	0.664662	0.999499
ORR1B1:ERVL-MaLR:LTR	14624.3	-0.0682495	0.0590571	-1.15565	0.247823	0.999499
ORR1B2-int:ERVL-MaLR:LTR	675.462	-0.0125112	0.113251	-0.110474	0.912034	0.999499
ORR1B2:ERVL-MaLR:LTR	6540.22	-0.0537774	0.0621793	-0.864876	0.387107	0.999499
ORR1C1-int:ERVL-MaLR:LTR	1453.62	0.0680026	0.110953	0.612893	0.539947	0.999499
ORR1C1:ERVL-MaLR:LTR	6438.98	-0.0103285	0.053443	-0.193261	0.846754	0.999499
ORR1C2-int:ERVL-MaLR:LTR	1635.45	-0.0116858	0.0903664	-0.129316	0.897108	0.999499
ORR1C2:ERVL-MaLR:LTR	10639.4	-0.06922	0.0547649	-1.26395	0.206249	0.999499
ORR1D-int:ERVL-MaLR:LTR	874.126	0.0392904	0.0850387	0.46203	0.64406	0.999499
ORR1D1-int:ERVL-MaLR:LTR	2268.96	-0.022163	0.0805983	-0.274981	0.783331	0.999499
ORR1D1:ERVL-MaLR:LTR	21828.7	-0.0556161	0.0559589	-0.993875	0.320284	0.999499
ORR1D2-int:ERVL-MaLR:LTR	1251.94	0.0351685	0.0819918	0.428926	0.667977	0.999499
ORR1D2:ERVL-MaLR:LTR	14993.4	-0.0386306	0.0568855	-0.679093	0.497079	0.999499
ORR1E-int:ERVL-MaLR:LTR	2768.94	-0.0508285	0.0725974	-0.700142	0.483839	0.999499
ORR1E:ERVL-MaLR:LTR	25291.7	-0.0446066	0.0723731	-0.616343	0.537668	0.999499
ORR1F-int:ERVL-MaLR:LTR	646.526	-0.0847295	0.105325	-0.804459	0.421132	0.999499
ORR1F:ERVL-MaLR:LTR	22252.1	-0.0600509	0.0635099	-0.945536	0.344385	0.999499
ORR1G-int:ERVL-MaLR:LTR	65.4154	0.0499027	0.25209	0.197956	0.84308	0.999499
ORR1G:ERVL-MaLR:LTR	4699.11	-0.028142	0.0513034	-0.54854	0.583321	0.999499
ORSL-2a:hAT-Tip100:DNA	133.1	0.00554741	0.128127	0.0432962	0.965465	0.999499
ORSL-2b:hAT-Tip100:DNA	340.457	0.106251	0.0998416	1.0642	0.287238	0.999499
ORSL:hAT-Tip100:DNA	297.541	-0.0990064	0.101037	-0.979907	0.327132	0.999499
PB1:Alu:SINE	23511.4	0.0586378	0.0467427	1.25448	0.209667	0.999499
PB1D10:Alu:SINE	117312	0.0545628	0.0446586	1.22178	0.221793	0.999499
PB1D11:Alu:SINE	33267.5	0.0573267	0.047591	1.20457	0.228369	0.999499
PB1D7:Alu:SINE	45681.6	0.0635232	0.0488216	1.30113	0.193214	0.999499
PB1D9:Alu:SINE	59504	0.0485455	0.0537068	0.903899	0.366049	0.999499
Plat_L3:CR1:LINE	1593.6	0.0950923	0.0931515	1.02084	0.307333	0.999499
RCHARR1:hAT-Charlie:DNA	8970.76	-0.0612768	0.0775584	-0.790073	0.429485	0.999499
RLTR10-int:ERVK:LTR	1841.14	0.140818	0.170752	0.824693	0.409546	0.999499
RLTR10:ERVK:LTR	1177.73	0.0467289	0.186323	0.250795	0.801972	0.999499
RLTR10B2:ERVK:LTR	266.777	-0.0670531	0.124341	-0.539268	0.589702	0.999499
RLTR10B:ERVK:LTR	139.626	0.0427323	0.134961	0.316626	0.751528	0.999499
RLTR10C:ERVK:LTR	984.52	0.0293684	0.124639	0.235628	0.813722	0.999499
RLTR10D2:ERVK:LTR	65.0746	0.137097	0.212305	0.645757	0.518437	0.999499
RLTR10D:ERVK:LTR	98.2297	-0.0864975	0.25474	-0.339553	0.734193	0.999499
RLTR10E:ERVK:LTR	172.021	0.169121	0.162297	1.04204	0.297391	0.999499
RLTR10F:ERVK:LTR	141.642	0.00632251	0.141654	0.0446335	0.964399	0.999499
RLTR11A2:ERVK:LTR	3121.17	-0.00763295	0.0625867	-0.121958	0.902932	0.999499
RLTR11B:ERVK:LTR	1029.91	0.0535795	0.0863822	0.620261	0.535086	0.999499
RLTR11C_MM:ERVK:LTR	731.63	0.0232203	0.106164	0.218722	0.826867	0.999499
RLTR11D:ERVK:LTR	623.436	0.00443969	0.0771973	0.0575109	0.954138	0.999499
RLTR12B2:ERVK:LTR	103.91	0.0152492	0.192743	0.0791168	0.93694	0.999499
RLTR12B:ERVK:LTR	562.405	-0.107645	0.0691827	-1.55595	0.11972	0.999499
RLTR12BD_Mm:ERVK:LTR	472.405	0.0978756	0.0906756	1.0794	0.280408	0.999499
RLTR12C:ERVK:LTR	95.3427	-0.0772124	0.144071	-0.535933	0.592005	0.999499
RLTR12D:ERVK:LTR	745.799	-0.0192313	0.0737647	-0.260712	0.794315	0.999499
RLTR12E:ERVK:LTR	467.404	0.091922	0.113864	0.807299	0.419495	0.999499
RLTR12F:ERVK:LTR	12.4537	0.276939	0.460309	0.601636	0.547417	0.999499
RLTR12G:ERVK:LTR	326.328	-0.0868631	0.0971579	-0.89404	0.3713	0.999499
RLTR12H:ERVK:LTR	238.182	-0.0142511	0.147726	-0.0964698	0.923147	0.999499
RLTR13A1:ERVK:LTR	149.395	0.0514628	0.160905	0.319835	0.749094	0.999499
RLTR13A2:ERVK:LTR	199.255	-0.113301	0.114151	-0.992552	0.320928	0.999499
RLTR13A3:ERVK:LTR	251.106	0.0420857	0.119333	0.352673	0.724333	0.999499
RLTR13A:ERVK:LTR	254.081	-0.105453	0.106374	-0.991337	0.321521	0.999499
RLTR13B1:ERVK:LTR	408.407	-0.0181497	0.0786912	-0.230645	0.817591	0.999499
RLTR13B2:ERVK:LTR	149.52	0.161842	0.114769	1.41016	0.158493	0.999499
RLTR13B3:ERVK:LTR	1911.67	-0.0843211	0.282471	-0.298513	0.765312	0.999499
RLTR13B4:ERVK:LTR	281.591	-0.150168	0.110953	-1.35344	0.175916	0.999499
RLTR13C1:ERVK:LTR	158.138	-0.231089	0.11636	-1.98599	0.0470343	0.999499
RLTR13C2:ERVK:LTR	601.198	-0.0500572	0.0803519	-0.622974	0.533301	0.999499
RLTR13C3:ERVK:LTR	265.664	-0.126794	0.102572	-1.23614	0.216407	0.999499
RLTR13D1:ERVK:LTR	180.381	0.0723195	0.107455	0.673018	0.500936	0.999499
RLTR13D2:ERVK:LTR	228.806	-0.0673822	0.135972	-0.495561	0.620204	0.999499
RLTR13D3:ERVK:LTR	216.597	-0.05617	0.11955	-0.469846	0.638465	0.999499
RLTR13D3A1:ERVK:LTR	500.944	-0.00963405	0.103357	-0.0932111	0.925736	0.999499
RLTR13D3A:ERVK:LTR	152.904	0.0729453	0.143324	0.508954	0.610785	0.999499
RLTR13D4:ERVK:LTR	107.097	-0.114004	0.146831	-0.776431	0.437495	0.999499
RLTR13D5:ERVK:LTR	235.616	-0.0530371	0.108581	-0.488456	0.625227	0.999499
RLTR13D6:ERVK:LTR	293.538	0.053286	0.108022	0.49329	0.621808	0.999499
RLTR13D:ERVK:LTR	7.49485	-0.924163	0.53691	-1.72126	0.0852028	0.999499
RLTR13E:ERVK:LTR	485.86	0.127652	0.137214	0.930316	0.352207	0.999499
RLTR13F:ERVK:LTR	74.1748	-0.118464	0.194717	-0.608388	0.54293	0.999499
RLTR13G:ERVK:LTR	420.987	-0.0648341	0.0961779	-0.674106	0.500244	0.999499
RLTR14-int:ERV1:LTR	801.333	0.167825	0.104721	1.6026	0.109023	0.999499
RLTR14:ERV1:LTR	1111.67	0.0950848	0.0927896	1.02474	0.305488	0.999499
RLTR14_RN:ERV1:LTR	467.061	0.0204843	0.0889301	0.230342	0.817826	0.999499
RLTR15:ERVK:LTR	2837.44	-0.0144462	0.0719665	-0.200735	0.840906	0.999499
RLTR16:ERVK:LTR	840.974	-0.100656	0.0819668	-1.22801	0.219445	0.999499
RLTR16B_MM:ERVK:LTR	453.406	0.0664809	0.0859274	0.773687	0.439116	0.999499
RLTR16C_MM:ERVK:LTR	168.017	0.163361	0.126972	1.28659	0.198236	0.999499
RLTR17:ERVK:LTR	1586.69	-0.00498512	0.0941644	-0.0529406	0.957779	0.999499
RLTR17B_Mm:ERVK:LTR	27637.1	-0.172799	0.17696	-0.976486	0.328824	0.999499
RLTR17C_Mm:ERVK:LTR	464.878	-0.0279361	0.078878	-0.354168	0.723213	0.999499
RLTR17D_Mm:ERVK:LTR	1265.58	-0.0916626	0.0702607	-1.30461	0.192027	0.999499
RLTR18-int:ERVK:LTR	5328.09	0.132681	0.089462	1.4831	0.138048	0.999499
RLTR18:ERVK:LTR	503.399	0.0758332	0.102588	0.739205	0.459782	0.999499
RLTR18B:ERVK:LTR	3447.07	0.16924	0.0758815	2.23032	0.0257263	0.999499
RLTR19-int:ERVK:LTR	1385	0.166241	0.0875114	1.89964	0.0574799	0.999499
RLTR19:ERVK:LTR	633.829	-0.144366	0.143355	-1.00705	0.313909	0.999499
RLTR19A2:ERVK:LTR	17.0308	0.226251	0.343108	0.659415	0.509629	0.999499
RLTR19A:ERVK:LTR	70.4478	-0.0955099	0.179774	-0.531278	0.595226	0.999499
RLTR19B:ERVK:LTR	150.925	-0.0869488	0.117813	-0.738026	0.460499	0.999499
RLTR19C:ERVK:LTR	85.3424	-0.0864451	0.161377	-0.535673	0.592185	0.999499
RLTR19D:ERVK:LTR	23.9264	-0.0943186	0.323259	-0.291774	0.770459	0.999499
RLTR1:ERV1:LTR	20.3379	0.283475	0.328812	0.862118	0.388623	0.999499
RLTR1A2_MM:ERV1:LTR	305.092	-0.0557973	0.106506	-0.523889	0.600355	0.999499
RLTR1B-int:ERV1:LTR	505.393	0.155753	0.122913	1.26718	0.20509	0.999499
RLTR1B:ERV1:LTR	489.985	0.0788841	0.117757	0.669888	0.502929	0.999499
RLTR1C:ERV1:LTR	475.311	-0.024684	0.0902363	-0.273548	0.784432	0.999499
RLTR1D2_MM:ERV1:LTR	238.715	0.00458602	0.125234	0.0366195	0.970788	0.999499
RLTR1D:ERV1:LTR	258.693	0.145749	0.119315	1.22154	0.221881	0.999499
RLTR1E_MM:ERV1:LTR	116.55	-0.0696916	0.132238	-0.527015	0.598183	0.999499
RLTR1F_Mm:ERVK:LTR	24.0783	0.309196	0.276032	1.12015	0.262651	0.999499
RLTR20A1:ERVK:LTR	69.8471	0.173854	0.180369	0.963881	0.335105	0.999499
RLTR20A2:ERVK:LTR	164.036	0.000316382	0.149694	0.00211353	0.998314	0.999499
RLTR20A2B_MM:ERVK:LTR	540.375	0.0108809	0.108894	0.0999225	0.920406	0.999499
RLTR20A3_MM:ERVK:LTR	658.336	-0.0146537	0.0775017	-0.189075	0.850034	0.999499
RLTR20A4:ERVK:LTR	15737.1	-0.0329942	0.0989909	-0.333306	0.738904	0.999499
RLTR20A:ERVK:LTR	301.761	-0.0548149	0.109819	-0.49914	0.61768	0.999499
RLTR20B1:ERVK:LTR	1086.29	-0.00265583	0.0654852	-0.0405562	0.96765	0.999499
RLTR20B2:ERVK:LTR	560.433	-0.070006	0.12	-0.583385	0.559634	0.999499
RLTR20B3:ERVK:LTR	376.902	-0.0828398	0.121289	-0.682997	0.494609	0.999499
RLTR20B3A_MM:ERVK:LTR	663.226	-0.087507	0.0994451	-0.879953	0.378885	0.999499
RLTR20B4_MM:ERVK:LTR	238.017	0.175446	0.13294	1.31974	0.186922	0.999499
RLTR20B5_MM:ERVK:LTR	1102.32	0.00342926	0.0777933	0.0440817	0.964839	0.999499
RLTR20C1_MM:ERVK:LTR	6688.18	-0.0379878	0.102975	-0.368901	0.712201	0.999499
RLTR20C2_MM:ERVK:LTR	3793.11	-0.0732083	0.0790176	-0.926481	0.354196	0.999499
RLTR20C:ERVK:LTR	134.895	-0.0975376	0.137936	-0.707123	0.47949	0.999499
RLTR20D:ERVK:LTR	294.711	-0.0115576	0.0899355	-0.12851	0.897746	0.999499
RLTR21:ERVK:LTR	1419.36	-0.00590931	0.0573803	-0.102985	0.917975	0.999499
RLTR22_Mur:ERVK:LTR	1793.75	-0.123612	0.0664202	-1.86107	0.0627348	0.999499
RLTR22_Mus:ERVK:LTR	590.386	-0.106097	0.0888229	-1.19448	0.232291	0.999499
RLTR23:ERV1:LTR	597.183	-0.0501552	0.0795652	-0.630366	0.528455	0.999499
RLTR24:ERV1:LTR	890.598	0.0334893	0.066601	0.502835	0.61508	0.999499
RLTR24B_MM:ERV1:LTR	126.44	0.00210815	0.133819	0.0157538	0.987431	0.999499
RLTR25A:ERVK:LTR	1314.34	-0.100551	0.0758365	-1.32589	0.184875	0.999499
RLTR25B:ERVK:LTR	2721.58	0.0744576	0.0661797	1.12508	0.260554	0.999499
RLTR26:ERVK:LTR	392.774	0.11881	0.104916	1.13244	0.257451	0.999499
RLTR26B_MM:ERVK:LTR	370.539	-0.0149729	0.0925064	-0.161858	0.871418	0.999499
RLTR26C_MM:ERVK:LTR	226.066	-0.065336	0.117044	-0.558219	0.576695	0.999499
RLTR26D_MM:ERVK:LTR	155.391	-0.0140127	0.132802	-0.105516	0.915967	0.999499
RLTR26_Mus:ERVK:LTR	865.939	0.0413529	0.110147	0.375436	0.707337	0.999499
RLTR27:ERVK:LTR	211.947	0.00976746	0.110781	0.0881692	0.929742	0.999499
RLTR28:ERVL:LTR	2119.04	0.130513	0.0979081	1.33301	0.182528	0.999499
RLTR30:ERV1:LTR	404.02	-0.033186	0.0830114	-0.399777	0.689321	0.999499
RLTR30B_MM:ERV1:LTR	154.79	-0.113634	0.135372	-0.839423	0.401232	0.999499
RLTR30C_MM:ERV1:LTR	47.9864	-0.0886199	0.202941	-0.436679	0.662344	0.999499
RLTR30D2_MM:ERV1:LTR	691.142	-0.0182977	0.0886064	-0.206505	0.836397	0.999499
RLTR30D_MM:ERV1:LTR	242.733	-0.099148	0.105286	-0.941705	0.346344	0.999499
RLTR30D_RN:ERV1:LTR	32.765	0.154797	0.695155	0.222681	0.823784	0.999499
RLTR30E_MM:ERV1:LTR	296.341	-0.0175543	0.0943807	-0.185995	0.852449	0.999499
RLTR31A_Mm:ERVK:LTR	115.536	0.0475892	0.136716	0.348087	0.727775	0.999499
RLTR31B2:ERVK:LTR	940.745	-0.0367442	0.0653968	-0.561865	0.574208	0.999499
RLTR31B_Mm:ERVK:LTR	291.158	-0.0343259	0.126916	-0.270461	0.786806	0.999499
RLTR31C_MM:ERVK:LTR	1177.62	0.0122109	0.0947065	0.128934	0.89741	0.999499
RLTR31D_MM:ERVK:LTR	6180.81	-0.0468824	0.0599886	-0.781522	0.434496	0.999499
RLTR31M:ERVK:LTR	306.708	0.0797343	0.0977446	0.815742	0.414648	0.999499
RLTR31_Mm:ERVK:LTR	257.596	-0.0545206	0.127211	-0.428585	0.668226	0.999499
RLTR31_Mur:ERVK:LTR	342.436	0.00974923	0.103484	0.0942098	0.924943	0.999499
RLTR33:ERVK:LTR	954.009	0.0431584	0.0655543	0.658362	0.510306	0.999499
RLTR34B_MM:ERVK:LTR	447.822	0.0379358	0.10856	0.349446	0.726755	0.999499
RLTR34C_MM:ERVK:LTR	322.686	0.120354	0.142026	0.847406	0.396769	0.999499
RLTR34D_MM:ERVK:LTR	310.264	0.0325644	0.128186	0.25404	0.799464	0.999499
RLTR35B_MM:ERVL:LTR	122.26	-0.00982463	0.152252	-0.0645289	0.948549	0.999499
RLTR3_Mm:ERVK:LTR	26.5337	-0.389743	0.310785	-1.25406	0.209821	0.999499
RLTR40:ERVK:LTR	1799.47	-0.0823448	0.0735367	-1.11978	0.262808	0.999499
RLTR41:ERV1:LTR	691.441	-0.120449	0.107863	-1.11668	0.264131	0.999499
RLTR41A2:ERV1:LTR	274.73	-0.0449483	0.0979942	-0.458683	0.646462	0.999499
RLTR41B:ERV1:LTR	182.911	-0.0345612	0.146977	-0.235147	0.814095	0.999499
RLTR41C:ERV1:LTR	89.337	0.214693	0.159812	1.34341	0.179138	0.999499
RLTR42-int:ERVK:LTR	2045.2	0.055237	0.0631163	0.875162	0.381486	0.999499
RLTR42:ERVK:LTR	167.891	0.245178	0.180114	1.36124	0.173438	0.999499
RLTR43B:ERVK:LTR	2.6086	-0.179432	1.18223	-0.151774	0.879365	0.999499
RLTR43C:ERVK:LTR	67.6634	-0.165594	0.179018	-0.92501	0.354961	0.999499
RLTR44A:ERVK:LTR	42.1309	0.233785	0.267615	0.873586	0.382343	0.999499
RLTR44B:ERVK:LTR	50.045	0.454594	0.205842	2.20846	0.0272121	0.999499
RLTR44C:ERVK:LTR	38.7118	0.296096	0.231548	1.27876	0.20098	0.999499
RLTR44D:ERVK:LTR	43.3742	-0.0797063	0.240386	-0.331576	0.740209	0.999499
RLTR44E:ERVK:LTR	43.3555	0.0618885	0.228601	0.270728	0.786601	0.999499
RLTR45:ERVK:LTR	161.079	0.0682428	0.165862	0.411443	0.680748	0.999499
RLTR46:ERVK:LTR	18.2678	0.273221	0.319667	0.854706	0.392714	0.999499
RLTR46A2:ERVK:LTR	5.98846	0.836391	0.62349	1.34147	0.179769	0.999499
RLTR46A:ERVK:LTR	12.5833	0.0855268	0.393774	0.217198	0.828054	0.999499
RLTR46B:ERVK:LTR	31.2191	0.26417	0.270891	0.975192	0.329465	0.999499
RLTR47:ERVK:LTR	88.8174	0.254853	0.169951	1.49957	0.133726	0.999499
RLTR47_MM:ERV1:LTR	130.124	0.370042	0.181426	2.03963	0.0413871	0.999499
RLTR48A:ERV1:LTR	582.013	0.113684	0.101551	1.11948	0.262937	0.999499
RLTR48B:ERV1:LTR	139.934	0.179708	0.157916	1.138	0.255122	0.999499
RLTR48C:ERV1:LTR	74.381	0.0482812	0.207732	0.232421	0.816211	0.999499
RLTR49:ERVK:LTR	458.066	0.0450416	0.0794046	0.567241	0.570551	0.999499
RLTR4_MM-int:ERV1:LTR	2773.1	0.364372	0.198337	1.83713	0.06619	0.999499
RLTR4_Mm:ERV1:LTR	269.188	0.189338	0.231628	0.817423	0.413687	0.999499
RLTR50A:ERVK:LTR	13.7664	0.0272022	0.389657	0.0698106	0.944344	0.999499
RLTR50B:ERVK:LTR	19.8443	0.132885	0.328596	0.404401	0.685918	0.999499
RLTR51A_Mm:ERVK:LTR	1964.69	0.00301229	0.0642888	0.0468556	0.962628	0.999499
RLTR51B_Mm:ERVK:LTR	377.532	-0.0264422	0.0893602	-0.295906	0.767302	0.999499
RLTR53B_Mm:ERVK:LTR	61.2098	-0.01865	0.180164	-0.103517	0.917553	0.999499
RLTR53_Mm:ERVK:LTR	504.726	0.000723422	0.0992472	0.00728908	0.994184	0.999499
RLTR5_Mm:ERV1:LTR	81.5807	0.219189	0.185003	1.18479	0.236102	0.999499
RLTR6-int:ERV1:LTR	986.956	0.226177	0.367965	0.61467	0.538773	0.999499
RLTR6B_Mm:ERV1:LTR	121.015	-0.0667747	0.185282	-0.360395	0.718552	0.999499
RLTR6C_Mm:ERV1:LTR	5.35731	-0.641616	0.698383	-0.918717	0.358244	0.999499
RLTR8:ERVK:LTR	137.132	0.138032	0.132256	1.04367	0.296639	0.999499
RLTR9A2:ERVK:LTR	22.496	0.0429439	0.282524	0.152001	0.879186	0.999499
RLTR9A3:ERVK:LTR	179.019	0.096061	0.114877	0.836209	0.403038	0.999499
RLTR9A3A:ERVK:LTR	13.1719	-0.78423	0.410189	-1.91187	0.0558924	0.999499
RLTR9A3B:ERVK:LTR	72.9911	0.179255	0.194737	0.920495	0.357314	0.999499
RLTR9A4:ERVK:LTR	36.7555	-0.413397	0.237735	-1.73889	0.0820534	0.999499
RLTR9A:ERVK:LTR	223.462	-0.0338831	0.140884	-0.240504	0.80994	0.999499
RLTR9B2:ERVK:LTR	82.4057	0.0672174	0.154762	0.434328	0.66405	0.999499
RLTR9B:ERVK:LTR	106.793	0.0280875	0.141956	0.19786	0.843154	0.999499
RLTR9C:ERVK:LTR	37.4622	-0.137935	0.2424	-0.569041	0.569328	0.999499
RLTR9D2:ERVK:LTR	131.081	0.00587631	0.149184	0.0393896	0.96858	0.999499
RLTR9D:ERVK:LTR	227.863	0.0148963	0.100851	0.147707	0.882574	0.999499
RLTR9E:ERVK:LTR	258.252	0.0334311	0.117231	0.285172	0.775512	0.999499
RLTR9F:ERVK:LTR	67.8859	0.364431	0.225429	1.61661	0.105962	0.999499
RLTRETN_Mm:ERVK:LTR	688.595	0.0236881	0.0937767	0.252601	0.800576	0.999499
RMER10A:ERVL:LTR	4249.34	0.0498307	0.0588303	0.847024	0.396982	0.999499
RMER10B:ERVL:LTR	2471.66	0.0490932	0.0593708	0.826891	0.408299	0.999499
RMER12:ERVK:LTR	3513.42	-0.0773014	0.075612	-1.02234	0.306619	0.999499
RMER12B:ERVK:LTR	764.084	0.0782189	0.0741088	1.05546	0.291215	0.999499
RMER12C:ERVK:LTR	4914.01	-0.0387266	0.0656992	-0.589453	0.555558	0.999499
RMER13A1:ERVK:LTR	1224.73	0.0528347	0.0882458	0.598722	0.549359	0.999499
RMER13A2:ERVK:LTR	1796.65	0.0452437	0.0995268	0.454588	0.649406	0.999499
RMER13A:ERVK:LTR	1114.31	0.0970553	0.115465	0.84056	0.400595	0.999499
RMER13B:ERVK:LTR	1584.78	0.151321	0.142935	1.05867	0.28975	0.999499
RMER15-int:ERVL:LTR	2821.48	-0.0166516	0.0848715	-0.196198	0.844455	0.999499
RMER15:ERVL:LTR	11302.8	-0.0299792	0.0460481	-0.65104	0.515021	0.999499
RMER16-int:ERVK:LTR	1124.81	0.00659901	0.10655	0.0619337	0.950616	0.999499
RMER16:ERVK:LTR	254.075	0.0864057	0.128033	0.674869	0.499759	0.999499
RMER16A2:ERVK:LTR	58.4901	0.316759	0.257449	1.23038	0.218556	0.999499
RMER16A3:ERVK:LTR	19.1516	0.0469569	0.335456	0.139979	0.888676	0.999499
RMER16B2:ERVK:LTR	63.599	0.00923514	0.174912	0.0527987	0.957892	0.999499
RMER16B3:ERVK:LTR	47.2576	-0.0595707	0.232653	-0.256049	0.797913	0.999499
RMER16B:ERVK:LTR	22.5669	-0.32665	0.321696	-1.0154	0.309914	0.999499
RMER16C:ERVK:LTR	67.0068	0.170746	0.214908	0.79451	0.426899	0.999499
RMER16_Mm:ERVK:LTR	275.024	0.0420377	0.115834	0.362914	0.716669	0.999499
RMER17A-int:ERVK:LTR	146.561	0.074054	0.17562	0.421672	0.673264	0.999499
RMER17A2:ERVK:LTR	1290.87	0.0949203	0.101832	0.932126	0.351272	0.999499
RMER17A:ERVK:LTR	1445.57	0.00728175	0.0917325	0.0793802	0.93673	0.999499
RMER17B2:ERVK:LTR	674.841	0.073832	0.107551	0.686487	0.492406	0.999499
RMER17B:ERVK:LTR	2159.64	0.110386	0.11684	0.944762	0.34478	0.999499
RMER17C-int:ERVK:LTR	426.531	-0.0300231	0.102448	-0.293056	0.769479	0.999499
RMER17C2:ERVK:LTR	2232.9	0.0373354	0.0766711	0.486955	0.62629	0.999499
RMER17C:ERVK:LTR	3982.14	0.0174617	0.083546	0.209007	0.834443	0.999499
RMER17D2:ERVK:LTR	1150.41	-0.00383152	0.11791	-0.0324954	0.974077	0.999499
RMER17D:ERVK:LTR	957.42	-0.0162789	0.0996047	-0.163435	0.870176	0.999499
RMER19A:ERVK:LTR	1548.36	0.0614418	0.0610473	1.00646	0.314194	0.999499
RMER19B2:ERVK:LTR	933.27	-0.0922077	0.0747084	-1.23424	0.217115	0.999499
RMER19B:ERVK:LTR	9001.06	0.0311085	0.0546476	0.569258	0.569181	0.999499
RMER19C:ERVK:LTR	1524.23	-0.00297934	0.05321	-0.0559921	0.955348	0.999499
RMER1A:RMER1A:Other	4203.4	0.069929	0.106143	0.658818	0.510013	0.999499
RMER1B:RMER1B:Other	7926	0.0625096	0.0853729	0.732195	0.46405	0.999499
RMER1C:RMER1C:Other	5063.77	-0.0195796	0.0497482	-0.393574	0.693896	0.999499
RMER20A:ERVK:LTR	1458.49	-0.0228192	0.0633248	-0.360352	0.718584	0.999499
RMER20B:ERVK:LTR	1271.45	0.116549	0.105754	1.10208	0.270427	0.999499
RMER20C_Mm:ERVK:LTR	1062.28	0.117693	0.0938294	1.25433	0.209722	0.999499
RMER21A:ERV1:LTR	618.366	0.0461089	0.0976335	0.472265	0.636738	0.999499
RMER21B:ERV1:LTR	757.913	0.0836444	0.0831777	1.00561	0.314602	0.999499
RMER2:ERV1:LTR	1452.26	0.0456586	0.0781451	0.58428	0.559032	0.999499
RMER30:hAT-Charlie:DNA	6727.53	-0.00910033	0.0698641	-0.130258	0.896363	0.999499
RMER3D-int:ERVK:LTR	1089.94	-0.064082	0.0714062	-0.897429	0.36949	0.999499
RMER3D1:ERVK:LTR	4.12438	0.51055	0.639135	0.798815	0.424398	0.999499
RMER4A:ERVK:LTR	4661.76	0.0136313	0.0410657	0.33194	0.739935	0.999499
RMER4B:ERVK:LTR	6565.56	0.0121351	0.0449783	0.269799	0.787315	0.999499
RMER5:ERV1:LTR	5962.25	-0.0617629	0.047968	-1.28759	0.19789	0.999499
RMER6-int:ERVK:LTR	190.31	-0.0386183	0.139721	-0.276396	0.782244	0.999499
RMER6A:ERVK:LTR	9930.55	0.00874948	0.111772	0.0782797	0.937606	0.999499
RMER6B:ERVK:LTR	1922.88	-0.0597607	0.0553181	-1.08031	0.280004	0.999499
RMER6BA:ERVK:LTR	1205.41	0.0514053	0.0565742	0.908635	0.363543	0.999499
RMER6C:ERVK:LTR	5490.41	-0.109366	0.0857987	-1.27468	0.202423	0.999499
RMER6D:ERVK:LTR	2288.37	-0.0399924	0.0903069	-0.44285	0.657874	0.999499
RSINE1:B4:SINE	184968	0.0245161	0.0357172	0.686395	0.492464	0.999499
Ricksha:MuDR:DNA	491.904	-0.070502	0.0957118	-0.736607	0.461361	0.999499
Ricksha_0:MULE-MuDR:DNA	99.8077	-0.213442	0.164096	-1.30071	0.193357	0.999499
Ricksha_a:MULE-MuDR:DNA	91.0865	0.0499613	0.140715	0.355053	0.72255	0.999499
Ricksha_b:MULE-MuDR:DNA	0.430469	0.963479	2.09788	0.459264	0.646045	0.999499
Ricksha_c:MULE-MuDR:DNA	396.024	0.0613619	0.108663	0.564697	0.57228	0.999499
RodERV21-int:ERV1:LTR	474.251	0.208341	0.223949	0.930305	0.352213	0.999499
SUBTEL_sa:Satellite:Satellite	36.9639	0.112099	0.240187	0.466714	0.640704	0.999499
SYNREP_MM:Satellite:Satellite	33.2041	0.203378	0.267051	0.761573	0.446315	0.999499
Tigger10:TcMar-Tigger:DNA	940.027	-0.0911078	0.108191	-0.842101	0.399731	0.999499
Tigger11a:TcMar-Tigger:DNA	219.433	0.160928	0.111804	1.43938	0.150044	0.999499
Tigger12:TcMar-Tigger:DNA	239.176	-0.0399804	0.0939236	-0.425669	0.670349	0.999499
Tigger12A:TcMar-Tigger:DNA	245.274	-0.0801018	0.135351	-0.591806	0.55398	0.999499
Tigger12c:TcMar-Tigger:DNA	206.828	-0.123993	0.115531	-1.07324	0.283162	0.999499
Tigger13a:TcMar-Tigger:DNA	1501.93	-0.114707	0.0664364	-1.72656	0.0842465	0.999499
Tigger14a:TcMar-Tigger:DNA	776.711	-0.0600494	0.097274	-0.617322	0.537022	0.999499
Tigger15a:TcMar-Tigger:DNA	2050.57	-0.00762756	0.0488841	-0.156034	0.876006	0.999499
Tigger16a:TcMar-Tigger:DNA	917.78	-0.0358764	0.0973583	-0.368498	0.712502	0.999499
Tigger16b:TcMar-Tigger:DNA	456.921	0.0381474	0.108674	0.351027	0.725568	0.999499
Tigger17:TcMar-Tigger:DNA	511.09	0.0095731	0.113282	0.0845065	0.932654	0.999499
Tigger17a:TcMar-Tigger:DNA	2795.55	-0.0540979	0.0817962	-0.661374	0.508373	0.999499
Tigger17b:TcMar-Tigger:DNA	279.11	0.105346	0.0889948	1.18373	0.23652	0.999499
Tigger17c:TcMar-Tigger:DNA	1142.98	-0.0229123	0.0778042	-0.294487	0.768386	0.999499
Tigger18a:TcMar-Tigger:DNA	632.87	-0.0974119	0.0766505	-1.27086	0.203779	0.999499
Tigger19a:TcMar-Tigger:DNA	2573.14	-0.0671032	0.0859052	-0.781131	0.434726	0.999499
Tigger1:TcMar-Tigger:DNA	2557.27	0.00678788	0.0471877	0.143849	0.88562	0.999499
Tigger1a_Art:TcMar-Tigger:DNA	50.1568	-0.205625	0.224368	-0.916464	0.359424	0.999499
Tigger20a:TcMar-Tigger:DNA	592.762	0.0457811	0.101507	0.451014	0.651979	0.999499
Tigger2b:TcMar-Tigger:DNA	704.571	-0.0918687	0.134667	-0.682192	0.495118	0.999499
Tigger5:TcMar-Tigger:DNA	3344.8	-0.0561602	0.0827636	-0.678561	0.497416	0.999499
Tigger5b:TcMar-Tigger:DNA	3997.15	-0.0814382	0.103085	-0.790013	0.42952	0.999499
Tigger6a:TcMar-Tigger:DNA	1213.15	-0.0168636	0.0757995	-0.222476	0.823943	0.999499
Tigger6b:TcMar-Tigger:DNA	429.63	-0.0125391	0.0836305	-0.149934	0.880817	0.999499
Tigger7:TcMar-Tigger:DNA	11809.5	-0.0728867	0.0797146	-0.914345	0.360535	0.999499
Tigger8:TcMar-Tigger:DNA	491.153	-0.123783	0.0811577	-1.52522	0.127204	0.999499
Tigger9a:TcMar-Tigger:DNA	373.04	-0.179468	0.100419	-1.7872	0.0739055	0.999499
Tigger9b:TcMar-Tigger:DNA	505.197	0.0340155	0.0767251	0.443343	0.657518	0.999499
UCON10:UCON10:Unknown	93.1496	-0.155862	0.216761	-0.719052	0.472109	0.999499
UCON11:UCON11:Unknown	93.2299	0.133841	0.177634	0.753465	0.45117	0.999499
UCON12:UCON12:Unknown	37.4593	0.0782786	0.218385	0.358443	0.720012	0.999499
UCON12A:UCON12A:Unknown	41.9095	-0.0534829	0.243718	-0.219445	0.826303	0.999499
UCON13:Penelope:LINE?	188.475	-0.181968	0.154985	-1.1741	0.240355	0.999499
UCON14:DNA:DNA?	48.5755	-0.113383	0.203435	-0.557339	0.577296	0.999499
UCON15:UCON15:Unknown	4.35283	0.106585	0.643952	0.165517	0.868537	0.999499
UCON16:UCON16:Unknown	30.8094	0.121703	0.295747	0.411512	0.680697	0.999499
UCON17:UCON17:Unknown	14.2495	-0.482435	0.402481	-1.19865	0.230663	0.999499
UCON18:UCON18:Unknown	16.4899	0.0109046	0.363753	0.0299781	0.976084	0.999499
UCON19:UCON19:Unknown	13.7448	0.0433355	0.349156	0.124115	0.901224	0.999499
UCON1:UCON1:Unknown	20.7326	-0.00153177	0.32241	-0.004751	0.996209	0.999499
UCON20:UCON20:Unknown	67.11	-0.0460073	0.217097	-0.211921	0.832169	0.999499
UCON21:DNA:DNA?	25.7699	-0.255397	0.261019	-0.978463	0.327845	0.999499
UCON22:UCON22:Unknown	51.25	0.0390989	0.226072	0.172949	0.862692	0.999499
UCON23:hAT:DNA	30.9846	0.603762	0.258182	2.33851	0.0193607	0.999499
UCON25:UCON25:Unknown	36.5392	-0.168277	0.254361	-0.661567	0.508249	0.999499
UCON26:UCON26:Unknown	149.985	-0.0924576	0.137256	-0.673615	0.500556	0.999499
UCON27:UCON27:Unknown	65.0715	-0.31106	0.17312	-1.79678	0.0723701	0.999499
UCON28a:UCON28a:Unknown	167.565	0.0073607	0.151099	0.0487145	0.961147	0.999499
UCON28b:UCON28b:Unknown	117.986	0.000848089	0.148211	0.00572218	0.995434	0.999499
UCON28c:UCON28c:Unknown	44.5858	0.094139	0.20922	0.449952	0.652745	0.999499
UCON29:PiggyBac:DNA	438.209	0.0256525	0.122477	0.209448	0.834099	0.999499
UCON2:UCON2:Unknown	237.419	-0.188193	0.137124	-1.37243	0.16993	0.999499
UCON31:UCON31:Unknown	77.2506	-0.260855	0.20865	-1.2502	0.211225	0.999499
UCON4:UCON4:Unknown	273.63	-0.0445999	0.104735	-0.425834	0.670229	0.999499
UCON5:UCON5:Unknown	43.472	-0.317702	0.273556	-1.16138	0.245489	0.999499
UCON6:UCON6:Unknown	25.2649	-0.408108	0.275219	-1.48285	0.138114	0.999499
UCON7:DNA:DNA?	139.854	-0.254145	0.170528	-1.49034	0.136136	0.999499
UCON8:UCON8:Unknown	108.009	-0.0159375	0.17649	-0.0903024	0.928047	0.999499
UCON9:UCON9:Unknown	41.3506	-0.0833214	0.222327	-0.374769	0.707832	0.999499
URR1A:hAT-Charlie:DNA	40980.4	-0.0168803	0.0496748	-0.339817	0.733994	0.999499
URR1B:hAT-Charlie:DNA	39820.1	-0.0002922	0.0416416	-0.00701703	0.994401	0.999499
X1_LINE:CR1:LINE	64.0168	0.0795225	0.171512	0.463655	0.642895	0.999499
X2_LINE:CR1:LINE	69.1981	-0.0349011	0.173496	-0.201164	0.84057	0.999499
X3_LINE:RTE-BovB:LINE	487.763	-0.106852	0.0881136	-1.21266	0.225259	0.999499
X5A_LINE:CR1:LINE	117.813	-0.129478	0.129254	-1.00174	0.316471	0.999499
X5B_LINE:CR1:LINE	123.679	-0.0641324	0.131743	-0.486801	0.626399	0.999499
X6A_LINE:CR1:LINE	351.876	-0.238458	0.114511	-2.0824	0.0373062	0.999499
X6B_LINE:CR1:LINE	717.432	0.0378426	0.0985807	0.383875	0.701071	0.999499
X7A_LINE:CR1:LINE	331.287	0.0271234	0.0940496	0.288395	0.773044	0.999499
X7B_LINE:CR1:LINE	390.913	0.0572357	0.0965208	0.592988	0.553189	0.999499
X7C_LINE:CR1:LINE	245.01	0.0964864	0.10808	0.892734	0.372	0.999499
X7D_LINE:CR1:LINE	32.0235	-0.244027	0.288564	-0.845658	0.397744	0.999499
X8_LINE:CR1:LINE	368.771	0.159644	0.118	1.35292	0.176083	0.999499
X9_LINE:L1:LINE	153.329	0.0868041	0.136353	0.636614	0.524376	0.999499
YREP_Mm:YREP_Mm:Unknown	3605.2	0.016384	0.0773661	0.211772	0.832285	0.999499
ZP3AR:Satellite:Satellite	3768.63	0.118269	0.0660483	1.79065	0.0733491	0.999499
Zaphod2:hAT-Tip100:DNA	266.021	0.0505022	0.103051	0.49007	0.624084	0.999499
Zaphod3:hAT-Tip100:DNA	451.804	-0.160774	0.113259	-1.41952	0.155747	0.999499
Zaphod:hAT-Tip100:DNA	562.9	-0.116047	0.126008	-0.920947	0.357078	0.999499
hAT-N1_Mam:hAT:DNA	357.022	0.0596935	0.112651	0.5299	0.596181	0.999499
nhAT5a_ML:hAT-Charlie:DNA	15.0881	-0.0967576	0.3532	-0.273946	0.784126	0.999499
RLTR11A:ERVK:LTR	2464.36	-1.52e-05	0.0836277	-0.000181477	0.999855	0.999855

## Sheet: OPC_TE subfamilies
TABLE S8 - Altered TE subfamilies in ATRX-null OPCs
TEs	baseMean	log2FoldChange	lfcSE	stat	pvalue	padj
IAP1-MM_I-int:ERVK:LTR	676.581	1.97811	0.118577	16.6821	1.76892e-62	1.98296e-59
MURVY-LTR:ERV1:LTR	562.278	0.869294	0.0992105	8.76212	1.91618e-18	1.07402e-15
RLTR44B:ERVK:LTR	71.2316	2.55601	0.308859	8.27565	1.27753e-16	4.77371e-14
RLTR44-int:ERVK:LTR	521.802	2.38714	0.350968	6.8016	1.03465e-11	2.89961e-09
RLTR10A:ERVK:LTR	293.482	0.780868	0.132935	5.87407	4.25224e-09	9.53353e-07
MMERGLN-int:ERV1:LTR	2344.17	1.41792	0.249732	5.67776	1.36473e-08	2.54977e-06
RLTR47_MM:ERV1:LTR	261.761	0.682685	0.138448	4.93099	8.18127e-07	0.000131017
RLTR11D:ERVK:LTR	839.466	0.442656	0.0929025	4.76473	1.89102e-06	0.00026498
IAP1-MM_LTR:ERVK:LTR	130.842	0.816575	0.190671	4.28265	1.84685e-05	0.00230035
MER34B-int:ERV1:LTR	353.401	-0.621794	0.146752	-4.23705	2.26475e-05	0.00253878
RLTR34B_MM:ERVK:LTR	489.033	0.468452	0.112175	4.17607	2.96588e-05	0.0030225
MER45B:hAT-Tip100:DNA	646.579	0.358404	0.090896	3.94301	8.04644e-05	0.00693851
MusHAL1:L1:LINE	4177.98	0.313218	0.0793675	3.94642	7.93281e-05	0.00693851
RMER19A:ERVK:LTR	1782.91	0.254863	0.0694367	3.67044	0.000242131	0.0193878
Ricksha_c:MULE-MuDR:DNA	495.499	0.394915	0.109676	3.60075	0.000317296	0.0237126
RLTR47:ERVK:LTR	99.8581	0.778793	0.223621	3.48264	0.000496489	0.0347853
MMERGLN_LTR:ERV1:LTR	133.572	0.703472	0.207071	3.39724	0.000680681	0.0448849
MLT1E1A:ERVL-MaLR:LTR	1050.39	0.280527	0.0850471	3.29849	0.000972057	0.0605376
Eulor6B:DNA:DNA?	137.448	-0.579046	0.186821	-3.09948	0.00193863	0.114379
7SK:RNA:RNA	2775.71	-0.304791	0.10234	-2.97822	0.00289933	0.162507
LTR16B1:ERVL:LTR	226.454	0.398784	0.135138	2.95093	0.00316822	0.169123
Tigger1a_Art:TcMar-Tigger:DNA	69.3536	-0.690205	0.242946	-2.84098	0.00449745	0.229166
LTR45:ERV1:LTR	29.5546	1.01869	0.376915	2.7027	0.00687793	0.335224
B2_Mm1a:B2:SINE	25294.3	-0.179873	0.0669579	-2.68637	0.0072234	0.337393
MER123:DNA:DNA	218.29	0.418936	0.158541	2.64244	0.00823105	0.352069
MLT2B2:ERVL:LTR	816.011	0.243593	0.0924134	2.63591	0.00839131	0.352069
RMER3D-int:ERVK:LTR	977.047	0.212786	0.0808353	2.63234	0.00847981	0.352069
B2_Mm1t:B2:SINE	29681	-0.162912	0.0625677	-2.60377	0.00922051	0.36915
LTR85c:Gypsy:LTR	155.799	0.458439	0.178281	2.57144	0.0101276	0.391485
RLTR51B_Mm:ERVK:LTR	464.733	0.266822	0.104493	2.5535	0.0106647	0.398504
RLTR1E_MM:ERV1:LTR	61.9837	0.731202	0.289449	2.52618	0.0115309	0.416972
BGLII_Mur:ERVK:LTR	806.405	-0.213254	0.0852358	-2.50193	0.0123519	0.427932
RLTR10C:ERVK:LTR	1211.84	0.297487	0.119236	2.49495	0.0125974	0.427932
IAPLTR2a:ERVK:LTR	455.609	-0.251693	0.102929	-2.44532	0.0144726	0.463536
RLTR48C:ERV1:LTR	97.7732	-0.490778	0.200594	-2.44662	0.0144203	0.463536
ERVB5_2-LTR_MM:ERVK:LTR	135.079	-0.450442	0.185348	-2.43026	0.0150882	0.46649
Eulor8:TcMar:DNA	118.091	0.482641	0.199199	2.4229	0.0153971	0.46649
IAPLTR3:ERVK:LTR	296.769	-0.335461	0.14184	-2.36507	0.0180266	0.531784
B2_Mm2:B2:SINE	131865	-0.133546	0.0580466	-2.30066	0.0214106	0.534234
C573_MM:C573_MM:Other	37.5132	0.789191	0.34312	2.30005	0.0214456	0.534234
IAPEY3C_LTR:ERVK:LTR	75.2227	-0.55478	0.240385	-2.30788	0.0210056	0.534234
L1ME3Cz:L1:LINE	3935.29	-0.229713	0.0983921	-2.33467	0.0195608	0.534234
MER5C1:hAT-Charlie:DNA	238.618	0.331331	0.141243	2.34583	0.0189847	0.534234
ORR1A0-int:ERVL-MaLR:LTR	1521.32	0.171764	0.0743132	2.31135	0.0208135	0.534234
RLTR13A:ERVK:LTR	260.536	-0.370267	0.158531	-2.33561	0.0195116	0.534234
UCON22:UCON22:Unknown	55.0124	-0.588568	0.263153	-2.2366	0.0253122	0.616848
HERVL40-int:ERVL:LTR	260.667	-0.287125	0.130155	-2.20601	0.0273831	0.626457
Lx2:L1:LINE	19247.8	0.154325	0.0697406	2.21284	0.0269084	0.626457
Tigger6a:TcMar-Tigger:DNA	1083	-0.177005	0.0797564	-2.21932	0.0264648	0.626457
ERVB4_2-I_MM-int:ERVK:LTR	805.058	-0.271884	0.12566	-2.16365	0.0304915	0.66026
ETnERV3-int:ERVK:LTR	671.183	-0.277013	0.127243	-2.17705	0.0294772	0.66026
IAP-d-int:ERVK:LTR	549.479	0.261703	0.121054	2.16188	0.0306276	0.66026
LTR16D1:ERVL:LTR	136.938	-0.37398	0.177488	-2.10707	0.0351113	0.736898
MERX:TcMar-Tigger:DNA	128.139	-0.392248	0.18655	-2.10264	0.0354973	0.736898
L1ME3G:L1:LINE	2521.09	-0.135574	0.0649855	-2.08622	0.0369588	0.753287
BGLII_B2:ERVK:LTR	458.165	0.209894	0.102133	2.05511	0.039868	0.757491
LTR16E1:ERVL:LTR	404.576	0.220966	0.10738	2.05778	0.0396109	0.757491
Lx2B:L1:LINE	6734.97	0.14328	0.069705	2.05552	0.0398293	0.757491
MLT1J1:ERVL-MaLR:LTR	788.992	0.178924	0.0861859	2.07602	0.0378922	0.757491
MER91C:hAT-Tip100:DNA	295.294	-0.274623	0.134844	-2.0366	0.0416899	0.778906
MER34A1:ERV1:LTR	268.143	0.273376	0.134955	2.02568	0.0427978	0.786431
MLT1C-int:ERVL-MaLR:LTR	177.154	-0.344833	0.170801	-2.01892	0.0434957	0.786431
IAPEY5_I-int:ERVK:LTR	20.3856	0.862219	0.429853	2.00585	0.0448728	0.792468
Kanga1c:TcMar-Tc2:DNA	515.672	-0.221686	0.110711	-2.00238	0.0452435	0.792468
L1MC2:L1:LINE	5571.93	-0.136997	0.0687056	-1.99396	0.046156	0.796014
MLTR31D_MM:ERVK:LTR	248.332	0.27307	0.137904	1.98015	0.0476869	0.809955
LTR50:ERVL:LTR	666.635	-0.183748	0.0935963	-1.9632	0.0496233	0.829105
RMER10A:ERVL:LTR	4393.8	0.11974	0.061171	1.95746	0.0502936	0.829105
MamRep434:TcMar-Tigger:DNA	1603.48	-0.137138	0.0712906	-1.92364	0.0543993	0.883792
IAPEY4_I-int:ERVK:LTR	1041.72	-0.52753	0.278276	-1.89571	0.0579983	0.890632
MER46C:TcMar-Tigger:DNA	2059.92	-0.133901	0.0704953	-1.89943	0.0575074	0.890632
MMERVK10C-int:ERVK:LTR	4401.63	0.327815	0.171872	1.90732	0.0564791	0.890632
RMER17C2:ERVK:LTR	2259.14	0.127406	0.0666505	1.91155	0.0559341	0.890632
Lx3A:L1:LINE	6966.78	0.136517	0.0725233	1.88239	0.0597825	0.905624
MER104:TcMar-Tc2:DNA	856.428	-0.181734	0.0973418	-1.86697	0.0619065	0.909451
ORR1C2-int:ERVL-MaLR:LTR	1842.59	0.141291	0.0758883	1.86183	0.0626273	0.909451
RLTR11B:ERVK:LTR	1173.21	0.147595	0.0794711	1.85722	0.0632802	0.909451
RMER10B:ERVL:LTR	2797.86	0.117636	0.0633197	1.85781	0.063196	0.909451
RLTR20A:ERVK:LTR	419.078	0.210757	0.113914	1.85015	0.064292	0.912296
LTR72_RN:ERV1:LTR	477.318	-0.194892	0.10651	-1.82979	0.0672813	0.931141
Lx2B2:L1:LINE	11346.6	0.109478	0.059824	1.83	0.0672505	0.931141
BGLII_Mus:ERVK:LTR	290.329	0.223935	0.123656	1.81095	0.0701483	0.947425
L1M:L1:LINE	496.1	-0.181486	0.100014	-1.8146	0.0695855	0.947425
Charlie5:hAT-Charlie:DNA	3271.23	0.134731	0.0751108	1.79376	0.0728514	0.952509
MLT1H-int:ERVL-MaLR:LTR	335.177	-0.242082	0.134929	-1.79415	0.0727893	0.952509
MMETn-int:ERVK:LTR	1800.95	-0.187725	0.104736	-1.79237	0.0730738	0.952509
L1M3d:L1:LINE	130.706	-0.339911	0.193163	-1.75971	0.0784564	0.953805
L1MCc:L1:LINE	473.016	0.187691	0.105478	1.77943	0.0751694	0.953805
MER58C:hAT-Charlie:DNA	997.578	-0.141876	0.079608	-1.78218	0.0747202	0.953805
MER99:hAT:DNA	235.277	-0.237547	0.134154	-1.77071	0.0766089	0.953805
MLT1F-int:ERVL-MaLR:LTR	358.367	-0.209438	0.118853	-1.76216	0.0780419	0.953805
RLTR13B1:ERVK:LTR	456.314	0.191843	0.109265	1.75576	0.0791292	0.953805
Tigger12c:TcMar-Tigger:DNA	281.483	-0.237297	0.134169	-1.76863	0.0769549	0.953805
RLTR20D:ERVK:LTR	354.321	0.200201	0.114435	1.74947	0.0802091	0.956537
MER31A:ERV1:LTR	555.932	-0.17044	0.0988799	-1.72371	0.0847602	0.985502
MRLTR33:ERVK:LTR	314.135	0.211816	0.123087	1.72086	0.0852754	0.985502
ORR1E-int:ERVL-MaLR:LTR	3296.29	0.12093	0.0699829	1.72799	0.0839907	0.985502
L1ME4b:L1:LINE	3256.58	-0.105012	0.0613121	-1.71275	0.0867583	0.992408
AmnSINE1:Deu:SINE	3167.48	-0.00505527	0.0632836	-0.0798828	0.93633	0.994468
AmnSINE2:Deu:SINE	1083.55	0.0415262	0.0850118	0.488476	0.625213	0.994468
Arthur1:hAT-Tip100:DNA	1184.72	-0.0498272	0.0974755	-0.511176	0.609228	0.994468
Arthur1A:hAT-Tip100:DNA	211.311	-0.0323029	0.153431	-0.210538	0.833248	0.994468
Arthur1B:hAT-Tip100:DNA	1188.14	-0.0623766	0.0875708	-0.712299	0.47628	0.994468
Arthur1C:hAT-Tip100:DNA	197.478	-0.142427	0.149625	-0.951892	0.341152	0.994468
B1F1:Alu:SINE	41949.9	-0.059305	0.0624287	-0.949964	0.342131	0.994468
B1F2:Alu:SINE	34253.7	-0.069566	0.0652486	-1.06617	0.286347	0.994468
B1F:Alu:SINE	95800.9	-0.0495217	0.0630635	-0.785268	0.432296	0.994468
B1_Mm:Alu:SINE	42921.9	-0.0733877	0.0568766	-1.2903	0.196948	0.994468
B1_Mur1:Alu:SINE	79703	-0.0697793	0.064995	-1.07361	0.282998	0.994468
B1_Mur2:Alu:SINE	67548.2	-0.0620328	0.0653499	-0.949241	0.342498	0.994468
B1_Mur3:Alu:SINE	44242.8	-0.0665492	0.0672922	-0.988959	0.322683	0.994468
B1_Mur4:Alu:SINE	68928.2	-0.0624156	0.0655658	-0.951954	0.341121	0.994468
B1_Mus1:Alu:SINE	125349	-0.0793746	0.0629776	-1.26036	0.207539	0.994468
B1_Mus2:Alu:SINE	94090.7	-0.0805924	0.0607942	-1.32566	0.184952	0.994468
B3:B2:SINE	323112	-0.0694152	0.0575354	-1.20648	0.227633	0.994468
B3A:B2:SINE	190738	-0.0566818	0.0535115	-1.05925	0.289488	0.994468
B4:B4:SINE	134422	-0.00970712	0.0515301	-0.188378	0.850581	0.994468
B4A:B4:SINE	239079	-0.00663425	0.0519747	-0.127644	0.898431	0.994468
BGLII:ERVK:LTR	1205.87	0.131766	0.0823616	1.59985	0.109632	0.994468
BGLII_A:ERVK:LTR	259.24	0.106025	0.131691	0.805107	0.420758	0.994468
BGLII_B:ERVK:LTR	1222.67	0.0407472	0.0776575	0.524704	0.599789	0.994468
BLACKJACK:hAT-Blackjack:DNA	680.3	0.0112588	0.0943877	0.119283	0.905051	0.994468
CR1_Mam:CR1:LINE	969.579	-0.0062178	0.0828982	-0.0750052	0.940211	0.994468
CYRA11_Mm:Y-chromosome:Unknown	2906.6	-0.114503	0.0718178	-1.59436	0.110856	0.994468
Chap1_Mam:hAT-Charlie:DNA	486.706	0.0335105	0.102716	0.326245	0.744239	0.994468
Charlie10:hAT-Charlie:DNA	700.066	-0.0886022	0.0953287	-0.929438	0.352662	0.994468
Charlie10a:hAT-Charlie:DNA	82.7891	0.183744	0.226289	0.811987	0.416799	0.994468
Charlie10b:hAT-Charlie:DNA	57.2882	0.169147	0.263351	0.642286	0.520688	0.994468
Charlie11:hAT-Charlie:DNA	112.147	-0.0898411	0.189289	-0.474625	0.635054	0.994468
Charlie13a:hAT-Charlie:DNA	356.029	-0.0104714	0.124056	-0.0844084	0.932732	0.994468
Charlie13b:hAT-Charlie:DNA	292.514	-0.110556	0.145134	-0.76175	0.44621	0.994468
Charlie15a:hAT-Charlie:DNA	528.377	-0.0530652	0.103026	-0.515064	0.606508	0.994468
Charlie15b:hAT-Charlie:DNA	559.474	-0.166691	0.109337	-1.52456	0.127368	0.994468
Charlie16a:hAT-Charlie:DNA	449.998	0.0200191	0.107424	0.186355	0.852166	0.994468
Charlie17:hAT-Charlie:DNA	372.827	-0.173026	0.114837	-1.50671	0.131884	0.994468
Charlie17a:hAT-Charlie:DNA	187.859	-0.0658139	0.166292	-0.395774	0.692272	0.994468
Charlie17b:hAT-Charlie:DNA	307.029	-0.0919808	0.13614	-0.675635	0.499272	0.994468
Charlie19a:hAT-Charlie:DNA	700.157	-0.0695088	0.0887403	-0.783283	0.433461	0.994468
Charlie1:hAT-Charlie:DNA	2579.36	-0.0373053	0.0687257	-0.542814	0.587258	0.994468
Charlie1a:hAT-Charlie:DNA	8390.93	-0.0348021	0.0585456	-0.594443	0.552216	0.994468
Charlie1b:hAT-Charlie:DNA	2253.43	-0.0272593	0.0779187	-0.349843	0.726457	0.994468
Charlie20a:hAT-Charlie:DNA	435.805	-0.109115	0.111329	-0.980107	0.327033	0.994468
Charlie21a:hAT-Charlie:DNA	375.191	-0.117527	0.11435	-1.02778	0.304052	0.994468
Charlie22a:hAT-Charlie:DNA	481.764	-0.0998942	0.103604	-0.964192	0.33495	0.994468
Charlie23a:hAT-Charlie:DNA	289.804	-0.0530059	0.127389	-0.416096	0.67734	0.994468
Charlie24:hAT-Charlie:DNA	1096.9	-0.0225344	0.0852062	-0.264469	0.791419	0.994468
Charlie25:hAT-Charlie:DNA	777.985	-0.0129006	0.0918599	-0.140437	0.888314	0.994468
Charlie29a:hAT-Charlie:DNA	447.634	-0.0721017	0.112369	-0.641651	0.5211	0.994468
Charlie2a:hAT-Charlie:DNA	1021.75	-0.0331729	0.0834086	-0.397716	0.69084	0.994468
Charlie2b:hAT-Charlie:DNA	2245.44	-0.0806007	0.0997025	-0.808412	0.418853	0.994468
Charlie4:hAT-Charlie:DNA	281.476	0.0327652	0.124053	0.264123	0.791685	0.994468
Charlie4z:hAT-Charlie:DNA	1388.98	-0.0450211	0.0940534	-0.478676	0.632169	0.994468
Charlie6:hAT-Charlie:DNA	205.119	-0.104407	0.144436	-0.722861	0.469765	0.994468
Charlie7:hAT-Charlie:DNA	1647.62	-0.0803908	0.0767772	-1.04707	0.295069	0.994468
Charlie7a:hAT-Charlie:DNA	338.453	0.067457	0.117635	0.573444	0.566344	0.994468
Charlie8:hAT-Charlie:DNA	1963.04	-0.0258758	0.0857486	-0.301764	0.762832	0.994468
Charlie9:hAT-Charlie:DNA	736.648	0.0135778	0.109518	0.123979	0.901332	0.994468
Cheshire:hAT-Charlie:DNA	3228.67	-0.112499	0.0729221	-1.54273	0.122896	0.994468
Cheshire_Mars_:hAT-Charlie:DNA	1.91691	0.583077	1.36044	0.428596	0.668217	0.994468
DNA1_Mam:TcMar:DNA	260.799	-0.0166776	0.147849	-0.112802	0.910188	0.994468
ERV3-16A3_I-int:ERVL:LTR	241.528	0.195947	0.149618	1.30965	0.190313	0.994468
ERV3-16A3_LTR:ERVL:LTR	175.286	0.0164561	0.166328	0.0989375	0.921188	0.994468
ERVB2_1-I_MM-int:ERVK:LTR	34.138	0.0441447	0.340731	0.129559	0.896916	0.994468
ERVB2_1A-I_MM-int:ERVK:LTR	210.59	0.142253	0.156741	0.907568	0.364106	0.994468
ERVB3_1-I_MM-int:ERVK:LTR	11.0131	-0.410815	0.625336	-0.65695	0.511213	0.994468
ERVB3_1-LTR_MM:ERVK:LTR	134.063	-0.0817736	0.173625	-0.470977	0.637657	0.994468
ERVB4_1-I_MM-int:ERVK:LTR	39.968	0.38547	0.30333	1.27079	0.203802	0.994468
ERVB4_1-LTR_MM:ERVK:LTR	10.2079	0.420865	0.601519	0.69967	0.484133	0.994468
ERVB4_1B-I_MM-int:ERVK:LTR	189.951	-0.119764	0.154935	-0.772994	0.439526	0.994468
ERVB4_1B-LTR_MM:ERVK:LTR	128.4	0.0768879	0.193985	0.396359	0.69184	0.994468
ERVB4_1C-LTR_Mm:ERVK:LTR	121.248	0.0683299	0.182421	0.374573	0.707978	0.994468
ERVB4_2-LTR_MM:ERVK:LTR	15.8568	0.470554	0.47732	0.985825	0.324219	0.994468
ERVB4_3-I_MM-int:ERVK:LTR	40.5145	-0.255977	0.301017	-0.850375	0.395116	0.994468
ERVB4_3-LTR_MM:ERVK:LTR	14.9357	-0.573592	0.498006	-1.15178	0.249412	0.994468
ERVB5_1-I_MM-int:ERVK:LTR	97.745	-0.355475	0.213209	-1.66726	0.0954622	0.994468
ERVB5_1-LTR_MM:ERVK:LTR	11.4273	-0.341086	0.606495	-0.562389	0.573851	0.994468
ERVB7_1-LTR_MM:ERVK:LTR	168.477	-0.0158802	0.160762	-0.0987804	0.921313	0.994468
ERVB7_2-LTR_MM:ERVK:LTR	248.458	-0.187052	0.130867	-1.42932	0.152912	0.994468
ERVB7_2B-LTR_MM:ERVK:LTR	104.467	-0.149544	0.202906	-0.737012	0.461115	0.994468
ERVB7_3-LTR_MM:ERVK:LTR	145.101	-0.0385515	0.182879	-0.210804	0.83304	0.994468
ERVB7_4-LTR_MM:ERVK:LTR	26.3547	0.416778	0.392848	1.06092	0.288728	0.994468
ERVL-B4-int:ERVL:LTR	1115.27	0.0853249	0.0863819	0.987764	0.323268	0.994468
ERVL-E-int:ERVL:LTR	545.41	0.0276962	0.100667	0.275127	0.783219	0.994468
ERVL-int:ERVL:LTR	898.658	-0.0139191	0.0856575	-0.162497	0.870914	0.994468
ETnERV-int:ERVK:LTR	1680.69	-0.162847	0.11151	-1.46038	0.144186	0.994468
Eulor10:DNA:DNA?	21.204	-0.101389	0.409052	-0.247862	0.804241	0.994468
Eulor12:DNA:DNA?	110.935	-0.0501286	0.19268	-0.260165	0.794737	0.994468
Eulor1:DNA:DNA	161.408	0.109852	0.18957	0.579478	0.562267	0.994468
Eulor2A:DNA:DNA?	33.0052	-0.190367	0.33707	-0.564769	0.572231	0.994468
Eulor2B:DNA:DNA?	127.246	-0.085541	0.176958	-0.483398	0.628813	0.994468
Eulor2C:DNA:DNA?	125.354	-0.0339302	0.180536	-0.187942	0.850922	0.994468
Eulor3:DNA:DNA?	14.2494	0.109571	0.508693	0.215398	0.829457	0.994468
Eulor4:Eulor4:Unknown	74.3409	-0.197532	0.237402	-0.832055	0.405378	0.994468
Eulor5A:DNA:DNA?	309.155	-0.135047	0.157178	-0.859199	0.390231	0.994468
Eulor5B:DNA:DNA?	12.1254	0.242655	0.538916	0.450265	0.652519	0.994468
Eulor6A:DNA:DNA?	2.74194	0.117049	1.13397	0.10322	0.917788	0.994468
Eulor6C:DNA:DNA?	5.44816	-0.181704	0.857213	-0.21197	0.83213	0.994468
Eulor6D:DNA:DNA?	107.067	0.13426	0.199657	0.672456	0.501294	0.994468
Eulor6E:DNA:DNA?	90.5595	0.0237959	0.213633	0.111386	0.91131	0.994468
Eulor9A:DNA:DNA	160.034	0.200002	0.158352	1.26302	0.206581	0.994468
Eulor9B:DNA:DNA	61.9104	-0.181202	0.24952	-0.726202	0.467715	0.994468
FAM:Alu:SINE	327.395	0.203924	0.125261	1.62799	0.103527	0.994468
FordPrefect:hAT-Tip100:DNA	13292.6	-0.403123	0.512521	-0.786548	0.431546	0.994468
FordPrefect_a:hAT-Tip100:DNA	31.4251	0.370495	0.350046	1.05842	0.289865	0.994468
GSAT_MM:Satellite:Satellite	44.3024	-0.105904	0.29554	-0.358341	0.720088	0.994468
HAL1M8:L1:LINE	1191.56	0.0436661	0.0808855	0.539851	0.5893	0.994468
HAL1ME:L1:LINE	1353	-0.0632527	0.0802215	-0.788476	0.430418	0.994468
HAL1_SS:L1:LINE	50.3656	-0.350404	0.273945	-1.2791	0.200861	0.994468
HAL1b:L1:LINE	466.415	-0.0905436	0.10479	-0.864046	0.387562	0.994468
HERV16-int:ERVL:LTR	151.041	0.0949695	0.161006	0.58985	0.555291	0.994468
HERVL74-int:ERVL:LTR	270.402	0.0615534	0.128383	0.479451	0.631618	0.994468
Helitron1Na_Mam:Helitron:RC	111.209	-0.16068	0.186272	-0.862609	0.388352	0.994468
Helitron1Nb_Mam:Helitron:RC	82.7014	0.0994698	0.231984	0.428778	0.668085	0.994468
Helitron3Na_Mam:Helitron:RC	356.826	0.0339925	0.11499	0.295612	0.767526	0.994468
IAPA_MM-int:ERVK:LTR	34.7333	-0.522214	0.322927	-1.61713	0.105851	0.994468
IAPEY2_LTR:ERVK:LTR	188.642	-0.133986	0.17285	-0.77516	0.438245	0.994468
IAPEY3-int:ERVK:LTR	467.836	-0.0226095	0.140702	-0.160691	0.872337	0.994468
IAPEY3_LTR:ERVK:LTR	425.406	-0.142262	0.107231	-1.32668	0.184614	0.994468
IAPEY4_LTR:ERVK:LTR	67.4527	-0.276444	0.246456	-1.12167	0.262001	0.994468
IAPEY5_LTR:ERVK:LTR	73.1577	-0.20133	0.248538	-0.810056	0.417908	0.994468
IAPEY_LTR:ERVK:LTR	118.374	-0.0170232	0.194877	-0.0873535	0.930391	0.994468
IAPEy-int:ERVK:LTR	307.692	0.065967	0.160613	0.410721	0.681277	0.994468
IAPEz-int:ERVK:LTR	21147.4	0.186458	0.24719	0.75431	0.450663	0.994468
IAPLTR1a_Mm:ERVK:LTR	946.07	0.304455	0.237336	1.2828	0.199563	0.994468
IAPLTR2_Mm:ERVK:LTR	776.246	-0.060284	0.0898369	-0.671038	0.502196	0.994468
IAPLTR2a2_Mm:ERVK:LTR	670.665	-0.112535	0.097193	-1.15785	0.246923	0.994468
IAPLTR2b:ERVK:LTR	218.366	-0.237708	0.157064	-1.51344	0.130167	0.994468
IAPLTR3-int:ERVK:LTR	149.904	0.0973161	0.169341	0.574676	0.565511	0.994468
IAPLTR4:ERVK:LTR	43.0732	0.371726	0.304791	1.21961	0.222614	0.994468
IAPLTR4_I:ERVK:LTR	5.89209	-0.352837	0.795383	-0.443606	0.657327	0.994468
ID2:ID:SINE	8842.18	-0.0117962	0.0628469	-0.187698	0.851113	0.994468
ID4:ID:SINE	46783.2	-0.0566004	0.0627164	-0.902483	0.3668	0.994468
ID4_:ID:SINE	48079.9	-0.0581369	0.0633214	-0.918125	0.358554	0.994468
ID:ID:SINE	11163.6	-0.0221297	0.067708	-0.326841	0.743788	0.994468
ID_B1:B4:SINE	239242	-0.0640743	0.0647546	-0.989494	0.322421	0.994468
IMPB_01:Satellite:Satellite	19532.3	0.109113	0.0724675	1.50568	0.132149	0.994468
Kanga11a:TcMar-Tc2:DNA	257.117	-0.0430382	0.140272	-0.30682	0.75898	0.994468
Kanga1:TcMar-Tc2:DNA	881.514	0.0191451	0.0841216	0.227588	0.819967	0.994468
Kanga1a:TcMar-Tc2:DNA	439.322	-0.0673139	0.106126	-0.634283	0.525896	0.994468
Kanga1b:TcMar-Tc2:DNA	181.529	-0.0974348	0.15146	-0.643303	0.520028	0.994468
Kanga1d:TcMar-Tc2:DNA	203.17	-0.0475825	0.160467	-0.296525	0.766829	0.994468
Kanga2_a:TcMar-Tc2:DNA	973.881	0.0210552	0.0843269	0.249686	0.80283	0.994468
L1M2:L1:LINE	20048.3	-0.0235234	0.0593094	-0.396622	0.691646	0.994468
L1M2a1:L1:LINE	39.8024	-0.4177	0.379253	-1.10138	0.270732	0.994468
L1M2a:L1:LINE	38.543	0.193108	0.316863	0.609436	0.542235	0.994468
L1M2b:L1:LINE	46.8447	-0.0988083	0.295253	-0.334656	0.737884	0.994468
L1M2c:L1:LINE	186.266	0.0153687	0.154398	0.0995393	0.92071	0.994468
L1M3:L1:LINE	9848.16	-0.0295062	0.0709684	-0.415765	0.677582	0.994468
L1M3a:L1:LINE	48.3227	-0.174098	0.294809	-0.590545	0.554825	0.994468
L1M3b:L1:LINE	47.3247	0.455503	0.31519	1.44517	0.14841	0.994468
L1M3c:L1:LINE	726.206	0.119962	0.101553	1.18128	0.237493	0.994468
L1M3de:L1:LINE	195.93	-0.0152146	0.152343	-0.0998705	0.920447	0.994468
L1M3e:L1:LINE	821.944	0.0293653	0.0871108	0.337103	0.736039	0.994468
L1M3f:L1:LINE	66.3976	0.0563502	0.264769	0.212828	0.831461	0.994468
L1M4:L1:LINE	20754.5	0.00517075	0.055493	0.0931785	0.925762	0.994468
L1M4a1:L1:LINE	835.564	0.0362974	0.0861232	0.421459	0.67342	0.994468
L1M4a2:L1:LINE	944.776	0.0425424	0.0848586	0.501333	0.616137	0.994468
L1M4b:L1:LINE	2081.75	0.0426085	0.0717614	0.593753	0.552678	0.994468
L1M5:L1:LINE	24432.6	-0.0221287	0.0606621	-0.364786	0.715271	0.994468
L1M6:L1:LINE	370.837	0.0176332	0.111824	0.157687	0.874703	0.994468
L1M6B:L1:LINE	261.729	-0.177234	0.14238	-1.2448	0.213207	0.994468
L1M7:L1:LINE	277.99	0.0348788	0.145596	0.239558	0.810673	0.994468
L1M8:L1:LINE	323.68	0.0479988	0.119172	0.402768	0.687119	0.994468
L1MA10:L1:LINE	1300.47	0.00686902	0.0787278	0.0872503	0.930473	0.994468
L1MA4A:L1:LINE	3687.31	-0.0320275	0.0674664	-0.474717	0.634989	0.994468
L1MA5:L1:LINE	7248.3	0.0230979	0.0636946	0.362635	0.716878	0.994468
L1MA5A:L1:LINE	2660.37	-0.0738187	0.084561	-0.872963	0.382683	0.994468
L1MA6:L1:LINE	12271.2	0.0414107	0.0695862	0.5951	0.551777	0.994468
L1MA7:L1:LINE	6094.68	0.0126782	0.0752807	0.168412	0.866259	0.994468
L1MA8:L1:LINE	6774.69	-0.0418313	0.0703649	-0.594492	0.552183	0.994468
L1MA9:L1:LINE	6683.46	0.023018	0.07092	0.324562	0.745512	0.994468
L1MB1:L1:LINE	3902.65	0.0947224	0.0745099	1.27127	0.203632	0.994468
L1MB3:L1:LINE	10413.5	0.017465	0.0568943	0.306972	0.758865	0.994468
L1MB4:L1:LINE	4201.16	-0.00692571	0.0615615	-0.112501	0.910427	0.994468
L1MB5:L1:LINE	6398.01	-0.0255702	0.0562912	-0.454249	0.649649	0.994468
L1MB7:L1:LINE	16284.7	-0.0117705	0.0610625	-0.192762	0.847146	0.994468
L1MB8:L1:LINE	11808.7	-0.0425784	0.0558189	-0.762795	0.445586	0.994468
L1MC1:L1:LINE	7767.62	-0.00550661	0.0601223	-0.0915901	0.927024	0.994468
L1MC3:L1:LINE	9494.9	-0.00969031	0.0587145	-0.165041	0.868911	0.994468
L1MC4:L1:LINE	9015.69	-0.0344776	0.0591481	-0.582903	0.559959	0.994468
L1MC4a:L1:LINE	6717.91	0.0237589	0.0609051	0.390096	0.696465	0.994468
L1MC5:L1:LINE	6205.02	-0.0957115	0.0579346	-1.65206	0.0985219	0.994468
L1MC5a:L1:LINE	3880.54	-0.0491379	0.0637143	-0.771224	0.440574	0.994468
L1MC:L1:LINE	6214.9	-0.0578053	0.0606681	-0.952812	0.340685	0.994468
L1MCa:L1:LINE	4057.93	0.0329548	0.0711267	0.463325	0.643132	0.994468
L1MCb:L1:LINE	1541.89	0.0397779	0.0864179	0.460297	0.645303	0.994468
L1MD1:L1:LINE	2923.96	-0.0283445	0.0739471	-0.383307	0.701492	0.994468
L1MD2:L1:LINE	5515.23	-0.0162922	0.0682402	-0.238748	0.811301	0.994468
L1MD3:L1:LINE	3966.21	-0.041101	0.0669356	-0.614038	0.53919	0.994468
L1MD:L1:LINE	8817.8	-0.0729915	0.0648386	-1.12574	0.260275	0.994468
L1MDa:L1:LINE	4244.95	-0.0288141	0.0686536	-0.419703	0.674703	0.994468
L1MDb:L1:LINE	700.131	0.00850292	0.088232	0.09637	0.923227	0.994468
L1ME2:L1:LINE	3889.58	-0.0273137	0.0657053	-0.4157	0.67763	0.994468
L1ME2z:L1:LINE	3303.18	-0.0636489	0.0748776	-0.850039	0.395303	0.994468
L1ME3:L1:LINE	2456.45	0.033171	0.0778549	0.426061	0.670063	0.994468
L1ME3A:L1:LINE	2787.82	-0.0165104	0.0665778	-0.247987	0.804144	0.994468
L1ME3B:L1:LINE	762.517	0.064038	0.0878609	0.728856	0.466089	0.994468
L1ME3C:L1:LINE	739.159	0.0412979	0.112906	0.365773	0.714534	0.994468
L1ME3D:L1:LINE	609.57	-0.0802631	0.0990039	-0.810706	0.417535	0.994468
L1ME3E:L1:LINE	544.528	-0.0472145	0.103734	-0.455149	0.649002	0.994468
L1ME3F:L1:LINE	603.179	0.0272781	0.106442	0.256273	0.79774	0.994468
L1ME4a:L1:LINE	3458.98	-0.076669	0.0712667	-1.0758	0.282015	0.994468
L1ME4c:L1:LINE	1819.01	-0.0243597	0.0749639	-0.324952	0.745217	0.994468
L1ME5:L1:LINE	148.661	0.28366	0.169992	1.66867	0.0951834	0.994468
L1MEa:L1:LINE	200.047	-0.0348927	0.148215	-0.235419	0.813883	0.994468
L1MEb:L1:LINE	346.129	0.155933	0.117471	1.32742	0.184371	0.994468
L1MEc:L1:LINE	5433.57	0.040697	0.0647556	0.628471	0.529695	0.994468
L1MEd:L1:LINE	4497.76	-0.038989	0.0693241	-0.562417	0.573832	0.994468
L1MEf:L1:LINE	5002.76	-0.0136825	0.0727591	-0.188052	0.850836	0.994468
L1MEg1:L1:LINE	132.165	-0.0820632	0.176799	-0.464161	0.642532	0.994468
L1MEg2:L1:LINE	309.979	-0.00938723	0.123692	-0.0758919	0.939505	0.994468
L1MEg:L1:LINE	4359.13	0.0522887	0.0621284	0.841623	0.399999	0.994468
L1MEh:L1:LINE	238.729	-0.012393	0.13448	-0.0921554	0.926575	0.994468
L1MEi:L1:LINE	649.365	0.0288487	0.0917321	0.314489	0.75315	0.994468
L1MEj:L1:LINE	391.302	-0.164885	0.117117	-1.40787	0.159169	0.994468
L1Md_A:L1:LINE	31993.6	-0.0390593	0.0582162	-0.670935	0.502262	0.994468
L1Md_F2:L1:LINE	101711	0.00738615	0.0615863	0.119932	0.904537	0.994468
L1Md_F3:L1:LINE	18020.9	0.0468064	0.064781	0.722533	0.469967	0.994468
L1Md_F:L1:LINE	2229.28	-0.0303857	0.0863054	-0.352072	0.724784	0.994468
L1Md_Gf:L1:LINE	1516.4	-0.0229746	0.0753117	-0.30506	0.760321	0.994468
L1Md_T:L1:LINE	65981	-0.0399488	0.0552356	-0.723243	0.469531	0.994468
L1PB4:L1:LINE	179.108	0.0692308	0.153205	0.451883	0.651354	0.994468
L1VL1:L1:LINE	1952.88	0.0122709	0.0749684	0.163681	0.869983	0.994468
L1VL2:L1:LINE	7739.81	-0.0940207	0.0744317	-1.26318	0.206524	0.994468
L1VL4:L1:LINE	4400.55	-0.13693	0.0884264	-1.54852	0.121498	0.994468
L1_Mm:L1:LINE	7283.52	-0.0403069	0.0620947	-0.649119	0.516262	0.994468
L1_Mur1:L1:LINE	6280.79	-0.0742356	0.0698611	-1.06262	0.287955	0.994468
L1_Mur2:L1:LINE	14623.4	0.0267009	0.0644458	0.414316	0.678643	0.994468
L1_Mur3:L1:LINE	19479.6	-0.0200786	0.0660137	-0.304158	0.761008	0.994468
L1_Mus2:L1:LINE	27863.4	0.0336123	0.0626321	0.536662	0.591501	0.994468
L1_Mus3:L1:LINE	66455.3	0.0125395	0.0638202	0.196482	0.844233	0.994468
L1_Mus4:L1:LINE	20613.2	0.109763	0.0691612	1.58707	0.112497	0.994468
L1_Rod:L1:LINE	11975.7	-0.0387857	0.0685312	-0.565956	0.571424	0.994468
L2:L2:LINE	34730.7	-0.0391383	0.0541965	-0.722156	0.470199	0.994468
L2a:L2:LINE	47555.9	-0.0185449	0.05376	-0.344958	0.730126	0.994468
L2b:L2:LINE	28474.7	-0.0416695	0.0591496	-0.704476	0.481136	0.994468
L2c:L2:LINE	27779.2	-0.0296291	0.0576248	-0.514174	0.607131	0.994468
L3:CR1:LINE	25786	-0.0371496	0.054796	-0.677962	0.497796	0.994468
L3b:CR1:LINE	6617.11	-0.0336225	0.0638046	-0.526961	0.598221	0.994468
L4_A_Mam:RTE-X:LINE	1374.39	-0.0253867	0.0804221	-0.315669	0.752254	0.994468
L4_B_Mam:RTE-X:LINE	749.178	-0.015107	0.0859149	-0.175836	0.860422	0.994468
L4_C_Mam:RTE-X:LINE	2220.33	-0.0229675	0.0960978	-0.239002	0.811104	0.994468
L5:RTE-X:LINE	161.99	0.040893	0.160592	0.254639	0.799002	0.994468
LTR101_Mam:ERVL:LTR	119.871	0.0943264	0.185305	0.509032	0.61073	0.994468
LTR102_Mam:ERVL:LTR	87.8306	-0.0782083	0.2113	-0.370129	0.711286	0.994468
LTR103_Mam:ERV1:LTR	105.442	0.0679166	0.203945	0.333015	0.739123	0.994468
LTR104_Mam:Gypsy:LTR	95.8579	-0.230584	0.199803	-1.15406	0.248477	0.994468
LTR105_Mam:ERVL:LTR	77.2442	0.168594	0.219917	0.766622	0.443306	0.994468
LTR106_Mam:LTR:LTR	290.82	-0.0380956	0.123558	-0.308322	0.757837	0.994468
LTR107_Mam:LTR:LTR	192.153	0.105018	0.146495	0.716872	0.473453	0.994468
LTR108a_Mam:ERVL:LTR	66.6677	-0.0462232	0.248321	-0.186143	0.852333	0.994468
LTR108b_Mam:ERVL:LTR	35.3877	0.209375	0.334016	0.626843	0.530762	0.994468
LTR108d_Mam:ERVL:LTR	34.9603	-0.0461294	0.336687	-0.13701	0.891023	0.994468
LTR109A2:ERV1:LTR	84.1554	-0.243872	0.2187	-1.1151	0.264808	0.994468
LTR10_RN:ERVK:LTR	435.867	-0.0753229	0.132448	-0.568697	0.569562	0.994468
LTR16A1:ERVL:LTR	684.152	-0.0149244	0.0919158	-0.16237	0.871015	0.994468
LTR16A2:ERVL:LTR	424.892	0.118881	0.109777	1.08292	0.278842	0.994468
LTR16A:ERVL:LTR	1101.66	0.0498817	0.0837297	0.595747	0.551344	0.994468
LTR16B2:ERVL:LTR	578.232	0.085875	0.0979949	0.876322	0.380855	0.994468
LTR16B:ERVL:LTR	152.177	0.0726968	0.16587	0.438276	0.661186	0.994468
LTR16C:ERVL:LTR	1464.21	-0.0558191	0.0707264	-0.789226	0.42998	0.994468
LTR16D2:ERVL:LTR	126.843	-0.218089	0.175886	-1.23994	0.214996	0.994468
LTR16D:ERVL:LTR	161.342	0.102978	0.159281	0.64652	0.517943	0.994468
LTR16E2:ERVL:LTR	441.539	0.0175427	0.105589	0.166141	0.868046	0.994468
LTR23-int:ERV1:LTR	2.50603	-0.721957	1.26115	-0.572459	0.567011	0.994468
LTR27C:ERV1:LTR	18.2767	0.250186	0.463106	0.540235	0.589035	0.994468
LTR28:ERV1:LTR	0.494147	-2.65339	3.01072	-0.881313	0.378148	0.994468
LTR28B:ERV1:LTR	191.001	-0.163059	0.147581	-1.10487	0.269214	0.994468
LTR29:ERV1:LTR	9.36974	-0.813819	0.622469	-1.30741	0.191075	0.994468
LTR31:ERV1:LTR	38.7229	-0.0745136	0.326974	-0.227888	0.819733	0.994468
LTR32:ERVL:LTR	22.443	-0.141547	0.435952	-0.324685	0.745419	0.994468
LTR33:ERVL:LTR	1549.47	-0.0139341	0.0704916	-0.197671	0.843302	0.994468
LTR33A:ERVL:LTR	1342.6	-0.133196	0.0944727	-1.40989	0.158574	0.994468
LTR33A_:ERVL:LTR	630.659	0.0472469	0.0957849	0.49326	0.621829	0.994468
LTR33B:ERVL:LTR	56.9403	-0.0443747	0.262573	-0.168999	0.865797	0.994468
LTR33C:ERVL:LTR	100.713	0.0862986	0.206598	0.417713	0.676157	0.994468
LTR34:ERV1:LTR	18.0398	-0.180555	0.441164	-0.409269	0.682343	0.994468
LTR37-int:ERV1:LTR	177.007	-0.14062	0.155744	-0.902891	0.366584	0.994468
LTR37A:ERV1:LTR	269.679	-0.0361903	0.154714	-0.233918	0.815049	0.994468
LTR37B:ERV1:LTR	171.725	0.0282712	0.157241	0.179796	0.857313	0.994468
LTR39:ERV1:LTR	7.68589	0.359795	0.697132	0.516107	0.605779	0.994468
LTR40A1:ERVL:LTR	269.674	0.086678	0.148735	0.582766	0.560051	0.994468
LTR40a:ERVL:LTR	589.565	0.112291	0.100873	1.11318	0.265629	0.994468
LTR40b:ERVL:LTR	481.034	-0.121669	0.106711	-1.14017	0.254214	0.994468
LTR40c:ERVL:LTR	241.417	-0.111322	0.136767	-0.813958	0.415669	0.994468
LTR41:ERVL:LTR	375.168	0.0428464	0.110095	0.389175	0.697146	0.994468
LTR41B:ERVL:LTR	224.756	0.0387264	0.150105	0.257996	0.79641	0.994468
LTR44:ERV1:LTR	0.580787	1.224	2.51248	0.48717	0.626138	0.994468
LTR45C:ERV1:LTR	5.78391	0.0766133	0.833142	0.0919571	0.926732	0.994468
LTR48:ERV1:LTR	461.849	0.00883685	0.107751	0.0820118	0.934637	0.994468
LTR48B:ERV1:LTR	165.52	-0.214111	0.163628	-1.30852	0.190697	0.994468
LTR52-int:ERVL:LTR	25.2081	-0.0654094	0.397353	-0.164613	0.869249	0.994468
LTR52:ERVL:LTR	59.6127	-0.0915295	0.258277	-0.354386	0.72305	0.994468
LTR53:ERVL:LTR	122.499	-0.0442194	0.185533	-0.238337	0.81162	0.994468
LTR53B:ERVL:LTR	78.3963	-0.477279	0.300708	-1.58718	0.112472	0.994468
LTR55:ERVL:LTR	261.729	0.0594067	0.131292	0.452476	0.650926	0.994468
LTR58:ERV1:LTR	0.678007	0.330869	2.23066	0.148328	0.882084	0.994468
LTR59:ERV1:LTR	36.9275	-0.110875	0.327099	-0.338964	0.734637	0.994468
LTR64:ERV1:LTR	11.397	-0.429562	0.580303	-0.740237	0.459156	0.994468
LTR65:ERV1:LTR	226.111	-0.233794	0.140448	-1.66463	0.0959858	0.994468
LTR67B:ERVL:LTR	541.402	0.0114256	0.10374	0.110137	0.912301	0.994468
LTR68:ERV1:LTR	217.628	-0.0657607	0.13896	-0.473236	0.636045	0.994468
LTR69:ERVL:LTR	57.6852	-0.262722	0.25758	-1.01996	0.307745	0.994468
LTR73:ERV1:LTR	51.1334	0.204863	0.27124	0.755283	0.450079	0.994468
LTR75:ERVL:LTR	125.268	-0.175838	0.179463	-0.979805	0.327182	0.994468
LTR75B:ERVL:LTR	71.0806	-0.0758538	0.234786	-0.323076	0.746637	0.994468
LTR75_1:ERV1:LTR	21.0146	-0.0625126	0.419153	-0.14914	0.881443	0.994468
LTR77:ERV1:LTR	92.8955	-0.212757	0.221288	-0.96145	0.336326	0.994468
LTR78:ERV1:LTR	845.252	-0.113216	0.0888154	-1.27474	0.202402	0.994468
LTR78B:ERV1:LTR	766.453	-0.0462989	0.0984433	-0.470311	0.638133	0.994468
LTR80A:ERVL:LTR	99.3946	0.0525908	0.212578	0.247395	0.804602	0.994468
LTR80B:ERVL:LTR	65.7714	-0.0460167	0.242641	-0.189649	0.849584	0.994468
LTR81:Gypsy:LTR	114.914	0.0966925	0.190405	0.507825	0.611576	0.994468
LTR81A:Gypsy:LTR	197.538	-0.105312	0.156665	-0.672211	0.501449	0.994468
LTR81B:Gypsy:LTR	339.056	-0.118408	0.119768	-0.988651	0.322834	0.994468
LTR81C:Gypsy:LTR	146.737	0.0248825	0.168393	0.147764	0.882529	0.994468
LTR82A:ERVL:LTR	315.252	-0.0487749	0.13181	-0.370038	0.711354	0.994468
LTR82B:ERVL:LTR	144.968	-0.261172	0.167848	-1.556	0.119708	0.994468
LTR83:ERVL:LTR	36.3549	0.240053	0.332047	0.722948	0.469712	0.994468
LTR84a:ERVL:LTR	219.483	0.0519357	0.137261	0.378371	0.705155	0.994468
LTR84b:ERVL:LTR	239.288	0.0213998	0.147577	0.145008	0.884705	0.994468
LTR85b:Gypsy:LTR	69.963	-0.136911	0.2391	-0.57261	0.566909	0.994468
LTR86A1:ERVL:LTR	152.281	-0.0431611	0.160906	-0.268239	0.788516	0.994468
LTR86A2:ERVL:LTR	54.5735	0.314934	0.260373	1.20955	0.226451	0.994468
LTR86B1:ERVL:LTR	15.0023	0.0708813	0.488468	0.145109	0.884625	0.994468
LTR86B2:ERVL:LTR	32.1954	-0.369965	0.353368	-1.04697	0.295115	0.994468
LTR86C:ERVL:LTR	67.8993	0.269616	0.233011	1.15709	0.247234	0.994468
LTR87:ERVL:LTR	807.517	-0.0623235	0.0900406	-0.69217	0.48883	0.994468
LTR88a:Gypsy:LTR	61.7886	0.0697894	0.255727	0.272905	0.784926	0.994468
LTR88b:Gypsy:LTR	102.429	0.0561869	0.19531	0.287681	0.773591	0.994468
LTR88c:Gypsy:LTR	186.777	0.16522	0.159942	1.033	0.301602	0.994468
LTR89:ERVL:LTR	137.076	-0.064544	0.172294	-0.374616	0.707946	0.994468
LTR90A:LTR:LTR	253.396	0.0367982	0.132438	0.277852	0.781126	0.994468
LTR90B:LTR:LTR	173.564	0.0389994	0.155888	0.250175	0.802452	0.994468
LTR91:ERVL:LTR	125.811	-0.09943	0.198668	-0.500482	0.616736	0.994468
LTR9:ERV1:LTR	5.57765	-0.236591	0.94963	-0.24914	0.803252	0.994468
LTR9A1:ERV1:LTR	9.66892	-0.0927646	0.625339	-0.148343	0.882072	0.994468
LTR9D:ERV1:LTR	31.681	0.0771545	0.34681	0.222469	0.823949	0.994468
LTRIS2:ERV1:LTR	903.768	-0.0670962	0.0813103	-0.825187	0.409266	0.994468
LTRIS3:ERV1:LTR	189.126	0.0127812	0.158016	0.0808858	0.935533	0.994468
LTRIS4:ERV1:LTR	103.252	-0.144455	0.21131	-0.683615	0.494218	0.994468
LTRIS4A:ERV1:LTR	153.368	-0.250497	0.161118	-1.55474	0.120007	0.994468
LTRIS4B:ERV1:LTR	17.1558	-0.232739	0.510464	-0.455937	0.648436	0.994468
LTRIS5:ERV1:LTR	54.7102	-0.280583	0.273142	-1.02724	0.304307	0.994468
LTRIS_Mm:ERV1:LTR	237.839	-0.207977	0.135607	-1.53368	0.12511	0.994468
LTRIS_Mus:ERV1:LTR	536.308	0.148089	0.106079	1.39602	0.162709	0.994468
Looper:PiggyBac:DNA	281.249	-0.0398349	0.124244	-0.320618	0.7485	0.994468
Lx10:L1:LINE	9693.66	0.0299634	0.0663382	0.451676	0.651502	0.994468
Lx2A1:L1:LINE	2192.75	0.0861896	0.0723341	1.19155	0.233439	0.994468
Lx2A:L1:LINE	892.741	0.0586108	0.0902434	0.649475	0.516031	0.994468
Lx3B:L1:LINE	6446.89	0.0772243	0.0633195	1.2196	0.222617	0.994468
Lx3C:L1:LINE	5723.82	0.0591609	0.0711279	0.831753	0.405548	0.994468
Lx3_Mus:L1:LINE	11664.9	0.109927	0.0686715	1.60077	0.109429	0.994468
Lx4A:L1:LINE	9009.35	0.0790401	0.0627973	1.25865	0.208155	0.994468
Lx4B:L1:LINE	4872.24	0.10695	0.0685705	1.55971	0.11883	0.994468
Lx5:L1:LINE	13607.9	0.0904748	0.0673274	1.3438	0.179012	0.994468
Lx5b:L1:LINE	7011.15	0.094471	0.067012	1.40976	0.15861	0.994468
Lx5c:L1:LINE	16722.6	0.0961773	0.0629029	1.52898	0.126269	0.994468
Lx6:L1:LINE	14880.1	0.0810635	0.0709827	1.14202	0.253446	0.994468
Lx7:L1:LINE	37407	0.00882857	0.0626045	0.141021	0.887853	0.994468
Lx8:L1:LINE	57227	0.0702565	0.0574954	1.22195	0.221727	0.994468
Lx8b:L1:LINE	29610.5	0.0587988	0.0645625	0.910727	0.362439	0.994468
Lx9:L1:LINE	57859.5	0.0482158	0.0685583	0.703281	0.48188	0.994468
Lx:L1:LINE	32771	0.101447	0.0676727	1.49909	0.133851	0.994468
MADE2:TcMar-Mariner:DNA	595.505	-0.0343385	0.100839	-0.34053	0.733458	0.994468
MARINER1_EC:TcMar-Tigger:DNA	5.55164	0.109084	0.809051	0.13483	0.892746	0.994468
MARNA:TcMar-Mariner:DNA	1843.24	-0.0693341	0.0697822	-0.993578	0.320428	0.994468
MER101B:ERV1:LTR	13.7585	-0.155605	0.514998	-0.302146	0.762541	0.994468
MER102a:hAT-Charlie:DNA	1139.99	-0.104519	0.0822608	-1.27059	0.203876	0.994468
MER102b:hAT-Charlie:DNA	1802.84	-0.0650194	0.0774444	-0.839563	0.401154	0.994468
MER102c:hAT-Charlie:DNA	975.975	-0.0115195	0.0808553	-0.14247	0.886708	0.994468
MER103C:hAT-Charlie:DNA	2617.63	-0.0131388	0.0663771	-0.197942	0.84309	0.994468
MER105:DNA:DNA	751.591	0.0951847	0.0954338	0.99739	0.318575	0.994468
MER106A:hAT-Charlie:DNA	399.147	-0.140554	0.115069	-1.22147	0.221906	0.994468
MER106B:hAT-Charlie:DNA	332.487	-0.0990975	0.126291	-0.784673	0.432645	0.994468
MER110-int:ERV1:LTR	3.30701	1.76208	1.22202	1.44194	0.149319	0.994468
MER110:ERV1:LTR	43.9932	0.13323	0.290191	0.459111	0.646154	0.994468
MER110A:ERV1:LTR	48.2339	0.080557	0.286027	0.281642	0.778218	0.994468
MER112:hAT-Charlie:DNA	810.59	-0.0515067	0.0920603	-0.559488	0.575829	0.994468
MER113:hAT-Charlie:DNA	1998.06	0.0697716	0.0759876	0.918197	0.358516	0.994468
MER113A:hAT-Charlie:DNA	577.849	-0.0554557	0.107893	-0.513988	0.607261	0.994468
MER113B:hAT-Charlie:DNA	281.834	-0.0811386	0.132968	-0.610211	0.541722	0.994468
MER115:hAT-Tip100:DNA	890.645	-0.105919	0.0853785	-1.24058	0.214762	0.994468
MER117:hAT-Charlie:DNA	1799.47	0.0438025	0.0819865	0.534264	0.593159	0.994468
MER119:hAT-Charlie:DNA	839.84	-0.0454681	0.0883972	-0.514361	0.606999	0.994468
MER121:TcMar:DNA	1341.04	-0.0372983	0.109467	-0.340727	0.733309	0.994468
MER124:DNA:DNA?	562.677	0.0776555	0.101484	0.765199	0.444153	0.994468
MER125:DNA:DNA	160.579	0.253827	0.181904	1.39539	0.162899	0.994468
MER126:DNA:DNA	351.01	0.0603932	0.132349	0.456318	0.648161	0.994468
MER127:TcMar-Tigger:DNA	623.115	0.0980966	0.101568	0.965819	0.334135	0.994468
MER129:LTR:LTR?	107.486	-0.0874355	0.202607	-0.431552	0.666067	0.994468
MER130:MER130:Unknown	226.14	-0.176921	0.138087	-1.28123	0.200113	0.994468
MER131:SINE:SINE?	669.122	-0.0913007	0.0945552	-0.96558	0.334254	0.994468
MER132:TcMar-Pogo:DNA	26.588	-0.0325273	0.370166	-0.0878723	0.929978	0.994468
MER133A:DNA:DNA?	41.2776	-0.0662418	0.297045	-0.223002	0.823534	0.994468
MER133B:DNA:DNA?	5.22536	-0.441699	0.842434	-0.524312	0.600061	0.994468
MER134:DNA:DNA?	152.946	-0.100542	0.177305	-0.567057	0.570676	0.994468
MER135:DNA:DNA	707.872	-0.0835992	0.0944835	-0.884802	0.376264	0.994468
MER136:DNA:DNA	24.484	-0.162314	0.395676	-0.410219	0.681645	0.994468
MER20:hAT-Charlie:DNA	17040.9	-0.047385	0.0589442	-0.803897	0.421456	0.994468
MER20B:hAT-Charlie:DNA	1377.49	-0.017827	0.0734473	-0.242718	0.808224	0.994468
MER21-int:ERVL:LTR	43.8799	-0.0853218	0.30053	-0.283904	0.776484	0.994468
MER21B:ERVL:LTR	3305.01	0.0447896	0.0639332	0.700569	0.483572	0.994468
MER21C:ERVL:LTR	3651.12	0.0379519	0.0603145	0.629233	0.529196	0.994468
MER2:TcMar-Tigger:DNA	24618.5	-0.068315	0.0586176	-1.16543	0.243843	0.994468
MER2B:TcMar-Tigger:DNA	2426.98	-0.0679115	0.0743964	-0.912833	0.361331	0.994468
MER31-int:ERV1:LTR	45.8971	-0.0233099	0.293828	-0.0793316	0.936769	0.994468
MER31B:ERV1:LTR	306.779	0.0463768	0.121832	0.380662	0.703454	0.994468
MER33:hAT-Charlie:DNA	6393.49	-0.0913954	0.0714521	-1.27912	0.200857	0.994468
MER34-int:ERV1:LTR	34.7027	-0.543212	0.326873	-1.66184	0.0965439	0.994468
MER34:ERV1:LTR	393.908	0.110728	0.119404	0.927343	0.353749	0.994468
MER34A:ERV1:LTR	815.166	-0.0202005	0.0876158	-0.230557	0.817659	0.994468
MER3:hAT-Charlie:DNA	8827.57	-0.0274405	0.0622705	-0.440667	0.659454	0.994468
MER44A:TcMar-Tigger:DNA	1779.12	-0.035341	0.0715596	-0.493868	0.621399	0.994468
MER44C:TcMar-Tigger:DNA	686.569	-0.105476	0.0904021	-1.16674	0.243316	0.994468
MER44D:TcMar-Tigger:DNA	1903.76	-0.0689005	0.0683534	-1.008	0.313453	0.994468
MER45A:hAT-Tip100:DNA	1411.03	-0.0858022	0.0761206	-1.12719	0.259663	0.994468
MER45C:hAT-Tip100:DNA	252.552	-0.0800389	0.139668	-0.573066	0.5666	0.994468
MER45R:hAT-Tip100:DNA	356.413	-0.0855565	0.126443	-0.676641	0.498633	0.994468
MER47A:TcMar-Tigger:DNA	502.274	-0.0615321	0.103464	-0.594722	0.552029	0.994468
MER47B:TcMar-Tigger:DNA	1238.45	-0.0948045	0.0813406	-1.16552	0.243807	0.994468
MER49:ERV1:LTR	7.59801	-0.697057	0.692288	-1.00689	0.313988	0.994468
MER4B-int:ERV1:LTR	5.14566	-0.323452	0.843343	-0.383535	0.701323	0.994468
MER4CL34:ERV1:LTR	49.6466	0.228204	0.281134	0.811728	0.416948	0.994468
MER50B:ERV1:LTR	42.6967	-0.0525324	0.318427	-0.164975	0.868964	0.994468
MER51-int:ERV1:LTR	57.8643	0.247746	0.26776	0.925255	0.354833	0.994468
MER52-int:ERV1:LTR	24.6185	0.0743098	0.404718	0.183609	0.85432	0.994468
MER53:hAT:DNA	2293.88	0.0289643	0.0715211	0.404976	0.685495	0.994468
MER54A:ERVL:LTR	125.973	-0.240755	0.195382	-1.23223	0.217864	0.994468
MER54B:ERVL:LTR	29.425	-0.353118	0.369508	-0.955642	0.339253	0.994468
MER57-int:ERV1:LTR	116.576	0.04806	0.195361	0.246005	0.805678	0.994468
MER57D:ERV1:LTR	283.564	-0.167257	0.131513	-1.27179	0.203447	0.994468
MER57E1:ERV1:LTR	161.583	0.0230279	0.172311	0.133641	0.893686	0.994468
MER57E2:ERV1:LTR	88.9231	-0.194779	0.22768	-0.855493	0.392278	0.994468
MER58A:hAT-Charlie:DNA	9722.71	-0.0980177	0.058994	-1.66149	0.0966159	0.994468
MER58B:hAT-Charlie:DNA	8224.94	-0.0556817	0.0605553	-0.919518	0.357825	0.994468
MER58D:hAT-Charlie:DNA	625.8	-0.155555	0.0983231	-1.58208	0.113632	0.994468
MER5A1:hAT-Charlie:DNA	8500.77	0.0113494	0.0552332	0.205481	0.837197	0.994468
MER5A:hAT-Charlie:DNA	19591	-0.00650932	0.0530435	-0.122717	0.902331	0.994468
MER5B:hAT-Charlie:DNA	10836.1	-0.0296638	0.0597425	-0.496527	0.619523	0.994468
MER5C:hAT-Charlie:DNA	553.812	0.100849	0.113329	0.889877	0.373532	0.994468
MER63A:hAT-Blackjack:DNA	1204.11	0.0894929	0.0769412	1.16313	0.244775	0.994468
MER63B:hAT-Blackjack:DNA	1745.25	-0.0438024	0.0776544	-0.564068	0.572708	0.994468
MER63C:hAT-Blackjack:DNA	477.194	0.0299136	0.109766	0.272521	0.785221	0.994468
MER63D:hAT-Blackjack:DNA	1499.5	-0.0312915	0.0752724	-0.415711	0.677622	0.994468
MER65-int:ERV1:LTR	42.3456	0.199988	0.30632	0.652874	0.513838	0.994468
MER66-int:ERV1:LTR	0.703835	-0.392178	2.39107	-0.164018	0.869717	0.994468
MER66A:ERV1:LTR	14.2012	0.525231	0.51895	1.0121	0.311489	0.994468
MER66B:ERV1:LTR	23.9194	0.432411	0.399994	1.08105	0.279677	0.994468
MER66C:ERV1:LTR	9.22022	0.314778	0.638853	0.492723	0.622208	0.994468
MER67A:ERV1:LTR	48.7829	0.0273093	0.280981	0.097193	0.922573	0.994468
MER67B:ERV1:LTR	53.8385	-0.330192	0.267398	-1.23483	0.216892	0.994468
MER67C:ERV1:LTR	199.093	0.146624	0.149015	0.983956	0.325137	0.994468
MER67D:ERV1:LTR	79.5119	-0.11716	0.226175	-0.518005	0.604455	0.994468
MER68-int:ERVL:LTR	91.6678	0.117203	0.211354	0.554533	0.579214	0.994468
MER68:ERVL:LTR	1250.48	-0.00811561	0.074138	-0.109466	0.912833	0.994468
MER68B:ERVL:LTR	324.787	0.0247893	0.122647	0.202119	0.839824	0.994468
MER68C:ERVL:LTR	43.7411	0.0323567	0.294886	0.109726	0.912627	0.994468
MER70-int:ERVL:LTR	2.89738	1.29924	1.1463	1.13342	0.257037	0.994468
MER70A:ERVL:LTR	24.0937	-0.149911	0.385015	-0.389364	0.697007	0.994468
MER70B:ERVL:LTR	57.614	-0.0942951	0.256487	-0.367641	0.713141	0.994468
MER72:ERV1:LTR	51.56	-0.178407	0.269364	-0.662324	0.507764	0.994468
MER72B:ERV1:LTR	119.149	0.260491	0.19355	1.34586	0.178349	0.994468
MER73:ERVL:LTR	93.4927	-0.05361	0.206393	-0.259747	0.795059	0.994468
MER74A:ERVL:LTR	675.374	0.0170088	0.0897803	0.189449	0.849741	0.994468
MER74B:ERVL:LTR	252.485	-0.0898642	0.135166	-0.664841	0.506152	0.994468
MER76:ERVL:LTR	128.281	-0.0978408	0.207277	-0.472029	0.636906	0.994468
MER77:ERVL:LTR	205.491	-0.154372	0.144327	-1.0696	0.2848	0.994468
MER77B:ERVL:LTR	348.531	-0.120781	0.119631	-1.0096	0.312685	0.994468
MER81:hAT-Blackjack:DNA	804.112	-0.104542	0.0953464	-1.09645	0.272883	0.994468
MER83B-int:ERV1:LTR	8.12005	-0.223471	0.667264	-0.334907	0.737695	0.994468
MER87:ERV1:LTR	13.0742	0.506222	0.541098	0.935546	0.349507	0.994468
MER88:ERVL:LTR	57.4653	0.146543	0.256287	0.571791	0.567464	0.994468
MER89-int:ERV1:LTR	8.5907	-0.187869	0.667255	-0.281555	0.778284	0.994468
MER89:ERV1:LTR	242.758	0.0122171	0.134659	0.0907258	0.92771	0.994468
MER90:ERV1:LTR	258.133	-0.0641541	0.139036	-0.461419	0.644498	0.994468
MER90a:ERV1:LTR	367.86	-0.0666441	0.112758	-0.591035	0.554497	0.994468
MER91A:hAT-Tip100:DNA	683.067	-0.0543914	0.090536	-0.600771	0.547993	0.994468
MER91B:hAT-Tip100:DNA	431.826	-0.0463669	0.11398	-0.406801	0.684154	0.994468
MER92-int:ERV1:LTR	84.2716	-0.0460665	0.218426	-0.210903	0.832963	0.994468
MER92A:ERV1:LTR	37.6876	0.263731	0.315592	0.835669	0.403341	0.994468
MER92B:ERV1:LTR	166.784	0.18544	0.181655	1.02084	0.307331	0.994468
MER92C:ERV1:LTR	24.4367	0.106713	0.413413	0.258127	0.796309	0.994468
MER92D:ERV1:LTR	19.83	-0.490046	0.434589	-1.12761	0.259486	0.994468
MER94:hAT-Blackjack:DNA	896.653	0.118905	0.0849854	1.39912	0.161776	0.994468
MER94B:hAT-Blackjack:DNA	211.938	0.18437	0.169962	1.08477	0.278024	0.994468
MER95:ERV1:LTR	23.1114	0.482475	0.408504	1.18108	0.237572	0.994468
MER96:hAT-Tip100:DNA	140.31	0.0914367	0.175279	0.521665	0.601904	0.994468
MER96B:hAT-Tip100:DNA	680.741	0.0344456	0.0944329	0.364763	0.715289	0.994468
MER97a:hAT-Tip100:DNA	297.195	0.133688	0.144601	0.92453	0.355211	0.994468
MER97b:hAT-Tip100:DNA	15.4897	-0.0768682	0.487002	-0.15784	0.874583	0.994468
MER97c:hAT-Tip100:DNA	178.414	0.173401	0.165889	1.04528	0.295892	0.994468
MER97d:hAT-Tip100:DNA	8.1448	-0.274132	0.65952	-0.415654	0.677664	0.994468
MERV1_I-int:ERV1:LTR	1606.98	-0.215719	0.288767	-0.747034	0.455043	0.994468
MERV1_LTR:ERV1:LTR	216.616	-0.0171269	0.152503	-0.112305	0.910581	0.994468
MERVK26-int:ERVK:LTR	306.538	0.190758	0.16452	1.15948	0.246261	0.994468
MERVL-int:ERVL:LTR	13844.6	-0.0717662	0.079787	-0.899473	0.368401	0.994468
MIR3:MIR:SINE	43010	-0.0435271	0.0648221	-0.671486	0.501911	0.994468
MIR:MIR:SINE	105422	-0.0257147	0.0579799	-0.443511	0.657396	0.994468
MIRb:MIR:SINE	113194	-0.0480881	0.0606344	-0.793083	0.427729	0.994468
MIRc:MIR:SINE	64875.8	-0.0665168	0.0655148	-1.01529	0.309965	0.994468
MLT-int:ERVL-MaLR:LTR	906.019	-0.029562	0.0876773	-0.337168	0.73599	0.994468
MLT1-int:ERVL-MaLR:LTR	407.424	0.111904	0.110369	1.0139	0.310628	0.994468
MLT1A-int:ERVL-MaLR:LTR	230.319	0.257206	0.153371	1.67702	0.0935388	0.994468
MLT1A0-int:ERVL-MaLR:LTR	409.414	-0.0135354	0.111187	-0.121736	0.903108	0.994468
MLT1A0:ERVL-MaLR:LTR	13217.6	0.0670458	0.0589984	1.1364	0.255789	0.994468
MLT1A1-int:ERVL-MaLR:LTR	79.4439	0.0491807	0.24506	0.200688	0.840943	0.994468
MLT1A1:ERVL-MaLR:LTR	8530.96	0.0534755	0.0580492	0.92121	0.356941	0.994468
MLT1A:ERVL-MaLR:LTR	6192.57	0.0533788	0.0615179	0.867695	0.385561	0.994468
MLT1B-int:ERVL-MaLR:LTR	85.6304	0.0607141	0.227903	0.266403	0.789929	0.994468
MLT1B:ERVL-MaLR:LTR	11024.4	0.042303	0.0564979	0.748752	0.454007	0.994468
MLT1C:ERVL-MaLR:LTR	11160.6	0.0728284	0.060032	1.21316	0.225069	0.994468
MLT1D-int:ERVL-MaLR:LTR	679.909	0.0609006	0.0961687	0.633269	0.526558	0.994468
MLT1D:ERVL-MaLR:LTR	13487.8	0.0801006	0.053605	1.49427	0.135104	0.994468
MLT1E-int:ERVL-MaLR:LTR	19.8118	-0.0789985	0.432316	-0.182733	0.855007	0.994468
MLT1E1:ERVL-MaLR:LTR	548.8	0.0910316	0.0952726	0.955486	0.339332	0.994468
MLT1E1A-int:ERVL-MaLR:LTR	23.6107	0.257285	0.413422	0.62233	0.533725	0.994468
MLT1E2-int:ERVL-MaLR:LTR	264.295	0.0937457	0.146269	0.640912	0.52158	0.994468
MLT1E2:ERVL-MaLR:LTR	2803.09	0.0805543	0.0665534	1.21037	0.226137	0.994468
MLT1E3-int:ERVL-MaLR:LTR	60.136	-0.124074	0.25898	-0.479086	0.631878	0.994468
MLT1E3:ERVL-MaLR:LTR	1318.86	-0.0193647	0.0764431	-0.253321	0.80002	0.994468
MLT1E:ERVL-MaLR:LTR	585.674	-0.0730601	0.104617	-0.698359	0.484953	0.994468
MLT1F1-int:ERVL-MaLR:LTR	12.7341	0.0813535	0.529242	0.153717	0.877833	0.994468
MLT1F1:ERVL-MaLR:LTR	1360.55	0.073641	0.0732514	1.00532	0.314743	0.994468
MLT1F2:ERVL-MaLR:LTR	1953.54	0.0633302	0.069063	0.916991	0.359148	0.994468
MLT1F:ERVL-MaLR:LTR	1581.2	0.028642	0.0760516	0.376612	0.706462	0.994468
MLT1G-int:ERVL-MaLR:LTR	10.2374	-0.692999	0.59801	-1.15884	0.24652	0.994468
MLT1G1-int:ERVL-MaLR:LTR	6.25969	0.741297	0.794367	0.933192	0.350721	0.994468
MLT1G1:ERVL-MaLR:LTR	1050.67	0.0622593	0.0889804	0.699697	0.484117	0.994468
MLT1G3:ERVL-MaLR:LTR	1067.56	0.032845	0.0802614	0.409225	0.682375	0.994468
MLT1G:ERVL-MaLR:LTR	753.051	-0.0787771	0.0985306	-0.79952	0.423989	0.994468
MLT1H1-int:ERVL-MaLR:LTR	1.08499	-0.164259	1.80766	-0.0908683	0.927597	0.994468
MLT1H1:ERVL-MaLR:LTR	903.159	0.0983805	0.0837735	1.17436	0.24025	0.994468
MLT1H2-int:ERVL-MaLR:LTR	5.8459	0.258885	0.777111	0.333137	0.739031	0.994468
MLT1H2:ERVL-MaLR:LTR	641.641	0.0615653	0.0970837	0.634146	0.525985	0.994468
MLT1H:ERVL-MaLR:LTR	1282.49	0.071717	0.077729	0.922655	0.356187	0.994468
MLT1I-int:ERVL-MaLR:LTR	13.3476	0.205474	0.520356	0.394872	0.692937	0.994468
MLT1I:ERVL-MaLR:LTR	1841.95	-0.0296097	0.0716171	-0.413445	0.679281	0.994468
MLT1J-int:ERVL-MaLR:LTR	301.005	-0.026201	0.126139	-0.207715	0.835452	0.994468
MLT1J2-int:ERVL-MaLR:LTR	2.57048	0.184365	1.19586	0.15417	0.877476	0.994468
MLT1J2:ERVL-MaLR:LTR	939.767	0.0787638	0.0840007	0.937656	0.348421	0.994468
MLT1J:ERVL-MaLR:LTR	1955.8	-0.0400151	0.0679379	-0.588996	0.555864	0.994468
MLT1K-int:ERVL-MaLR:LTR	0.405136	-2.38029	2.99233	-0.795466	0.426342	0.994468
MLT1K:ERVL-MaLR:LTR	1720.76	0.0143833	0.0741871	0.193878	0.846271	0.994468
MLT1L-int:ERVL-MaLR:LTR	4.19995	0.795377	0.959824	0.82867	0.407291	0.994468
MLT1L:ERVL-MaLR:LTR	1432.11	-0.0634546	0.0865659	-0.733021	0.463546	0.994468
MLT1M:ERVL-MaLR:LTR	312.516	0.0732502	0.120713	0.606812	0.543976	0.994468
MLT1N2:ERVL-MaLR:LTR	570.749	0.0295867	0.0982341	0.301185	0.763273	0.994468
MLT1O:ERVL-MaLR:LTR	377.134	0.13911	0.115888	1.20039	0.22999	0.994468
MLT2B3:ERVL:LTR	1006.97	-0.0204199	0.0916773	-0.222736	0.823741	0.994468
MLT2B4:ERVL:LTR	1447.73	-0.00984084	0.0755098	-0.130325	0.896309	0.994468
MLT2B5:ERVL:LTR	433.795	0.0585267	0.113375	0.516224	0.605698	0.994468
MLT2C1:ERVL:LTR	713.659	-0.0493559	0.0871407	-0.566393	0.571126	0.994468
MLT2C2:ERVL:LTR	262.03	0.154974	0.133615	1.15985	0.246108	0.994468
MLT2D:ERVL:LTR	970.283	-0.0177362	0.0834331	-0.21258	0.831655	0.994468
MLT2E:ERVL:LTR	18.5407	0.435528	0.447219	0.973859	0.330127	0.994468
MLT2F:ERVL:LTR	395.298	-0.0877314	0.115405	-0.760206	0.447131	0.994468
MLTR11A:ERVK:LTR	3011.05	0.0438742	0.0637761	0.687941	0.49149	0.994468
MLTR11B:ERVK:LTR	3072.08	0.0661093	0.0633924	1.04286	0.297014	0.994468
MLTR12:ERV1:LTR	450.588	-0.0805977	0.108736	-0.741224	0.458558	0.994468
MLTR13:ERVK:LTR	199.997	0.119684	0.143299	0.835201	0.403605	0.994468
MLTR14:ERV1:LTR	6963.92	0.0367668	0.0560292	0.656207	0.511691	0.994468
MLTR18B_MM:ERVK:LTR	782.492	-0.125827	0.0959113	-1.31191	0.189552	0.994468
MLTR18C_MM:ERVK:LTR	431.299	0.0189344	0.11234	0.168546	0.866154	0.994468
MLTR18D_MM:ERVK:LTR	693.775	0.0209233	0.0905971	0.230949	0.817354	0.994468
MLTR18_MM:ERVK:LTR	203.88	0.0873762	0.144766	0.603569	0.54613	0.994468
MLTR25A:ERVK:LTR	2330.29	-0.0290111	0.0767977	-0.377761	0.705608	0.994468
MLTR25C:ERVK:LTR	1048.71	0.0356454	0.0868682	0.410339	0.681557	0.994468
MLTR31A_MM:ERVK:LTR	230.971	0.0587439	0.135844	0.432437	0.665424	0.994468
MLTR31C_MM:ERVK:LTR	233.314	0.0644272	0.137562	0.46835	0.639534	0.994468
MLTR31E_MM:ERVK:LTR	83.7239	-0.032136	0.221274	-0.145232	0.884528	0.994468
MLTR31FA_MM:ERVK:LTR	469.732	0.0485027	0.113921	0.425757	0.670285	0.994468
MLTR31F_MM:ERVK:LTR	438.499	0.180107	0.113064	1.59297	0.111166	0.994468
MLTR73:ERV1:LTR	551.22	-0.00728642	0.0988515	-0.0737108	0.941241	0.994468
MMAR1:TcMar-Mariner:DNA	794.053	-0.110005	0.0899163	-1.22341	0.221173	0.994468
MMERVK10D3_I-int:ERVK:LTR	179.117	-0.0444217	0.159276	-0.278898	0.780323	0.994468
MMERVK10D3_LTR:ERVK:LTR	111.272	0.168038	0.18931	0.887631	0.374739	0.994468
MMERVK9C_I-int:ERVK:LTR	690.535	-0.0694064	0.0927972	-0.747937	0.454498	0.994468
MMERVK9E_I-int:ERVK:LTR	1071.45	-0.0181877	0.08212	-0.221478	0.824721	0.994468
MMSAT4:Satellite:Satellite	19415	-0.280028	0.166662	-1.68021	0.0929159	0.994468
MMVL30-int:ERV1:LTR	804.259	-0.15742	0.109003	-1.44419	0.148686	0.994468
MT-int:ERVL-MaLR:LTR	550.012	-0.115594	0.10025	-1.15306	0.248887	0.994468
MT2A:ERVL:LTR	5453.24	0.0502922	0.0568513	0.884627	0.376358	0.994468
MT2B1:ERVL:LTR	7644.7	0.024048	0.0548524	0.438413	0.661087	0.994468
MT2B2:ERVL:LTR	4596.05	-0.0670371	0.065871	-1.0177	0.308819	0.994468
MT2B:ERVL:LTR	12559	-0.0391511	0.0626477	-0.624941	0.53201	0.994468
MT2C_Mm:ERVL:LTR	1659.06	0.0631297	0.076562	0.824558	0.409623	0.994468
MT2_Mm:ERVL:LTR	4373.37	0.0461897	0.0675005	0.684286	0.493795	0.994468
MTA_Mm-int:ERVL-MaLR:LTR	11281.7	0.0247375	0.0597959	0.413699	0.679094	0.994468
MTA_Mm:ERVL-MaLR:LTR	27047.8	-0.0221367	0.0535783	-0.413166	0.679485	0.994468
MTB-int:ERVL-MaLR:LTR	1881.92	0.0533443	0.0778283	0.685411	0.493085	0.994468
MTB:ERVL-MaLR:LTR	10554.7	0.0181117	0.0581869	0.311268	0.755597	0.994468
MTB_Mm-int:ERVL-MaLR:LTR	1032.42	0.0275821	0.0828237	0.333022	0.739118	0.994468
MTB_Mm:ERVL-MaLR:LTR	7495.05	-0.05052	0.0552769	-0.913943	0.360747	0.994468
MTC-int:ERVL-MaLR:LTR	6195.18	0.0667028	0.0626712	1.06433	0.28718	0.994468
MTC:ERVL-MaLR:LTR	38745.2	-0.0110402	0.0523478	-0.210902	0.832964	0.994468
MTD-int:ERVL-MaLR:LTR	4834.28	0.0657095	0.0608983	1.079	0.280586	0.994468
MTD:ERVL-MaLR:LTR	88797.4	0.0153646	0.0523875	0.293287	0.769303	0.994468
MTE-int:ERVL-MaLR:LTR	5467.15	-0.00638051	0.0580291	-0.109954	0.912446	0.994468
MTE2a-int:ERVL-MaLR:LTR	675.559	-0.0609933	0.102733	-0.593709	0.552707	0.994468
MTE2a:ERVL-MaLR:LTR	29694.4	-0.00519207	0.0552317	-0.0940054	0.925105	0.994468
MTE2b-int:ERVL-MaLR:LTR	1388.31	-0.119771	0.0843351	-1.42018	0.155556	0.994468
MTE2b:ERVL-MaLR:LTR	20008.6	0.00818545	0.0551804	0.14834	0.882075	0.994468
MTEa-int:ERVL-MaLR:LTR	1923.24	0.0885794	0.0776427	1.14086	0.253928	0.994468
MTEa:ERVL-MaLR:LTR	23123.2	0.0435301	0.0562286	0.774163	0.438835	0.994468
MTEb-int:ERVL-MaLR:LTR	696.448	-0.0127958	0.0907271	-0.141037	0.887841	0.994468
MTEb:ERVL-MaLR:LTR	11908.2	0.010747	0.0543115	0.197877	0.843141	0.994468
MURVY-int:ERV1:LTR	27.6652	0.232599	0.362346	0.641925	0.520922	0.994468
MYSERV-int:ERVK:LTR	768.198	0.104473	0.091787	1.13821	0.255033	0.994468
MYSERV16_I-int:ERVK:LTR	1909.38	0.0539909	0.0724289	0.745433	0.45601	0.994468
MYSERV6-int:ERVK:LTR	2349.85	-0.0564174	0.0681712	-0.827585	0.407906	0.994468
MamGyp-int:Gypsy:LTR	569.186	-0.361856	0.339796	-1.06492	0.286911	0.994468
MamGypLTR1b:Gypsy:LTR	98.89	0.102523	0.210927	0.486057	0.626927	0.994468
MamGypLTR1c:Gypsy:LTR	16.4949	0.535026	0.470748	1.13654	0.255729	0.994468
MamGypLTR1d:Gypsy:LTR	67.4004	-0.07558	0.260619	-0.290002	0.771814	0.994468
MamGypLTR2b:Gypsy:LTR	25.8044	-0.215859	0.385265	-0.560286	0.575284	0.994468
MamGypLTR2c:Gypsy:LTR	81.0086	-0.102964	0.216305	-0.476015	0.634064	0.994468
MamGypLTR3:Gypsy:LTR	105.601	0.239673	0.191803	1.24958	0.211452	0.994468
MamGypLTR3a:Gypsy:LTR	167.719	0.210115	0.160008	1.31315	0.189132	0.994468
MamRep1151:LTR:LTR?	197.589	0.249963	0.166254	1.5035	0.13271	0.994468
MamRep137:TcMar-Tigger:DNA	968.943	-0.0252252	0.0834159	-0.302403	0.762345	0.994468
MamRep1527:LTR:LTR	174.655	0.0649281	0.151581	0.428338	0.668405	0.994468
MamRep1879:hAT-Tip100:DNA	163.788	-0.197417	0.166245	-1.18751	0.235028	0.994468
MamRep1894:hAT:DNA	30.5088	-0.119853	0.349395	-0.34303	0.731576	0.994468
MamRep38:hAT:DNA	420.121	-0.0238117	0.112627	-0.211422	0.832558	0.994468
MamRep4096:hAT:DNA	469.542	0.027312	0.105302	0.259367	0.795352	0.994468
MamRep488:hAT-Tip100:DNA	22.5259	-0.59991	0.411543	-1.45771	0.14492	0.994468
MamRep564:MamRep564:Unknown	170.294	0.0339614	0.162465	0.209038	0.834419	0.994468
MamRep605:LTR:LTR?	1191.51	-0.0221812	0.0911427	-0.243368	0.807721	0.994468
MamTip1:hAT-Tip100:DNA	195.805	0.0462527	0.148076	0.312359	0.754768	0.994468
MamTip2:hAT-Tip100:DNA	1347.81	-0.121361	0.081316	-1.49246	0.135579	0.994468
MamTip3:hAT-Tip100:DNA	421.852	-0.0613681	0.119149	-0.515054	0.606515	0.994468
Mam_R4:Dong-R4:LINE	331.058	0.0646176	0.120633	0.535655	0.592197	0.994468
MuLV-int:ERV1:LTR	583.374	-0.171285	0.139968	-1.22374	0.22105	0.994468
MuRRS-int:ERV1:LTR	280.194	-0.0253651	0.164337	-0.154348	0.877335	0.994468
MuRRS4-int:ERV1:LTR	728.936	0.10987	0.0988974	1.11095	0.266591	0.994468
MurERV4-int:ERVK:LTR	2488.27	0.0240579	0.0672377	0.357804	0.72049	0.994468
MurERV4_19-int:ERVK:LTR	474.748	-0.177137	0.117378	-1.50911	0.13127	0.994468
MurSAT1:Satellite:Satellite	15.2651	-0.183929	0.505632	-0.363762	0.716036	0.994468
MurSatRep1:MurSatRep1:Unknown	19780.8	-0.127657	0.0805597	-1.58462	0.113052	0.994468
ORR1A0:ERVL-MaLR:LTR	1726.41	0.0244449	0.0852373	0.286786	0.774276	0.994468
ORR1A1-int:ERVL-MaLR:LTR	2728.21	0.0356667	0.0722549	0.493623	0.621572	0.994468
ORR1A1:ERVL-MaLR:LTR	3756.48	-0.0683757	0.069764	-0.980099	0.327037	0.994468
ORR1A2-int:ERVL-MaLR:LTR	5966.76	0.0819389	0.0627561	1.30567	0.191664	0.994468
ORR1A2:ERVL-MaLR:LTR	17499.2	0.0460086	0.0556688	0.82647	0.408537	0.994468
ORR1A3-int:ERVL-MaLR:LTR	3101.11	0.0353206	0.067524	0.523082	0.600917	0.994468
ORR1A3:ERVL-MaLR:LTR	4812.77	0.0296546	0.0649594	0.456509	0.648024	0.994468
ORR1A4-int:ERVL-MaLR:LTR	5007.45	0.022759	0.0620327	0.366887	0.713704	0.994468
ORR1A4:ERVL-MaLR:LTR	8444.96	0.0236882	0.0556727	0.42549	0.67048	0.994468
ORR1B1-int:ERVL-MaLR:LTR	5192.8	0.0256973	0.0658896	0.390005	0.696533	0.994468
ORR1B1:ERVL-MaLR:LTR	16113.3	0.0552924	0.0563335	0.981519	0.326337	0.994468
ORR1B2-int:ERVL-MaLR:LTR	757.185	0.100472	0.0925685	1.08538	0.277753	0.994468
ORR1B2:ERVL-MaLR:LTR	7503.11	0.025499	0.0584968	0.435904	0.662906	0.994468
ORR1C1-int:ERVL-MaLR:LTR	1516.59	0.0971795	0.0754234	1.28845	0.197589	0.994468
ORR1C1:ERVL-MaLR:LTR	7079.19	0.00544742	0.0598198	0.0910639	0.927442	0.994468
ORR1C2:ERVL-MaLR:LTR	12306.2	0.036304	0.0537605	0.67529	0.499491	0.994468
ORR1D-int:ERVL-MaLR:LTR	1280	0.0457852	0.0822183	0.556873	0.577614	0.994468
ORR1D1-int:ERVL-MaLR:LTR	2700.28	0.06041	0.0654546	0.92293	0.356044	0.994468
ORR1D1:ERVL-MaLR:LTR	24954.2	0.0403992	0.0565226	0.714745	0.474767	0.994468
ORR1D2-int:ERVL-MaLR:LTR	1461.09	0.0733124	0.0752552	0.974184	0.329965	0.994468
ORR1E:ERVL-MaLR:LTR	28218.1	0.0257616	0.0548769	0.469444	0.638753	0.994468
ORR1F-int:ERVL-MaLR:LTR	633.295	-0.03266	0.101855	-0.320652	0.748474	0.994468
ORR1F:ERVL-MaLR:LTR	24871.7	0.0590436	0.0542746	1.08787	0.276654	0.994468
ORR1G-int:ERVL-MaLR:LTR	147.354	-0.0694856	0.167182	-0.415629	0.677681	0.994468
ORR1G:ERVL-MaLR:LTR	5837.45	0.0609774	0.0599639	1.0169	0.309201	0.994468
ORSL-2a:hAT-Tip100:DNA	204.469	0.250174	0.148789	1.6814	0.0926858	0.994468
ORSL-2b:hAT-Tip100:DNA	414.072	-0.114352	0.10828	-1.05608	0.290933	0.994468
ORSL:hAT-Tip100:DNA	337.017	-0.193701	0.122982	-1.57504	0.115248	0.994468
PB1:Alu:SINE	28038	-0.0581493	0.0690498	-0.842136	0.399712	0.994468
PB1D10:Alu:SINE	142115	-0.0627764	0.0659132	-0.952411	0.340889	0.994468
PB1D11:Alu:SINE	41671.1	-0.0844233	0.0705248	-1.19707	0.231278	0.994468
PB1D7:Alu:SINE	56680.4	-0.0590756	0.0674796	-0.875458	0.381325	0.994468
PB1D9:Alu:SINE	73391.8	-0.0839913	0.0699123	-1.20138	0.229603	0.994468
Plat_L3:CR1:LINE	1752.71	-0.0335745	0.0777747	-0.431689	0.665968	0.994468
RCHARR1:hAT-Charlie:DNA	10379.3	-0.0547134	0.0618046	-0.885265	0.376014	0.994468
RLTR10-int:ERVK:LTR	2088.28	0.115063	0.0787117	1.46182	0.14379	0.994468
RLTR10:ERVK:LTR	1347.73	0.0929899	0.0791895	1.17427	0.240287	0.994468
RLTR10B2:ERVK:LTR	276.59	-0.119163	0.136448	-0.87332	0.382489	0.994468
RLTR10B:ERVK:LTR	168.343	0.0698115	0.158976	0.439133	0.660565	0.994468
RLTR10D2:ERVK:LTR	62.7993	0.0836101	0.245146	0.341062	0.733057	0.994468
RLTR10D:ERVK:LTR	132.077	0.0975027	0.181977	0.535798	0.592098	0.994468
RLTR10E:ERVK:LTR	152.444	-0.226554	0.178875	-1.26655	0.205316	0.994468
RLTR10F:ERVK:LTR	144.981	-0.0244772	0.168311	-0.145429	0.884373	0.994468
RLTR11A2:ERVK:LTR	2981.1	0.06788	0.0678254	1.0008	0.316922	0.994468
RLTR11A:ERVK:LTR	2705.06	-0.00496168	0.0661579	-0.0749976	0.940217	0.994468
RLTR11C_MM:ERVK:LTR	732.987	0.139556	0.088024	1.58543	0.112868	0.994468
RLTR12A:ERVK:LTR	1207.8	0.0570154	0.0795298	0.716907	0.473432	0.994468
RLTR12B2:ERVK:LTR	108.71	-0.0363893	0.195678	-0.185966	0.852472	0.994468
RLTR12B:ERVK:LTR	653.148	-0.0877748	0.0912833	-0.961565	0.336268	0.994468
RLTR12BD_Mm:ERVK:LTR	465.099	-0.0224988	0.109388	-0.205678	0.837042	0.994468
RLTR12C:ERVK:LTR	97.5089	0.150577	0.213648	0.704793	0.480939	0.994468
RLTR12D:ERVK:LTR	876.989	0.0604466	0.0980371	0.616569	0.537519	0.994468
RLTR12E:ERVK:LTR	491.105	0.0257842	0.104596	0.246513	0.805285	0.994468
RLTR12F:ERVK:LTR	24.2438	-0.17404	0.388443	-0.448045	0.654121	0.994468
RLTR12G:ERVK:LTR	274.797	0.106899	0.130086	0.821752	0.411218	0.994468
RLTR12H:ERVK:LTR	179.654	-0.0471368	0.160097	-0.294427	0.768431	0.994468
RLTR13A2:ERVK:LTR	267.185	-0.195727	0.133432	-1.46687	0.142412	0.994468
RLTR13A3:ERVK:LTR	304.707	-0.198036	0.146756	-1.34942	0.177201	0.994468
RLTR13B2:ERVK:LTR	144.536	-0.0955871	0.176107	-0.542778	0.587283	0.994468
RLTR13B3:ERVK:LTR	1482.33	0.00791033	0.0962827	0.0821573	0.934522	0.994468
RLTR13C1:ERVK:LTR	187.023	-0.166444	0.147576	-1.12785	0.259382	0.994468
RLTR13C2:ERVK:LTR	686.503	0.174105	0.108928	1.59836	0.109963	0.994468
RLTR13C3:ERVK:LTR	359.284	0.0105558	0.11628	0.0907792	0.927668	0.994468
RLTR13D1:ERVK:LTR	201.457	-0.0955986	0.142192	-0.672318	0.501381	0.994468
RLTR13D2:ERVK:LTR	213.893	-0.112469	0.171009	-0.657678	0.510745	0.994468
RLTR13D3A1:ERVK:LTR	556.688	0.0459652	0.101708	0.451935	0.651316	0.994468
RLTR13D3A:ERVK:LTR	206.354	0.132828	0.146865	0.904422	0.365772	0.994468
RLTR13D4:ERVK:LTR	123.957	0.0310213	0.179406	0.172911	0.862721	0.994468
RLTR13D5:ERVK:LTR	236.77	-0.0189966	0.142221	-0.133571	0.893742	0.994468
RLTR13D6:ERVK:LTR	338.391	0.0437666	0.124295	0.35212	0.724748	0.994468
RLTR13D:ERVK:LTR	7.11046	-0.398282	0.700396	-0.568652	0.569592	0.994468
RLTR13E:ERVK:LTR	502.456	-0.0171747	0.117457	-0.146221	0.883747	0.994468
RLTR13F:ERVK:LTR	103.866	0.0388026	0.193419	0.200614	0.841	0.994468
RLTR13G:ERVK:LTR	479.78	-0.156646	0.12748	-1.22879	0.21915	0.994468
RLTR14-int:ERV1:LTR	934.252	-0.0347153	0.0929334	-0.37355	0.708739	0.994468
RLTR14:ERV1:LTR	1063.16	-0.0733085	0.103906	-0.705526	0.480483	0.994468
RLTR14_RN:ERV1:LTR	604.024	-0.0115218	0.102106	-0.112842	0.910156	0.994468
RLTR16:ERVK:LTR	934.556	0.121007	0.0813763	1.48701	0.137012	0.994468
RLTR16B_MM:ERVK:LTR	527.92	0.10205	0.105567	0.96668	0.333704	0.994468
RLTR16C_MM:ERVK:LTR	195.636	-0.0581624	0.16428	-0.354044	0.723306	0.994468
RLTR17:ERVK:LTR	1437.37	0.0927268	0.0811845	1.14217	0.253382	0.994468
RLTR17B_Mm:ERVK:LTR	31233.3	-0.0725137	0.0944556	-0.767702	0.442664	0.994468
RLTR17D_Mm:ERVK:LTR	1365.26	0.106575	0.0751507	1.41815	0.156148	0.994468
RLTR18-int:ERVK:LTR	5980.59	-0.415736	0.334808	-1.24171	0.214343	0.994468
RLTR18:ERVK:LTR	618.778	-0.148276	0.106391	-1.39369	0.163411	0.994468
RLTR18B:ERVK:LTR	3896.56	-0.247341	0.243428	-1.01607	0.309595	0.994468
RLTR19-int:ERVK:LTR	1399.66	0.0891477	0.0815604	1.09303	0.274382	0.994468
RLTR19:ERVK:LTR	1282.98	0.0965219	0.094086	1.02589	0.304943	0.994468
RLTR19A2:ERVK:LTR	17.0578	0.432169	0.482512	0.895665	0.370431	0.994468
RLTR19A:ERVK:LTR	85.6151	-0.0462673	0.22344	-0.207068	0.835957	0.994468
RLTR19B:ERVK:LTR	183.564	-0.136344	0.163315	-0.834853	0.4038	0.994468
RLTR19C:ERVK:LTR	91.1509	0.0298593	0.205701	0.145159	0.884585	0.994468
RLTR19D:ERVK:LTR	23.1662	0.363807	0.397847	0.914442	0.360485	0.994468
RLTR1A2_MM:ERV1:LTR	241.444	0.160728	0.134871	1.19171	0.233374	0.994468
RLTR1B-int:ERV1:LTR	563.298	0.163138	0.108795	1.4995	0.133745	0.994468
RLTR1B:ERV1:LTR	549.289	0.0262658	0.108953	0.241073	0.809498	0.994468
RLTR1C:ERV1:LTR	485.987	-0.104476	0.105781	-0.987659	0.32332	0.994468
RLTR1D2_MM:ERV1:LTR	381.39	-0.0800523	0.115092	-0.695547	0.486712	0.994468
RLTR1D:ERV1:LTR	278.672	-0.0247451	0.140262	-0.176421	0.859963	0.994468
RLTR1F_Mm:ERVK:LTR	26.2395	-0.344459	0.383513	-0.898167	0.369096	0.994468
RLTR20A1:ERVK:LTR	35.4489	-0.0754616	0.327637	-0.230321	0.817843	0.994468
RLTR20A2B_MM:ERVK:LTR	512.425	0.0601584	0.114647	0.524725	0.599775	0.994468
RLTR20A3_MM:ERVK:LTR	709.756	0.0627776	0.0952245	0.659258	0.50973	0.994468
RLTR20B1:ERVK:LTR	1134.32	0.0390851	0.0797759	0.489937	0.624179	0.994468
RLTR20B2:ERVK:LTR	509.536	0.0823162	0.102021	0.806853	0.419751	0.994468
RLTR20B3:ERVK:LTR	460.535	0.0741472	0.10282	0.721136	0.470826	0.994468
RLTR20B3A_MM:ERVK:LTR	789.33	0.0290277	0.0933488	0.31096	0.755831	0.994468
RLTR20B4_MM:ERVK:LTR	270.199	-0.146667	0.13823	-1.06103	0.288674	0.994468
RLTR20B5_MM:ERVK:LTR	956.34	-0.0604438	0.0984163	-0.614164	0.539107	0.994468
RLTR20C1_MM:ERVK:LTR	7809.28	-0.0216754	0.0736789	-0.294188	0.768615	0.994468
RLTR20C2_MM:ERVK:LTR	4176.25	0.019787	0.0662769	0.298551	0.765283	0.994468
RLTR20C:ERVK:LTR	149.774	-0.149068	0.163252	-0.913113	0.361183	0.994468
RLTR21:ERVK:LTR	1683.39	-0.0686733	0.0710611	-0.966399	0.333845	0.994468
RLTR22_Mur:ERVK:LTR	1949.26	-0.0354954	0.067641	-0.524762	0.599749	0.994468
RLTR22_Mus:ERVK:LTR	647.857	0.0332845	0.0936502	0.355413	0.72228	0.994468
RLTR23:ERV1:LTR	617.477	0.0958782	0.0937804	1.02237	0.306606	0.994468
RLTR24:ERV1:LTR	819.202	-0.0671304	0.0924855	-0.725848	0.467932	0.994468
RLTR24B_MM:ERV1:LTR	150.581	-0.180044	0.16389	-1.09857	0.271957	0.994468
RLTR25A:ERVK:LTR	1370.85	-0.0243302	0.0776605	-0.313289	0.754061	0.994468
RLTR25B:ERVK:LTR	2975.23	-0.0195941	0.0631852	-0.310105	0.756481	0.994468
RLTR26:ERVK:LTR	583.628	0.0445468	0.0996434	0.447062	0.65483	0.994468
RLTR26B_MM:ERVK:LTR	388.283	0.0155634	0.120758	0.128881	0.897452	0.994468
RLTR26C_MM:ERVK:LTR	234.66	0.101842	0.134878	0.755066	0.450209	0.994468
RLTR26D_MM:ERVK:LTR	195.631	-0.178533	0.153664	-1.16184	0.2453	0.994468
RLTR26_Mus:ERVK:LTR	1028.72	-0.0129342	0.0887011	-0.145818	0.884065	0.994468
RLTR27:ERVK:LTR	288.416	-0.0114662	0.130024	-0.0881853	0.929729	0.994468
RLTR28:ERVL:LTR	2188.01	-0.0286537	0.0851318	-0.336581	0.736433	0.994468
RLTR28B:ERVL:LTR	387.918	0.115591	0.115029	1.00489	0.314951	0.994468
RLTR30:ERV1:LTR	504.712	0.00831407	0.108086	0.0769211	0.938686	0.994468
RLTR30B_MM:ERV1:LTR	172.277	-0.089444	0.157864	-0.566589	0.570993	0.994468
RLTR30C_MM:ERV1:LTR	42.1703	0.212562	0.297785	0.713811	0.475344	0.994468
RLTR30D2_MM:ERV1:LTR	750.346	0.0848048	0.0883843	0.959501	0.337306	0.994468
RLTR30D_MM:ERV1:LTR	258.398	0.0994999	0.135247	0.735693	0.461918	0.994468
RLTR30D_RN:ERV1:LTR	32.2613	0.235883	0.421833	0.559185	0.576035	0.994468
RLTR30E_MM:ERV1:LTR	288.31	-0.0954875	0.129389	-0.737988	0.460522	0.994468
RLTR31A_Mm:ERVK:LTR	130.196	-0.0602546	0.172643	-0.349013	0.727079	0.994468
RLTR31B2:ERVK:LTR	1037.78	-0.0409117	0.0825236	-0.495758	0.620065	0.994468
RLTR31B_Mm:ERVK:LTR	256.429	0.0507535	0.138718	0.365875	0.714458	0.994468
RLTR31C_MM:ERVK:LTR	1332.7	0.0238013	0.0767612	0.31007	0.756508	0.994468
RLTR31D_MM:ERVK:LTR	6791.53	0.0634858	0.0621343	1.02175	0.306899	0.994468
RLTR31M:ERVK:LTR	263.895	0.0128109	0.136205	0.0940557	0.925065	0.994468
RLTR31_Mm:ERVK:LTR	305.7	0.113152	0.126594	0.893815	0.371421	0.994468
RLTR31_Mur:ERVK:LTR	363.584	-0.0557766	0.113444	-0.491664	0.622957	0.994468
RLTR33:ERVK:LTR	1025.11	-0.0410832	0.0891496	-0.460834	0.644917	0.994468
RLTR34C_MM:ERVK:LTR	355.625	0.110587	0.113687	0.972727	0.330689	0.994468
RLTR34D_MM:ERVK:LTR	294.389	0.0886794	0.131706	0.673314	0.500747	0.994468
RLTR35B_MM:ERVL:LTR	119.641	-0.199749	0.186089	-1.07341	0.283089	0.994468
RLTR3_Mm:ERVK:LTR	21.6521	0.348394	0.420656	0.828217	0.407548	0.994468
RLTR40:ERVK:LTR	1998.3	0.0140385	0.0721223	0.194648	0.845669	0.994468
RLTR41:ERV1:LTR	702.365	-0.0482265	0.10014	-0.481589	0.630098	0.994468
RLTR41A2:ERV1:LTR	289.005	0.0304789	0.126641	0.240672	0.809809	0.994468
RLTR41B:ERV1:LTR	145.087	0.0679092	0.178804	0.379796	0.704097	0.994468
RLTR41C:ERV1:LTR	113.604	-0.0165836	0.191129	-0.0867663	0.930857	0.994468
RLTR42-int:ERVK:LTR	2266.14	-0.0918284	0.0683085	-1.34432	0.178845	0.994468
RLTR42:ERVK:LTR	147.88	-0.0976186	0.18417	-0.530046	0.59608	0.994468
RLTR43B:ERVK:LTR	0.406531	2.04423	3.24935	0.62912	0.52927	0.994468
RLTR43C:ERVK:LTR	57.8456	-0.146851	0.264454	-0.555299	0.57869	0.994468
RLTR44A:ERVK:LTR	43.775	0.0781067	0.297282	0.262736	0.792754	0.994468
RLTR44C:ERVK:LTR	34.0507	0.0407228	0.330072	0.123375	0.90181	0.994468
RLTR44D:ERVK:LTR	51.4517	0.309714	0.272866	1.13504	0.256358	0.994468
RLTR44E:ERVK:LTR	40.5783	0.0249873	0.321634	0.0776886	0.938076	0.994468
RLTR45-int:ERVK:LTR	340.995	-0.136957	0.136953	-1.00003	0.317295	0.994468
RLTR45:ERVK:LTR	189.035	-0.041899	0.176244	-0.237733	0.812088	0.994468
RLTR46A2:ERVK:LTR	10.0942	-0.768515	0.626492	-1.2267	0.219937	0.994468
RLTR46A:ERVK:LTR	13.5412	-0.348879	0.508466	-0.68614	0.492625	0.994468
RLTR46B:ERVK:LTR	47.467	-0.107258	0.328656	-0.326355	0.744156	0.994468
RLTR48A:ERV1:LTR	654.014	-0.0302123	0.0940651	-0.321185	0.748071	0.994468
RLTR48B:ERV1:LTR	209.49	-0.211208	0.173623	-1.21647	0.223804	0.994468
RLTR49:ERVK:LTR	517.072	0.0708124	0.108626	0.65189	0.514472	0.994468
RLTR4_MM-int:ERV1:LTR	2456.84	-0.0891569	0.261651	-0.340747	0.733294	0.994468
RLTR50A:ERVK:LTR	19.1527	-0.231134	0.436655	-0.529329	0.596577	0.994468
RLTR50B:ERVK:LTR	19.0984	-0.391886	0.470091	-0.833639	0.404484	0.994468
RLTR51A_Mm:ERVK:LTR	2186.94	0.0576406	0.0688688	0.836963	0.402613	0.994468
RLTR53B_Mm:ERVK:LTR	57.0358	0.0496127	0.258817	0.191691	0.847985	0.994468
RLTR53_Mm:ERVK:LTR	648.19	-0.0549501	0.0985044	-0.557844	0.576951	0.994468
RLTR6-int:ERV1:LTR	1132.55	-0.010156	0.110581	-0.0918419	0.926824	0.994468
RLTR6B_Mm:ERV1:LTR	148.226	-0.0867336	0.175739	-0.493537	0.621633	0.994468
RLTR6C_Mm:ERV1:LTR	7.58378	-0.795838	0.707127	-1.12545	0.260398	0.994468
RLTR6_Mm:ERV1:LTR	273.843	-0.150752	0.140153	-1.07563	0.282094	0.994468
RLTR8:ERVK:LTR	187.078	-0.253323	0.159905	-1.58421	0.113146	0.994468
RLTR9A2:ERVK:LTR	21.2956	-0.333295	0.412985	-0.807041	0.419643	0.994468
RLTR9A3:ERVK:LTR	252.234	0.176722	0.137484	1.2854	0.198651	0.994468
RLTR9A3A:ERVK:LTR	16.4702	-0.349139	0.462786	-0.754429	0.450592	0.994468
RLTR9A3B:ERVK:LTR	79.8218	0.204223	0.221565	0.921732	0.356668	0.994468
RLTR9A4:ERVK:LTR	35.797	0.0387716	0.322596	0.120186	0.904336	0.994468
RLTR9A:ERVK:LTR	241.189	-0.121521	0.140634	-0.86409	0.387539	0.994468
RLTR9B2:ERVK:LTR	84.9814	-0.164174	0.237807	-0.69037	0.489962	0.994468
RLTR9B:ERVK:LTR	123.348	-0.0452063	0.196312	-0.230278	0.817876	0.994468
RLTR9C:ERVK:LTR	32.1219	0.0379461	0.341994	0.110955	0.911652	0.994468
RLTR9D2:ERVK:LTR	129.949	-0.131347	0.180951	-0.725871	0.467918	0.994468
RLTR9D:ERVK:LTR	239.49	-0.0736703	0.149946	-0.491313	0.623205	0.994468
RLTR9E:ERVK:LTR	251.979	-0.158021	0.142719	-1.10722	0.268199	0.994468
RLTR9F:ERVK:LTR	76.0262	-0.164841	0.251038	-0.656638	0.511414	0.994468
RLTRETN_Mm:ERVK:LTR	883.338	-0.0957679	0.104621	-0.915375	0.359995	0.994468
RMER12:ERVK:LTR	3753.61	-0.0412456	0.0660739	-0.624234	0.532474	0.994468
RMER12B:ERVK:LTR	815.152	-0.0778335	0.0914751	-0.850871	0.394841	0.994468
RMER12C:ERVK:LTR	5391.58	-0.0181765	0.0647039	-0.280918	0.778774	0.994468
RMER13A1:ERVK:LTR	1526.07	0.0204991	0.0742524	0.276073	0.782492	0.994468
RMER13A2:ERVK:LTR	1693	0.0131875	0.0913616	0.144344	0.885229	0.994468
RMER13A:ERVK:LTR	1307.25	0.0819942	0.0850348	0.964243	0.334924	0.994468
RMER13B:ERVK:LTR	2005.25	-0.00700384	0.0839804	-0.0833986	0.933535	0.994468
RMER15-int:ERVL:LTR	3367.31	0.0493121	0.0645125	0.76438	0.444641	0.994468
RMER15:ERVL:LTR	13022	-0.00865028	0.0538999	-0.160488	0.872497	0.994468
RMER16-int:ERVK:LTR	1177.37	0.12174	0.0757969	1.60614	0.108243	0.994468
RMER16:ERVK:LTR	240.734	0.0518416	0.139117	0.372647	0.709411	0.994468
RMER16A2:ERVK:LTR	67.5697	-0.206103	0.237482	-0.86787	0.385466	0.994468
RMER16A3:ERVK:LTR	24.4865	0.341868	0.392439	0.871135	0.38368	0.994468
RMER16B2:ERVK:LTR	65.4545	-0.112236	0.243702	-0.460546	0.645124	0.994468
RMER16B3:ERVK:LTR	51.3814	-0.128822	0.270636	-0.475998	0.634076	0.994468
RMER16B:ERVK:LTR	20.2766	0.185473	0.41916	0.442487	0.658137	0.994468
RMER16C:ERVK:LTR	72.5807	0.0837147	0.236065	0.354626	0.72287	0.994468
RMER16_Mm:ERVK:LTR	241.976	0.0152162	0.140544	0.108267	0.913784	0.994468
RMER17A2:ERVK:LTR	1350.79	0.0826011	0.0746335	1.10676	0.268399	0.994468
RMER17A:ERVK:LTR	1710.1	-0.0325881	0.0765351	-0.425792	0.670259	0.994468
RMER17B2:ERVK:LTR	567.833	-0.0158048	0.115157	-0.137246	0.890837	0.994468
RMER17B:ERVK:LTR	2243.57	0.0865473	0.0789053	1.09685	0.272707	0.994468
RMER17C-int:ERVK:LTR	491.408	0.0268406	0.103814	0.258546	0.795986	0.994468
RMER17C:ERVK:LTR	3994.32	0.0507028	0.0601186	0.843379	0.399017	0.994468
RMER17D2:ERVK:LTR	1187.95	0.122953	0.0812314	1.51361	0.130124	0.994468
RMER17D:ERVK:LTR	1011.49	0.108379	0.0893605	1.21283	0.225194	0.994468
RMER19B2:ERVK:LTR	1021.26	-0.0065443	0.0800879	-0.081714	0.934874	0.994468
RMER19B:ERVK:LTR	10358.6	0.00951856	0.0547544	0.173841	0.86199	0.994468
RMER19C:ERVK:LTR	1665.44	0.0878877	0.0762097	1.15324	0.248814	0.994468
RMER1A:RMER1A:Other	4507.43	0.0551881	0.0668384	0.825694	0.408978	0.994468
RMER1B:RMER1B:Other	8722.91	0.0729056	0.0574428	1.26919	0.204374	0.994468
RMER1C:RMER1C:Other	5131.22	0.0905413	0.0649352	1.39433	0.163217	0.994468
RMER20A:ERVK:LTR	1464.23	0.0226536	0.0735303	0.308086	0.758017	0.994468
RMER20B:ERVK:LTR	1463.2	-0.0361327	0.0806109	-0.448236	0.653983	0.994468
RMER20C_Mm:ERVK:LTR	1228.51	0.0717378	0.0784131	0.914871	0.36026	0.994468
RMER21A:ERV1:LTR	656.077	-0.15053	0.134966	-1.11531	0.264717	0.994468
RMER21B:ERV1:LTR	774.041	-0.00768706	0.0963326	-0.0797971	0.936399	0.994468
RMER2:ERV1:LTR	1738.18	0.0898363	0.0765246	1.17395	0.240414	0.994468
RMER30:hAT-Charlie:DNA	7857.21	-0.0571963	0.0572074	-0.999806	0.317404	0.994468
RMER3D1:ERVK:LTR	4.51415	0.795605	0.971665	0.818806	0.412897	0.994468
RMER4B:ERVK:LTR	7102.23	0.0612489	0.0573953	1.06714	0.285908	0.994468
RMER5:ERV1:LTR	6582.32	-0.0409836	0.0587777	-0.697265	0.485637	0.994468
RMER6-int:ERVK:LTR	193.631	-0.062642	0.146266	-0.428275	0.668451	0.994468
RMER6A:ERVK:LTR	10427.9	0.0465291	0.0559718	0.831295	0.405807	0.994468
RMER6B:ERVK:LTR	2096.84	0.0346699	0.0669167	0.518105	0.604385	0.994468
RMER6BA:ERVK:LTR	1401.55	-0.0358571	0.07704	-0.465435	0.64162	0.994468
RMER6C:ERVK:LTR	6202.66	0.110285	0.0670791	1.6441	0.100156	0.994468
RMER6D:ERVK:LTR	2458	0.104879	0.0702891	1.49211	0.13567	0.994468
RSINE1:B4:SINE	221473	-0.0753476	0.0581754	-1.29518	0.195258	0.994468
Ricksha:MuDR:DNA	519.88	-0.0186674	0.101003	-0.184821	0.853369	0.994468
Ricksha_0:MULE-MuDR:DNA	99.4261	-0.0340797	0.226476	-0.150478	0.880387	0.994468
Ricksha_a:MULE-MuDR:DNA	110.354	0.16229	0.202261	0.80238	0.422333	0.994468
RodERV21-int:ERV1:LTR	453.03	0.0376477	0.136087	0.276645	0.782053	0.994468
SRV_MM-int:ERVK:LTR	129.572	-0.194727	0.200196	-0.97268	0.330712	0.994468
SUBTEL_sa:Satellite:Satellite	40.0903	0.151008	0.319346	0.472865	0.63631	0.994468
SYNREP_MM:Satellite:Satellite	33.4221	0.0764144	0.331308	0.230645	0.817591	0.994468
Tigger10:TcMar-Tigger:DNA	1129.03	-0.0692362	0.077978	-0.887894	0.374598	0.994468
Tigger11a:TcMar-Tigger:DNA	258.144	0.0503912	0.132642	0.379903	0.704017	0.994468
Tigger12:TcMar-Tigger:DNA	253.371	-0.153018	0.131576	-1.16296	0.244846	0.994468
Tigger12A:TcMar-Tigger:DNA	256.437	-0.0926632	0.133363	-0.694817	0.48717	0.994468
Tigger13a:TcMar-Tigger:DNA	1923.89	0.0103897	0.0725578	0.143192	0.886139	0.994468
Tigger14a:TcMar-Tigger:DNA	967.29	-0.131655	0.0833167	-1.58017	0.114068	0.994468
Tigger15a:TcMar-Tigger:DNA	2267.39	0.0485112	0.0683675	0.709565	0.477974	0.994468
Tigger16a:TcMar-Tigger:DNA	1134.76	-0.0506079	0.087441	-0.578766	0.562747	0.994468
Tigger16b:TcMar-Tigger:DNA	564.169	0.0543454	0.100009	0.543405	0.586851	0.994468
Tigger17:TcMar-Tigger:DNA	754.771	-0.120285	0.0970152	-1.23985	0.21503	0.994468
Tigger17a:TcMar-Tigger:DNA	2857.43	-0.0290602	0.0628507	-0.462368	0.643817	0.994468
Tigger17b:TcMar-Tigger:DNA	308.234	-0.0574855	0.125032	-0.459765	0.645685	0.994468
Tigger17c:TcMar-Tigger:DNA	1511.37	-0.0911381	0.0819119	-1.11264	0.265865	0.994468
Tigger19a:TcMar-Tigger:DNA	3272.49	-0.027974	0.0834635	-0.335164	0.737501	0.994468
Tigger1:TcMar-Tigger:DNA	3240.01	-0.0372471	0.0661227	-0.563302	0.573229	0.994468
Tigger20a:TcMar-Tigger:DNA	710.32	-0.0701516	0.0907551	-0.772977	0.439536	0.994468
Tigger2b:TcMar-Tigger:DNA	912.286	-0.0748949	0.0954356	-0.784769	0.432589	0.994468
Tigger5:TcMar-Tigger:DNA	3724.41	0.0254492	0.0606981	0.419275	0.675015	0.994468
Tigger5b:TcMar-Tigger:DNA	4442.9	-0.0399849	0.0594987	-0.672029	0.501565	0.994468
Tigger6b:TcMar-Tigger:DNA	395.331	0.0705375	0.110069	0.640846	0.521623	0.994468
Tigger7:TcMar-Tigger:DNA	12774.5	-0.0129167	0.0579213	-0.223004	0.823532	0.994468
Tigger8:TcMar-Tigger:DNA	558.452	0.084691	0.102426	0.826851	0.408321	0.994468
Tigger9a:TcMar-Tigger:DNA	521.481	0.0544555	0.116066	0.469178	0.638942	0.994468
Tigger9b:TcMar-Tigger:DNA	543.68	0.173268	0.102587	1.68898	0.0912225	0.994468
UCON10:UCON10:Unknown	107.727	0.273275	0.203235	1.34463	0.178746	0.994468
UCON11:UCON11:Unknown	61.7311	0.380006	0.253439	1.4994	0.133771	0.994468
UCON12:UCON12:Unknown	30.4517	0.203522	0.353244	0.576151	0.564513	0.994468
UCON12A:UCON12A:Unknown	46.3648	0.0722267	0.287578	0.251155	0.801694	0.994468
UCON13:Penelope:LINE?	295.056	-0.216726	0.15436	-1.40403	0.160311	0.994468
UCON14:DNA:DNA?	50.7238	-0.137682	0.282263	-0.487779	0.625706	0.994468
UCON15:UCON15:Unknown	3.39184	0.15614	1.03618	0.150688	0.880222	0.994468
UCON16:UCON16:Unknown	52.6671	-0.131931	0.278286	-0.474086	0.635439	0.994468
UCON17:UCON17:Unknown	12.3182	-0.20395	0.545138	-0.374126	0.708311	0.994468
UCON18:UCON18:Unknown	16.539	-0.47035	0.466995	-1.00718	0.313846	0.994468
UCON19:UCON19:Unknown	30.1176	0.0255331	0.346305	0.07373	0.941225	0.994468
UCON1:UCON1:Unknown	22.664	-0.56843	0.405047	-1.40337	0.160507	0.994468
UCON20:UCON20:Unknown	49.8354	-0.280984	0.281	-0.999942	0.317339	0.994468
UCON23:hAT:DNA	35.5147	-0.0702443	0.33255	-0.211229	0.832708	0.994468
UCON26:UCON26:Unknown	174.004	-0.0865323	0.16128	-0.536535	0.591589	0.994468
UCON27:UCON27:Unknown	106.824	-0.0636475	0.193253	-0.329348	0.741893	0.994468
UCON28b:UCON28b:Unknown	118.872	0.0899944	0.18733	0.480406	0.630939	0.994468
UCON28c:UCON28c:Unknown	61.3213	-0.105059	0.248082	-0.423486	0.67194	0.994468
UCON29:PiggyBac:DNA	412.162	0.0175836	0.109316	0.160852	0.87221	0.994468
UCON2:UCON2:Unknown	245.822	0.0822566	0.134345	0.61228	0.540352	0.994468
UCON31:UCON31:Unknown	73.5188	0.0334761	0.233058	0.143638	0.885786	0.994468
UCON4:UCON4:Unknown	335.738	0.0251653	0.118727	0.211959	0.832139	0.994468
UCON5:UCON5:Unknown	50.8272	-0.421594	0.275338	-1.53119	0.125723	0.994468
UCON6:UCON6:Unknown	49.3194	0.125306	0.308141	0.40665	0.684265	0.994468
UCON7:DNA:DNA?	194.375	0.0352087	0.160305	0.219635	0.826155	0.994468
UCON8:UCON8:Unknown	192.105	-0.124317	0.17096	-0.727171	0.467121	0.994468
UCON9:UCON9:Unknown	56.1599	0.130913	0.262446	0.49882	0.617906	0.994468
URR1A:hAT-Charlie:DNA	48024.1	-0.0518026	0.0539916	-0.959456	0.337329	0.994468
URR1B:hAT-Charlie:DNA	46861.9	-0.0363242	0.0539848	-0.672859	0.501037	0.994468
X1_LINE:CR1:LINE	68.9867	0.0184984	0.234799	0.0787842	0.937204	0.994468
X3_LINE:RTE-BovB:LINE	650.222	0.0229196	0.0983263	0.233097	0.815686	0.994468
X5A_LINE:CR1:LINE	115.032	0.0236725	0.190143	0.124499	0.900921	0.994468
X5B_LINE:CR1:LINE	140.404	-0.257443	0.185861	-1.38513	0.166012	0.994468
X6A_LINE:CR1:LINE	419.636	-0.0243313	0.112285	-0.216692	0.828448	0.994468
X6B_LINE:CR1:LINE	836.517	-0.0873772	0.103896	-0.841005	0.400345	0.994468
X7A_LINE:CR1:LINE	387.255	0.0566751	0.111925	0.506368	0.612598	0.994468
X7B_LINE:CR1:LINE	500.553	0.0257876	0.100043	0.257764	0.796589	0.994468
X7C_LINE:CR1:LINE	314.77	0.0755523	0.1328	0.568918	0.569412	0.994468
X7D_LINE:CR1:LINE	45.8964	-0.197526	0.288508	-0.684645	0.493568	0.994468
X8_LINE:CR1:LINE	427.256	0.0246682	0.105617	0.233563	0.815324	0.994468
YREP_Mm:YREP_Mm:Unknown	4551.23	-0.082989	0.0751365	-1.10451	0.269372	0.994468
ZP3AR:Satellite:Satellite	4556.48	-0.0619341	0.0918154	-0.67455	0.499962	0.994468
Zaphod2:hAT-Tip100:DNA	269.766	-0.109412	0.126042	-0.868058	0.385362	0.994468
Zaphod3:hAT-Tip100:DNA	572.87	0.0931409	0.0988418	0.942323	0.346027	0.994468
Zaphod:hAT-Tip100:DNA	677.956	-0.0298024	0.0953793	-0.312462	0.754689	0.994468
hAT-N1_Mam:hAT:DNA	383.728	-0.0525518	0.117662	-0.446632	0.655141	0.994468
nhAT5a_ML:hAT-Charlie:DNA	28.1047	0.489207	0.391302	1.2502	0.211226	0.994468
BGLII_C:ERVK:LTR	36.7973	-0.00502019	0.335551	-0.014961	0.988063	0.99606
Charlie12:hAT-Charlie:DNA	1419.63	0.00237674	0.0750342	0.0316755	0.974731	0.99606
Charlie14a:hAT-Charlie:DNA	88.0695	0.00929819	0.223365	0.0416278	0.966795	0.99606
Charlie18a:hAT-Charlie:DNA	645.187	0.00300357	0.102512	0.0292995	0.976626	0.99606
Charlie26a:hAT-Charlie:DNA	273.522	-0.00878451	0.126795	-0.0692813	0.944766	0.99606
Charlie4a:hAT-Charlie:DNA	2043.73	0.00405667	0.0668652	0.0606694	0.951622	0.99606
Eulor9C:DNA:DNA	114.773	0.0128056	0.200478	0.0638756	0.949069	0.99606
HAL1:L1:LINE	5446.38	0.000964024	0.060157	0.0160251	0.987214	0.99606
HUERS-P3b-int:ERV1:LTR	3.1144	-0.04567	1.04946	-0.0435175	0.965289	0.99606
Helitron2Na_Mam:Helitron:RC?	207.901	-0.00501243	0.144339	-0.0347267	0.972298	0.99606
IAPLTR1_Mm:ERVK:LTR	1179.53	-0.00439033	0.113037	-0.0388397	0.969018	0.99606
L1M1:L1:LINE	739.134	-0.00507608	0.0892085	-0.0569014	0.954624	0.99606
L1M4c:L1:LINE	2606.48	0.00309782	0.0735232	0.0421339	0.966392	0.99606
L1MA4:L1:LINE	10288.4	0.004308	0.0683587	0.0630205	0.94975	0.99606
L1MB2:L1:LINE	4612.83	-0.00292134	0.0665693	-0.0438841	0.964997	0.99606
L1ME1:L1:LINE	10084.4	0.00220558	0.0625096	0.0352839	0.971853	0.99606
L1_Mus1:L1:LINE	46932	-0.00159299	0.0650605	-0.0244848	0.980466	0.99606
LTR108e_Mam:ERVL:LTR	37.2249	-0.00609109	0.319712	-0.0190518	0.9848	0.99606
LTR79:ERVL:LTR	232.134	0.00315134	0.139978	0.0225132	0.982039	0.99606
LTR85a:Gypsy:LTR	137.059	0.006885	0.174121	0.0395414	0.968459	0.99606
LTRIS6:ERV1:LTR	18.1702	0.00944589	0.473048	0.0199681	0.984069	0.99606
MER44B:TcMar-Tigger:DNA	3940.78	0.00368359	0.0729416	0.0505006	0.959723	0.99606
MER57C2:ERV1:LTR	296.289	0.00542826	0.123017	0.0441263	0.964804	0.99606
MER65D:ERV1:LTR	58.8051	-0.0144676	0.250222	-0.0578189	0.953893	0.99606
MERVL_2A-int:ERVL:LTR	7472.72	-0.00228461	0.0639033	-0.0357511	0.971481	0.99606
MLT1G3-int:ERVL-MaLR:LTR	42.4618	-0.00520986	0.334454	-0.0155772	0.987572	0.99606
MLT1J1-int:ERVL-MaLR:LTR	5.73132	0.0134067	0.871931	0.0153759	0.987732	0.99606
MLT2B1:ERVL:LTR	827.43	-0.00565515	0.0853152	-0.0662853	0.947151	0.99606
MLTR18A_MM:ERVK:LTR	155.309	0.00302509	0.167615	0.0180479	0.985601	0.99606
MLTR32C_MM:ERVK:LTR	107.894	-0.0147078	0.216035	-0.0680807	0.945721	0.99606
MMTV-int:ERVK:LTR	75.0724	0.00807609	0.259671	0.0311012	0.975189	0.99606
MamGypLTR1a:Gypsy:LTR	193.979	0.00240796	0.159695	0.0150785	0.98797	0.99606
MamRep1161:TcMar:DNA	18.5841	0.0182204	0.47069	0.0387099	0.969122	0.99606
ORR1D2:ERVL-MaLR:LTR	17107	-0.00102735	0.0536146	-0.0191617	0.984712	0.99606
RLTR13B4:ERVK:LTR	348.404	0.00696056	0.121536	0.0572715	0.954329	0.99606
RLTR13D3:ERVK:LTR	236.333	0.0106796	0.157327	0.0678814	0.94588	0.99606
RLTR15:ERVK:LTR	3191.67	0.00330677	0.0639983	0.0516697	0.958792	0.99606
RLTR17C_Mm:ERVK:LTR	526.543	-0.0053578	0.101714	-0.0526752	0.957991	0.99606
RLTR1:ERV1:LTR	23.9899	0.0230875	0.410682	0.0562176	0.955168	0.99606
RLTR20A2:ERVK:LTR	201.338	0.00269561	0.15481	0.0174124	0.986108	0.99606
RLTR20A4:ERVK:LTR	18858.3	0.00218457	0.0684637	0.0319085	0.974545	0.99606
RLTR46:ERVK:LTR	19.7488	-0.0129442	0.445601	-0.0290488	0.976826	0.99606
RLTR4_Mm:ERV1:LTR	308.093	0.00789426	0.290424	0.0271818	0.978315	0.99606
RLTR5_Mm:ERV1:LTR	59.9861	0.0108195	0.269571	0.0401358	0.967985	0.99606
RMER17A-int:ERVK:LTR	164.722	0.00620856	0.158311	0.0392175	0.968717	0.99606
RMER4A:ERVK:LTR	5533.25	-0.00319079	0.056716	-0.056259	0.955135	0.99606
RNERVK23-int:ERVK:LTR	36.2382	0.0205398	0.343241	0.0598408	0.952282	0.99606
UCON21:DNA:DNA?	24.9594	0.010587	0.402938	0.0262746	0.979038	0.99606
UCON25:UCON25:Unknown	19.326	-0.00741316	0.488939	-0.0151617	0.987903	0.99606
UCON28a:UCON28a:Unknown	169.205	-0.00738356	0.169337	-0.0436027	0.965221	0.99606
X9_LINE:L1:LINE	176.58	-0.00618784	0.152986	-0.0404471	0.967737	0.99606
LTR103b_Mam:ERV1:LTR	22.4109	0.00453791	0.415463	0.0109225	0.991285	0.996766
MER74C:ERVL:LTR	23.8871	-0.00417056	0.388305	-0.0107404	0.991431	0.996766
MLT1F2-int:ERVL-MaLR:LTR	96.7935	-0.00243452	0.201048	-0.0121091	0.990339	0.996766
ETnERV2-int:ERVK:LTR	428.159	-0.00100533	0.108053	-0.00930399	0.992577	0.997024
L1P5:L1:LINE	166.307	0.00103111	0.156107	0.00660514	0.99473	0.998292
Eulor11:DNA:DNA	13.5514	-0.00278735	0.513679	-0.00542624	0.995671	0.998342
RLTR13A1:ERVK:LTR	179.07	-0.000276125	0.152351	-0.00181242	0.998554	0.998554
Tigger18a:TcMar-Tigger:DNA	692.737	0.000197965	0.0920764	0.00215001	0.998285	0.998554
X2_LINE:CR1:LINE	47.0682	0.000877356	0.290877	0.00301624	0.997593	0.998554
