# Supplementary material for: Microglial deficiency in the ATRX chromatin remodeler elicits a viral mimicry immune response that impacts neuronal function and behavior
Source: PLoS Biol. 2025 Sep 12;23(9):e3002659. doi: 10.1371/journal.pbio.3002659 (PMC12445524; doi:10.1371/journal.pbio.3002659)
Supplement: S9 Table — Significantly differentially expressed TEs were identified for forward and reverse analysis and TEs expressed from both strands were identified. (XLS) [file pbio.3002659.s015.xls]

## Sheet: TE_RNA_KOvsC_intersect
TABLE S9
chr1	34429106	34431409	.	0	.
chr1	170942046	170949650	.	0	.
chr1	171484796	4	.	0	.
chr1	173573075	173580305	.	0	.
chr2	16021234	16028795	.	0	.
chr2	57215107	57222695	.	0	.
chr2	156360882	156363103	.	0	.
chr3	96328423	96328591	.	0	.
chr4	15238904	15242069	.	0	.
chr5	23701112	23708710	.	0	.
chr5	24215841	24221616	.	0	.
chr5	109901524	109907273	.	0	.
chr5	114932993	114933212	.	0	.
chr5	122193586	122199282	.	0	.
chr6	57605180	57606143	.	0	.
chr6	73287716	73293409	.	0	.
chr6	146675923	146676221	.	0	.
chr7	64127301	64134861	.	0	.
chr7	75770708	75772202	.	0	.
chr7	104415654	104416142	.	0	.
chr7	104417424	104418349	.	0	.
chr7	104447252	104447944	.	0	.
chr7	104475376	104477897	.	0	.
chr7	104489492	104492390	.	0	.
chr7	104502396	104503433	.	0	.
chr7	105944999	105945322	.	0	.
chr7	106167836	106175230	.	0	.
chr7	106191809	106192107	.	0	.
chr8	85126734	85128505	.	0	.
chr9	15316262	15316414	.	0	.
chr9	62439746	62447317	.	0	.
chr9	120129348	120129551	.	0	.
chr10	7450259	7454928	.	0	.
chr10	7464424	7468010	.	0	.
chr10	40258465	40258679	.	0	.
chr11	72766231	72766404	.	0	.
chr11	86883055	86890615	.	0	.
chr11	87443235	87443450	.	0	.
chr11	87448625	87448840	.	0	.
chr11	87462284	87462499	.	0	.
chr11	87471366	87471581	.	0	.
chr11	104072969	104073136	.	0	.
chr11	119394658	119394987	.	0	.
chr11	119395884	119396586	.	0	.
chr11	119398981	119399171	.	0	.
chr14	54530986	54533067	.	0	.
chr14	54533132	54537614	.	0	.
chr14	77026126	77028922	.	0	.
chr16	21683643	21684190	.	0	.
chr16	76643057	76643058	.	0	.
chr17	35267181	35267356	.	0	.
chr17	39842996	39843163	.	0	.
chr18	30267210	30269257	.	0	.
chr19	60925879	60933459	.	0	.
chrX	170009313	170009439	.	0	.
chrY	30770987	30778592	.	0	.
chrY	90784229	90784355	.	0	.

## Sheet: TE_RNA_KOvsC_fwd_sig
TABLE S9
baseMean	log2FoldChange	lfcSE	stat	pvalue	padj	name
15.8923	1.88195	0.532651	3.53318	0.0004106	0.0358064	PB1D9#Alu#SINE#chr1#149946260#149946369
13.1326	-2.00562	0.530603	-3.7799	0.000156893	0.0179237	L1M4#L1#LINE#chr1#3297781#3298770
29.441	-1.43899	0.350178	-4.1093	3.96868e-05	0.00658878	L1_Mus3#L1#LINE#chr1#8766537#8769847
327.842	0.666984	0.188165	3.54467	0.000393105	0.0347336	Lx#L1#LINE#chr1#9607548#9608648
198.214	0.658498	0.17459	3.77169	0.000162147	0.0183369	RMER17A2#ERVK#LTR#chr1#9609968#9610881
86.7505	0.961519	0.236768	4.06102	4.88596e-05	0.00772341	Lx7#L1#LINE#chr1#9612262#9612666
10.1022	3.80846	0.91196	4.17612	2.9652e-05	0.00532006	MTE2a#ERVL-MaLR#LTR#chr1#9674943#9675304
5.38023	4.81467	1.37103	3.51173	0.000445198	0.0379466	B1F#Alu#SINE#chr1#9683544#9683689
9.18534	2.66856	0.744858	3.58264	0.000340136	0.0312802	URR1B#hAT-Charlie#DNA#chr1#20815583#20815804
13.5243	2.14018	0.543028	3.9412	8.10743e-05	0.0110301	Lx7#L1#LINE#chr1#33573294#33573933
11.1205	2.85148	0.722625	3.946	7.94678e-05	0.0109011	Lx8#L1#LINE#chr1#33587747#33588086
22.308	2.19726	0.496839	4.42248	9.75758e-06	0.00233561	L1_Mur3#L1#LINE#chr1#33596329#33597105
17.4445	2.56499	0.536992	4.77659	1.78293e-06	0.000622696	MTC#ERVL-MaLR#LTR#chr1#33611612#33611994
12.4992	2.04343	0.592766	3.44728	0.000566267	0.0447975	L1M4#L1#LINE#chr1#33613983#33614419
14.4996	1.99312	0.55004	3.62359	0.000290541	0.0279114	Lx10#L1#LINE#chr1#33614488#33614908
15.2791	2.33273	0.555159	4.20191	2.64675e-05	0.00489057	ORR1B2#ERVL-MaLR#LTR#chr1#33618303#33618648
20.5769	1.88169	0.470234	4.0016	6.29147e-05	0.00921892	MLTR31FA_MM#ERVK#LTR#chr1#33621433#33622012
22.9406	1.64692	0.441483	3.73042	0.000191159	0.020637	MTD#ERVL-MaLR#LTR#chr1#33622886#33623298
22.1478	1.67569	0.429222	3.90403	9.46045e-05	0.0123825	L1M4c#L1#LINE#chr1#33623427#33623817
13.119	2.26033	0.646219	3.49778	0.000469154	0.0393379	ID2#ID#SINE#chr1#33627900#33627980
25.1278	1.75369	0.462035	3.79559	0.000147296	0.0171538	L1_Mus1#L1#LINE#chr1#33654039#33655699
20.971	1.56912	0.449434	3.49131	0.000480651	0.0399367	Lx9#L1#LINE#chr1#33901872#33902890
49.3276	1.11511	0.284117	3.92484	8.6787e-05	0.0115943	MMERVK9E_I-int#ERVK#LTR#chr1#34416680#34417322
96.4703	0.91058	0.230836	3.94471	7.98982e-05	0.0109329	MMERVK9E_I-int#ERVK#LTR#chr1#34425818#34426486
430.894	0.73159	0.179788	4.06919	4.71771e-05	0.00749926	RLTR4_MM-int#ERV1#LTR#chr1#34429107#34431409
158.713	0.765298	0.209918	3.6457	0.000266666	0.0261801	RLTR4_MM-int#ERV1#LTR#chr1#34431535#34432221
11.3132	2.0126	0.575096	3.49959	0.000465969	0.0391771	B2_Mm1a#B2#SINE#chr1#39459603#39459779
20.8023	1.54743	0.429719	3.60102	0.000316976	0.0297195	ORR1D1#ERVL-MaLR#LTR#chr1#39475581#39475990
40.7806	1.04915	0.303338	3.45867	0.000542848	0.0435434	Lx3A#L1#LINE#chr1#44091747#44094190
54.8904	-1.425	0.275288	-5.17639	2.26218e-07	0.000118208	L2#L2#LINE#chr1#45913025#45913424
27.2936	-1.47954	0.372684	-3.96997	7.18828e-05	0.0101428	L2#L2#LINE#chr1#45913841#45914065
33.9256	-1.44458	0.346724	-4.16638	3.09469e-05	0.00548299	L2#L2#LINE#chr1#45914184#45914458
10.9436	-2.06026	0.580197	-3.55096	0.00038383	0.0341803	(CA)n#Simple_repeat#Simple_repeat#chr1#45916008#45916034
54.056	-1.4769	0.323629	-4.56356	5.02938e-06	0.00141325	7SK#RNA#RNA#chr1#45917568#45917663
28.0577	-2.26445	0.415106	-5.4551	4.89457e-08	3.40036e-05	(CAAAA)n#Simple_repeat#Simple_repeat#chr1#45917991#45918034
27.648	-1.47442	0.393212	-3.74969	0.000177056	0.0195425	MIRc#MIR#SINE#chr1#45919621#45919782
19.0955	1.557	0.432272	3.6019	0.000315895	0.0296357	MLT1B#ERVL-MaLR#LTR#chr1#53778353#53778578
37.5361	-1.33418	0.310889	-4.29151	1.77464e-05	0.00364325	L1Md_F2#L1#LINE#chr1#69621250#69623705
21.272	4.05863	0.976631	4.15575	3.24224e-05	0.0056779	Lx10#L1#LINE#chr1#71033347#71034595
5.14347	4.71573	1.37549	3.4284	0.000607158	0.0470156	RSINE1#B4#SINE#chr1#71036683#71036809
3.71499	5.27699	1.43915	3.66674	0.000245662	0.0246659	AT_rich#Low_complexity#Low_complexity#chr1#71041802#71041830
9.26719	3.62226	0.908613	3.98658	6.70329e-05	0.0096418	B4A#B4#SINE#chr1#71044113#71044275
8.1739	3.83985	1.00642	3.81535	0.000135988	0.0161576	B2_Mm2#B2#SINE#chr1#71046382#71046574
11.1762	3.62338	0.810659	4.46967	7.83386e-06	0.00197691	L1_Mur3#L1#LINE#chr1#71054484#71055084
7.67067	4.42076	1.18104	3.74311	0.000181758	0.0198872	Tigger20a#TcMar-Tigger#DNA#chr1#71061348#71061560
8.42366	3.23107	0.869415	3.71638	0.000202099	0.021484	MER3#hAT-Charlie#DNA#chr1#71063718#71063899
4.11123	5.43117	1.39332	3.89801	9.69859e-05	0.0126117	(CAAA)n#Simple_repeat#Simple_repeat#chr1#71068491#71068522
9.93521	4.27036	0.981522	4.35076	1.35669e-05	0.00296601	MLTR31A_MM#ERVK#LTR#chr1#71068593#71068886
17.871	3.24462	0.927485	3.4983	0.000468238	0.0392902	ORR1B1#ERVL-MaLR#LTR#chr1#71069858#71070222
47.2863	3.63192	0.68688	5.28755	1.23964e-07	7.25807e-05	ORR1C2-int#ERVL-MaLR#LTR#chr1#71071076#71072370
7.53307	6.30769	1.30859	4.82023	1.43394e-06	0.000525068	ORR1C2#ERVL-MaLR#LTR#chr1#71072389#71072623
10.8687	3.91619	0.887276	4.41373	1.01606e-05	0.00240694	B1F1#Alu#SINE#chr1#71072651#71072789
18.831	4.41398	0.747079	5.90832	3.45617e-09	3.79258e-06	ORR1F#ERVL-MaLR#LTR#chr1#71074261#71074489
28.6556	1.40416	0.396262	3.54352	0.000394824	0.0348402	L1Md_A#L1#LINE#chr1#71079638#71086422
4.93907	4.68604	1.35735	3.45234	0.000555743	0.0442117	ORR1E#ERVL-MaLR#LTR#chr1#71088638#71088852
7.40109	3.2446	0.925585	3.50545	0.00045583	0.0385342	Lx8#L1#LINE#chr1#71092390#71092711
22.564	4.4444	0.729054	6.09612	1.08672e-09	1.42731e-06	RLTR33#ERVK#LTR#chr1#71093814#71094608
6.33981	5.0552	1.3374	3.77987	0.00015691	0.0179237	MTC#ERVL-MaLR#LTR#chr1#71095103#71095405
7.58119	3.79979	1.01449	3.7455	0.000180036	0.0197879	L2a#L2#LINE#chr1#71097664#71097723
13.9786	3.69332	0.735574	5.021	5.14028e-07	0.000230346	MTD#ERVL-MaLR#LTR#chr1#71097990#71098359
7.57035	3.77385	1.02017	3.69923	0.000216258	0.0225135	B4A#B4#SINE#chr1#71099066#71099356
21.0956	1.43234	0.419106	3.41762	0.000631713	0.0484647	(CA)n#Simple_repeat#Simple_repeat#chr1#74289081#74289118
30.9454	1.33067	0.37554	3.54335	0.000395075	0.0348442	L1_Mus1#L1#LINE#chr1#80682743#80684565
38.2816	1.52935	0.354388	4.31548	1.59259e-05	0.00335455	L1_Mus1#L1#LINE#chr1#80684589#80687755
26.7171	1.97519	0.457485	4.3175	1.57805e-05	0.0033301	L1_Mus1#L1#LINE#chr1#80694314#80695542
15.0351	1.87302	0.532435	3.51784	0.000435078	0.0373122	MLT1A0#ERVL-MaLR#LTR#chr1#80722309#80722498
11.6261	2.09658	0.610862	3.43216	0.00059879	0.0466195	B3#B2#SINE#chr1#80726089#80726265
17.2021	1.93474	0.514887	3.75759	0.000171556	0.0190964	Lx5b#L1#LINE#chr1#80741839#80742230
15.4102	1.8705	0.504654	3.70651	0.000210136	0.0220831	MLT1E2#ERVL-MaLR#LTR#chr1#80745152#80745552
26.4743	2.37413	0.447162	5.30933	1.10031e-07	6.61303e-05	MTA_Mm#ERVL-MaLR#LTR#chr1#80749040#80749412
16.0788	2.21896	0.507844	4.36937	1.24608e-05	0.0027948	ORR1A1#ERVL-MaLR#LTR#chr1#80751412#80751757
24.7609	1.67325	0.418175	4.00131	6.29939e-05	0.00921892	MTEa#ERVL-MaLR#LTR#chr1#80752928#80753292
17.8031	1.67493	0.463704	3.61206	0.000303775	0.0288166	URR1B#hAT-Charlie#DNA#chr1#80756634#80756864
511.605	3.86084	0.66946	5.7671	8.06475e-09	7.66318e-06	MMERGLN-int#ERV1#LTR#chr1#83981537#83989092
3.72866	5.28145	1.4349	3.68072	0.00023258	0.0237164	MMERGLN_LTR#ERV1#LTR#chr1#83989092#83989522
43.6462	-1.12781	0.325047	-3.46968	0.000521088	0.0423361	L1MC1#L1#LINE#chr1#84191325#84191736
55.0291	-0.976433	0.283004	-3.45025	0.000560077	0.0444176	MIRb#MIR#SINE#chr1#84249352#84249483
4.35329	5.55622	1.37164	4.05077	5.10492e-05	0.00798419	B3#B2#SINE#chr1#85039739#85039960
21.9273	1.85424	0.452354	4.0991	4.14759e-05	0.00680937	(CA)n#Simple_repeat#Simple_repeat#chr1#85577120#85577157
53.6652	1.61059	0.283733	5.67642	1.37544e-08	1.2059e-05	RSINE1#B4#SINE#chr1#85577682#85577800
140.744	1.47818	0.261106	5.66123	1.50294e-08	1.29433e-05	RMER20C_Mm#ERVK#LTR#chr1#85577829#85578355
49.8819	1.42935	0.311192	4.59313	4.36647e-06	0.00125985	B1_Mus2#Alu#SINE#chr1#85578660#85578801
37.7876	1.27928	0.311758	4.10345	4.07042e-05	0.00671184	B3#B2#SINE#chr1#85582965#85583161
50.0955	1.28663	0.285052	4.51366	6.37176e-06	0.00169602	L1_Mus3#L1#LINE#chr1#85590374#85591022
21.1563	1.87777	0.442628	4.24231	2.21228e-05	0.00428586	URR1B#hAT-Charlie#DNA#chr1#85591091#85591284
28.8529	1.43092	0.366824	3.90083	9.58628e-05	0.0124923	Lx7#L1#LINE#chr1#85592025#85592668
14.1631	1.83545	0.534851	3.43171	0.000599789	0.0466428	B3#B2#SINE#chr1#86351790#86351857
128.443	0.870073	0.243993	3.56598	0.000362497	0.0327957	PB1D11#Alu#SINE#chr1#88263994#88264105
37.2926	2.73857	0.594304	4.60803	4.06507e-06	0.0011998	RLTR9D2#ERVK#LTR#chr1#88270334#88270714
24.1819	2.69419	0.735142	3.66486	0.000247473	0.0248037	RLTR10C#ERVK#LTR#chr1#88270793#88271290
46.057	2.17913	0.592542	3.67759	0.000235449	0.0238872	ORR1A4#ERVL-MaLR#LTR#chr1#88271325#88271628
9.85062	4.15866	0.983853	4.22691	2.36923e-05	0.00451512	B3A#B2#SINE#chr1#88271628#88271729
64.6384	1.53429	0.294969	5.20154	1.97645e-07	0.000105417	B1_Mus1#Alu#SINE#chr1#88273159#88273305
51.9669	1.3304	0.312042	4.26353	2.01223e-05	0.00398897	B1F#Alu#SINE#chr1#88274128#88274190
4.48842	5.56481	1.3591	4.0945	4.23088e-05	0.00690943	RLTR12D#ERVK#LTR#chr1#93338526#93338976
40.6502	1.2718	0.36677	3.46756	0.000525208	0.0425636	B2_Mm2#B2#SINE#chr1#93799169#93799352
24.7543	1.53726	0.426091	3.60781	0.000308795	0.0291708	B1_Mur4#Alu#SINE#chr1#93799462#93799615
35.5159	1.45237	0.323403	4.4909	7.09218e-06	0.00182996	IAPEY4_I-int#ERVK#LTR#chr1#101898215#101901691
11.5513	2.1336	0.597666	3.56988	0.000357139	0.0324058	PB1D11#Alu#SINE#chr1#105517775#105517890
244.961	0.748853	0.18746	3.99473	6.47673e-05	0.00941948	L1Md_F3#L1#LINE#chr1#105533442#105539640
208.554	0.680865	0.182842	3.72379	0.000196257	0.0210054	Lx#L1#LINE#chr1#105566406#105568032
133.761	0.850557	0.202059	4.20945	2.55991e-05	0.0047757	L1_Mus3#L1#LINE#chr1#105576820#105577984
40.7063	1.06931	0.299383	3.5717	0.000354665	0.0322933	L1Md_T#L1#LINE#chr1#105606224#105608114
75.2974	0.939709	0.256087	3.66949	0.000243031	0.0244811	L1_Mur3#L1#LINE#chr1#105650898#105652010
10.7322	2.59111	0.653658	3.96402	7.36982e-05	0.010334	B4A#B4#SINE#chr1#106615165#106615385
19.7878	1.84443	0.476269	3.87267	0.00010765	0.0136437	RMER4A#ERVK#LTR#chr1#106621382#106621840
19.1039	1.81349	0.469858	3.85965	0.000113551	0.014196	L1M5#L1#LINE#chr1#106624664#106625284
7.49631	3.40957	0.901097	3.7838	0.000154451	0.0177381	L2c#L2#LINE#chr1#106632271#106632462
10.7017	2.23489	0.617012	3.62211	0.000292207	0.0280009	B1_Mur3#Alu#SINE#chr1#106642687#106642826
85.2155	1.68133	0.244496	6.87672	6.1248e-12	1.65357e-08	Lx#L1#LINE#chr1#106645104#106647174
9.61014	2.48667	0.664114	3.74433	0.000180873	0.0198201	MLT1C#ERVL-MaLR#LTR#chr1#106649360#106649551
7.61132	2.9978	0.842588	3.55785	0.000373906	0.0334895	B2_Mm2#B2#SINE#chr1#106654587#106654693
12.378	2.45075	0.628901	3.89688	9.74416e-05	0.0126564	B2_Mm1t#B2#SINE#chr1#106654759#106654971
28.2534	2.19254	0.390661	5.61239	1.9955e-08	1.66785e-05	Lx8#L1#LINE#chr1#106654991#106655562
33.8855	2.01879	0.40106	5.03363	4.81271e-07	0.000218425	L1ME4b#L1#LINE#chr1#106657148#106657900
20.8366	2.57848	0.500631	5.15046	2.59847e-07	0.000132127	L1ME4b#L1#LINE#chr1#106660657#106660875
27.0706	1.63158	0.386727	4.21895	2.4544e-05	0.00462818	L1M3#L1#LINE#chr1#106664430#106664935
17.114	1.89752	0.490278	3.87029	0.000108704	0.0137415	MER31B#ERV1#LTR#chr1#106667518#106667973
35.1067	1.59508	0.365332	4.36611	1.26478e-05	0.00282791	L1M5#L1#LINE#chr1#106667973#106668904
17.7868	2.1389	0.484041	4.41883	9.92362e-06	0.00236729	Lx8#L1#LINE#chr1#106669322#106669788
27.9589	1.70453	0.417299	4.08468	4.41377e-05	0.00712939	Lx3C#L1#LINE#chr1#106670754#106671555
47.786	1.75075	0.344338	5.08438	3.6883e-07	0.000176217	Lx3C#L1#LINE#chr1#106671552#106672811
79.4726	1.68781	0.269234	6.26893	3.63536e-10	5.52249e-07	L1Md_F2#L1#LINE#chr1#106672811#106674580
36.3716	2.0665	0.373746	5.52916	3.21769e-08	2.40038e-05	L1Md_F2#L1#LINE#chr1#106674581#106675586
85.1224	1.6752	0.274424	6.10443	1.03167e-09	1.38169e-06	Lx3C#L1#LINE#chr1#106675644#106677797
25.0086	1.43169	0.400946	3.57078	0.000355921	0.0323557	L1MB3#L1#LINE#chr1#106677941#106678557
25.3831	1.4415	0.383985	3.75406	0.000173995	0.0192922	MTD#ERVL-MaLR#LTR#chr1#106680555#106680892
8.86557	2.80884	0.77463	3.62604	0.000287806	0.0277203	B1_Mus1#Alu#SINE#chr1#106681772#106681918
15.0747	2.66358	0.599635	4.442	8.91247e-06	0.00217801	ID_B1#B4#SINE#chr1#106683760#106683953
12.6732	2.00649	0.555127	3.61447	0.000300963	0.0286377	L1Md_F2#L1#LINE#chr1#106686192#106686330
19.7695	1.8785	0.439324	4.27589	1.90374e-05	0.00383651	L1Md_F2#L1#LINE#chr1#106686330#106686930
16.1561	2.00021	0.516125	3.87544	0.000106433	0.0135313	B3A#B2#SINE#chr1#106689200#106689378
30.4007	1.30381	0.365448	3.56772	0.000360107	0.0326348	RLTR51B_Mm#ERVK?#LTR#chr1#106694836#106695150
24.358	1.73122	0.417721	4.14444	3.4065e-05	0.00586736	ORR1F#ERVL-MaLR#LTR#chr1#106695926#106696168
15.0251	2.50797	0.559313	4.48401	7.32516e-06	0.00187496	B1_Mur1#Alu#SINE#chr1#106698075#106698218
23.4921	1.62751	0.406232	4.00637	6.16598e-05	0.00909586	B3#B2#SINE#chr1#106701811#106702025
36.6266	1.92137	0.346535	5.54451	2.94778e-08	2.24833e-05	MT2B#ERVL#LTR#chr1#106704741#106705199
212.642	-0.845911	0.2218	-3.81385	0.00013682	0.0162113	IAPEz-int#ERVK#LTR#chr1#108409222#108415674
11.7614	-2.09661	0.57272	-3.66079	0.000251437	0.0251049	B4#B4#SINE#chr1#124309960#124310241
28.7184	-1.35127	0.364475	-3.70743	0.000209373	0.0220301	MER68#ERVL#LTR#chr1#124659468#124659972
61.4042	0.915268	0.257969	3.54798	0.000388194	0.0344518	PB1D7#Alu#SINE#chr1#125399420#125399529
7.72579	2.78393	0.810567	3.43454	0.000593552	0.0462992	B1F1#Alu#SINE#chr1#128339125#128339218
11.154	3.07319	0.734166	4.18596	2.83967e-05	0.00514642	L1Md_F2#L1#LINE#chr1#128341479#128342144
12.0176	4.05569	0.834202	4.86176	1.16348e-06	0.000445205	B4#B4#SINE#chr1#128346888#128347191
8.87539	3.9941	0.986587	4.0484	5.15689e-05	0.00804033	B3#B2#SINE#chr1#128348076#128348271
7.85977	3.7908	1.02282	3.70624	0.000210361	0.022093	B1_Mus1#Alu#SINE#chr1#128352107#128352244
11.3555	4.01406	0.868825	4.6201	3.83555e-06	0.00114352	B1_Mur2#Alu#SINE#chr1#128354479#128354618
3.73627	5.30018	1.43041	3.70537	0.000211085	0.0221554	PB1D10#Alu#SINE#chr1#128357272#128357380
119.188	-0.949034	0.20784	-4.56619	4.96679e-06	0.00139981	B3#B2#SINE#chr1#131470784#131470964
167.296	-0.729665	0.202421	-3.60469	0.00031253	0.0294581	MIR3#MIR#SINE#chr1#131477973#131478073
39.3476	1.2015	0.297763	4.03509	5.45804e-05	0.00838232	MIR#MIR#SINE#chr1#138093673#138093795
3.85037	5.37211	1.38727	3.87243	0.000107755	0.013652	(TA)n#Simple_repeat#Simple_repeat#chr1#138094773#138094867
50.5271	1.01149	0.279168	3.62322	0.000290953	0.0279432	MT2B1#ERVL#LTR#chr1#138096035#138096430
107.559	0.869855	0.210407	4.13416	3.56261e-05	0.00606258	Lx3_Mus#L1#LINE#chr1#138096443#138097223
61.2293	0.914605	0.254164	3.59848	0.000320077	0.0299385	MTE2b#ERVL-MaLR#LTR#chr1#138097346#138097751
76.6633	0.858387	0.247828	3.46364	0.000532926	0.0429897	MTE2b-int#ERVL-MaLR#LTR#chr1#138097963#138098461
61.1992	0.981912	0.262131	3.74588	0.00017976	0.0197639	Lx8b#L1#LINE#chr1#138100155#138100432
104.463	0.809611	0.233815	3.46262	0.000534941	0.043142	PB1D11#Alu#SINE#chr1#138123450#138123534
14.6154	1.87934	0.539468	3.48369	0.000494556	0.0408834	AT_rich#Low_complexity#Low_complexity#chr1#138160960#138161005
115.833	0.801042	0.209705	3.81984	0.000133536	0.0159387	L3#CR1#LINE#chr1#138175157#138175246
44.1148	1.08623	0.305464	3.55602	0.000376521	0.033653	RMER15#ERVL#LTR#chr1#139886918#139887390
36.9893	1.19973	0.324454	3.6977	0.000217561	0.0226152	L1_Mus3#L1#LINE#chr1#139897750#139898225
93.4116	0.827875	0.227347	3.64146	0.000271097	0.0265305	L1_Mus3#L1#LINE#chr1#140019325#140020921
100.883	0.978614	0.232426	4.21043	2.5488e-05	0.00476917	RLTR13A#ERVK#LTR#chr1#140058870#140059672
123.637	0.962799	0.266975	3.60632	0.000310565	0.0293055	L1_Mur3#L1#LINE#chr1#140061120#140062322
187.991	0.756512	0.199667	3.78887	0.000151334	0.0174685	Lx3_Mus#L1#LINE#chr1#140072070#140073834
36.4033	1.20718	0.324852	3.71609	0.000202327	0.0214882	L1_Mus3#L1#LINE#chr1#140126091#140126566
60.1113	0.878521	0.252478	3.47959	0.000502174	0.0413324	L1_Mus3#L1#LINE#chr1#140126566#140127138
240.987	-0.942602	0.202006	-4.66622	3.06798e-06	0.000951366	IAPEz-int#ERVK#LTR#chr1#149506646#149513103
23.4241	1.59315	0.425382	3.74522	0.000180236	0.0197936	B3A#B2#SINE#chr1#149839128#149839317
12.8526	2.05898	0.60308	3.41411	0.000639919	0.0489397	AT_rich#Low_complexity#Low_complexity#chr1#149855513#149855536
22.8688	1.46168	0.427839	3.41643	0.000634476	0.0486218	LTR67B#ERVL#LTR#chr1#149857055#149857203
31.7649	1.17159	0.336271	3.48405	0.000493885	0.0408478	MER97b#hAT-Tip100#DNA#chr1#149862193#149862362
27.9075	1.30696	0.38247	3.41715	0.000632808	0.0485377	(CAAA)n#Simple_repeat#Simple_repeat#chr1#149862676#149862710
36.1893	1.42322	0.334373	4.25638	2.07764e-05	0.00408496	B3#B2#SINE#chr1#149867844#149868044
16.2189	2.01114	0.54242	3.70772	0.00020913	0.022025	(TTTC)n#Simple_repeat#Simple_repeat#chr1#149869042#149869118
9.43416	2.46374	0.697108	3.53422	0.000408976	0.0357184	B3A#B2#SINE#chr1#149871982#149872162
11.9959	2.44073	0.615063	3.96826	7.2398e-05	0.0102021	T-rich#Low_complexity#Low_complexity#chr1#149873211#149873257
17.4954	1.94542	0.497831	3.9078	9.31419e-05	0.0122287	MLT2D#ERVL#LTR#chr1#149881728#149881986
14.1042	1.95577	0.551643	3.54536	0.000392081	0.0346791	B3#B2#SINE#chr1#149884657#149884869
13.4595	2.28662	0.573095	3.98994	6.60905e-05	0.00953851	L1MC1#L1#LINE#chr1#149885086#149885336
21.5603	1.69259	0.418027	4.04899	5.14385e-05	0.00802662	MLT2B2#ERVL#LTR#chr1#149885350#149885780
23.2341	1.50172	0.412137	3.64375	0.000268691	0.026333	RMER1A#Other#Other#chr1#149889059#149889417
50.3436	1.70002	0.330519	5.14349	2.69685e-07	0.000135509	MTC#ERVL-MaLR#LTR#chr1#149893019#149893434
21.7426	1.86883	0.436049	4.28584	1.82053e-05	0.00371728	BC1_Mm#scRNA#scRNA#chr1#149893694#149893790
25.0024	1.81133	0.416853	4.34525	1.39117e-05	0.00302012	ID4_#ID#SINE#chr1#149900864#149900939
20.2912	2.38045	0.479198	4.96757	6.77988e-07	0.000286146	L2c#L2#LINE#chr1#149903179#149903341
18.3979	1.77483	0.51503	3.44607	0.000568795	0.0449348	L1Md_F3#L1#LINE#chr1#149908658#149908894
25.3255	1.57868	0.403313	3.91428	9.06734e-05	0.0120112	B4A#B4#SINE#chr1#149909680#149909937
32.0322	1.82278	0.375219	4.85791	1.18631e-06	0.000451905	ID_B1#B4#SINE#chr1#149910765#149911010
22.4112	1.88891	0.433939	4.35295	1.34318e-05	0.00295355	ID_B1#B4#SINE#chr1#149911531#149911660
40.4905	1.59031	0.319419	4.97875	6.39949e-07	0.000272458	L1Md_F2#L1#LINE#chr1#149913878#149914522
38.5784	1.46859	0.369337	3.97628	7.00013e-05	0.00997178	B4A#B4#SINE#chr1#149915534#149915827
28.1774	1.54166	0.394799	3.90493	9.42544e-05	0.0123509	PB1D10#Alu#SINE#chr1#149916907#149917009
23.6303	1.68295	0.415146	4.05388	5.03761e-05	0.007908	B3A#B2#SINE#chr1#149918850#149919004
44.137	1.75128	0.318894	5.49172	3.98041e-08	2.86871e-05	MER21B#ERVL#LTR#chr1#149920970#149921354
23.4076	1.94024	0.42668	4.54729	5.43399e-06	0.00150775	L1MC#L1#LINE#chr1#149925241#149926011
20.1735	1.56844	0.443364	3.53759	0.000403798	0.0354573	L1MC#L1#LINE#chr1#149926483#149927002
13.9849	1.88681	0.531813	3.54789	0.000388333	0.0344551	MTE2a#ERVL-MaLR#LTR#chr1#149932190#149932399
67.5462	1.6816	0.316978	5.30508	1.12621e-07	6.73298e-05	L1Md_F2#L1#LINE#chr1#149933932#149935871
20.1929	1.84467	0.50879	3.6256	0.000288288	0.0277499	L2a#L2#LINE#chr1#149939967#149940214
19.4283	2.21168	0.49493	4.46868	7.87056e-06	0.00198029	Lx8#L1#LINE#chr1#149944363#149944845
20.1995	1.57637	0.437765	3.60096	0.00031705	0.0297195	Charlie4a#hAT-Charlie#DNA#chr1#149951595#149951740
16.8736	1.80581	0.484622	3.72622	0.000194373	0.0208846	PB1#Alu#SINE#chr1#149954807#149954905
15.6726	2.09334	0.547862	3.82093	0.000132947	0.015874	B1_Mus2#Alu#SINE#chr1#149960238#149960376
10.1994	2.1692	0.626689	3.46138	0.000537422	0.0432906	L1Md_F2#L1#LINE#chr1#152056396#152056909
97.8624	0.799568	0.219395	3.64442	0.000267997	0.0262725	ID_B1#B4#SINE#chr1#156006178#156006326
26.9871	2.03998	0.420509	4.85122	1.22706e-06	0.000464825	B1_Mm#Alu#SINE#chr1#156657279#156657393
37.6662	1.96942	0.361245	5.45174	4.98787e-08	3.44867e-05	ERVB7_1-LTR_MM#ERVK#LTR#chr1#156660609#156660939
15.4541	1.97416	0.550999	3.58286	0.000339846	0.0312705	L1MDa#L1#LINE#chr1#156662084#156662296
24.0126	1.59548	0.404722	3.94217	8.07491e-05	0.011007	B1_Mur4#Alu#SINE#chr1#156662301#156662446
37.4665	1.65457	0.374655	4.41625	1.00428e-05	0.00238354	Lx8b#L1#LINE#chr1#156662791#156663253
46.9507	1.72496	0.363168	4.74976	2.03658e-06	0.00068866	RMER20C_Mm#ERVK#LTR#chr1#156663315#156663643
10.9129	3.00938	0.724573	4.15332	3.27687e-05	0.00571899	B1_Mus1#Alu#SINE#chr1#156663684#156663835
154.821	1.65881	0.247771	6.69492	2.15791e-11	4.99363e-08	Lx8b#L1#LINE#chr1#156664501#156665803
50.7552	1.52019	0.348124	4.36679	1.26084e-05	0.00282175	Lx8b#L1#LINE#chr1#156665809#156666270
20.2537	2.16628	0.471212	4.59726	4.28078e-06	0.00124075	PB1D10#Alu#SINE#chr1#156668612#156668719
26.7642	1.9624	0.404668	4.84941	1.23831e-06	0.000468311	RLTR9A3#ERVK#LTR#chr1#156668806#156669113
6.39212	3.61827	1.02364	3.53471	0.00040822	0.03569	RLTR21#ERVK#LTR#chr1#156670152#156670226
61.9915	1.61365	0.316738	5.09459	3.49491e-07	0.000168635	RMER12#ERVK#LTR#chr1#156670350#156671071
22.5904	1.56811	0.458608	3.41929	0.000627839	0.0482327	B3A#B2#SINE#chr1#156671742#156671958
35.1588	1.77175	0.371708	4.7665	1.87453e-06	0.000645411	RMER17C#ERVK#LTR#chr1#156672771#156673150
10.2999	2.18225	0.625055	3.49129	0.000480689	0.0399367	B1_Mur3#Alu#SINE#chr1#161866669#161866817
3.93619	5.36759	1.39452	3.84907	0.000118566	0.0146506	MIR#MIR#SINE#chr1#163975340#163975451
35.2652	-1.15331	0.320663	-3.59666	0.000322329	0.0300668	MTD#ERVL-MaLR#LTR#chr1#165647164#165647534
24.733	-1.60327	0.384772	-4.1668	3.08907e-05	0.00548096	L2b#L2#LINE#chr1#165654584#165654654
42.8034	-1.19411	0.287571	-4.15241	3.28989e-05	0.00572155	B1_Mur1#Alu#SINE#chr1#165657931#165658052
68.2503	-1.04174	0.272823	-3.81836	0.000134343	0.016007	ID_B1#B4#SINE#chr1#165658569#165658777
49.3467	-1.07751	0.287966	-3.74179	0.000182717	0.0199793	B2_Mm2#B2#SINE#chr1#165665211#165665393
9.31929	-2.21863	0.642606	-3.45256	0.000555304	0.0441871	B3#B2#SINE#chr1#168264125#168264327
6.65049	6.14052	1.74942	3.51002	0.000448067	0.0380957	L1_Mur3#L1#LINE#chr1#169501096#169501850
5.65804	4.89833	1.35134	3.62478	0.000289207	0.0278069	MER119#hAT-Charlie#DNA#chr1#169512902#169513162
5.21255	5.79809	1.33263	4.35086	1.35607e-05	0.00296601	B4A#B4#SINE#chr1#169515119#169515390
7.60097	4.42509	1.15048	3.84629	0.000119919	0.0147561	L1MC1#L1#LINE#chr1#169519796#169520481
8.08645	3.34273	0.904013	3.69766	0.000217593	0.0226152	L1ME1#L1#LINE#chr1#169521113#169521807
47.1361	1.88213	0.324781	5.79509	6.82866e-09	6.70449e-06	MuLV-int#ERV1#LTR#chr1#170942047#170949650
25.8119	1.63838	0.406961	4.02589	5.67609e-05	0.00862654	LTR108a_Mam#ERVL#LTR#chr1#170958941#170959046
45.6809	1.30019	0.354603	3.66659	0.000245802	0.0246726	ID_B1#B4#SINE#chr1#170959862#170959980
85.8203	0.909964	0.246973	3.68447	0.000229183	0.0234754	RMER15#ERVL#LTR#chr1#170960272#170960454
38.9038	1.76085	0.346772	5.07784	3.81753e-07	0.000181119	B2_Mm2#B2#SINE#chr1#170961761#170961936
36.68	1.29718	0.356945	3.63412	0.000278931	0.0270945	GA-rich#Low_complexity#Low_complexity#chr1#170961943#170962009
134.989	1.64236	0.41797	3.92937	8.51687e-05	0.0114379	B1_Mur1#Alu#SINE#chr1#170963724#170963869
119.288	1.54577	0.255215	6.05674	1.38904e-09	1.75006e-06	B3#B2#SINE#chr1#170964136#170964311
99.1729	1.67887	0.259403	6.47204	9.66879e-11	1.75886e-07	MIR#MIR#SINE#chr1#170964337#170964550
159.017	1.69213	0.223865	7.55868	4.07194e-14	2.19868e-10	ORR1G#ERVL-MaLR#LTR#chr1#170964605#170964853
8.41377	2.92921	0.773078	3.78903	0.000151237	0.0174685	AT_rich#Low_complexity#Low_complexity#chr1#170964947#170964984
10.5039	2.24246	0.649717	3.45145	0.000557589	0.0442964	ORR1G#ERVL-MaLR#LTR#chr1#170965002#170965060
16.9557	2.21301	0.541214	4.08898	4.33278e-05	0.00702861	B1F#Alu#SINE#chr1#170965090#170965171
93.4351	1.78466	0.29458	6.05834	1.37537e-09	1.73928e-06	RSINE1#B4#SINE#chr1#170965209#170965379
66.8654	1.70407	0.306698	5.55616	2.7577e-08	2.14177e-05	ORR1B2#ERVL-MaLR#LTR#chr1#170968690#170969031
59.8409	1.68487	0.30884	5.45547	4.88443e-08	3.40036e-05	L1MA4A#L1#LINE#chr1#170969038#170969177
25.178	1.81136	0.406359	4.45754	8.29064e-06	0.00206035	B2_Mm2#B2#SINE#chr1#170970119#170970279
70.2883	1.48135	0.31298	4.73306	2.21157e-06	0.000733255	L1Md_F2#L1#LINE#chr1#170970389#170971175
23.8662	1.6396	0.411994	3.97966	6.90132e-05	0.00986822	B3#B2#SINE#chr1#170971192#170971393
30.4846	1.67715	0.421916	3.97509	7.0354e-05	0.0100094	B1_Mur1#Alu#SINE#chr1#170971977#170972080
47.5828	1.64938	0.335793	4.91191	9.01944e-07	0.000364825	MTEb#ERVL-MaLR#LTR#chr1#170972469#170972827
33.1212	1.676	0.364105	4.60308	4.16296e-06	0.00121661	MIR#MIR#SINE#chr1#170972827#170972991
32.9601	1.78182	0.378476	4.70787	2.50314e-06	0.000813833	RLTR17B_Mm#ERVK#LTR#chr1#170973414#170973519
28.8022	1.75559	0.400422	4.38435	1.1633e-05	0.00267201	ID_B1#B4#SINE#chr1#170973561#170973672
32.5911	1.5138	0.396739	3.8156	0.000135853	0.0161576	MuLV-int#ERV1#LTR#chr1#171484797#171489282
18.6505	1.74698	0.490529	3.56142	0.000368857	0.0331946	L1M2#L1#LINE#chr1#171592455#171593062
6.03762	4.14697	1.16548	3.55818	0.000373439	0.0334741	ORR1A2#ERVL-MaLR#LTR#chr1#173467095#173467424
4.80931	4.62107	1.35377	3.41348	0.000641395	0.0490099	Lx7#L1#LINE#chr1#173469602#173469756
9.67358	5.68592	1.27389	4.46342	8.06619e-06	0.00202165	L1_Rod#L1#LINE#chr1#173472418#173472783
11.0541	4.34368	0.955944	4.54386	5.52332e-06	0.00152384	MLTR18C_MM#ERVK#LTR#chr1#173472816#173473279
5.16706	5.76661	1.37576	4.19158	2.77021e-05	0.00506075	B1_Mur1#Alu#SINE#chr1#173475304#173475445
7.88381	6.36794	1.31903	4.82774	1.38089e-06	0.000508381	B4#B4#SINE#chr1#173475929#173476222
83.4653	4.68149	0.628367	7.45024	9.31712e-14	4.464e-10	Lx3_Mus#L1#LINE#chr1#173476326#173479976
10.6631	6.82331	1.55734	4.38139	1.17924e-05	0.00268505	RLTR17#ERVK#LTR#chr1#173482684#173483177
11.1781	5.89702	1.2655	4.65983	3.16475e-06	0.000975149	B4A#B4#SINE#chr1#173484992#173485287
12.7994	7.08679	1.48992	4.75648	1.96998e-06	0.000671227	PB1D10#Alu#SINE#chr1#173486038#173486155
4.72711	5.6253	1.38615	4.05823	4.94461e-05	0.00776918	RLTR50B#ERVK#LTR#chr1#173487334#173487723
4.03772	5.39779	1.41175	3.82347	0.000131587	0.015749	AT_rich#Low_complexity#Low_complexity#chr1#173489257#173489278
4.66476	4.62228	1.34711	3.43126	0.000600784	0.0466766	MLTR18D_MM#ERVK#LTR#chr1#173517383#173518018
15.3693	4.12808	0.765553	5.39228	6.9568e-08	4.49056e-05	RMER16B#ERVK#LTR#chr1#173533864#173534291
7.59034	3.40658	0.973491	3.49934	0.00046641	0.0391948	Lx2#L1#LINE#chr1#173534350#173534814
71.3538	4.33774	0.57144	7.5909	3.17683e-14	1.92264e-10	RLTR13D2#ERVK#LTR#chr1#173566172#173567195
438.317	4.23844	0.497167	8.52518	1.52572e-17	2.73163e-13	ERVB2_1-I_MM-int#ERVK#LTR#chr1#173567200#173572494
20.8944	4.98949	1.4454	3.45197	0.000556506	0.0442401	IAPEY3_LTR#ERVK#LTR#chr1#173572497#173572814
16.6415	3.73247	0.693218	5.38426	7.27418e-08	4.66005e-05	IAPEY3-int#ERVK#LTR#chr1#173572814#173573076
295.856	4.18005	0.495297	8.43949	3.18734e-17	5.1631e-13	IAPEY3-int#ERVK#LTR#chr1#173573076#173580305
8.23367	6.43374	1.3051	4.9297	8.23557e-07	0.000337127	IAPEY3_LTR#ERVK#LTR#chr1#173580305#173580638
18.5485	6.64625	1.24096	5.35573	8.52106e-08	5.2895e-05	ERVB2_1-I_MM-int#ERVK#LTR#chr1#173580638#173581421
38.2829	5.47313	0.729673	7.5008	6.34316e-14	3.12721e-10	ERVB2_1-I_MM-int#ERVK#LTR#chr1#173581446#173582226
17.9716	4.78234	1.1243	4.25361	2.10353e-05	0.00411482	RLTR13D2#ERVK#LTR#chr1#173582319#173583336
46.7387	5.05304	0.831746	6.07521	1.23823e-09	1.5955e-06	Lx3_Mus#L1#LINE#chr1#173583336#173588076
6.43826	6.09254	1.30216	4.67878	2.88591e-06	0.000908152	Lx3_Mus#L1#LINE#chr1#173588131#173589127
10.2669	5.78225	1.26135	4.58419	4.55755e-06	0.00130502	B4A#B4#SINE#chr1#173593391#173593662
5.53393	5.85605	1.36078	4.30345	1.68158e-05	0.00350068	PB1D10#Alu#SINE#chr1#173594449#173594564
15.617	6.37806	1.26056	5.05969	4.19944e-07	0.00019704	(TG)n#Simple_repeat#Simple_repeat#chr1#173599092#173599133
7.9899	3.51319	0.923871	3.80268	0.000143139	0.0167673	L1_Mus3#L1#LINE#chr1#173718680#173721735
9.44671	3.43745	0.832949	4.12684	3.67777e-05	0.00620268	BGLII_B#ERVK#LTR#chr1#173724293#173724484
19.1642	2.52136	0.538636	4.68101	2.85468e-06	0.000901659	B2_Mm2#B2#SINE#chr1#173725347#173725539
15.5434	2.50434	0.575715	4.34997	1.36157e-05	0.00297477	Lx7#L1#LINE#chr1#173726070#173726250
11.8329	4.44048	0.951491	4.66687	3.05825e-06	0.000949213	RLTR20C1_MM#ERVK#LTR#chr1#173726264#173726503
9.90935	3.40306	0.846305	4.02108	5.79324e-05	0.00874705	AT_rich#Low_complexity#Low_complexity#chr1#173730561#173730597
6.6391	3.66079	1.02499	3.57154	0.00035489	0.0322965	ORR1C2#ERVL-MaLR#LTR#chr1#173732688#173732768
45.5373	2.96757	0.653704	4.53962	5.63549e-06	0.00154601	RLTR44C#ERVK#LTR#chr1#173733114#173733559
33.7992	2.95723	0.426449	6.93455	4.07519e-12	1.18771e-08	ORR1E#ERVL-MaLR#LTR#chr1#173737073#173737194
31.2268	2.5683	0.745326	3.44587	0.000569225	0.0449479	Lx8#L1#LINE#chr1#173737900#173738097
16.5801	3.16299	0.592044	5.34249	9.16792e-08	5.6498e-05	Lx8#L1#LINE#chr1#173738327#173738479
11.3297	3.39422	0.77713	4.36763	1.25602e-05	0.0028128	L1MA4#L1#LINE#chr1#173739078#173739160
27.1726	2.631	0.478655	5.49665	3.87069e-08	2.80748e-05	RSINE1#B4#SINE#chr1#173739329#173739437
24.4527	3.23524	0.741891	4.3608	1.29587e-05	0.00288118	L1MA4#L1#LINE#chr1#173739487#173739695
20.5268	3.122	0.570244	5.47485	4.37891e-08	3.12284e-05	B1_Mur1#Alu#SINE#chr1#173739911#173740026
31.1213	2.75785	0.434044	6.35385	2.0999e-10	3.45559e-07	B1_Mus1#Alu#SINE#chr1#173740188#173740336
22.7816	2.70127	0.752205	3.59113	0.000329247	0.0305681	G-rich#Low_complexity#Low_complexity#chr1#173740625#173740761
10.7675	5.84442	1.26371	4.62479	3.7497e-06	0.00112284	L1_Mus3#L1#LINE#chr1#173743361#173744373
37.7654	4.7559	0.595431	7.98733	1.37896e-15	1.20278e-11	L1_Mus3#L1#LINE#chr1#173744415#173746463
27.6448	4.90898	0.887224	5.53297	3.14858e-08	2.36962e-05	BGLII_B#ERVK#LTR#chr1#173748094#173748538
57.5961	3.53731	0.371118	9.53148	1.5505e-21	5.86046e-17	RSINE1#B4#SINE#chr1#173749522#173749638
33.5401	3.67185	0.474091	7.74503	9.55592e-15	6.91633e-11	Lx7#L1#LINE#chr1#173750109#173750206
25.4259	3.87832	0.577765	6.71264	1.91138e-11	4.5153e-08	RLTR17B_Mm#ERVK#LTR#chr1#173750380#173750491
9.1393	5.61598	1.27323	4.41082	1.02978e-05	0.00243775	(GAA)n#Simple_repeat#Simple_repeat#chr1#173751289#173751424
33.4435	3.84262	0.482982	7.95603	1.77645e-15	1.51075e-11	L1Md_F2#L1#LINE#chr1#173754269#173755067
7.24079	5.24751	1.32984	3.94598	7.94734e-05	0.0109011	AT_rich#Low_complexity#Low_complexity#chr1#173757265#173757294
45.8532	4.00557	0.653148	6.13272	8.63872e-10	1.19458e-06	Lx7#L1#LINE#chr1#173758006#173758638
5.15177	4.76649	1.32985	3.58424	0.000338068	0.0311737	(TTTTG)n#Simple_repeat#Simple_repeat#chr1#173760789#173760832
31.7858	3.34384	0.468662	7.13487	9.68759e-13	3.32876e-09	B1_Mm#Alu#SINE#chr1#173760832#173760968
41.7516	4.49341	0.875177	5.13429	2.83211e-07	0.000141262	B1_Mus1#Alu#SINE#chr1#173761221#173761411
4.75584	4.64574	1.34508	3.45387	0.000552608	0.0440344	ORR1E#ERVL-MaLR#LTR#chr1#173762273#173762353
17.7979	5.10142	0.928599	5.49367	3.93662e-08	2.84318e-05	Lx8#L1#LINE#chr1#173763193#173763537
5.03658	4.74246	1.33036	3.5648	0.00036413	0.032891	L1MA4#L1#LINE#chr1#173764197#173764465
12.2911	3.8277	0.805009	4.75485	1.98589e-06	0.000674875	L1MA4#L1#LINE#chr1#173764980#173765236
6.90849	3.67524	1.00128	3.67054	0.000242035	0.0244097	B1_Mur1#Alu#SINE#chr1#173765424#173765540
8.95012	3.20942	0.812991	3.94767	7.89145e-05	0.0108595	B1_Mur2#Alu#SINE#chr1#173765972#173766073
15.0732	1.85586	0.510546	3.63505	0.00027793	0.0270127	MMERVK9C_I-int#ERVK#LTR#chr1#173869536#173870047
6.87076	5.17364	1.34005	3.86079	0.000113023	0.0141586	B1_Mm#Alu#SINE#chr1#173906838#173906974
15.5902	4.91566	0.942423	5.21598	1.82851e-07	0.000100096	B1_Mus1#Alu#SINE#chr1#173907227#173907409
10.8336	5.85122	1.28349	4.55885	5.14349e-06	0.00144125	Lx8#L1#LINE#chr1#173909190#173909535
17.4176	2.40505	0.531872	4.52185	6.13007e-06	0.00165237	L1Md_T#L1#LINE#chr1#174017910#174023232
29.8959	1.29092	0.368597	3.50224	0.000461357	0.0388758	MER21B#ERVL#LTR#chr1#177220217#177220457
42.6569	1.0777	0.307077	3.50956	0.000448846	0.0381428	L1ME1#L1#LINE#chr1#177247466#177247865
11.7107	-1.93211	0.555738	-3.47666	0.000507697	0.0416379	L1MC1#L1#LINE#chr1#179188413#179188581
7.28981	4.31276	1.13186	3.81034	0.000138774	0.0163744	L1MDa#L1#LINE#chr1#189676731#189677276
4.17936	5.4614	1.37488	3.97228	7.11866e-05	0.0100857	RSINE1#B4#SINE#chr1#189683288#189683414
4.48618	5.55276	1.37986	4.02414	5.71849e-05	0.00865955	B3A#B2#SINE#chr1#189684204#189684389
3.81046	5.31822	1.40879	3.77501	0.000160001	0.0181488	Lx5#L1#LINE#chr1#189687063#189687247
7.08147	6.22153	1.3003	4.78468	1.71256e-06	0.00060558	(CA)n#Simple_repeat#Simple_repeat#chr1#191538808#191538845
7.13683	6.22494	1.31885	4.71998	2.35864e-06	0.000775215	B1_Mus1#Alu#SINE#chr1#191545385#191545533
4.43396	5.54152	1.38312	4.00653	6.16163e-05	0.00909339	L1MB5#L1#LINE#chr1#191550021#191550219
7.77063	4.45789	1.14173	3.9045	9.44212e-05	0.0123632	B4A#B4#SINE#chr1#191556042#191556279
14.4182	6.26391	1.26644	4.94609	7.57182e-07	0.000315268	Lx9#L1#LINE#chr1#191558230#191558621
7.84293	4.41194	1.13351	3.89229	9.93016e-05	0.0128343	RSINE1#B4#SINE#chr1#191559187#191559336
11.1109	4.99398	1.15473	4.32482	1.52654e-05	0.00324798	URR1A#hAT-Charlie#DNA#chr1#191560401#191560595
9.54676	6.66577	1.71892	3.87789	0.000105365	0.0134292	PB1D11#Alu#SINE#chr1#191561263#191561368
4.37636	5.52624	1.37632	4.01522	5.93892e-05	0.00887639	RSINE1#B4#SINE#chr1#191561662#191561767
5.11192	5.75551	1.34704	4.2727	1.93124e-05	0.00387814	RSINE1#B4#SINE#chr1#191562712#191562820
29.4196	4.6586	1.01299	4.59884	4.24841e-06	0.00123627	Lx9#L1#LINE#chr1#191564128#191564652
4.99985	5.72229	1.36769	4.18392	2.86522e-05	0.00518193	B2_Mm2#B2#SINE#chr1#191566223#191566348
7.45704	5.28492	1.31999	4.00376	6.23438e-05	0.00916893	PB1D11#Alu#SINE#chr1#191566906#191567005
5.24907	5.78542	1.3545	4.27125	1.94384e-05	0.00389425	PB1D9#Alu#SINE#chr1#191567092#191567199
15.154	5.45798	1.13486	4.80938	1.51397e-06	0.000547886	RLTR11C_MM#ERVK#LTR#chr1#191567243#191567824
11.3694	4.8521	1.39473	3.47888	0.000503518	0.0414288	B3#B2#SINE#chr1#191567941#191568133
9.63241	5.698	1.54879	3.67901	0.00023414	0.0238012	ORR1B1#ERVL-MaLR#LTR#chr1#191568648#191569002
6.51803	6.10372	1.34495	4.53825	5.67217e-06	0.00155231	B3#B2#SINE#chr1#191570036#191570198
3.72036	5.28062	1.4404	3.66608	0.000246301	0.0247154	B1_Mur1#Alu#SINE#chr1#191571010#191571145
4.05363	5.41483	1.38651	3.90537	9.40794e-05	0.0123327	B2_Mm2#B2#SINE#chr1#191572921#191573086
12.5936	7.06643	1.64141	4.30511	1.66906e-05	0.00348327	Charlie2b#hAT-Charlie#DNA#chr1#191573303#191573789
12.5379	-1.91855	0.534572	-3.58895	0.000332011	0.0307408	RLTR20C1_MM#ERVK#LTR#chr1#192061291#192061449
89.1956	-0.989591	0.230204	-4.29876	1.71755e-05	0.00355609	MER44B#TcMar-Tigger#DNA#chr1#192082178#192082685
8.36041	4.49823	1.14273	3.9364	8.27135e-05	0.0112055	RCHARR1#hAT-Charlie#DNA#chr2#4996117#4996701
4.79685	4.65796	1.35407	3.43998	0.000581765	0.0455784	B2_Mm2#B2#SINE#chr2#4999003#4999188
5.76383	4.89754	1.32875	3.68583	0.000227956	0.0233709	B2_Mm2#B2#SINE#chr2#5005516#5005688
104.11	0.884151	0.21955	4.02711	5.64664e-05	0.00860207	L1_Mus1#L1#LINE#chr2#5329620#5331095
315.532	1.06918	0.20441	5.23056	1.68994e-07	9.46535e-05	L1_Mus1#L1#LINE#chr2#5331242#5336105
32.8893	1.14237	0.325101	3.5139	0.000441585	0.0377331	B1_Mur1#Alu#SINE#chr2#5397920#5398068
47.1236	1.02704	0.290394	3.53673	0.00040511	0.0355467	ORR1E#ERVL-MaLR#LTR#chr2#5413460#5413682
79.8912	1.13668	0.275505	4.12579	3.69459e-05	0.00622797	Tigger17a#TcMar-Tigger#DNA#chr2#5418197#5418798
27.5604	1.34951	0.388873	3.47032	0.000519841	0.0423155	(CATTT)n#Simple_repeat#Simple_repeat#chr2#5421101#5421208
41.3733	1.15705	0.295752	3.91223	9.14478e-05	0.0120761	ORR1E#ERVL-MaLR#LTR#chr2#5421934#5422242
69.4256	0.988862	0.252703	3.91313	9.11063e-05	0.0120547	L1MC3#L1#LINE#chr2#5423510#5423807
80.8191	1.12763	0.272625	4.13618	3.5314e-05	0.00602756	BLACKJACK#hAT-Blackjack#DNA#chr2#5430814#5431239
41.6299	1.19429	0.311489	3.83414	0.000126003	0.0152918	BLACKJACK#hAT-Blackjack#DNA#chr2#5431769#5432030
125.963	0.809406	0.215093	3.76306	0.000167849	0.0187706	RMER21A#ERV1#LTR#chr2#5434051#5434929
29.8786	1.31377	0.350503	3.74826	0.000178068	0.0196348	BC1_Mm#scRNA#scRNA#chr2#5437390#5437461
36.9244	1.13322	0.306761	3.69416	0.000220618	0.0228389	B3A#B2#SINE#chr2#5438954#5439163
57.9828	1.21723	0.257988	4.71817	2.37974e-06	0.000779088	L1ME2#L1#LINE#chr2#5442620#5442789
43.1571	1.10595	0.323473	3.41899	0.000628541	0.0482758	MIR3#MIR#SINE#chr2#5443465#5443579
34.5499	1.47579	0.361554	4.0818	4.46884e-05	0.00719443	ORR1A3#ERVL-MaLR#LTR#chr2#5465537#5465876
62.3886	1.1577	0.292744	3.95467	7.66403e-05	0.0106489	RMER13B#ERVK#LTR#chr2#5472074#5472894
56.2616	0.951772	0.26563	3.58308	0.000339571	0.0312705	(CA)n#Simple_repeat#Simple_repeat#chr2#5491036#5491269
68.7717	0.969769	0.250131	3.87704	0.000105735	0.0134562	RMER5#ERV1#LTR#chr2#5492902#5493336
35.2061	1.59435	0.330086	4.83011	1.36458e-06	0.00050401	ORR1E#ERVL-MaLR#LTR#chr2#5512617#5512671
16.1578	1.82336	0.483101	3.77427	0.000160474	0.018183	RMER12C#ERVK#LTR#chr2#5523182#5523234
44.6387	1.38072	0.306231	4.50876	6.52064e-06	0.00172217	ORR1D1#ERVL-MaLR#LTR#chr2#5524930#5525124
48.6029	1.15734	0.291082	3.97599	7.00865e-05	0.00997975	Lx4B#L1#LINE#chr2#5536588#5536975
133.285	0.765715	0.201743	3.79549	0.000147353	0.0171546	Lx3_Mus#L1#LINE#chr2#5539710#5540254
32.0451	1.27863	0.332346	3.84729	0.000119434	0.014718	PB1D10#Alu#SINE#chr2#5540684#5540773
246.295	0.839651	0.220034	3.816	0.000135633	0.0161437	MTA_Mm-int#ERVL-MaLR#LTR#chr2#5545909#5547001
55.3842	0.992124	0.263072	3.7713	0.000162398	0.0183411	MTA_Mm#ERVL-MaLR#LTR#chr2#5547001#5547390
226.905	0.887004	0.216855	4.09031	4.30788e-05	0.00699383	MTA_Mm-int#ERVL-MaLR#LTR#chr2#5547390#5548482
140.57	0.946753	0.203932	4.6425	3.44221e-06	0.00104363	MLT2B2#ERVL#LTR#chr2#5549216#5549671
55.369	1.00585	0.257605	3.90462	9.43732e-05	0.0123617	MTA_Mm#ERVL-MaLR#LTR#chr2#5550021#5550417
172.578	0.867771	0.21701	3.99876	6.36739e-05	0.00929223	MTC#ERVL-MaLR#LTR#chr2#5563154#5563564
22.9747	1.56648	0.420184	3.72808	0.000192947	0.0207773	MER2#TcMar-Tigger#DNA#chr2#5585084#5585148
42.3507	1.1607	0.302397	3.83835	0.000123865	0.0151117	B1F#Alu#SINE#chr2#5606582#5606735
45.513	1.0886	0.305554	3.56269	0.000367072	0.0330865	B1_Mur1#Alu#SINE#chr2#5620755#5620885
52.2131	1.10811	0.30091	3.68254	0.00023092	0.0235966	ID_B1#B4#SINE#chr2#5623845#5624028
73.7142	1.03638	0.250595	4.13569	3.53892e-05	0.00603735	B3#B2#SINE#chr2#5624921#5625116
93.195	1.1663	0.243268	4.79432	1.63229e-06	0.000583259	MTE2a#ERVL-MaLR#LTR#chr2#5626390#5626750
33.8205	1.22587	0.347566	3.52701	0.000420286	0.0363707	MTEb#ERVL-MaLR#LTR#chr2#5628731#5628844
59.4637	0.990038	0.258079	3.83618	0.000124964	0.0152146	B4A#B4#SINE#chr2#5634104#5634375
74.7885	0.933561	0.240999	3.87372	0.000107187	0.0136104	B3#B2#SINE#chr2#5636225#5636430
70.1969	0.932789	0.27161	3.4343	0.000594079	0.0463191	MER68#ERVL#LTR#chr2#5637249#5637506
35.2015	1.17748	0.318628	3.69547	0.000219476	0.0227692	GA-rich#Low_complexity#Low_complexity#chr2#5638816#5638920
30.9883	1.25968	0.353215	3.56633	0.000362011	0.0327692	U6#snRNA#snRNA#chr2#5641875#5641960
78.3854	0.924387	0.270875	3.4126	0.000643472	0.049101	MTEa#ERVL-MaLR#LTR#chr2#5642648#5642974
87.2329	1.0449	0.245586	4.2547	2.09328e-05	0.0041042	L1Md_F2#L1#LINE#chr2#5646679#5647059
77.4402	1.09704	0.269963	4.06368	4.83043e-05	0.00766412	B3#B2#SINE#chr2#5648086#5648253
60.9698	0.900919	0.262568	3.43119	0.000600946	0.0466766	L1MB4#L1#LINE#chr2#5654115#5654234
98.7874	1.12063	0.238943	4.68997	2.7325e-06	0.000874085	MTC#ERVL-MaLR#LTR#chr2#5655285#5655631
70.3228	1.04539	0.269362	3.88098	0.000104037	0.0132987	Charlie19a#hAT-Charlie#DNA#chr2#5659056#5659308
30.7324	1.29172	0.343119	3.76464	0.000166787	0.0186879	ID4#ID#SINE#chr2#5659379#5659460
93.6548	0.774519	0.225371	3.43664	0.000588988	0.0460065	B2_Mm2#B2#SINE#chr2#5659925#5660120
41.9413	1.06682	0.303346	3.51683	0.000436732	0.0374219	B3#B2#SINE#chr2#5661436#5661653
57.1291	1.04551	0.26892	3.88782	0.000101149	0.0130215	B1_Mur2#Alu#SINE#chr2#5662305#5662442
79.8994	1.14909	0.259791	4.42312	9.72841e-06	0.00233053	MER47B#TcMar-Tigger#DNA#chr2#5663774#5664112
309.566	1.05731	0.190905	5.5384	3.05252e-08	2.31121e-05	L1_Mus4#L1#LINE#chr2#5664578#5665623
268.406	0.890739	0.203079	4.38616	1.15368e-05	0.00265851	L1_Mus4#L1#LINE#chr2#5665620#5666924
77.7831	0.888573	0.247916	3.58417	0.000338153	0.0311737	Charlie2b#hAT-Charlie#DNA#chr2#5668249#5668607
88.0517	1.0122	0.247233	4.0941	4.23809e-05	0.00691632	B2_Mm2#B2#SINE#chr2#5668782#5668973
141.699	0.851188	0.224509	3.79133	0.000149842	0.0173324	MER21C#ERVL#LTR#chr2#5670771#5671170
53.8903	1.04608	0.302983	3.45261	0.000555185	0.0441871	B1_Mur4#Alu#SINE#chr2#5671401#5671530
41.4748	1.26585	0.300835	4.20778	2.57895e-05	0.00480181	L1MA8#L1#LINE#chr2#5671887#5671979
38.5565	1.08092	0.314966	3.43187	0.000599434	0.0466298	B1F1#Alu#SINE#chr2#5674145#5674279
65.6001	0.968102	0.25198	3.84197	0.000122049	0.014956	B4A#B4#SINE#chr2#5677544#5677832
75.9132	1.09896	0.24136	4.5532	5.28348e-06	0.00147562	B2_Mm2#B2#SINE#chr2#5678417#5678611
52.0335	0.969563	0.275571	3.51838	0.000434195	0.0372608	B4#B4#SINE#chr2#5678881#5679067
56.2935	1.08507	0.298831	3.63105	0.000282269	0.0273408	L1M4#L1#LINE#chr2#5679168#5679348
45.3616	1.04759	0.300781	3.48291	0.000495987	0.0409519	(TAGA)n#Simple_repeat#Simple_repeat#chr2#5680423#5680454
216.155	0.989582	0.200927	4.92509	8.43214e-07	0.000344759	MER21C#ERVL#LTR#chr2#5681724#5682547
60.5229	1.32436	0.27608	4.79703	1.61036e-06	0.000577849	ID_B1#B4#SINE#chr2#5682652#5682752
61.7482	0.983772	0.28563	3.44422	0.000572719	0.0451638	B4A#B4#SINE#chr2#5683789#5683990
122.459	0.798258	0.219275	3.64045	0.000272165	0.0266192	B4#B4#SINE#chr2#5692321#5692583
70.2099	0.932205	0.262896	3.54591	0.000391267	0.0346341	B4A#B4#SINE#chr2#5692776#5693026
144.13	0.907591	0.214306	4.23503	2.28524e-05	0.00439695	Lx8#L1#LINE#chr2#5693839#5694337
33.0172	1.52809	0.341017	4.48099	7.42979e-06	0.00189746	AT_rich#Low_complexity#Low_complexity#chr2#5695097#5695134
80.3482	1.09741	0.231757	4.73516	2.18886e-06	0.000728564	MIRb#MIR#SINE#chr2#5695911#5696009
29.3632	1.60806	0.357787	4.49447	6.9744e-06	0.00181328	(CAGA)n#Simple_repeat#Simple_repeat#chr2#5696493#5696537
99.2335	0.908123	0.219777	4.13203	3.59581e-05	0.00610075	B4#B4#SINE#chr2#5696590#5696879
137.005	1.03237	0.234264	4.40685	1.04884e-05	0.00246913	MTEb#ERVL-MaLR#LTR#chr2#5698618#5698895
112.419	0.91615	0.247377	3.70346	0.00021268	0.0222815	ORR1F#ERVL-MaLR#LTR#chr2#5700413#5700743
47.4582	1.36804	0.323876	4.22397	2.40041e-05	0.00455922	ID_B1#B4#SINE#chr2#5700756#5700939
70.5	1.09556	0.240894	4.5479	5.41826e-06	0.00150474	B2_Mm2#B2#SINE#chr2#5702074#5702283
81.8594	0.863369	0.247186	3.49278	0.000478012	0.0398254	MIRc#MIR#SINE#chr2#5703303#5703511
182.138	0.797351	0.209303	3.80955	0.000139222	0.0164194	L1MB3#L1#LINE#chr2#5704240#5704762
79.9297	1.06444	0.245902	4.32871	1.49987e-05	0.00320487	MTE2a#ERVL-MaLR#LTR#chr2#5705681#5706077
114.923	0.971987	0.225193	4.31625	1.58702e-05	0.00334488	MIRb#MIR#SINE#chr2#5706992#5707188
39.6118	1.08329	0.303304	3.57162	0.000354775	0.0322947	B4#B4#SINE#chr2#5709679#5709867
70.4345	0.95025	0.261413	3.63505	0.000277929	0.0270127	(TTTG)n#Simple_repeat#Simple_repeat#chr2#5710979#5711012
140.168	0.899235	0.199603	4.50511	6.63388e-06	0.00174525	B4A#B4#SINE#chr2#5711573#5711842
33.5036	-1.33811	0.331826	-4.03256	5.51717e-05	0.00844643	IAPLTR2_Mm#ERVK#LTR#chr2#6773058#6773539
40.0316	-1.09384	0.29543	-3.70253	0.000213461	0.022341	L2a#L2#LINE#chr2#6813689#6814041
19.4375	-1.54099	0.436577	-3.52972	0.000416006	0.0361191	ID_B1#B4#SINE#chr2#6910707#6910822
6.92814	-5.38347	1.30388	-4.1288	3.64666e-05	0.00616724	CT-rich#Low_complexity#Low_complexity#chr2#6987525#6987787
22.3827	-1.52544	0.415034	-3.67546	0.000237419	0.0240583	ORR1F#ERVL-MaLR#LTR#chr2#7108712#7108921
41.5028	3.75853	0.991142	3.79212	0.000149369	0.0173005	L1Md_F2#L1#LINE#chr2#10946896#10953109
11.1291	6.88779	1.9016	3.6221	0.000292216	0.0280009	RMER1B#Other#Other#chr2#10961494#10962291
5.51175	5.85835	1.36019	4.30702	1.65468e-05	0.00346175	MTEa#ERVL-MaLR#LTR#chr2#10967612#10967963
4.8255	5.65908	1.38793	4.07735	4.55525e-05	0.00731278	B4A#B4#SINE#chr2#10968389#10968578
7.84799	3.85963	1.04906	3.67913	0.000234028	0.0237997	L1MB3#L1#LINE#chr2#10971441#10971779
7.00259	6.20317	1.3287	4.66859	3.03275e-06	0.000943018	MLT2B4#ERVL#LTR#chr2#10976791#10977170
6.17317	5.02606	1.34154	3.74648	0.000179336	0.0197301	B4A#B4#SINE#chr2#10977794#10978035
348.104	-0.788454	0.227302	-3.46876	0.00052287	0.04242	ORR1A2-int#ERVL-MaLR#LTR#chr2#11323667#11325392
69.7422	-1.05302	0.296242	-3.55458	0.000378582	0.0337965	ORR1A2#ERVL-MaLR#LTR#chr2#11325396#11325692
128.418	-0.927351	0.260458	-3.56046	0.000370211	0.0332549	RLTR20B1#ERVK#LTR#chr2#11330433#11330946
56.203	-1.07498	0.299466	-3.58966	0.000331115	0.0306745	Lx8#L1#LINE#chr2#11334844#11335012
93.9756	-1.09534	0.280392	-3.90646	9.36584e-05	0.012287	Lx8#L1#LINE#chr2#11335442#11335719
66.0462	-1.08008	0.296823	-3.63879	0.00027392	0.0267375	B1_Mur1#Alu#SINE#chr2#11337512#11337646
44.8007	-1.25883	0.324071	-3.88442	0.000102573	0.013167	RSINE1#B4#SINE#chr2#11338600#11338677
211.562	-1.16639	0.243609	-4.78796	1.68483e-06	0.000597638	RLTR13D3A#ERVK#LTR#chr2#11340739#11341530
54.8129	-1.29024	0.30245	-4.26596	1.99045e-05	0.00396109	MTC#ERVL-MaLR#LTR#chr2#11346347#11346469
85.1365	-0.963715	0.268959	-3.58314	0.000339492	0.0312705	B4A#B4#SINE#chr2#11347276#11347550
68.8608	-1.24646	0.283277	-4.40013	1.08184e-05	0.00252583	L1MC1#L1#LINE#chr2#11358466#11359084
43.1107	-1.13494	0.313087	-3.62499	0.00028897	0.027798	RSINE1#B4#SINE#chr2#11363131#11363281
79.4679	-0.905387	0.243097	-3.72439	0.000195785	0.0209833	MTE2a#ERVL-MaLR#LTR#chr2#11364732#11365087
57.3625	-0.977255	0.269296	-3.62892	0.00028461	0.0275204	MTD#ERVL-MaLR#LTR#chr2#11367344#11367653
94.705	-0.86507	0.250046	-3.45964	0.000540889	0.0434432	MTD#ERVL-MaLR#LTR#chr2#11369194#11369586
143.462	-0.941134	0.225586	-4.17195	3.02002e-05	0.00539281	ORR1B1#ERVL-MaLR#LTR#chr2#11385379#11385760
124.225	-0.772441	0.209203	-3.6923	0.000222233	0.0229363	B4A#B4#SINE#chr2#11388631#11388928
86.0765	-0.836798	0.23945	-3.49466	0.000474658	0.0396431	RCHARR1#hAT-Charlie#DNA#chr2#11396647#11396953
51.1637	-1.26302	0.2831	-4.46141	8.14226e-06	0.00203661	B3A#B2#SINE#chr2#11396945#11397163
34.4227	1.32682	0.328592	4.03789	5.39342e-05	0.00831611	B1F1#Alu#SINE#chr2#11476609#11476727
24.7188	1.30428	0.381505	3.41878	0.000629031	0.0483025	RLTR10B2#ERVK#LTR#chr2#11538239#11538572
1448.46	1.03463	0.231013	4.47866	7.51146e-06	0.00190791	RLTR4_MM-int#ERV1#LTR#chr2#16021235#16028795
208.866	3.94345	0.700932	5.62601	1.8443e-08	1.55678e-05	MMERGLN-int#ERV1#LTR#chr2#20381547#20389104
9.73013	2.86565	0.748774	3.82712	0.000129651	0.0155734	L1_Mus4#L1#LINE#chr2#23125060#23126191
12.6199	4.05323	1.11873	3.62308	0.000291118	0.0279511	Lx8#L1#LINE#chr2#23140988#23142002
8.90574	5.5611	1.32723	4.19002	2.78933e-05	0.00507683	ID_B1#B4#SINE#chr2#23144385#23144568
3.75062	5.28885	1.44194	3.66787	0.000244579	0.0246076	L1MC4#L1#LINE#chr2#23147420#23147542
10.3537	3.50054	0.889498	3.93541	8.30558e-05	0.011234	MLT2D#ERVL#LTR#chr2#23150532#23150846
119.038	-0.795797	0.224326	-3.54749	0.000388914	0.0344619	L1_Mus1#L1#LINE#chr2#24019559#24025458
126.294	-1.11081	0.223683	-4.96598	6.83562e-07	0.000288141	MuRRS-int#ERV1#LTR#chr2#24034260#24038728
41.9179	-1.10958	0.307424	-3.60928	0.000307047	0.0290662	(CCGG)n#Simple_repeat#Simple_repeat#chr2#25292205#25292246
21.7752	-1.51589	0.407088	-3.72373	0.000196297	0.0210054	ID4_#ID#SINE#chr2#25980537#25980594
16.0666	1.82137	0.496601	3.66767	0.000244771	0.0246076	B1_Mm#Alu#SINE#chr2#32425918#32426049
35.0974	1.59912	0.402812	3.9699	7.19028e-05	0.0101428	Lx8#L1#LINE#chr2#32432328#32432849
51.3764	1.59492	0.309194	5.15833	2.49165e-07	0.000127842	L1_Mus3#L1#LINE#chr2#32434500#32435163
14.1663	1.91382	0.55173	3.46876	0.000522859	0.04242	Charlie2a#hAT-Charlie#DNA#chr2#32438853#32439013
21.5029	1.74569	0.465769	3.74797	0.000178269	0.0196445	ID4#ID#SINE#chr2#32441376#32441456
29.7799	1.54604	0.387734	3.98736	6.68114e-05	0.00961806	B1_Mur4#Alu#SINE#chr2#32445400#32445554
16.3892	2.03381	0.528642	3.84724	0.000119458	0.014718	B1_Mur4#Alu#SINE#chr2#32449379#32449508
34.5527	1.25653	0.328009	3.83078	0.00012774	0.0154037	B1_Mus2#Alu#SINE#chr2#32450165#32450310
4.57022	5.59779	1.35468	4.13219	3.59321e-05	0.00609939	MIRc#MIR#SINE#chr2#34898326#34898514
5.8268	4.91461	1.35348	3.63108	0.000282237	0.0273408	Lx8#L1#LINE#chr2#34907189#34907544
5.04984	5.72186	1.37368	4.16536	3.10864e-05	0.00550197	B1_Mus2#Alu#SINE#chr2#34908370#34908525
4.28918	5.48958	1.38632	3.95983	7.50031e-05	0.0104738	MIRb#MIR#SINE#chr2#34911876#34912057
2348.84	1.0426	0.247683	4.20943	2.56015e-05	0.0047757	RLTR4_MM-int#ERV1#LTR#chr2#57215108#57222695
19.7121	1.66454	0.449974	3.6992	0.000216284	0.0225135	MTB_Mm#ERVL-MaLR#LTR#chr2#60830388#60830799
10.0593	2.76667	0.735216	3.76307	0.000167839	0.0187706	B1_Mur3#Alu#SINE#chr2#60871632#60871768
17.6638	1.58617	0.443664	3.57516	0.000350013	0.0319724	MTD#ERVL-MaLR#LTR#chr2#60873999#60874377
31.1395	1.93869	0.386328	5.01826	5.21413e-07	0.000232771	MTE2a#ERVL-MaLR#LTR#chr2#62597395#62597736
16.1092	2.12378	0.510251	4.16223	3.1516e-05	0.00556352	Lx8#L1#LINE#chr2#62602057#62602289
30.9982	1.625	0.353712	4.59413	4.34561e-06	0.00125489	L1ME1#L1#LINE#chr2#62624880#62625180
30.1293	1.39471	0.346155	4.02916	5.59764e-05	0.00855423	Lx#L1#LINE#chr2#62632552#62632724
20.3376	1.79492	0.431658	4.1582	3.20769e-05	0.0056275	L1M5#L1#LINE#chr2#62633800#62633940
23.6793	1.66668	0.424047	3.93042	8.47963e-05	0.0113969	RLTR13B1#ERVK#LTR#chr2#62638178#62638618
9.73379	2.56508	0.750956	3.41575	0.000636059	0.0487067	Lx9#L1#LINE#chr2#62638726#62638935
8.63962	3.16855	0.833857	3.79988	0.000144769	0.016926	RSINE1#B4#SINE#chr2#62639740#62639878
15.988	1.93017	0.526884	3.66336	0.000248925	0.0249199	B3A#B2#SINE#chr2#62644386#62644603
14.1735	2.41196	0.601214	4.01182	6.02527e-05	0.00894259	MER34A1#ERV1#LTR#chr2#69193875#69194334
10.2866	2.94319	0.762454	3.86016	0.000113315	0.014182	CT-rich#Low_complexity#Low_complexity#chr2#69195194#69195370
6.34367	6.05315	1.33724	4.52661	5.99385e-06	0.00162041	MTE2a#ERVL-MaLR#LTR#chr2#69195986#69196328
3.84609	5.3302	1.41786	3.75932	0.000170376	0.0189838	RSINE1#B4#SINE#chr2#69203319#69203453
156.905	-1.08797	0.248279	-4.38206	1.17561e-05	0.00268347	IAPEz-int#ERVK#LTR#chr2#72270733#72273975
4.32097	-4.6657	1.35653	-3.43944	0.000582914	0.0456368	RMER19C#ERVK#LTR#chr2#84489180#84489647
35.456	-1.40101	0.321771	-4.35405	1.33646e-05	0.00294639	MLT1A0#ERVL-MaLR#LTR#chr2#84495787#84496036
100.521	-1.21713	0.253482	-4.80163	1.57382e-06	0.000567133	ORR1A4-int#ERVL-MaLR#LTR#chr2#84497505#84499585
47.0389	-1.22459	0.283436	-4.32052	1.5566e-05	0.00329916	Lx8#L1#LINE#chr2#84500528#84501347
22.8467	-1.35697	0.396505	-3.42231	0.000620906	0.0478731	MTA_Mm#ERVL-MaLR#LTR#chr2#84503840#84504238
33.982	-1.22773	0.356887	-3.44011	0.000581483	0.0455719	Lx#L1#LINE#chr2#84504678#84505209
61.6539	-1.00838	0.263175	-3.83161	0.000127305	0.0153657	RLTR28#ERVL#LTR#chr2#84511507#84511973
193.418	-0.985122	0.234609	-4.199	2.68094e-05	0.00494302	ORR1A4-int#ERVL-MaLR#LTR#chr2#84513660#84515458
74.6725	-0.962537	0.264514	-3.63889	0.000273819	0.0267353	L1_Mur3#L1#LINE#chr2#84526235#84526801
36.703	1.1752	0.343604	3.4202	0.000625751	0.0481183	B1F#Alu#SINE#chr2#91956589#91956724
15.9923	1.74207	0.504889	3.4504	0.000559752	0.0444164	RMER17B#ERVK#LTR#chr2#101726029#101727037
16.4327	1.90334	0.507516	3.75031	0.000176617	0.019513	MTC#ERVL-MaLR#LTR#chr2#101728702#101729119
13.4677	3.02677	0.640758	4.72373	2.31553e-06	0.000763999	MTEb#ERVL-MaLR#LTR#chr2#101732734#101733053
12.1693	2.26806	0.595512	3.80859	0.000139759	0.0164507	MIR#MIR#SINE#chr2#101733588#101733793
9.66886	2.67145	0.708158	3.7724	0.000161686	0.0182972	L1MB3#L1#LINE#chr2#101744501#101744718
9.11981	3.07871	0.780662	3.94372	8.02276e-05	0.0109672	MTC#ERVL-MaLR#LTR#chr2#101748084#101748458
13.6247	2.08694	0.544951	3.8296	0.000128352	0.0154556	MLTR14#ERV1#LTR#chr2#101760495#101760989
13.5827	1.83578	0.530358	3.46139	0.000537393	0.0432906	MIR#MIR#SINE#chr2#101767064#101767267
16.5459	2.15765	0.495909	4.3509	1.35582e-05	0.00296601	ORR1C2#ERVL-MaLR#LTR#chr2#101767610#101767952
11.964	2.45493	0.601465	4.08158	4.47299e-05	0.00719771	MIR3#MIR#SINE#chr2#101769498#101769673
13.7742	2.8671	0.599492	4.78256	1.73077e-06	0.000610013	RLTR28#ERVL#LTR#chr2#101776508#101776912
12.5439	2.86628	0.64396	4.45103	8.54612e-06	0.00210055	B4#B4#SINE#chr2#101778644#101778873
14.6812	1.74106	0.495223	3.51571	0.000438572	0.0375306	MTD#ERVL-MaLR#LTR#chr2#101781853#101782260
15.3724	1.81106	0.521477	3.47295	0.000514777	0.0420239	B4A#B4#SINE#chr2#101783717#101783966
13.3113	2.25706	0.571455	3.94966	7.82619e-05	0.0108015	B1_Mus1#Alu#SINE#chr2#101788474#101788595
13.4863	2.74115	0.629919	4.35159	1.35154e-05	0.00296236	MER44B#TcMar-Tigger#DNA#chr2#101790132#101790520
12.2564	2.14937	0.583473	3.68374	0.000229832	0.0235278	RMER15#ERVL#LTR#chr2#101791537#101791791
39.1	2.36421	0.376138	6.28547	3.26864e-10	5.05412e-07	MT2B2#ERVL#LTR#chr2#101793508#101794089
4.40264	-4.70399	1.3596	-3.45983	0.000540512	0.0434432	Lx6#L1#LINE#chr2#101839524#101840757
8.11183	3.88637	1.00972	3.84898	0.000118613	0.0146511	B4A#B4#SINE#chr2#102850834#102851019
4.31115	5.49595	1.39361	3.94367	8.02451e-05	0.0109672	Lx8#L1#LINE#chr2#102884499#102884954
51.5103	0.972306	0.280709	3.46375	0.000532692	0.042981	MLTR11A#ERVK#LTR#chr2#113843563#113844106
51.4079	-1.08473	0.287606	-3.77159	0.000162211	0.0183369	MER91A#hAT-Tip100#DNA#chr2#118530984#118531165
48.4466	-1.3902	0.298885	-4.65129	3.29864e-06	0.00101	B3A#B2#SINE#chr2#118535636#118535849
34.2049	-1.29879	0.332899	-3.90147	9.5611e-05	0.012471	G-rich#Low_complexity#Low_complexity#chr2#118540520#118540558
40.1185	-1.18341	0.302292	-3.91479	9.04822e-05	0.0119905	MIRb#MIR#SINE#chr2#118541999#118542112
12.4764	-1.85689	0.544026	-3.41324	0.000641944	0.0490174	RLTR17B_Mm#ERVK#LTR#chr2#118545464#118545533
15.8931	-1.85696	0.498952	-3.72172	0.000197872	0.0211537	(CA)n#Simple_repeat#Simple_repeat#chr2#118549004#118549040
8.12922	6.41918	1.29556	4.95474	7.2427e-07	0.000303048	RMER6A#ERVK#LTR#chr2#119610392#119611084
45.1509	1.27202	0.283388	4.48861	7.16885e-06	0.00184328	MYSERV16_I-int#ERVK#LTR#chr2#120094451#120094850
34.9554	1.15998	0.330573	3.509	0.000449796	0.0381822	B2_Mm2#B2#SINE#chr2#120095757#120095948
23.4679	1.44823	0.392816	3.6868	0.000227096	0.0233113	PB1D9#Alu#SINE#chr2#120112738#120112827
46.2629	1.04371	0.290433	3.59363	0.000326105	0.0303426	L2a#L2#LINE#chr2#120121534#120121642
17.4032	1.63664	0.45474	3.59906	0.000319363	0.0299034	PB1D7#Alu#SINE#chr2#120122574#120122639
35.4991	1.10677	0.316795	3.49363	0.000476501	0.0397287	B4#B4#SINE#chr2#120125674#120125755
33.6158	1.19515	0.331606	3.60412	0.000313214	0.0294981	B1F#Alu#SINE#chr2#120152976#120153119
111.04	0.813596	0.217482	3.74099	0.000183298	0.02003	(GGAA)n#Simple_repeat#Simple_repeat#chr2#122594729#122594771
142.78	0.853021	0.19911	4.28416	1.83429e-05	0.00373864	Lx8#L1#LINE#chr2#122598479#122598597
221.108	0.750852	0.178116	4.21552	2.49202e-05	0.00468614	L1Md_F2#L1#LINE#chr2#122598899#122599454
136.528	0.720773	0.191712	3.75967	0.00017014	0.0189699	PB1D10#Alu#SINE#chr2#122606806#122606921
12.9094	2.5938	0.632103	4.10345	4.07034e-05	0.00671184	ID4_#ID#SINE#chr2#125617303#125617384
49.0346	0.975707	0.276053	3.53449	0.000408557	0.0357093	B1_Mur1#Alu#SINE#chr2#126915088#126915227
76.8183	1.09595	0.289926	3.78009	0.000156772	0.01792	MuRRS4-int#ERV1#LTR#chr2#127109297#127111553
11.8172	2.25325	0.608313	3.7041	0.000212146	0.0222325	L2#L2#LINE#chr2#127117432#127117522
14.4441	2.28474	0.591705	3.86128	0.000112793	0.0141434	MTA_Mm#ERVL-MaLR#LTR#chr2#127120207#127120586
8.95958	6.57326	1.8334	3.58529	0.000336705	0.0310992	B4A#B4#SINE#chr2#127817713#127817946
7.4293	6.28578	1.31523	4.77924	1.75963e-06	0.000616456	B1F#Alu#SINE#chr2#127818024#127818133
5.06575	5.73532	1.35854	4.22168	2.42487e-05	0.0045852	B1_Mur1#Alu#SINE#chr2#127818714#127818844
6.62399	5.12756	1.35632	3.78049	0.000156522	0.0179155	B4A#B4#SINE#chr2#127819928#127820103
4.01575	5.39117	1.40635	3.83346	0.000126355	0.0153171	B2_Mm1t#B2#SINE#chr2#127822383#127822495
19.6909	4.1043	1.17875	3.4819	0.000497861	0.0410569	MTA_Mm#ERVL-MaLR#LTR#chr2#127822888#127823284
6.18781	3.57904	1.04141	3.43674	0.000588764	0.0459996	(TTG)n#Simple_repeat#Simple_repeat#chr2#128379535#128379568
24.3532	1.93729	0.455405	4.25399	2.09995e-05	0.00411066	MTD#ERVL-MaLR#LTR#chr2#128408301#128408628
24.4009	2.22862	0.472572	4.71595	2.4059e-06	0.000785437	MTB#ERVL-MaLR#LTR#chr2#128411138#128411536
14.2337	2.10572	0.53363	3.94603	7.94583e-05	0.0109011	B4A#B4#SINE#chr2#128411923#128412143
16.4831	2.20062	0.54756	4.01896	5.84561e-05	0.00881048	MTEa#ERVL-MaLR#LTR#chr2#128418708#128419045
28.1053	1.89651	0.443916	4.27223	1.93529e-05	0.00388398	MER44B#TcMar-Tigger#DNA#chr2#128420116#128420653
21.6733	2.19953	0.517869	4.24728	2.16381e-05	0.00420372	B4#B4#SINE#chr2#128421403#128421547
9.54666	2.64361	0.734126	3.60103	0.000316959	0.0297195	B4#B4#SINE#chr2#128421739#128421868
16.4272	2.84074	0.563857	5.03804	4.70314e-07	0.000215038	B3A#B2#SINE#chr2#128422828#128423000
28.4761	1.52824	0.390738	3.91117	9.18499e-05	0.0121011	ORR1A2#ERVL-MaLR#LTR#chr2#128425034#128425381
14.908	5.4184	1.11036	4.87986	1.06163e-06	0.000418956	ORR1B1#ERVL-MaLR#LTR#chr2#129271804#129272170
10.5214	5.8094	1.61786	3.5908	0.000329664	0.0305901	MER21B#ERVL#LTR#chr2#129278814#129279152
10.3254	4.91687	1.16413	4.22363	2.40395e-05	0.0045634	MURVY-LTR#ERV1#LTR#chr2#129279419#129279954
4.06417	5.43128	1.3722	3.95807	7.5557e-05	0.0105166	B2_Mm2#B2#SINE#chr2#129282323#129282509
5.08458	5.74762	1.33551	4.30368	1.67985e-05	0.00350068	L2a#L2#LINE#chr2#129283830#129283931
4.37636	5.52624	1.37632	4.01522	5.93892e-05	0.00887639	ID2#ID#SINE#chr2#129284740#129284817
9.5958	5.6853	1.64502	3.45606	0.000548138	0.0437911	L1MB7#L1#LINE#chr2#129289625#129289861
16.9404	3.01643	0.624632	4.82913	1.37129e-06	0.000505941	L1Md_F2#L1#LINE#chr2#129291785#129293200
13.3812	3.18651	0.705212	4.51851	6.22751e-06	0.00167074	L1Md_F2#L1#LINE#chr2#129293200#129294201
29.0043	1.43265	0.366599	3.90795	9.30811e-05	0.0122254	B1F2#Alu#SINE#chr2#129305135#129305244
51.7807	1.05638	0.288431	3.66249	0.000249773	0.0249722	MIR#MIR#SINE#chr2#129306041#129306258
39.6631	1.24238	0.332256	3.73921	0.000184599	0.0201333	MER2#TcMar-Tigger#DNA#chr2#129307118#129307328
34.6801	1.13631	0.319105	3.56094	0.000369526	0.0332196	(CA)n#Simple_repeat#Simple_repeat#chr2#129308192#129308253
46.3096	2.57421	0.704764	3.65258	0.000259616	0.0257252	MLT1J#ERVL-MaLR#LTR#chr2#131069189#131069352
17.6232	1.90576	0.526116	3.62233	0.000291966	0.0279931	B4A#B4#SINE#chr2#131071512#131071752
16.9156	3.41906	0.626557	5.4569	4.8453e-08	3.38449e-05	PB1D7#Alu#SINE#chr2#131077582#131077695
20.8631	2.07693	0.497498	4.17476	2.98303e-05	0.00533972	ID_B1#B4#SINE#chr2#131080812#131080903
26.884	-1.51298	0.371334	-4.07443	4.61264e-05	0.00737706	MER2B#TcMar-Tigger#DNA#chr2#131991686#131991823
14.0789	-1.92066	0.516835	-3.7162	0.000202241	0.0214857	MLT2D#ERVL#LTR#chr2#131991859#131992003
33.0852	-1.38022	0.344275	-4.00907	6.09586e-05	0.0090198	ORR1D1#ERVL-MaLR#LTR#chr2#131992279#131992388
72.1558	-1.34721	0.247238	-5.44903	5.0644e-08	3.49448e-05	(TGGGGG)n#Simple_repeat#Simple_repeat#chr2#131993747#131993771
25.3986	-1.62077	0.395991	-4.09295	4.25923e-05	0.00693604	tRNA-Ala-GCY_#tRNA#tRNA#chr2#131994020#131994084
91.9612	-1.16857	0.223526	-5.22788	1.71467e-07	9.56205e-05	RLTR17B_Mm#ERVK#LTR#chr2#131996087#131996154
49.1479	-1.26311	0.283618	-4.45356	8.44595e-06	0.00208952	MIRb#MIR#SINE#chr2#131996740#131996801
75.4731	-0.915312	0.25527	-3.58567	0.000336215	0.0310777	MLT1A1#ERVL-MaLR#LTR#chr2#131997765#131997928
41.3514	-1.00093	0.292845	-3.41796	0.000630916	0.0484144	(CA)n#Simple_repeat#Simple_repeat#chr2#132000716#132000771
135.946	-1.0022	0.197509	-5.07423	3.89066e-07	0.00018382	Lx#L1#LINE#chr2#132000915#132001454
86.5556	-1.00658	0.250799	-4.01348	5.98307e-05	0.00890811	MIR3#MIR#SINE#chr2#132002179#132002280
121.912	-0.887105	0.242216	-3.66245	0.000249814	0.0249722	RSINE1#B4#SINE#chr2#132002324#132002486
129.725	-1.21607	0.199614	-6.09212	1.11428e-09	1.4523e-06	B2_Mm2#B2#SINE#chr2#132002764#132002937
84.9094	-0.880542	0.22515	-3.91091	9.19506e-05	0.0121096	B1_Mus1#Alu#SINE#chr2#132009976#132010128
127.787	-0.78338	0.222302	-3.52394	0.000425176	0.0366768	MLTR18B_MM#ERVK#LTR#chr2#132010242#132010628
94.9718	-0.958851	0.234835	-4.08308	4.4442e-05	0.00716833	ID2#ID#SINE#chr2#132011532#132011595
202.285	-0.645579	0.189435	-3.40791	0.000654623	0.0497288	MER21B#ERVL#LTR#chr2#132021624#132022127
30.6946	1.58465	0.402015	3.94178	8.08808e-05	0.0110142	PB1D11#Alu#SINE#chr2#132250794#132250874
8.02982	-2.93443	0.79012	-3.7139	0.000204088	0.0216616	L1_Mus3#L1#LINE#chr2#136328251#136329158
48.1514	1.02801	0.29497	3.48513	0.00049189	0.0407125	GC_rich#Low_complexity#Low_complexity#chr2#144270505#144270535
30.8396	1.22697	0.35879	3.41976	0.000626768	0.0481722	MIRb#MIR#SINE#chr2#152797589#152797702
64.9084	-0.967646	0.252716	-3.82899	0.000128669	0.0154828	MLTR14#ERV1#LTR#chr2#154394669#154395094
7.30907	3.30289	0.923189	3.57769	0.00034664	0.0317249	(CA)n#Simple_repeat#Simple_repeat#chr2#154560329#154560458
16.93	5.39013	1.55498	3.46636	0.000527563	0.042709	B1F#Alu#SINE#chr2#154561802#154561951
10.5781	3.81554	0.849356	4.49228	7.0466e-06	0.00182425	B3#B2#SINE#chr2#154562084#154562284
6.3421	6.07875	1.32197	4.59825	4.26057e-06	0.00123769	ID_B1#B4#SINE#chr2#154564862#154564994
7.77636	3.40996	0.89091	3.8275	0.000129454	0.0155552	MLT1F#ERVL-MaLR#LTR#chr2#154565077#154565348
14.0644	3.65086	0.745053	4.90013	9.57741e-07	0.000384226	MIRb#MIR#SINE#chr2#154568255#154568421
11.8094	3.69301	0.782597	4.71892	2.37102e-06	0.000777032	MIRb#MIR#SINE#chr2#154569097#154569234
9.7512	3.74571	0.891099	4.20348	2.62846e-05	0.00486207	GC_rich#Low_complexity#Low_complexity#chr2#154569742#154569788
15.1911	1.90348	0.525734	3.62061	0.000293907	0.0281158	LTR50#ERVL#LTR#chr2#155059831#155059919
6868.89	1.33067	0.278866	4.77171	1.82672e-06	0.00063538	MuLV-int#ERV1#LTR#chr2#156357059#156360897
3610.52	1.08266	0.251136	4.31107	1.62465e-05	0.00340731	RLTR4_MM-int#ERV1#LTR#chr2#156360883#156363103
35.2617	1.19087	0.337716	3.52624	0.000421497	0.036447	B1_Mur1#Alu#SINE#chr2#157116706#157116848
5.78315	5.93691	1.69014	3.51267	0.000443621	0.0378439	ERVL-int#ERVL#LTR#chr2#157165727#157165819
12.8463	2.26086	0.619971	3.64671	0.000265615	0.0261369	L1MC1#L1#LINE#chr2#157168447#157168757
10.3409	2.35135	0.675543	3.48068	0.000500142	0.041185	B4A#B4#SINE#chr2#157176046#157176318
9.08032	2.31589	0.674958	3.43116	0.000600997	0.0466766	ID_B1#B4#SINE#chr2#157176541#157176656
10.0174	3.4039	0.807021	4.21786	2.4663e-05	0.00464804	RSINE1#B4#SINE#chr2#157180537#157180693
17.8277	2.09677	0.52339	4.00613	6.17215e-05	0.00910103	Tigger7#TcMar-Tigger#DNA#chr2#157184689#157185091
7.92257	2.76229	0.802546	3.44191	0.000577627	0.0454005	(TG)n#Simple_repeat#Simple_repeat#chr2#157186654#157186683
13.1285	2.01842	0.566896	3.56048	0.000370179	0.0332549	RSINE1#B4#SINE#chr2#157191462#157191604
12.3347	2.65705	0.632085	4.20363	2.62664e-05	0.00486135	B2_Mm2#B2#SINE#chr2#157196450#157196635
38.6068	2.63679	0.405591	6.50112	7.97268e-11	1.51701e-07	B1_Mur4#Alu#SINE#chr2#157199812#157199955
15.688	2.1859	0.544786	4.0124	6.01052e-05	0.00892459	Lx9#L1#LINE#chr2#157200810#157201019
17.4354	2.80188	0.567149	4.94028	7.801e-07	0.000322442	RSINE1#B4#SINE#chr2#157201238#157201359
40.909	2.12883	0.36931	5.76434	8.19778e-09	7.76789e-06	B4A#B4#SINE#chr2#157202344#157202601
45.0411	2.55377	0.380771	6.70684	1.98886e-11	4.66592e-08	MER2#TcMar-Tigger#DNA#chr2#157202898#157203111
14.0476	2.44556	0.598533	4.08592	4.39025e-05	0.00710152	(TA)n#Simple_repeat#Simple_repeat#chr2#157203539#157203584
17.1917	2.76775	0.56983	4.85714	1.19094e-06	0.000453162	MIRc#MIR#SINE#chr2#157203846#157203915
16.1891	2.04404	0.504271	4.05346	5.04661e-05	0.00791166	GC_rich#Low_complexity#Low_complexity#chr2#157204231#157204283
9.99669	2.62041	0.693995	3.77583	0.000159475	0.0181012	B1_Mus2#Alu#SINE#chr2#158124925#158125071
18.9268	2.234	0.474139	4.71169	2.45668e-06	0.000801244	L2a#L2#LINE#chr2#158132157#158132282
13.4192	2.216	0.562148	3.94203	8.07954e-05	0.011007	L2c#L2#LINE#chr2#158133057#158133147
34.3225	1.44994	0.36477	3.97495	7.03951e-05	0.0100111	MLT1A0#ERVL-MaLR#LTR#chr2#158138184#158138497
9.30835	3.3614	0.809359	4.15316	3.27914e-05	0.00571899	MIRb#MIR#SINE#chr2#158143419#158143533
6.75464	-3.3609	0.914456	-3.67529	0.000237576	0.0240598	ORR1G#ERVL-MaLR#LTR#chr2#162621064#162621400
24.9252	1.49628	0.380308	3.9344	8.34063e-05	0.0112635	B3#B2#SINE#chr2#167041337#167041519
20.3415	1.51875	0.416137	3.64963	0.000262618	0.025932	B1_Mur4#Alu#SINE#chr2#167044587#167044744
7.38142	3.34222	0.928983	3.59772	0.000321017	0.0299922	ID_B1#B4#SINE#chr2#167046096#167046151
41.7881	1.31425	0.322871	4.07051	4.6911e-05	0.00747092	PB1#Alu#SINE#chr2#167047952#167048076
33.4559	1.28414	0.334643	3.83733	0.000124379	0.015165	ID_B1#B4#SINE#chr2#167050859#167051063
11.9525	1.93483	0.564138	3.42971	0.000604218	0.0468626	B1_Mur1#Alu#SINE#chr2#167059039#167059160
24.6272	1.53556	0.382979	4.00952	6.08418e-05	0.00900645	B1_Mur4#Alu#SINE#chr2#167341466#167341602
5.51713	5.85778	1.33498	4.38791	1.14445e-05	0.00264479	RLTR12D#ERVK#LTR#chr2#172360493#172360924
8.72182	2.86318	0.771791	3.70979	0.000207431	0.0219274	Lx6#L1#LINE#chr2#173195145#173198537
8.23182	3.93439	0.979203	4.01795	5.87074e-05	0.00882489	ORR1A2#ERVL-MaLR#LTR#chr2#173206185#173206500
29.858	5.20816	0.968434	5.37793	7.53489e-08	4.79995e-05	L1MA5#L1#LINE#chr2#173206860#173207145
16.2487	4.46632	1.0811	4.13125	3.60789e-05	0.0061182	ID_B1#B4#SINE#chr2#173207280#173207474
7.1028	5.235	1.30455	4.01289	5.998e-05	0.00891377	RSINE1#B4#SINE#chr2#173208098#173208242
24.0993	4.94088	1.1606	4.25716	2.07037e-05	0.00408282	B4A#B4#SINE#chr2#173211316#173211595
9.76281	3.77277	0.861691	4.37833	1.19592e-05	0.00270673	RMER12C#ERVK#LTR#chr2#173211613#173211761
5.34078	4.82629	1.35365	3.56538	0.000363328	0.0328448	B1_Mur2#Alu#SINE#chr2#173213788#173213930
40.8246	5.14256	1.12061	4.58909	4.45174e-06	0.00128011	RMER6C#ERVK#LTR#chr2#173214416#173215067
6.67984	4.21501	1.18021	3.57142	0.000355051	0.0323025	B3#B2#SINE#chr2#173215262#173215444
135.899	0.820148	0.198247	4.13701	3.51866e-05	0.00601789	L1_Mur3#L1#LINE#chr2#174429992#174430413
62.5049	0.854588	0.245931	3.47491	0.000511029	0.0418183	MER99#hAT?#DNA#chr2#174431725#174431948
46.9271	-0.962008	0.275949	-3.48618	0.000489975	0.0405934	MMERVK10C-int#ERVK#LTR#chr2#175150955#175153951
14.6382	1.73523	0.500123	3.46961	0.000521215	0.0423361	Lx3B#L1#LINE#chr2#178375293#178377419
8.04043	5.41619	1.29041	4.19726	2.70168e-05	0.00496779	AT_rich#Low_complexity#Low_complexity#chr2#181227626#181227647
4.74526	5.65208	1.36044	4.1546	3.2585e-05	0.00569901	AT_rich#Low_complexity#Low_complexity#chr2#181237103#181237125
8.71977	4.63336	1.12424	4.12134	3.76679e-05	0.00631214	MIRc#MIR#SINE#chr2#181239109#181239219
36.4249	1.09834	0.313262	3.50614	0.000454655	0.0384444	Lx8#L1#LINE#chr3#8925608#8926490
20.7788	1.62729	0.416954	3.90281	9.50834e-05	0.0124356	B3A#B2#SINE#chr3#8928185#8928373
10.8635	2.21927	0.622638	3.5643	0.000364832	0.032937	B1_Mus1#Alu#SINE#chr3#8933947#8934097
21.1578	1.43742	0.417797	3.44047	0.000580702	0.0455703	PB1D7#Alu#SINE#chr3#8934140#8934256
41.2488	1.0899	0.302227	3.60624	0.000310664	0.0293066	Lx8#L1#LINE#chr3#8941246#8941457
65.9905	0.926772	0.25252	3.67009	0.000242466	0.0244387	RMER1B#Other#Other#chr3#8942266#8942745
46.6082	1.26975	0.293552	4.32548	1.522e-05	0.00324402	T-rich#Low_complexity#Low_complexity#chr3#8945835#8945892
21.6825	1.43877	0.420151	3.42441	0.000616126	0.0475908	MER44B#TcMar-Tigger#DNA#chr3#8946530#8946608
15.857	1.77287	0.502915	3.52518	0.00042319	0.0365747	ORR1D1#ERVL-MaLR#LTR#chr3#8956674#8957027
35.3828	1.22236	0.326928	3.73894	0.000184799	0.0201486	B3#B2#SINE#chr3#8982250#8982415
166.447	1.06016	0.230997	4.58951	4.44283e-06	0.00127862	L1_Mus1#L1#LINE#chr3#8996551#8997789
15.45	-1.83141	0.526836	-3.47625	0.000508487	0.0416704	L1MEg#L1#LINE#chr3#18607086#18607428
15.5831	-2.10831	0.509711	-4.13628	3.52977e-05	0.00602756	ORR1A4#ERVL-MaLR#LTR#chr3#18607802#18608116
36.827	-1.74498	0.357254	-4.88443	1.03726e-06	0.00041029	ERVB4_2-I_MM-int#ERVK#LTR#chr3#18609121#18609962
30.4546	-1.8084	0.398226	-4.54115	5.59489e-06	0.00153611	ERVB4_2-I_MM-int#ERVK#LTR#chr3#18610103#18611113
9.10432	-2.52093	0.680522	-3.7044	0.000211888	0.022226	MIRb#MIR#SINE#chr3#18615092#18615221
18.7844	-1.83197	0.489802	-3.74023	0.000183856	0.020078	RMER15-int#ERVL#LTR#chr3#18616666#18617026
38.5159	-1.891	0.343381	-5.507	3.65001e-08	2.68173e-05	RMER13A#ERVK#LTR#chr3#18617528#18618405
36.5686	-1.73697	0.345294	-5.03041	4.89427e-07	0.000221397	RMER15-int#ERVL#LTR#chr3#18619547#18620543
17.9436	-2.10177	0.494073	-4.25396	2.1002e-05	0.00411066	RLTR26_Mus#ERVK#LTR#chr3#18620543#18621135
11.8874	-2.07153	0.570136	-3.6334	0.000279708	0.0271545	RMER15-int#ERVL#LTR#chr3#18621135#18621389
16.8969	-2.03384	0.500284	-4.06537	4.7957e-05	0.00761968	B4A#B4#SINE#chr3#18623029#18623304
11.5458	-2.11936	0.611743	-3.46446	0.0005313	0.0429196	Tigger7#TcMar-Tigger#DNA#chr3#18628249#18628410
13.0692	-1.92993	0.523818	-3.68435	0.000229287	0.0234791	MIR#MIR#SINE#chr3#18629748#18629830
15.4181	-2.04406	0.496696	-4.11532	3.86647e-05	0.00644425	B4A#B4#SINE#chr3#18630396#18630681
9.35954	-2.62511	0.69217	-3.79258	0.000149088	0.0172974	AT_rich#Low_complexity#Low_complexity#chr3#18631537#18631574
11.9822	-2.84134	0.64538	-4.40258	1.06971e-05	0.00250439	B2_Mm2#B2#SINE#chr3#18632541#18632725
27.2057	-1.62893	0.386962	-4.20954	2.55891e-05	0.0047757	MER2#TcMar-Tigger#DNA#chr3#18634380#18634657
35.6815	1.30458	0.329491	3.95937	7.51474e-05	0.0104863	MLTR25A#ERVK#LTR#chr3#19250132#19251155
19.6493	1.55735	0.450679	3.45558	0.000549118	0.0438385	L1_Mur3#L1#LINE#chr3#19282221#19283348
52.2563	-1.2937	0.276774	-4.67422	2.9507e-06	0.000925117	L1_Mus1#L1#LINE#chr3#25700936#25702438
20.4703	-1.54153	0.406451	-3.79265	0.000149048	0.0172974	Lx2#L1#LINE#chr3#25871795#25872262
32.543	-1.15877	0.329603	-3.51566	0.000438662	0.0375306	L1Md_F2#L1#LINE#chr3#25879026#25880001
25.2891	2.67438	0.506591	5.27916	1.29774e-07	7.58517e-05	L1_Mus3#L1#LINE#chr3#27089895#27094168
12.8652	5.25062	1.30734	4.01626	5.91287e-05	0.00885136	RMER1B#Other#Other#chr3#27109534#27110473
12.4582	2.17237	0.621759	3.49392	0.000475984	0.0397196	L1Md_F3#L1#LINE#chr3#27113832#27114845
6.56464	4.19399	1.16666	3.59486	0.000324567	0.0302326	ID_B1#B4#SINE#chr3#27126615#27126781
4.14978	5.44099	1.4071	3.8668	0.000110273	0.0139088	L1MD#L1#LINE#chr3#27133715#27134049
3.95592	5.36498	1.44609	3.71	0.000207262	0.0219225	PB1D10#Alu#SINE#chr3#27135021#27135124
7.83805	5.37864	1.28768	4.17699	2.9539e-05	0.00530991	MTEa#ERVL-MaLR#LTR#chr3#27139253#27139492
13.7598	2.66196	0.653806	4.07148	4.67153e-05	0.00745022	MTA_Mm#ERVL-MaLR#LTR#chr3#27140668#27141062
5.98629	4.12497	1.19492	3.4521	0.000556246	0.044231	B3#B2#SINE#chr3#27141357#27141538
10.1816	4.21095	0.976494	4.31232	1.61552e-05	0.00339444	MLT1B#ERVL-MaLR#LTR#chr3#27148005#27148377
4.52181	5.56288	1.38571	4.01446	5.95816e-05	0.00889044	ID_B1#B4#SINE#chr3#27152782#27152974
16.4898	-1.75809	0.46076	-3.81563	0.000135834	0.0161576	ORR1E#ERVL-MaLR#LTR#chr3#27289929#27290301
25.9155	1.33656	0.366522	3.6466	0.000265728	0.02614	L2b#L2#LINE#chr3#27691443#27691555
36.1159	1.15386	0.332465	3.47061	0.00051927	0.0422993	ID_B1#B4#SINE#chr3#27694048#27694263
12.5616	2.33297	0.582776	4.00321	6.24897e-05	0.00918245	MTD#ERVL-MaLR#LTR#chr3#27702235#27702322
47.3608	1.09663	0.293699	3.73387	0.00018856	0.0204277	B4A#B4#SINE#chr3#27706515#27706753
12.7841	5.19453	1.12819	4.6043	4.13853e-06	0.00121469	B3#B2#SINE#chr3#36568339#36568515
9.93834	4.27409	1.00644	4.24676	2.16886e-05	0.00420694	B4A#B4#SINE#chr3#36569749#36570006
396.72	4.13052	0.701633	5.88701	3.93235e-09	4.25341e-06	MMERGLN-int#ERV1#LTR#chr3#55578425#55585968
10.469	-2.19055	0.642472	-3.40956	0.000650678	0.0495176	B1F#Alu#SINE#chr3#55773110#55773238
228.615	-0.653301	0.184472	-3.54146	0.000397916	0.0350494	L1Md_T#L1#LINE#chr3#56069648#56074950
41.547	1.10992	0.299432	3.70674	0.000209948	0.0220701	L1Md_F#L1#LINE#chr3#68919354#68923565
13.0375	4.68724	0.963592	4.86434	1.14842e-06	0.000442481	ORR1D2#ERVL-MaLR#LTR#chr3#69040157#69040479
5.82039	4.93605	1.36182	3.62458	0.000289429	0.0278203	B2_Mm2#B2#SINE#chr3#69042918#69043093
181.025	-0.758523	0.197783	-3.83513	0.000125497	0.0152631	IAPEz-int#ERVK#LTR#chr3#82481174#82487627
26.7505	-1.28521	0.359142	-3.57856	0.000345498	0.0316535	MER20#hAT-Charlie#DNA#chr3#84192496#84192674
12.264	-1.85161	0.541461	-3.41965	0.000627025	0.0481811	MTD#ERVL-MaLR#LTR#chr3#84230137#84230350
44.9874	-1.06283	0.27977	-3.79895	0.00014531	0.016969	MLT1A0#ERVL-MaLR#LTR#chr3#84244223#84244577
31.4074	1.29639	0.3637	3.56444	0.000364632	0.0329276	PB1D9#Alu#SINE#chr3#86139297#86139363
21.9809	1.60345	0.42889	3.73859	0.000185054	0.0201635	Lx9#L1#LINE#chr3#87262553#87262625
7.11167	3.7557	1.02211	3.67445	0.000238365	0.024111	ORR1D1#ERVL-MaLR#LTR#chr3#88400205#88400561
4.25051	-4.65079	1.36412	-3.40938	0.000651113	0.0495392	MIRc#MIR#SINE#chr3#89860260#89860391
26.4359	-1.56558	0.374003	-4.18602	2.83888e-05	0.00514642	B1_Mur2#Alu#SINE#chr3#89863667#89863803
45.1281	-1.11757	0.281789	-3.96597	7.30992e-05	0.0102796	B1_Mur4#Alu#SINE#chr3#89864936#89865086
148.666	-1.07402	0.257227	-4.17537	2.97502e-05	0.00532925	RLTR25B#ERVK#LTR#chr3#89865491#89866292
47.9579	-1.16259	0.279503	-4.15948	3.18969e-05	0.0056075	MLTR25A#ERVK#LTR#chr3#89866689#89866845
28.5381	-1.19972	0.346346	-3.46393	0.000532353	0.042974	PB1D9#Alu#SINE#chr3#89867294#89867382
6.49437	3.55407	1.01031	3.51781	0.000435123	0.0373122	MMERGLN-int#ERV1#LTR#chr3#94677065#94684702
154.835	0.798045	0.216746	3.68193	0.000231474	0.0236325	MLT1E1A#ERVL-MaLR#LTR#chr3#96287877#96288069
125.844	1.13736	0.206589	5.50543	3.68277e-08	2.69996e-05	B2_Mm1a#B2#SINE#chr3#96288908#96289104
246.685	1.10047	0.207185	5.31152	1.08712e-07	6.54532e-05	RLTR9B2#ERVK#LTR#chr3#96289280#96289712
129.817	0.906872	0.214508	4.22769	2.36103e-05	0.00450454	URR1B#hAT-Charlie#DNA#chr3#96293065#96293294
11.2518	2.60074	0.712518	3.65007	0.000262171	0.0259209	MMERVK10C-int#ERVK#LTR#chr3#96314818#96319763
68.1867	1.33483	0.297333	4.48933	7.14476e-06	0.00183987	U1#snRNA#snRNA#chr3#96328424#96328591
974.1	1.73635	0.455094	3.81536	0.000135983	0.0161576	U1#snRNA#snRNA#chr3#96460023#96460189
1024.41	1.67691	0.441657	3.79686	0.000146542	0.0170856	U1#snRNA#snRNA#chr3#96486554#96486719
11.4488	-2.2817	0.611539	-3.73108	0.000190663	0.0206162	MTE2b#ERVL-MaLR#LTR#chr3#101001027#101001296
16.4715	1.71121	0.472405	3.62233	0.000291963	0.0279931	B1_Mus1#Alu#SINE#chr3#104808800#104808939
33.2043	1.49359	0.358468	4.16659	3.09193e-05	0.00548096	MTA_Mm#ERVL-MaLR#LTR#chr3#104808982#104809378
38.3282	1.09059	0.305128	3.57422	0.000351278	0.0320535	MER31B#ERV1#LTR#chr3#104816533#104816753
25.3083	1.52113	0.38118	3.99058	6.59123e-05	0.00952296	PB1D10#Alu#SINE#chr3#107321268#107321376
14.028	1.79958	0.519495	3.46409	0.000532028	0.0429682	(TTAG)n#Simple_repeat#Simple_repeat#chr3#107744782#107744980
11.9367	2.24911	0.58969	3.81406	0.000136703	0.0162031	L2#L2#LINE#chr3#107751310#107751427
16.3349	1.97025	0.482334	4.08483	4.41096e-05	0.00712824	L2a#L2#LINE#chr3#107752719#107752924
9.58808	2.47002	0.676726	3.64996	0.000262281	0.0259209	L2a#L2#LINE#chr3#107753235#107753440
9.51318	2.22247	0.6451	3.44516	0.000570716	0.0450447	MIRb#MIR#SINE#chr3#107755128#107755226
12.1114	2.71334	0.616969	4.39786	1.09323e-05	0.00254544	L2b#L2#LINE#chr3#107756859#107756924
25.2068	2.44442	0.427252	5.72127	1.05734e-08	9.61707e-06	B3#B2#SINE#chr3#107756988#107757172
28.3643	1.73654	0.378589	4.58686	4.49953e-06	0.00129057	IMPB_01#Satellite#Satellite#chr3#107758204#107758314
10.8566	2.87901	0.673025	4.27771	1.88822e-05	0.00381922	(TC)n#Simple_repeat#Simple_repeat#chr3#107759456#107759493
34.8801	1.42132	0.354871	4.00518	6.19705e-05	0.00912586	(TCTCTG)n#Simple_repeat#Simple_repeat#chr3#108904392#108904497
66.3993	0.937425	0.247167	3.79268	0.000149033	0.0172974	ID_B1#B4#SINE#chr3#108978608#108978781
63.9708	0.955655	0.260892	3.66303	0.000249245	0.0249446	PB1D10#Alu#SINE#chr3#108991370#108991477
69.9019	0.873393	0.248331	3.51706	0.000436354	0.0374084	B2_Mm2#B2#SINE#chr3#109019255#109019405
30.6514	-1.36166	0.360541	-3.77672	0.000158904	0.0180549	RMER15#ERVL#LTR#chr3#127313596#127313837
16.9321	1.70512	0.485198	3.51427	0.000440965	0.0376897	Lx#L1#LINE#chr3#127668835#127669332
16.9875	1.59418	0.460071	3.46506	0.000530105	0.0428536	B1_Mur4#Alu#SINE#chr3#132936142#132936279
103.147	0.804542	0.216058	3.72373	0.0001963	0.0210054	L1Md_F2#L1#LINE#chr3#132988896#132995024
74.8033	0.960482	0.260323	3.68957	0.000224632	0.0231483	L1Md_F3#L1#LINE#chr3#133017655#133021931
9.74559	2.44458	0.670724	3.64468	0.00026772	0.0262529	B3#B2#SINE#chr3#133044696#133044922
33.1552	1.33267	0.37779	3.52755	0.000419419	0.0363227	Lx7#L1#LINE#chr3#133054650#133055610
12.6316	2.19909	0.596578	3.68618	0.000227644	0.02336	L1_Mus1#L1#LINE#chr3#133056277#133056666
49.7919	-1.25595	0.314175	-3.99761	6.39858e-05	0.00933376	GC_rich#Low_complexity#Low_complexity#chr3#148988703#148988753
11.3114	5.9202	1.25944	4.70065	2.59336e-06	0.000836204	Lx7#L1#LINE#chr3#151733246#151735087
8.16172	6.42878	1.28549	5.00104	5.70222e-07	0.000249646	Lx7#L1#LINE#chr3#151735625#151736456
5.67312	5.89956	1.34919	4.37268	1.22733e-05	0.00276312	ORR1E#ERVL-MaLR#LTR#chr3#151746130#151746449
4.94831	5.69739	1.36098	4.18624	2.83613e-05	0.00514548	Lx4B#L1#LINE#chr3#151746925#151747570
6.24215	6.0332	1.32519	4.55269	5.29654e-06	0.00147805	B1_Mur4#Alu#SINE#chr3#151748517#151748663
93.9298	-0.971292	0.258891	-3.75174	0.00017561	0.0194206	IAPEz-int#ERVK#LTR#chr3#156799882#156803163
6.18507	-4.26431	1.17534	-3.62815	0.000285458	0.0275868	Lx8#L1#LINE#chr3#157625608#157626185
627.164	0.579193	0.160512	3.6084	0.000308092	0.0291148	MMERVK10C-int#ERVK#LTR#chr4#153744207#153749235
15.2118	-1.95579	0.500103	-3.91078	9.19997e-05	0.0121114	L1_Mus4#L1#LINE#chr4#3394262#3396395
20.4323	-2.23892	0.48805	-4.58749	4.48607e-06	0.0012878	L1Md_F2#L1#LINE#chr4#3396868#3400066
92.7464	1.00883	0.241281	4.18114	2.90054e-05	0.0052261	Lx9#L1#LINE#chr4#9633106#9633247
152.037	2.92451	0.538987	5.42593	5.76543e-08	3.91039e-05	MMERGLN-int#ERV1#LTR#chr4#11176469#11183871
17.3789	3.58425	0.680057	5.27051	1.36044e-07	7.89736e-05	RLTR1A2_MM#ERV1#LTR#chr4#11183873#11184450
4.89071	5.6835	1.35434	4.19651	2.71056e-05	0.00498142	ID_B1#B4#SINE#chr4#11184834#11184932
111.994	1.35846	0.273994	4.95799	7.12271e-07	0.000298394	RLTR4_MM-int#ERV1#LTR#chr4#15237130#15238913
1088.21	1.04416	0.241339	4.32652	1.51483e-05	0.00323075	RLTR4_MM-int#ERV1#LTR#chr4#15238905#15242069
6.90637	-3.00277	0.850106	-3.53222	0.000412081	0.0358974	L2#L2#LINE#chr4#33510710#33510871
134.499	4.32173	0.738227	5.8542	4.79317e-09	4.96384e-06	MMERGLN-int#ERV1#LTR#chr4#34341588#34349145
43.9452	-1.08036	0.305695	-3.53412	0.000409133	0.0357229	Lx3_Mus#L1#LINE#chr4#36700723#36702531
11.005	2.23575	0.619542	3.60871	0.000307722	0.0291018	B1_Mus2#Alu#SINE#chr4#40203936#40204084
24.1192	1.56393	0.407709	3.8359	0.000125106	0.0152265	B1_Mur1#Alu#SINE#chr4#40204887#40205005
11.6156	2.20001	0.614676	3.57914	0.000344728	0.0316085	B2_Mm1t#B2#SINE#chr4#40214111#40214306
42.4798	1.413	0.308476	4.58059	4.6366e-06	0.0013232	MER63C#hAT-Blackjack#DNA#chr4#40214798#40215574
10.4124	2.75282	0.722632	3.80944	0.000139285	0.0164194	MER2#TcMar-Tigger#DNA#chr4#40223333#40223652
11.2306	2.72277	0.708784	3.84147	0.000122302	0.0149762	B1_Mus2#Alu#SINE#chr4#40228614#40228760
12.5262	3.25936	0.68861	4.73324	2.20965e-06	0.000733255	B2_Mm1a#B2#SINE#chr4#40228835#40229031
97.4064	-1.00969	0.232196	-4.34844	1.3711e-05	0.0029879	B1_Mur2#Alu#SINE#chr4#40812037#40812179
68.1338	-0.861449	0.249656	-3.45054	0.000559468	0.0444146	L1M5#L1#LINE#chr4#40813025#40813213
92.0419	-0.866819	0.219715	-3.9452	7.97318e-05	0.0109187	L2b#L2#LINE#chr4#40813591#40813723
73.7129	-0.805369	0.232952	-3.45723	0.000545761	0.0436832	(TGGA)n#Simple_repeat#Simple_repeat#chr4#40813927#40813958
95.3775	-0.886418	0.220647	-4.01737	5.8852e-05	0.00883492	MIR#MIR#SINE#chr4#40815648#40815718
198.345	-0.751091	0.190384	-3.94514	7.97544e-05	0.0109187	L1ME4a#L1#LINE#chr4#40817615#40817939
93.5609	-1.05092	0.220553	-4.76494	1.88907e-06	0.000649103	B3A#B2#SINE#chr4#40818920#40819095
92.0058	-0.926308	0.230808	-4.01333	5.98671e-05	0.00890811	ID4#ID#SINE#chr4#40821553#40821644
175.449	-0.92682	0.200856	-4.61434	3.94346e-06	0.00116954	B1_Mur3#Alu#SINE#chr4#40822004#40822139
110.395	-0.980807	0.230411	-4.25677	2.07402e-05	0.00408292	B1_Mur4#Alu#SINE#chr4#40822590#40822737
53.3071	-0.92304	0.267007	-3.45699	0.000546248	0.0437017	MER103C#hAT-Charlie#DNA#chr4#40824436#40824541
93.1746	-0.916802	0.220352	-4.16062	3.17378e-05	0.0055853	B3#B2#SINE#chr4#40834092#40834301
123.443	-0.839179	0.206688	-4.06012	4.90469e-05	0.00773582	BC1_Mm#scRNA#scRNA#chr4#40847032#40847099
113.956	-0.796235	0.222999	-3.57057	0.000356206	0.0323557	MIRb#MIR#SINE#chr4#40852848#40852969
12.0456	2.04138	0.569968	3.58157	0.00034153	0.0313745	B1F1#Alu#SINE#chr4#41212213#41212341
9.15544	3.25786	0.841158	3.87307	0.000107473	0.0136365	B1F#Alu#SINE#chr4#41390361#41390491
6.29588	5.04719	1.33574	3.77857	0.000157735	0.0179877	B2_Mm2#B2#SINE#chr4#41410999#41411185
4.99448	5.7177	1.34595	4.24809	2.15601e-05	0.00419096	B1F1#Alu#SINE#chr4#41413537#41413668
6.03398	4.98516	1.35102	3.68992	0.000224326	0.0231242	PB1D9#Alu#SINE#chr4#41423208#41423314
8.87979	4.64521	1.17269	3.96114	7.45918e-05	0.0104249	L1MC1#L1#LINE#chr4#41431816#41432230
8.7319	3.46988	0.898889	3.86019	0.000113299	0.014182	RLTR30B_MM#ERV1#LTR#chr4#41439367#41439808
8.67966	4.61481	1.14833	4.0187	5.85208e-05	0.00881234	B2_Mm2#B2#SINE#chr4#41440093#41440259
5.05813	5.72343	1.37667	4.15744	3.21833e-05	0.00564036	B1_Mur4#Alu#SINE#chr4#41440538#41440670
10.2274	3.16231	0.779191	4.05845	4.93995e-05	0.00776904	L1ME1#L1#LINE#chr4#41442494#41442786
17.9637	3.83459	0.697271	5.49942	3.81033e-08	2.76961e-05	MMERGLN-int#ERV1#LTR#chr4#41445934#41446410
133.356	3.49704	0.669384	5.22426	1.74849e-07	9.71882e-05	MMERGLN-int#ERV1#LTR#chr4#41447587#41451814
6.72403	3.68312	1.04514	3.52403	0.000425039	0.0366768	B3#B2#SINE#chr4#41452620#41452815
13.3516	3.14485	0.671755	4.68154	2.84731e-06	0.000900167	MTB#ERVL-MaLR#LTR#chr4#41453896#41454301
10.4835	2.76426	0.699287	3.95297	7.71857e-05	0.0106937	IAPLTR1_Mm#ERVK#LTR#chr4#41454734#41455133
9.06096	3.66506	0.916001	4.00115	6.3036e-05	0.00921892	B1_Mus1#Alu#SINE#chr4#41461327#41461461
6.48244	5.09306	1.33527	3.81424	0.000136602	0.0161967	ORR1A2#ERVL-MaLR#LTR#chr4#41462012#41462180
8.13217	3.91767	1.03989	3.7674	0.000164954	0.0185253	MTE2b#ERVL-MaLR#LTR#chr4#41462180#41462298
9.18265	3.22797	0.821606	3.92886	8.53509e-05	0.0114533	MTE2b#ERVL-MaLR#LTR#chr4#41464038#41464138
9.55318	4.80971	1.40364	3.4266	0.000611192	0.0472634	RSINE1#B4#SINE#chr4#43449191#43449302
19.3115	5.20925	0.948191	5.49388	3.9319e-08	2.84318e-05	(TTCA)n#Simple_repeat#Simple_repeat#chr4#43450490#43450533
27.9987	5.00557	1.31401	3.8094	0.000139304	0.0164194	PB1D10#Alu#SINE#chr4#43451068#43451150
36.0616	5.1471	0.711345	7.23572	4.63066e-13	1.67578e-09	ORR1D1#ERVL-MaLR#LTR#chr4#43451407#43451728
10.9563	2.77029	0.677833	4.08698	4.37028e-05	0.00707594	PB1D10#Alu#SINE#chr4#43496280#43496381
9.73206	4.23279	0.992224	4.26596	1.99042e-05	0.00396109	MIRc#MIR#SINE#chr4#43499060#43499228
39.3793	1.14913	0.303739	3.78328	0.000154777	0.0177635	IAPLTR1_Mm#ERVK#LTR#chr4#46517271#46517639
13.5622	2.02849	0.55319	3.66689	0.00024552	0.0246659	L1MB5#L1#LINE#chr4#46525073#46525252
41.152	-1.1994	0.301521	-3.97784	6.9545e-05	0.00992341	G-rich#Low_complexity#Low_complexity#chr4#53037861#53038012
366.815	-0.827987	0.174515	-4.7445	2.09025e-06	0.000701923	L1Md_T#L1#LINE#chr4#53052127#53059214
40.2731	-1.15226	0.312134	-3.69156	0.00022288	0.0229891	MIR3#MIR#SINE#chr4#53067522#53067615
47.2564	-1.14687	0.307112	-3.73436	0.000188191	0.0204046	Lx9#L1#LINE#chr4#53071402#53071534
64.2077	-1.18486	0.271176	-4.36932	1.24634e-05	0.0027948	L2c#L2#LINE#chr4#53072175#53072259
71.2207	-1.03733	0.253274	-4.09567	4.20951e-05	0.00688445	MIRc#MIR#SINE#chr4#53073588#53073743
280.168	3.82353	0.739269	5.17204	2.31553e-07	0.000120625	MMERGLN-int#ERV1#LTR#chr4#53939868#53947322
27.0405	4.6866	0.705207	6.64571	3.01764e-11	6.66574e-08	MMERGLN-int#ERV1#LTR#chr4#62061851#62062409
82.2738	-0.873598	0.253753	-3.4427	0.00057593	0.04533	ID_B1#B4#SINE#chr4#63419693#63419870
80.1235	-1.06128	0.260294	-4.07722	4.5577e-05	0.00731326	MTC#ERVL-MaLR#LTR#chr4#63422157#63422391
86.4844	-1.14794	0.252051	-4.55439	5.25385e-06	0.00146855	MIRc#MIR#SINE#chr4#63422936#63423076
59.1781	-1.11709	0.26153	-4.27138	1.94266e-05	0.00389418	ORR1D2#ERVL-MaLR#LTR#chr4#63424823#63424987
143.296	-0.931405	0.240228	-3.87717	0.000105678	0.0134539	ORR1D2#ERVL-MaLR#LTR#chr4#63424963#63425236
107.215	-0.898634	0.25029	-3.59037	0.000330214	0.0306038	MIR3#MIR#SINE#chr4#63428261#63428395
75.3935	-1.39117	0.242941	-5.72638	1.02598e-08	9.40736e-06	MIRb#MIR#SINE#chr4#63428762#63428925
59.4679	-1.12315	0.258604	-4.34311	1.40478e-05	0.00304182	MIRc#MIR#SINE#chr4#63429341#63429431
88.3227	-1.10301	0.243523	-4.52938	5.91561e-06	0.00160473	B1_Mur1#Alu#SINE#chr4#63431025#63431145
106.541	-0.844335	0.236746	-3.56641	0.000361903	0.0327682	RSINE1#B4#SINE#chr4#63431472#63431622
82.9613	-1.49461	0.284845	-5.2471	1.54511e-07	8.73098e-05	B1F2#Alu#SINE#chr4#63434245#63434340
54.2279	-1.12124	0.296817	-3.77753	0.000158394	0.0180259	(CCG)n#Simple_repeat#Simple_repeat#chr4#63495142#63495175
3.88287	5.39387	1.39951	3.85411	0.000116152	0.0144573	Lx8#L1#LINE#chr4#63827319#63828345
11.4781	4.494	0.990849	4.53551	5.74658e-06	0.00157118	MTEa#ERVL-MaLR#LTR#chr4#63832301#63832684
19.4092	3.4748	0.840654	4.13344	3.57372e-05	0.0060754	L1Md_F2#L1#LINE#chr4#63838265#63840070
7.47159	4.39097	1.16655	3.76406	0.000167177	0.0187193	RMER20C_Mm#ERVK#LTR#chr4#63846248#63846805
126.735	-0.720823	0.208347	-3.45972	0.000540737	0.0434432	L1Md_T#L1#LINE#chr4#77062719#77068348
25.5321	-1.62644	0.397377	-4.09294	4.25941e-05	0.00693604	Lx3A#L1#LINE#chr4#77806355#77807145
42.9641	-1.18725	0.32561	-3.64623	0.000266117	0.0261636	Lx8#L1#LINE#chr4#77848673#77849661
10.0097	-2.13745	0.610362	-3.50194	0.000461875	0.0389002	(TTG)n#Simple_repeat#Simple_repeat#chr4#77864857#77864893
10.9384	-2.56059	0.661171	-3.87281	0.000107589	0.0136437	MLT1E2#ERVL-MaLR#LTR#chr4#77883884#77884061
27.4439	-1.37567	0.380447	-3.61594	0.000299263	0.0284919	L1_Mur1#L1#LINE#chr4#77890566#77891202
36.8984	-1.24087	0.314211	-3.94917	7.84223e-05	0.0108092	RMER6C#ERVK#LTR#chr4#77909299#77909988
25.7297	-1.36278	0.368374	-3.69946	0.000216063	0.022507	B2_Mm2#B2#SINE#chr4#77924077#77924293
25.6932	1.59589	0.387389	4.1196	3.79531e-05	0.00635054	L1MA6#L1#LINE#chr4#88417120#88418127
6.09221	5.99266	1.3544	4.42458	9.66279e-06	0.00231971	A-rich#Low_complexity#Low_complexity#chr4#89285019#89285357
20.9161	-1.57602	0.4389	-3.59084	0.000329608	0.0305901	MIRb#MIR#SINE#chr4#101185053#101185153
10.4352	3.00704	0.743539	4.04422	5.24974e-05	0.00815445	ORR1A1-int#ERVL-MaLR#LTR#chr4#109643980#109645763
80.8294	0.877535	0.245392	3.57606	0.000348814	0.0318886	RLTR19-int#ERVK#LTR#chr4#111806990#111807570
18.0585	3.84694	0.691486	5.56329	2.64738e-08	2.07505e-05	RMER1A#Other#Other#chr4#116120051#116120949
5.46804	5.84282	1.36013	4.29577	1.74084e-05	0.00358781	B2_Mm2#B2#SINE#chr4#116121016#116121170
4.28313	5.50172	1.3672	4.02407	5.72002e-05	0.00865955	ID_B1#B4#SINE#chr4#116121419#116121521
4.21275	5.45983	1.40606	3.88306	0.000103151	0.0132113	B1_Mur4#Alu#SINE#chr4#116122552#116122700
37.7261	1.20721	0.335646	3.59666	0.00032233	0.0300668	L1_Mus3#L1#LINE#chr4#116358411#116359526
95.443	0.800663	0.232901	3.43779	0.000586483	0.045853	MERV1_I-int#ERV1#LTR#chr4#116417928#116422235
117.12	0.913856	0.228887	3.9926	6.53521e-05	0.00947213	MERVL_2A-int#ERVL#LTR#chr4#116453195#116456730
10.836	2.18582	0.618111	3.53629	0.000405783	0.0355857	B2_Mm2#B2#SINE#chr4#116607204#116607384
13.1096	1.92773	0.557704	3.45654	0.000547165	0.0437339	B1_Mur4#Alu#SINE#chr4#116607899#116608055
8.92272	3.03365	0.801346	3.78569	0.000153283	0.0176516	MTD#ERVL-MaLR#LTR#chr4#116617009#116617339
28.6441	1.18851	0.346796	3.42712	0.00061003	0.047195	GC_rich#Low_complexity#Low_complexity#chr4#117133778#117133826
3.78626	5.30159	1.45141	3.65272	0.000259476	0.0257204	ID4_#ID#SINE#chr4#117175213#117175284
8.5243	5.47845	1.30039	4.21291	2.52098e-05	0.00473013	RMER6A#ERVK#LTR#chr4#117175470#117175869
8.5857	3.98599	1.00993	3.94679	7.92062e-05	0.0108879	L1MB7#L1#LINE#chr4#118433203#118433468
4.07559	5.42034	1.38577	3.91143	9.17504e-05	0.0120926	B1_Mus1#Alu#SINE#chr4#118433949#118434098
5.98279	4.95142	1.33183	3.71775	0.000201005	0.0214021	RLTR12C#ERVK#LTR#chr4#118434934#118435367
37.3795	1.14877	0.336808	3.41075	0.000647837	0.0493345	RMER19B#ERVK#LTR#chr4#119307176#119307949
302.705	-0.930311	0.226994	-4.0984	4.16023e-05	0.00682684	IAPEz-int#ERVK#LTR#chr4#120936498#120942923
34.4808	-1.25208	0.352254	-3.55449	0.000378716	0.0337965	IAPLTR1a_Mm#ERVK#LTR#chr4#120942923#120943261
102.966	-0.820816	0.236451	-3.4714	0.000517747	0.0422057	(TG)n#Simple_repeat#Simple_repeat#chr4#120970475#120970496
41.4291	1.10179	0.311422	3.53794	0.000403265	0.0354288	PB1D10#Alu#SINE#chr4#122868078#122868140
46.3272	1.07719	0.305714	3.52351	0.00042587	0.0366852	B4#B4#SINE#chr4#122871564#122871825
3.93619	5.36759	1.39452	3.84907	0.000118566	0.0146506	B3#B2#SINE#chr4#124919124#124919281
7.05918	4.28945	1.17151	3.66148	0.000250763	0.0250597	MIR#MIR#SINE#chr4#124921423#124921558
6.42031	6.0911	1.77343	3.43465	0.000593322	0.0462919	B4A#B4#SINE#chr4#124926365#124926614
6.19163	4.10154	1.1548	3.55175	0.000382684	0.0340962	MER21C#ERVL#LTR#chr4#124929834#124930246
5.73317	5.91447	1.348	4.38758	1.14621e-05	0.00264705	RMER6B#ERVK#LTR#chr4#124931853#124932307
4.88018	5.67393	1.3846	4.09789	4.16942e-05	0.00683531	B1_Mur3#Alu#SINE#chr4#124932582#124932730
8.00295	4.4849	1.13419	3.95427	7.67692e-05	0.0106591	RMER6B#ERVK#LTR#chr4#124933578#124934032
13.9256	1.80009	0.522087	3.44787	0.00056503	0.0447397	ID_B1#B4#SINE#chr4#132337006#132337213
16.7481	2.17743	0.540102	4.03152	5.54171e-05	0.00848019	MIRb#MIR#SINE#chr4#132339382#132339559
1340.95	0.903694	0.245029	3.68811	0.000225922	0.0232324	U17#snRNA#snRNA#chr4#132352324#132352527
14.8296	2.11638	0.574571	3.68341	0.000230137	0.0235448	URR1B#hAT-Charlie#DNA#chr4#133963248#133963375
632.998	1.29198	0.361897	3.57001	0.000356963	0.0323985	RLTR4_MM-int#ERV1#LTR#chr4#134159937#134162061
8.04791	3.18203	0.82185	3.8718	0.000108037	0.0136825	B2_Mm1a#B2#SINE#chr4#138358648#138358835
49.5129	1.10342	0.2892	3.81543	0.000135944	0.0161576	B2_Mm2#B2#SINE#chr4#142165754#142165956
25.3372	1.71422	0.406068	4.2215	2.42681e-05	0.00458632	MMVL30-int#ERV1#LTR#chr4#143976143#143979844
39.7917	-1.06208	0.303764	-3.49639	0.000471595	0.0394745	B1_Mur1#Alu#SINE#chr4#155661536#155661677
27.0259	1.21115	0.354583	3.41571	0.000636157	0.0487067	Lx10#L1#LINE#chr5#4882626#4882871
22.047	1.74775	0.422714	4.13459	3.55594e-05	0.00605425	B2_Mm2#B2#SINE#chr5#4883385#4883579
97.3343	0.857969	0.249336	3.44101	0.000579547	0.0455199	Lx#L1#LINE#chr5#4883988#4885500
24.0747	1.43354	0.406972	3.52246	0.00042756	0.0368121	L1MC#L1#LINE#chr5#4994315#4994552
75.2789	1.01465	0.243488	4.16715	3.08426e-05	0.00547592	L1Md_F2#L1#LINE#chr5#5059933#5063031
42.1967	1.22856	0.313986	3.91278	9.12381e-05	0.0120672	L1_Mus3#L1#LINE#chr5#5072309#5073768
14.6359	2.07637	0.592171	3.50637	0.00045426	0.0384206	L1M2#L1#LINE#chr5#5080478#5080825
10.1575	2.70228	0.703618	3.84054	0.000122761	0.0150163	B3#B2#SINE#chr5#5084393#5084564
14.1592	2.13035	0.533391	3.99398	6.49744e-05	0.00944152	MIR3#MIR#SINE#chr5#5180956#5181102
20.278	1.68175	0.481305	3.49414	0.000475589	0.0397013	L1M4#L1#LINE#chr5#5183382#5183776
17.2579	1.64974	0.465292	3.54561	0.000391709	0.0346552	L1M4a1#L1#LINE#chr5#5184273#5184587
52.632	1.13687	0.282259	4.02774	5.63154e-05	0.00858675	Lx7#L1#LINE#chr5#5222808#5224469
10.1101	2.22469	0.640301	3.47445	0.000511908	0.04186	MIR3#MIR#SINE#chr5#5304622#5304730
33.9611	1.39528	0.376953	3.70146	0.000214361	0.0224025	RMER13B#ERVK#LTR#chr5#5304795#5305568
24.4343	1.53646	0.416528	3.68872	0.000225387	0.0232	L1M4#L1#LINE#chr5#5305970#5306300
21.9948	1.66621	0.459036	3.6298	0.000283636	0.0274575	L1M4#L1#LINE#chr5#5306577#5306955
11.7908	2.10102	0.572512	3.66983	0.000242712	0.0244562	B1F2#Alu#SINE#chr5#5317397#5317514
28.4088	1.64096	0.395118	4.1531	3.28001e-05	0.00571899	Lx6#L1#LINE#chr5#5317662#5318285
27.7453	1.28341	0.374831	3.42397	0.000617141	0.0476368	ORR1A1#ERVL-MaLR#LTR#chr5#5325785#5326127
124.493	1.05847	0.259179	4.08391	4.42838e-05	0.00714621	L1_Mus1#L1#LINE#chr5#5329052#5330729
37.8396	1.15704	0.322239	3.59062	0.000329891	0.0305944	L1MB8#L1#LINE#chr5#5336118#5336497
74.6169	1.19536	0.257301	4.64576	3.38826e-06	0.00103003	L1_Mur3#L1#LINE#chr5#5347488#5348254
211.376	0.935028	0.21975	4.25497	2.09079e-05	0.00410168	MERVL-int#ERVL#LTR#chr5#5349288#5351842
13.1327	2.35503	0.623353	3.778	0.000158095	0.0180107	RLTR4_Mm#ERV1#LTR#chr5#23700578#23700879
693.034	2.27994	0.5074	4.49337	7.01034e-06	0.00181625	MuLV-int#ERV1#LTR#chr5#23701113#23708710
34.2582	2.28449	0.61108	3.73845	0.000185155	0.0201681	RLTR4_Mm#ERV1#LTR#chr5#23708987#23709245
16.7175	1.98785	0.559251	3.55448	0.000378725	0.0337965	B2_Mm2#B2#SINE#chr5#23710137#23710337
142.699	1.11062	0.258266	4.30029	1.70573e-05	0.00354025	RLTR4_MM-int#ERV1#LTR#chr5#24215842#24217959
76.1818	1.25276	0.268095	4.67283	2.97083e-06	0.000928007	MuLV-int#ERV1#LTR#chr5#24217948#24221616
15.8032	2.01184	0.539485	3.72919	0.000192093	0.0207181	MMERVK9E_I-int#ERVK#LTR#chr5#30046643#30048100
22.1561	3.09077	0.560757	5.51178	3.55224e-08	2.62691e-05	RLTR13E#ERVK#LTR#chr5#30059077#30059541
12.6424	2.13578	0.581473	3.67304	0.000239679	0.0242081	RSINE1#B4#SINE#chr5#30062125#30062243
17.2884	2.6875	0.594773	4.51854	6.22688e-06	0.00167074	RCHARR1#hAT-Charlie#DNA#chr5#30064991#30065430
9.62424	2.88227	0.802291	3.59256	0.00032745	0.0304427	B1_Mur3#Alu#SINE#chr5#30066598#30066748
23.4211	2.59468	0.502548	5.16305	2.42954e-07	0.000125603	ORR1C1#ERVL-MaLR#LTR#chr5#30067490#30067826
12.5133	2.24549	0.607687	3.69514	0.000219768	0.0227756	B4A#B4#SINE#chr5#30068916#30069101
20.361	2.06826	0.503448	4.10818	3.98785e-05	0.00661738	B1_Mus1#Alu#SINE#chr5#30070160#30070271
18.3797	2.31986	0.539293	4.30168	1.69511e-05	0.00352249	L2b#L2#LINE#chr5#30071118#30071228
8.29972	3.1346	0.828146	3.78508	0.000153656	0.0176886	B1_Mus1#Alu#SINE#chr5#30072741#30072854
20.8571	1.5597	0.431283	3.61641	0.000298718	0.0284525	PB1D9#Alu#SINE#chr5#33645759#33645875
36.2395	1.38158	0.343371	4.02358	5.73205e-05	0.0086739	RMER4A#ERVK#LTR#chr5#33649357#33649731
80.4538	-0.769482	0.22559	-3.41097	0.000647321	0.0493173	MTD#ERVL-MaLR#LTR#chr5#35702216#35702597
65.3344	-0.855037	0.245361	-3.48482	0.000492473	0.0407409	URR1B#hAT-Charlie#DNA#chr5#35705379#35705613
25.8957	-1.33697	0.380662	-3.51221	0.000444388	0.0378966	L1Md_F2#L1#LINE#chr5#49003847#49004741
7.94809	3.85571	0.965523	3.99339	6.51343e-05	0.00945287	IAPLTR2a2_Mm#ERVK#LTR#chr5#55952637#55953126
28.2973	1.60723	0.379278	4.2376	2.25917e-05	0.00435417	RLTR10-int#ERVK#LTR#chr5#63226658#63227609
11.9313	-2.36646	0.592061	-3.99699	6.4153e-05	0.00935012	RSINE1#B4#SINE#chr5#66053251#66053389
61.6045	0.975396	0.267852	3.64155	0.000270998	0.0265305	RMER20B#ERVK#LTR#chr5#66354014#66354466
7.71061	2.7042	0.790126	3.42249	0.000620494	0.0478521	B1F2#Alu#SINE#chr5#66383254#66383314
23.1328	1.42317	0.398383	3.57237	0.000353765	0.0322372	MLT1B#ERVL-MaLR#LTR#chr5#66533386#66533712
20.7548	1.52798	0.415108	3.68093	0.000232388	0.0237038	L2#L2#LINE#chr5#66534745#66535038
15.6524	2.68872	0.563299	4.77317	1.81351e-06	0.00063208	MTC#ERVL-MaLR#LTR#chr5#66540234#66540545
14.9892	2.05967	0.56644	3.63616	0.000276737	0.0269275	MT2C_Mm#ERVL#LTR#chr5#66564091#66564332
11.1927	2.17756	0.635964	3.42403	0.000616988	0.0476358	MIRc#MIR#SINE#chr5#66579245#66579358
12.7754	2.27014	0.565676	4.01314	5.99157e-05	0.00890811	B1F#Alu#SINE#chr5#66580276#66580426
29.3496	1.83893	0.392384	4.68657	2.77828e-06	0.000883271	L2#L2#LINE#chr5#66582527#66582995
22.7923	1.56883	0.451983	3.47099	0.000518542	0.0422555	MLT1C#ERVL-MaLR#LTR#chr5#66597663#66597945
40.2709	1.38494	0.326589	4.24062	2.22904e-05	0.00430585	ORR1D1#ERVL-MaLR#LTR#chr5#66608592#66609027
18.9942	1.68773	0.479937	3.51656	0.000437179	0.0374507	B4A#B4#SINE#chr5#66612547#66612764
45.2783	1.16475	0.304175	3.82922	0.00012855	0.015474	MIRb#MIR#SINE#chr5#72513446#72513542
24.6058	1.53956	0.402769	3.82245	0.000132135	0.0157881	L1MC2#L1#LINE#chr5#72524774#72525070
30.6496	1.20093	0.34283	3.503	0.000460056	0.0388143	ID4#ID#SINE#chr5#72552361#72552410
47.8867	1.11845	0.295607	3.78357	0.000154597	0.0177489	RLTR13G#ERVK#LTR#chr5#72554108#72554263
25.0274	1.45979	0.397198	3.67522	0.000237646	0.0240598	MER68#ERVL#LTR#chr5#72809212#72809436
563.659	3.92942	0.642153	6.11913	9.40882e-10	1.28025e-06	MMERGLN-int#ERV1#LTR#chr5#81626058#81633612
55.2205	1.3441	0.301536	4.45751	8.29171e-06	0.00206035	L1VL2#L1#LINE#chr5#86056285#86057885
20.937	1.64663	0.464162	3.54754	0.000388854	0.0344619	L1MD1#L1#LINE#chr5#86059460#86059857
38.9943	1.12907	0.326709	3.45588	0.000548499	0.0438096	ORR1C2#ERVL-MaLR#LTR#chr5#90346311#90346485
21.3876	1.56039	0.411514	3.79183	0.000149543	0.0173089	(TCTA)n#Simple_repeat#Simple_repeat#chr5#92258487#92258576
23.582	1.68003	0.450819	3.72663	0.00019406	0.0208707	L1M5#L1#LINE#chr5#100490533#100490836
3.74457	5.2999	1.4092	3.76094	0.000169279	0.0188987	L1MC4a#L1#LINE#chr5#100565998#100566269
13.4953	1.85925	0.53732	3.46022	0.000539729	0.0434047	L1_Mus2#L1#LINE#chr5#105019388#105021471
131.085	1.2406	0.22896	5.41843	6.0126e-08	4.01839e-05	RLTR13D3#ERVK#LTR#chr5#105076359#105077420
77.4679	1.08021	0.251823	4.28957	1.79023e-05	0.00366857	LTR10_RN#ERVK#LTR#chr5#105077497#105077897
57.9448	1.2134	0.279	4.34913	1.3668e-05	0.00298427	Lx8#L1#LINE#chr5#105078088#105078475
30.5356	1.34928	0.363078	3.71622	0.000202223	0.0214857	B3A#B2#SINE#chr5#105078603#105078733
33.2692	1.45302	0.354395	4.09999	4.13171e-05	0.00678986	MER33#hAT-Charlie#DNA#chr5#105078857#105078931
119.221	1.33495	0.229141	5.8259	5.6806e-09	5.76833e-06	MTE2b#ERVL-MaLR#LTR#chr5#105079481#105079829
25.1131	1.4527	0.379034	3.83264	0.000126776	0.0153364	B4A#B4#SINE#chr5#105085807#105086096
111.397	0.858533	0.221415	3.87749	0.00010554	0.0134414	L1Md_T#L1#LINE#chr5#105087103#105093773
12.6926	2.10106	0.561736	3.7403	0.000183799	0.020078	RLTR33#ERVK#LTR#chr5#105097139#105097465
36.6733	1.26331	0.336385	3.75556	0.000172952	0.0192141	RMER17A2#ERVK#LTR#chr5#105097465#105098399
26.3608	1.36703	0.38356	3.56406	0.000365164	0.0329494	L1Md_F2#L1#LINE#chr5#105107840#105108827
15.0459	4.84928	0.933638	5.19396	2.05869e-07	0.000108914	MTE2b#ERVL-MaLR#LTR#chr5#105117695#105118058
9.23774	2.77989	0.756675	3.67383	0.000238946	0.0241627	L1_Mur2#L1#LINE#chr5#105127379#105129628
4.62688	4.59814	1.3489	3.4088	0.000652481	0.0495883	Lx8#L1#LINE#chr5#105215408#105215764
9.9361	4.27618	1.02915	4.15507	3.25186e-05	0.00569032	MTE2b#ERVL-MaLR#LTR#chr5#105216790#105217165
5.56773	4.87488	1.32139	3.68922	0.000224946	0.0231671	Lx8#L1#LINE#chr5#105271205#105271561
15.7802	3.90684	0.741553	5.26846	1.37573e-07	7.97254e-05	MTE2b#ERVL-MaLR#LTR#chr5#105272587#105272962
7.31639	5.2754	1.30279	4.0493	5.13711e-05	0.00802374	L1_Mur3#L1#LINE#chr5#105281898#105283598
10.4124	5.79793	1.26599	4.57975	4.65525e-06	0.0013263	L1_Mur2#L1#LINE#chr5#105283637#105285974
10.6529	-2.11766	0.595564	-3.55571	0.000376955	0.0336827	B3#B2#SINE#chr5#107839962#107840160
1454.36	1.08324	0.24003	4.51293	6.39377e-06	0.00170054	RLTR4_MM-int#ERV1#LTR#chr5#109901525#109907273
44.9415	-1.28936	0.324186	-3.97724	6.97207e-05	0.0099443	ID_B1#B4#SINE#chr5#112772167#112772276
52.2785	-1.0736	0.288876	-3.71649	0.000202014	0.0214816	L2c#L2#LINE#chr5#112773273#112773383
16.5973	1.96559	0.563955	3.48537	0.000491455	0.0406864	MTE2a#ERVL-MaLR#LTR#chr5#113746976#113747224
22.7212	1.67756	0.476255	3.52239	0.000427671	0.0368124	B3#B2#SINE#chr5#113749711#113749891
15.1517	2.02618	0.58667	3.4537	0.000552961	0.0440487	B1_Mur4#Alu#SINE#chr5#113750113#113750189
26.7729	1.5373	0.407978	3.7681	0.000164495	0.0185097	B2_Mm2#B2#SINE#chr5#113750221#113750409
26.4717	1.55441	0.398868	3.89704	9.73747e-05	0.0126525	B1F#Alu#SINE#chr5#113750713#113750798
18.2229	2.30215	0.530989	4.33558	1.45377e-05	0.00312404	PB1D10#Alu#SINE#chr5#113754809#113754922
42.4183	1.32065	0.353379	3.73722	0.000186068	0.0202481	MTE2a#ERVL-MaLR#LTR#chr5#113768086#113768437
13.6214	2.12051	0.595781	3.55921	0.000371974	0.0333956	RSINE1#B4#SINE#chr5#113770898#113770992
26.8568	3.2367	0.520175	6.22232	4.89853e-10	7.21365e-07	PB1D9#Alu#SINE#chr5#113775358#113775457
29.7904	2.52913	0.667272	3.79025	0.000150498	0.0173898	ID_B1#B4#SINE#chr5#113775988#113776151
21.7631	3.56211	1.009	3.53032	0.000415054	0.0360733	RSINE1#B4#SINE#chr5#113777609#113777685
20.3171	3.03242	0.843181	3.5964	0.000322651	0.0300871	AT_rich#Low_complexity#Low_complexity#chr5#113778240#113778262
44.5518	3.09852	0.780274	3.97107	7.15501e-05	0.0101278	PB1D11#Alu#SINE#chr5#113779420#113779487
15.6874	2.70458	0.617036	4.38318	1.16958e-05	0.00267921	(CACTG)n#Simple_repeat#Simple_repeat#chr5#113780046#113780214
74.8026	2.94072	0.834578	3.5236	0.00042572	0.0366823	MLT1A#ERVL-MaLR#LTR#chr5#113781470#113781768
38.7396	1.21227	0.317105	3.82292	0.000131879	0.0157631	MTC#ERVL-MaLR#LTR#chr5#113906878#113907297
8.40427	-2.614	0.717061	-3.64543	0.000266945	0.026192	B3#B2#SINE#chr5#114649558#114649755
21.4622	-1.64112	0.442648	-3.70749	0.00020932	0.0220301	MIRc#MIR#SINE#chr5#114657390#114657508
6.2365	5.02726	1.31371	3.82675	0.000129845	0.0155802	L1_Mus1#L1#LINE#chr5#114920988#114921438
4.44449	5.55516	1.3628	4.07629	4.57596e-05	0.00732872	IMPB_01#Satellite#Satellite#chr5#114932994#114933212
22.6202	-1.54699	0.40708	-3.80021	0.000144576	0.0169123	URR1B#hAT-Charlie#DNA#chr5#115185404#115185571
12.5582	1.90477	0.549877	3.464	0.00053221	0.0429727	PB1D7#Alu#SINE#chr5#117379356#117379445
97.3459	4.23877	0.570444	7.43066	1.08054e-13	4.90094e-10	MER21C#ERVL#LTR#chr5#120730346#120730665
21.6188	4.26716	0.999165	4.27072	1.9484e-05	0.00390109	B1_Mur2#Alu#SINE#chr5#120731989#120732120
5.40188	4.81516	1.38284	3.48208	0.00049754	0.0410503	MER20#hAT-Charlie#DNA#chr5#120732342#120732441
24.94	4.60136	0.694153	6.62874	3.38572e-11	7.28945e-08	B4A#B4#SINE#chr5#120732709#120732903
6.22076	4.14644	1.19558	3.46815	0.000524053	0.0424855	ID_B1#B4#SINE#chr5#120736245#120736460
5.87365	4.91943	1.33801	3.67668	0.000236292	0.0239655	MTD#ERVL-MaLR#LTR#chr5#120737250#120737458
23.581	4.73655	0.73618	6.43395	1.2433e-10	2.21434e-07	B4A#B4#SINE#chr5#120737458#120737565
7.46307	3.90033	1.01378	3.84733	0.000119413	0.014718	B1_Mus1#Alu#SINE#chr5#120737767#120737916
10.7386	4.94496	1.1105	4.4529	8.47167e-06	0.00208985	RMER19C#ERVK#LTR#chr5#120739286#120739711
7.22693	6.24507	1.31102	4.76353	1.90235e-06	0.000652349	B3#B2#SINE#chr5#120739866#120739973
6.27778	6.04043	1.32882	4.54572	5.47485e-06	0.00151538	ORR1A2#ERVL-MaLR#LTR#chr5#120740577#120740914
9.36984	2.58108	0.700239	3.686	0.000227806	0.0233676	B4A#B4#SINE#chr5#120741647#120741906
6.16931	4.14788	1.1788	3.51874	0.000433608	0.0372199	B4#B4#SINE#chr5#120741974#120742193
16.7776	3.93655	0.706302	5.57346	2.49723e-08	1.98945e-05	(TG)n#Simple_repeat#Simple_repeat#chr5#120743418#120743465
7.63527	6.34094	1.73927	3.64575	0.000266609	0.0261801	RLTR17B_Mm#ERVK#LTR#chr5#120743548#120743768
72.2716	3.98303	0.390391	10.2027	1.92896e-24	1.09364e-19	B4A#B4#SINE#chr5#120743871#120744091
77.0201	4.42892	0.759115	5.83432	5.40102e-09	5.51738e-06	L1M5#L1#LINE#chr5#120744223#120744411
47.8816	4.23038	0.619015	6.83406	8.25453e-12	2.1732e-08	RSINE1#B4#SINE#chr5#120744506#120744635
10.3306	5.7844	1.27158	4.54898	5.39056e-06	0.00150059	B3#B2#SINE#chr5#120744691#120744847
19.5144	4.22612	0.685693	6.16328	7.12533e-10	1.00575e-06	B2_Mm2#B2#SINE#chr5#120744881#120745045
29.7381	3.90157	0.557911	6.99319	2.68712e-12	8.3099e-09	ID_B1#B4#SINE#chr5#120745090#120745170
31.7273	3.34624	0.477337	7.01023	2.37922e-12	7.49396e-09	G-rich#Low_complexity#Low_complexity#chr5#120745336#120745510
32.951	4.87442	1.12171	4.34554	1.38931e-05	0.00301986	RLTR10F#ERVK#LTR#chr5#120745592#120745641
5.47136	4.81563	1.3393	3.59563	0.000323607	0.0301596	RLTR20A4#ERVK#LTR#chr5#120745965#120746053
17.5223	4.27008	0.750873	5.68682	1.29425e-08	1.14654e-05	ORR1E#ERVL-MaLR#LTR#chr5#120746895#120747172
14.5509	3.39213	0.6664	5.09023	3.57636e-07	0.000172077	(TCCA)n#Simple_repeat#Simple_repeat#chr5#120747566#120748010
12.8407	6.11628	1.69565	3.60705	0.000309696	0.0292477	RMER12#ERVK#LTR#chr5#120762264#120763522
5.11927	4.7477	1.33562	3.55468	0.000378442	0.0337965	PB1D11#Alu#SINE#chr5#120877077#120877152
5.32555	4.8012	1.37624	3.48862	0.000485515	0.0402926	MIRb#MIR#SINE#chr5#120877715#120877827
21.2666	3.9246	0.620766	6.32218	2.57897e-10	4.1382e-07	MER58A#hAT-Charlie#DNA#chr5#120879403#120879562
43.4519	4.91907	0.954971	5.15101	2.59081e-07	0.000131935	B4A#B4#SINE#chr5#120879671#120879971
22.3368	3.35492	0.555172	6.04303	1.51245e-09	1.89153e-06	L1MEd#L1#LINE#chr5#120880171#120880242
5.94443	3.98126	1.15484	3.44745	0.000565903	0.0447792	MTD#ERVL-MaLR#LTR#chr5#120880412#120880496
83.548	4.42502	0.690896	6.40475	1.50612e-10	2.60072e-07	MTD-int#ERVL-MaLR#LTR#chr5#120880478#120881427
39.2677	4.47753	0.547065	8.18464	2.73122e-16	2.99706e-12	MTD#ERVL-MaLR#LTR#chr5#120881427#120881815
24.8243	4.07462	1.03059	3.95367	7.69623e-05	0.0106816	MusHAL1#L1#LINE#chr5#120882891#120884824
6.67617	3.1069	0.905418	3.43145	0.000600364	0.0466701	(TGGA)n#Simple_repeat#Simple_repeat#chr5#120886150#120886182
15.1513	4.86691	0.96367	5.05039	4.40912e-07	0.00020518	B3A#B2#SINE#chr5#120886654#120886852
40.8889	3.1521	0.414055	7.61276	2.68294e-14	1.69013e-10	RLTR13B1#ERVK#LTR#chr5#120894363#120895346
7.81303	3.07536	0.873189	3.52199	0.000428327	0.0368595	B1F#Alu#SINE#chr5#120896098#120896190
6.62472	6.12478	1.31151	4.67003	3.01154e-06	0.000937855	PB1D11#Alu#SINE#chr5#120897074#120897149
14.527	3.49702	0.707114	4.94549	7.59545e-07	0.000315479	MIR#MIR#SINE#chr5#120897713#120897827
11.5099	4.49395	0.945664	4.75216	2.01255e-06	0.00068121	RSINE1#B4#SINE#chr5#120897997#120898150
11.8939	5.07468	1.1399	4.45188	8.51234e-06	0.00209528	MIRc#MIR#SINE#chr5#120898614#120898724
39.3203	3.64949	0.675188	5.40515	6.47547e-08	4.26897e-05	Cheshire#hAT-Charlie#DNA#chr5#120899406#120899506
85.1084	4.06121	0.555699	7.30829	2.70556e-13	1.03411e-09	B4A#B4#SINE#chr5#120899644#120899935
39.1271	3.43595	0.794845	4.32279	1.54066e-05	0.00327149	L1MEd#L1#LINE#chr5#120900088#120900197
10.2028	5.7621	1.30173	4.42651	9.57696e-06	0.00230236	MTD#ERVL-MaLR#LTR#chr5#120900387#120900472
152.509	3.54134	0.470559	7.52581	5.23938e-14	2.72917e-10	MTC-int#ERVL-MaLR#LTR#chr5#120900457#120901411
103.388	3.58827	0.520409	6.8951	5.38251e-12	1.4766e-08	MTD#ERVL-MaLR#LTR#chr5#120901411#120901799
41.3026	3.22455	0.66966	4.81521	1.47047e-06	0.000535563	MusHAL1#L1#LINE#chr5#120902936#120904851
7.62518	3.00344	0.86426	3.47516	0.000510542	0.0417885	(TGGA)n#Simple_repeat#Simple_repeat#chr5#120905970#120906005
7.38516	6.28242	1.29934	4.8351	1.33077e-06	0.000494206	(TG)n#Simple_repeat#Simple_repeat#chr5#120906166#120906200
23.3862	3.49104	0.559858	6.23559	4.50085e-10	6.65684e-07	B3A#B2#SINE#chr5#120906530#120906749
9.66443	3.17051	0.785489	4.03635	5.42886e-05	0.00835258	MIR3#MIR#SINE#chr5#120906951#120907064
148.969	0.779312	0.203279	3.83371	0.000126223	0.0153076	RLTR4_MM-int#ERV1#LTR#chr5#122193587#122199282
59.8316	1.03042	0.289692	3.55693	0.000375213	0.0335712	RMER15-int#ERVL#LTR#chr5#122913749#122915346
5.82436	4.95563	1.32316	3.74529	0.000180184	0.0197936	ID_B1#B4#SINE#chr5#123812243#123812445
9.20142	2.65359	0.751423	3.53142	0.000413331	0.0359787	Tigger7#TcMar-Tigger#DNA#chr5#123815898#123816056
8.20126	2.91282	0.799158	3.64486	0.000267541	0.026243	B1_Mus2#Alu#SINE#chr5#123817065#123817196
7.74034	2.88104	0.811983	3.54815	0.000387952	0.0344518	ID_B1#B4#SINE#chr5#123818165#123818353
10.455	2.54366	0.695628	3.65663	0.000255549	0.0254027	MIR3#MIR#SINE#chr5#123820464#123820585
16.3612	3.16578	0.625373	5.06224	4.14364e-07	0.00019496	Lx8#L1#LINE#chr5#123828686#123829088
7.20443	3.20494	0.909233	3.52489	0.000423666	0.036597	ORR1A4#ERVL-MaLR#LTR#chr5#123829088#123829453
171.64	0.820153	0.225304	3.64022	0.00027241	0.0266284	B3#B2#SINE#chr5#129989024#129989242
133.439	1.1493	0.242479	4.73978	2.13947e-06	0.000714922	PB1D11#Alu#SINE#chr5#134600590#134600677
49.5863	1.74448	0.292116	5.97188	2.34534e-09	2.69535e-06	B2_Mm2#B2#SINE#chr5#134603625#134603801
26.6006	2.24995	0.452793	4.96904	6.72869e-07	0.000284878	B1_Mur4#Alu#SINE#chr5#134603925#134604041
23.399	2.10186	0.413594	5.08194	3.73604e-07	0.000178048	B1_Mus1#Alu#SINE#chr5#134604209#134604357
34.357	1.49943	0.33196	4.51689	6.27532e-06	0.00167819	ID_B1#B4#SINE#chr5#134605426#134605623
23.6662	1.87174	0.405472	4.61622	3.90798e-06	0.00116206	PB1D11#Alu#SINE#chr5#134605623#134605726
81.6353	1.07395	0.247041	4.34727	1.37845e-05	0.00300201	(CTAGG)n#Simple_repeat#Simple_repeat#chr5#134606090#134606137
22.9068	1.42027	0.410385	3.46082	0.000538525	0.0433488	B1_Mm#Alu#SINE#chr5#134609162#134609309
12.0177	1.98397	0.571188	3.47341	0.000513887	0.0419714	B3#B2#SINE#chr5#134609631#134609721
23.9939	2.20857	0.416401	5.30394	1.13328e-07	6.7634e-05	B1_Mm#Alu#SINE#chr5#134610476#134610595
21.8819	1.48528	0.424081	3.50235	0.000461182	0.0388707	ID_B1#B4#SINE#chr5#134611493#134611546
18.5383	1.82977	0.494318	3.7016	0.000214241	0.0223968	B1_Mus1#Alu#SINE#chr5#134612845#134612999
35.9642	1.8195	0.349092	5.2121	1.86718e-07	0.000101464	RSINE1#B4#SINE#chr5#134613372#134613523
35.4313	1.48253	0.325041	4.56104	5.0901e-06	0.00142747	PB1D10#Alu#SINE#chr5#134614168#134614243
22.5791	1.57615	0.453097	3.47862	0.000504012	0.0414446	B4#B4#SINE#chr5#136430365#136430608
61.2411	1.06645	0.305071	3.49576	0.00047272	0.039523	Lx#L1#LINE#chr5#136438910#136439796
39.6067	1.25345	0.345164	3.63145	0.000281832	0.027314	ID_B1#B4#SINE#chr5#136518689#136518935
37.1529	1.4045	0.378976	3.70604	0.000210525	0.0221035	L1M4#L1#LINE#chr5#136543740#136544000
58.7476	1.3264	0.293249	4.5231	6.09407e-06	0.00164397	B1F1#Alu#SINE#chr5#136561246#136561338
22.8339	1.89974	0.432438	4.39309	1.11748e-05	0.00259835	RLTR11A#ERVK#LTR#chr5#137825414#137825904
14.2067	1.78955	0.503086	3.55715	0.000374905	0.0335525	ID_B1#B4#SINE#chr5#137826061#137826270
25.4663	1.48052	0.37752	3.9217	8.79263e-05	0.0116974	B3#B2#SINE#chr5#137827752#137827961
31.0355	1.52334	0.39654	3.84157	0.000122248	0.014975	B3A#B2#SINE#chr5#137828142#137828339
34.814	1.36208	0.376348	3.61921	0.000295506	0.0282177	B4#B4#SINE#chr5#137830815#137831039
33.6903	1.24993	0.340408	3.67188	0.000240776	0.0243044	(TGGA)n#Simple_repeat#Simple_repeat#chr5#142902438#142902527
50.3186	1.24694	0.311152	4.00749	6.13682e-05	0.00906857	(A)n#Simple_repeat#Simple_repeat#chr5#142903629#142903678
23.9463	1.6057	0.403998	3.97452	7.0521e-05	0.0100205	MTD#ERVL-MaLR#LTR#chr5#146650234#146650636
18.67	1.59068	0.449793	3.53646	0.000405525	0.0355722	RMER19B#ERVK#LTR#chr5#146773435#146773537
16.4758	1.71904	0.478797	3.59033	0.000330262	0.0306038	B1F1#Alu#SINE#chr5#148330374#148330489
12.947	-2.78843	0.596709	-4.67301	2.96813e-06	0.000928007	RMER19A#ERVK#LTR#chr5#149128221#149128946
7.06155	-3.02615	0.870438	-3.47658	0.000507844	0.0416379	B3#B2#SINE#chr5#149151419#149151628
6.34881	-3.6093	1.00026	-3.60838	0.000308117	0.0291148	BC1_Mm#scRNA#scRNA#chr5#149155184#149155274
6.6905	-2.96953	0.850495	-3.49154	0.000480252	0.0399367	B1_Mur4#Alu#SINE#chr5#149161652#149161798
8.49092	-2.71081	0.772268	-3.5102	0.000447769	0.0380798	RSINE1#B4#SINE#chr5#149168523#149168646
10.8665	-2.61083	0.625588	-4.17341	3.00077e-05	0.00536126	L2b#L2#LINE#chr5#149169135#149169217
13.3668	-1.92308	0.533428	-3.60514	0.000311985	0.029415	MTB#ERVL-MaLR#LTR#chr5#149169799#149170201
14.0991	-1.71676	0.497152	-3.4532	0.000553987	0.0441133	B4A#B4#SINE#chr5#149182302#149182568
53.6633	-0.991826	0.280026	-3.54191	0.00039724	0.0349989	B2_Mm2#B2#SINE#chr5#150584962#150585137
34.9617	-1.25863	0.361324	-3.48339	0.000495112	0.0408995	L2a#L2#LINE#chr5#150585415#150585515
4.83555	4.66494	1.34937	3.45712	0.000545979	0.0436904	Lx8#L1#LINE#chr6#24903545#24904014
616.961	0.598846	0.162178	3.69253	0.000222036	0.0229228	MMERVK10C-int#ERVK#LTR#chr6#30930472#30935500
11.7838	2.33861	0.632962	3.69471	0.00022014	0.0227963	B1_Mus1#Alu#SINE#chr6#47579116#47579257
151.89	4.09681	0.76222	5.37484	7.6652e-08	4.87384e-05	Lx2B2#L1#LINE#chr6#146669177#146669961
12.5832	3.86488	0.782369	4.93997	7.81342e-07	0.000322563	L1_Mur3#L1#LINE#chr6#3331311#3332345
21.7398	5.43002	0.907344	5.98452	2.17029e-09	2.51971e-06	RLTR46B#ERVK#LTR#chr6#3333360#3333740
194.095	4.13877	0.451336	9.17005	4.72781e-20	1.14877e-15	IAPEY4_I-int#ERVK#LTR#chr6#3333740#3337110
165.937	4.09888	0.450402	9.1005	8.99201e-20	2.03923e-15	IAPEY4_I-int#ERVK#LTR#chr6#3337207#3341286
15.8517	3.91267	0.695141	5.62859	1.81685e-08	1.53743e-05	RLTR46B#ERVK#LTR#chr6#3341286#3341607
15.5439	4.44755	0.820143	5.4229	5.86398e-08	3.95005e-05	L1M5#L1#LINE#chr6#3341748#3341956
32.2799	4.51918	0.607978	7.43314	1.0605e-13	4.87507e-10	MTA_Mm#ERVL-MaLR#LTR#chr6#3342136#3342531
6.19648	5.05659	1.30883	3.86345	0.000111799	0.0140482	B4A#B4#SINE#chr6#3343711#3343901
10.3037	4.86437	1.13137	4.29955	1.71142e-05	0.00354987	MTD-int#ERVL-MaLR#LTR#chr6#3387927#3388801
6.08948	4.97914	1.3257	3.75587	0.000172742	0.0191972	RLTR16#ERVK#LTR#chr6#3390341#3390809
28.9889	3.72207	0.536567	6.93682	4.01013e-12	1.18621e-08	L1_Mus2#L1#LINE#chr6#3391066#3394110
33.8973	1.46441	0.389533	3.75939	0.000170326	0.0189838	Lx8#L1#LINE#chr6#5270963#5271180
33.7398	1.70802	0.380503	4.48883	7.16141e-06	0.00184276	L2a#L2#LINE#chr6#5273848#5274047
32.5807	1.6207	0.358065	4.52626	6.00357e-06	0.00162084	B4#B4#SINE#chr6#5277427#5277590
44.599	1.08349	0.292508	3.70412	0.000212123	0.0222325	Charlie4z#hAT-Charlie#DNA#chr6#5279052#5279223
56.4033	1.32276	0.307896	4.29614	1.73794e-05	0.00358522	B1F2#Alu#SINE#chr6#5281178#5281318
43.5516	1.29888	0.365935	3.54949	0.000385972	0.0343441	L1MA5A#L1#LINE#chr6#5283436#5283607
24.2728	1.39774	0.404196	3.45807	0.000544064	0.0435806	L1MA5A#L1#LINE#chr6#5283774#5284056
69.7786	1.29933	0.306429	4.24023	2.23289e-05	0.00431085	L1MA5A#L1#LINE#chr6#5284273#5284710
32.1186	1.27691	0.348188	3.6673	0.000245128	0.024634	B2_Mm2#B2#SINE#chr6#5284932#5285115
60.9496	1.3148	0.308058	4.26803	1.97205e-05	0.00393916	T-rich#Low_complexity#Low_complexity#chr6#5285370#5285486
12.8339	2.21666	0.625299	3.54496	0.000392675	0.0347069	B1_Mur1#Alu#SINE#chr6#5286383#5286464
12.3332	2.14548	0.628079	3.41595	0.000635608	0.0486976	RSINE1#B4#SINE#chr6#5292671#5292791
9.38471	2.6352	0.709869	3.71223	0.000205443	0.0217777	(TG)n#Simple_repeat#Simple_repeat#chr6#5294163#5294311
36.4713	1.33317	0.348424	3.82628	0.000130094	0.015599	L1M2#L1#LINE#chr6#5294757#5295155
25.7166	1.42875	0.371057	3.85048	0.000117887	0.0146091	Lx5b#L1#LINE#chr6#22337574#22338318
3.91626	5.38838	1.41506	3.80788	0.000140165	0.016487	Lx8b#L1#LINE#chr6#24671617#24672761
4.66549	5.64344	1.34638	4.19157	2.77033e-05	0.00506075	ORR1B2#ERVL-MaLR#LTR#chr6#24705210#24705550
6.04718	6.00593	1.3509	4.44588	8.75309e-06	0.00214677	L2c#L2#LINE#chr6#24714041#24714231
29.9878	3.4225	0.705953	4.84805	1.24682e-06	0.000470216	RLTR1B-int#ERV1#LTR#chr6#24714900#24716950
3.76856	5.33332	1.40639	3.79221	0.000149313	0.0173005	RLTR1B-int#ERV1#LTR#chr6#24716987#24717483
6.89453	3.7372	1.06483	3.50967	0.000448668	0.0381372	L2a#L2#LINE#chr6#24723898#24724330
14.9057	3.88012	1.08381	3.58008	0.000343495	0.0315294	Lx5#L1#LINE#chr6#24728463#24729356
9.23338	3.69365	0.903861	4.08652	4.37883e-05	0.00708641	MTE2a#ERVL-MaLR#LTR#chr6#24732720#24733117
15.3212	3.43598	0.995413	3.45182	0.000556828	0.0442463	Lx9#L1#LINE#chr6#24736111#24737028
14.3855	4.83622	0.976578	4.95221	7.33767e-07	0.000306268	Lx#L1#LINE#chr6#24737383#24738542
4.31855	5.52162	1.38596	3.98397	6.77723e-05	0.0097358	L1VL4#L1#LINE#chr6#24738513#24738997
4.89274	5.70513	1.35019	4.22543	2.3848e-05	0.00453718	L1VL4#L1#LINE#chr6#24739372#24739865
6.96737	5.22438	1.3163	3.969	7.21758e-05	0.010175	L1VL4#L1#LINE#chr6#24740223#24740590
10.0632	3.77171	0.889633	4.23962	2.23896e-05	0.00432011	L1MB1#L1#LINE#chr6#24742788#24743291
4.83645	4.69656	1.35791	3.45866	0.000542862	0.0435434	B3#B2#SINE#chr6#24745474#24745680
8.34403	3.18012	0.864666	3.67786	0.0002352	0.023869	RMER15#ERVL#LTR#chr6#24750516#24750841
8.2772	3.2424	0.843912	3.84211	0.000121981	0.014953	MER90a#ERV1#LTR#chr6#24752333#24752513
4.51331	5.57209	1.40589	3.9634	7.38894e-05	0.010348	B2_Mm1t#B2#SINE#chr6#24753839#24754021
8.12851	2.84779	0.805568	3.53513	0.000407567	0.0356772	B4A#B4#SINE#chr6#24754260#24754540
5.30776	4.8108	1.34816	3.56841	0.000359148	0.0325707	RMER2#ERV1#LTR#chr6#24759349#24759790
9.33934	3.72069	0.896908	4.14835	3.34875e-05	0.00580315	MTEa-int#ERVL-MaLR#LTR#chr6#24771247#24771869
8.39163	4.01185	0.997734	4.02096	5.79611e-05	0.0087475	Lx8#L1#LINE#chr6#24772783#24773235
66.7211	3.42453	0.750414	4.56352	5.03037e-06	0.00141325	L1Md_F3#L1#LINE#chr6#24782674#24787223
23.3217	4.82155	1.03247	4.66991	3.01339e-06	0.000937855	L1Md_F3#L1#LINE#chr6#24787545#24789165
5.2018	5.7932	1.34349	4.31206	1.6174e-05	0.00339628	Lx4A#L1#LINE#chr6#24797304#24797527
7.70302	5.38215	1.31154	4.10367	4.06644e-05	0.00671184	MER63D#hAT-Blackjack#DNA#chr6#24798087#24798353
4.81005	5.69725	1.36399	4.17692	2.95486e-05	0.00530991	Lx9#L1#LINE#chr6#24798731#24798925
44.1397	4.30504	0.781128	5.51131	3.56173e-08	2.62821e-05	MusHAL1#L1#LINE#chr6#24802236#24805512
30.2466	3.69276	0.794493	4.64795	3.35253e-06	0.0010219	Lx6#L1#LINE#chr6#24806471#24808182
89.3485	3.83039	0.814146	4.7048	2.5412e-06	0.000824071	L1_Mus3#L1#LINE#chr6#24808177#24814167
13.381	3.41864	0.709823	4.81619	1.46328e-06	0.000533515	RMER3D-int#ERVK#LTR#chr6#24817063#24817903
6.79828	3.69478	1.00047	3.69304	0.000221593	0.022898	MT2B2#ERVL#LTR#chr6#24818920#24819257
8.79092	2.80146	0.794135	3.52768	0.000419212	0.0363227	L1Md_F#L1#LINE#chr6#24823243#24823975
80.9282	3.24741	0.859679	3.77747	0.00015843	0.0180259	L1VL1#L1#LINE#chr6#24823941#24828015
7.76569	5.38755	1.32913	4.05344	5.04692e-05	0.00791166	MT2A#ERVL#LTR#chr6#24829145#24829295
10.1277	2.9625	0.753148	3.9335	8.37192e-05	0.0112923	MER34A#ERV1#LTR#chr6#24833332#24833615
8.61526	3.58639	0.907636	3.95135	7.77105e-05	0.0107372	MER21B#ERVL#LTR#chr6#24834863#24835054
7.73762	4.49838	1.16463	3.8625	0.000112232	0.0140932	MER21B#ERVL#LTR#chr6#24835134#24835300
12.5214	2.80013	0.681775	4.10712	4.00616e-05	0.00663805	Tigger7#TcMar-Tigger#DNA#chr6#24835936#24836102
25.8959	3.59615	0.816794	4.40277	1.06879e-05	0.00250395	L1_Rod#L1#LINE#chr6#24839288#24840225
7.63546	3.88833	0.986822	3.94025	8.13969e-05	0.0110624	B3A#B2#SINE#chr6#24841482#24841579
6.07269	5.02924	1.33474	3.76794	0.000164598	0.0185097	MIR#MIR#SINE#chr6#24842714#24842850
14.1817	4.04065	0.791733	5.10356	3.33326e-07	0.000161522	L1MA9#L1#LINE#chr6#24843451#24843969
12.7704	3.88345	0.812431	4.78003	1.75268e-06	0.00061529	MLT1A0#ERVL-MaLR#LTR#chr6#24844106#24844427
12.8755	2.74367	0.660447	4.15427	3.26334e-05	0.00570162	ORR1D1#ERVL-MaLR#LTR#chr6#24844537#24844839
19.9667	4.10756	0.903714	4.5452	5.48842e-06	0.0015179	L1Md_F3#L1#LINE#chr6#24845092#24846085
7.02537	4.30585	1.16043	3.71058	0.000206789	0.021902	B3A#B2#SINE#chr6#24847953#24848053
7.68872	3.82791	1.04729	3.65505	0.000257134	0.0255313	GA-rich#Low_complexity#Low_complexity#chr6#24851181#24851252
7.52702	2.96149	0.845227	3.50378	0.000458697	0.0387379	Lx7#L1#LINE#chr6#24854652#24854726
19.674	4.52364	0.780068	5.79902	6.6702e-09	6.61524e-06	L1_Mus3#L1#LINE#chr6#24855392#24856045
11.2663	3.62429	0.793201	4.56919	4.89613e-06	0.00138219	MT2B#ERVL#LTR#chr6#24856443#24856979
10.5979	3.62163	0.811262	4.46419	8.03722e-06	0.00201669	MER34-int#ERV1#LTR#chr6#24857034#24857417
6.07622	4.08674	1.16529	3.50705	0.000453102	0.0383703	MER34-int#ERV1#LTR#chr6#24857420#24857767
11.1908	2.77856	0.672852	4.12953	3.63506e-05	0.00615814	MER34-int#ERV1#LTR#chr6#24857779#24858180
12.1696	3.47364	0.775155	4.48122	7.42163e-06	0.0018968	RLTR11A#ERVK#LTR#chr6#24858486#24858977
27.6317	3.73802	0.881175	4.24209	2.21452e-05	0.00428586	MER34-int#ERV1#LTR#chr6#24858977#24859889
11.2771	4.42143	0.972999	4.54413	5.51638e-06	0.00152316	MER34A#ERV1#LTR#chr6#24860042#24860408
11.2697	2.41346	0.65185	3.70247	0.00021351	0.022341	MER21B#ERVL#LTR#chr6#24861399#24861749
7.05971	5.25527	1.30617	4.02344	5.73553e-05	0.00867532	URR1A#hAT-Charlie#DNA#chr6#24861952#24862130
5.30244	5.8338	1.35129	4.31721	1.58015e-05	0.00333246	B3A#B2#SINE#chr6#24862877#24863040
27.2396	3.99831	1.04971	3.80898	0.000139543	0.0164309	L1_Rod#L1#LINE#chr6#24866957#24867757
12.5636	3.59319	0.737032	4.87522	1.0869e-06	0.000425468	MTA_Mm#ERVL-MaLR#LTR#chr6#24868184#24868578
29.2758	3.58317	0.751814	4.76603	1.87895e-06	0.000646279	MTA_Mm-int#ERVL-MaLR#LTR#chr6#24868578#24869668
15.9059	3.68237	0.679489	5.41932	5.98254e-08	4.01401e-05	MTA_Mm#ERVL-MaLR#LTR#chr6#24869670#24870064
44.7223	3.7311	1.0307	3.61997	0.000294639	0.0281561	L1_Mus2#L1#LINE#chr6#24870787#24872085
78.5089	3.72687	0.836008	4.45794	8.27523e-06	0.0020601	L1_Mus2#L1#LINE#chr6#24872139#24874230
49.7922	4.05763	0.925179	4.38578	1.15573e-05	0.00266001	L1_Mus2#L1#LINE#chr6#24874288#24875679
15.2523	3.62879	0.694733	5.22328	1.75778e-07	9.73864e-05	B4#B4#SINE#chr6#24877337#24877573
8.12704	3.95283	0.987076	4.00459	6.21259e-05	0.00914479	B1_Mus1#Alu#SINE#chr6#24879575#24879713
202.231	3.75663	0.806539	4.65772	3.19737e-06	0.000984309	L1Md_F2#L1#LINE#chr6#24880125#24885365
9.9412	4.28801	1.01346	4.23107	2.32579e-05	0.0044498	MER63D#hAT-Blackjack#DNA#chr6#24886600#24886700
16.965	5.09207	0.978288	5.20508	1.93909e-07	0.000104386	Lx#L1#LINE#chr6#24886761#24887153
18.1372	5.19646	1.43837	3.61274	0.000302982	0.0287494	Lx6#L1#LINE#chr6#24887644#24888065
3.79366	5.32605	1.40046	3.80308	0.000142908	0.0167518	B1_Mus1#Alu#SINE#chr6#24888065#24888200
8.86722	4.1062	1.02293	4.01414	5.96619e-05	0.00889371	B1_Mm#Alu#SINE#chr6#24888781#24888926
51.8082	4.66363	0.834315	5.58977	2.27374e-08	1.84649e-05	Lx7#L1#LINE#chr6#24889594#24890406
48.7923	4.1872	0.730532	5.73171	9.94232e-09	9.16689e-06	MERVL_2A-int#ERVL#LTR#chr6#24892370#24893101
66.5439	3.77174	0.690074	5.4657	4.61073e-08	3.24731e-05	MERVL_2A-int#ERVL#LTR#chr6#24894779#24895915
6.12611	5.02492	1.33009	3.77788	0.000158168	0.018013	MTC#ERVL-MaLR#LTR#chr6#24900638#24901043
11.1935	4.48325	0.993067	4.51455	6.34517e-06	0.00169097	RLTR25B#ERVK#LTR#chr6#24905127#24905951
12.3822	3.49368	0.768424	4.54655	5.45326e-06	0.00151131	Lx8#L1#LINE#chr6#24913685#24914162
5.01978	4.74898	1.3525	3.51125	0.000446005	0.0379868	L2a#L2#LINE#chr6#24914409#24914726
8.67637	5.55894	1.30015	4.27562	1.90609e-05	0.0038367	RMER10A#ERVL#LTR#chr6#24921954#24922318
8.10428	4.56515	1.16251	3.92698	8.60197e-05	0.0115203	ORR1F#ERVL-MaLR#LTR#chr6#24922325#24922598
9.90468	4.29247	1.01728	4.21955	2.4479e-05	0.00462105	MLT1A#ERVL-MaLR#LTR#chr6#24923907#24924195
19.5373	3.8692	1.12543	3.43796	0.000586107	0.0458341	RMER17B#ERVK#LTR#chr6#24925196#24926150
10.524	4.33049	0.958424	4.51834	6.23269e-06	0.00167076	ORR1A2#ERVL-MaLR#LTR#chr6#24926326#24926642
14.8744	4.42369	0.823402	5.37246	7.76718e-08	4.91348e-05	ORR1A2-int#ERVL-MaLR#LTR#chr6#24926642#24927238
6.23494	5.05036	1.33463	3.78411	0.000154262	0.0177238	IAPLTR1a_Mm#ERVK#LTR#chr6#24927238#24927590
4.26095	5.50693	1.38679	3.971	7.15729e-05	0.0101278	IAPLTR1a_Mm#ERVK#LTR#chr6#24931272#24931624
34.9579	3.72813	0.50639	7.36218	1.80926e-13	7.50565e-10	L1_Mus1#L1#LINE#chr6#24931889#24933401
10.046	3.21856	0.781645	4.11767	3.82718e-05	0.00639443	L1Md_F2#L1#LINE#chr6#24933577#24934513
5.96605	4.12149	1.20228	3.42805	0.000607941	0.0470655	ORR1A2-int#ERVL-MaLR#LTR#chr6#24934513#24934928
8.7028	3.3349	0.828515	4.02515	5.69382e-05	0.00863954	Lx2A#L1#LINE#chr6#24934928#24935549
11.6595	5.08542	1.13051	4.49835	6.84828e-06	0.00178788	ORR1A2-int#ERVL-MaLR#LTR#chr6#24935549#24935935
39.9215	4.89408	0.894895	5.46889	4.52861e-08	3.20941e-05	Lx5#L1#LINE#chr6#24936693#24937931
27.8705	4.41546	0.888617	4.96891	6.73307e-07	0.000284878	L1_Mus3#L1#LINE#chr6#24937971#24939107
15.0726	3.42192	0.683581	5.00587	5.56115e-07	0.000245047	RLTR48A#ERV1#LTR#chr6#24939265#24939867
15.8651	5.54825	1.10063	5.04099	4.63125e-07	0.000212609	L1M2#L1#LINE#chr6#24940037#24940579
3.95413	5.41516	1.3811	3.9209	8.822e-05	0.0117319	(TCTCTG)n#Simple_repeat#Simple_repeat#chr6#24941091#24941134
139.771	3.62703	0.706602	5.13307	2.85056e-07	0.000141975	L1Md_T#L1#LINE#chr6#24941737#24947929
20.3996	3.51246	0.82801	4.24205	2.21491e-05	0.00428586	B4A#B4#SINE#chr6#24949207#24949472
7.44044	4.40894	1.13925	3.87003	0.000108823	0.0137463	B1_Mus1#Alu#SINE#chr6#24949781#24949927
7.08463	3.3601	0.963518	3.48733	0.00048787	0.0404585	AT_rich#Low_complexity#Low_complexity#chr6#24950681#24950708
8.40594	3.50543	0.90773	3.86175	0.000112578	0.0141262	IMPB_01#Satellite#Satellite#chr6#24957791#24957980
8.78133	3.03801	0.784952	3.87031	0.000108699	0.0137415	B1_Mur3#Alu#SINE#chr6#24957981#24958089
12.7833	2.32946	0.620413	3.75469	0.000173559	0.0192502	PB1D9#Alu#SINE#chr6#24958227#24958301
14.898	5.45358	1.08821	5.01151	5.40048e-07	0.000239206	B1F2#Alu#SINE#chr6#24958705#24958783
13.0713	4.67386	0.990647	4.71799	2.38187e-06	0.000779088	MLT1A1#ERVL-MaLR#LTR#chr6#24959302#24959368
39.8751	3.52851	0.651458	5.41633	6.08357e-08	4.05779e-05	Lx6#L1#LINE#chr6#24960117#24960873
16.7672	4.01646	0.740413	5.42462	5.8077e-08	3.9199e-05	MER57C2#ERV1#LTR#chr6#24961292#24961426
9.87764	4.24598	0.981798	4.3247	1.52741e-05	0.00324798	AT_rich#Low_complexity#Low_complexity#chr6#24962387#24962422
12.4438	4.17118	0.872196	4.78239	1.73227e-06	0.000610013	AT_rich#Low_complexity#Low_complexity#chr6#24963129#24963164
15.4998	6.39677	1.26183	5.06944	3.98996e-07	0.000187989	RCHARR1#hAT-Charlie#DNA#chr6#24964093#24964241
17.5872	5.15032	1.42448	3.61557	0.00029969	0.0285246	MER57-int#ERV1#LTR#chr6#24964300#24964524
21.169	3.90381	0.628975	6.20661	5.41383e-10	7.87027e-07	MER57-int#ERV1#LTR#chr6#24964675#24964925
31.9444	-1.18116	0.339262	-3.48155	0.000498526	0.0410917	PB1D9#Alu#SINE#chr6#30221510#30221623
25.8921	-1.38762	0.377994	-3.67101	0.000241597	0.0243728	B1_Mur2#Alu#SINE#chr6#30239139#30239280
43.1506	-1.1057	0.293484	-3.76751	0.000164884	0.0185235	Tigger7#TcMar-Tigger#DNA#chr6#31129867#31130023
40.579	-1.18257	0.333363	-3.54739	0.000389075	0.0344669	B4A#B4#SINE#chr6#31135247#31135399
70.7659	-1.08448	0.290786	-3.72949	0.000191871	0.0207007	B4A#B4#SINE#chr6#31137382#31137662
43.8667	-1.24477	0.326259	-3.81527	0.000136034	0.0161576	B3#B2#SINE#chr6#31137826#31138004
52.2107	-1.0803	0.289587	-3.7305	0.000191103	0.020637	B1_Mur2#Alu#SINE#chr6#31138188#31138320
18.2679	-1.65714	0.441799	-3.75089	0.000176207	0.0194803	RSINE1#B4#SINE#chr6#31140140#31140284
31.0148	-1.28749	0.372131	-3.45977	0.000540642	0.0434432	BLACKJACK#hAT-Blackjack#DNA#chr6#31181836#31182129
39.7795	-1.13215	0.31895	-3.5496	0.000385816	0.0343393	ORR1C2#ERVL-MaLR#LTR#chr6#31183873#31184228
29.8269	-1.44988	0.34755	-4.17173	3.02293e-05	0.00539519	RSINE1#B4#SINE#chr6#31197557#31197702
49.7194	-0.959886	0.273189	-3.51364	0.000442018	0.0377606	L1ME3C#L1#LINE#chr6#31200025#31200462
45.3688	-1.10136	0.286942	-3.83828	0.000123897	0.0151117	B1F#Alu#SINE#chr6#31209132#31209277
43.4824	-1.18247	0.328636	-3.5981	0.000320554	0.0299604	B1_Mur2#Alu#SINE#chr6#31211807#31211911
118.93	-0.995021	0.235593	-4.22347	2.4057e-05	0.0045634	IAPEz-int#ERVK#LTR#chr6#31799739#31803005
30.4878	-1.29436	0.348935	-3.70946	0.000207703	0.0219488	MER5C1#hAT-Charlie#DNA#chr6#32397767#32397894
79.0354	-0.938965	0.235925	-3.97993	6.8935e-05	0.00986118	ORR1E#ERVL-MaLR#LTR#chr6#32429557#32429931
126.168	-0.900482	0.201927	-4.45944	8.2174e-06	0.00205055	MLT1D#ERVL-MaLR#LTR#chr6#32477616#32478095
30.5318	-1.35877	0.33791	-4.02108	5.79307e-05	0.00874705	ORR1F#ERVL-MaLR#LTR#chr6#37406409#37406749
18.9526	-1.68973	0.441557	-3.82676	0.000129841	0.0155802	MLT1A#ERVL-MaLR#LTR#chr6#37411713#37412011
29.8736	-1.36326	0.339743	-4.01263	6.00467e-05	0.00891979	MER5B#hAT-Charlie#DNA#chr6#37422613#37422764
42.5691	-1.06626	0.287564	-3.70792	0.000208965	0.022025	L2#L2#LINE#chr6#37430451#37430698
22.3211	-1.86732	0.40902	-4.56535	4.98663e-06	0.00140424	ID_B1#B4#SINE#chr6#37430996#37431114
19.2234	-1.48767	0.424462	-3.50484	0.000456878	0.0386132	B1F1#Alu#SINE#chr6#37432343#37432472
50.4627	-0.993635	0.274471	-3.62018	0.000294402	0.0281472	MTC#ERVL-MaLR#LTR#chr6#37434668#37435039
39.8835	-1.13366	0.302144	-3.75205	0.000175394	0.0194094	B4#B4#SINE#chr6#37438650#37438979
36.4275	1.10742	0.321906	3.44019	0.000581307	0.0455719	MER20B#hAT-Charlie#DNA#chr6#38305970#38306153
22.84	1.55468	0.439784	3.5351	0.000407613	0.0356772	B1_Mur2#Alu#SINE#chr6#38309783#38309877
23.7977	1.38004	0.398955	3.45913	0.000541926	0.0434991	B1_Mur1#Alu#SINE#chr6#38313310#38313459
15.9676	1.70475	0.470754	3.62131	0.000293114	0.0280477	RMER6C#ERVK#LTR#chr6#38313529#38313717
29.4126	1.58429	0.379309	4.17678	2.95662e-05	0.00531027	RMER6C#ERVK#LTR#chr6#38313898#38314271
24.0874	1.33166	0.388307	3.4294	0.000604912	0.0469057	L1MC5a#L1#LINE#chr6#38315114#38315218
42.8883	1.13357	0.29952	3.78463	0.00015394	0.0177074	RMER2#ERV1#LTR#chr6#38321024#38321577
15.0082	1.77598	0.494103	3.59436	0.000325192	0.0302742	B4A#B4#SINE#chr6#38327047#38327240
8.93837	2.52653	0.718684	3.51549	0.000438939	0.0375448	B4#B4#SINE#chr6#38327541#38327821
21.3831	1.691	0.422559	4.0018	6.28631e-05	0.00921892	B3#B2#SINE#chr6#38329464#38329590
26.7812	1.4526	0.373426	3.88992	0.000100276	0.0129356	B1_Mus2#Alu#SINE#chr6#38336216#38336356
28.5326	1.53623	0.369985	4.15214	3.29383e-05	0.00572547	MLT1J#ERVL-MaLR#LTR#chr6#38339213#38339498
19.9917	1.89405	0.487458	3.88557	0.000102092	0.0131201	B3#B2#SINE#chr6#38344850#38345041
21.1409	1.44781	0.419323	3.45274	0.000554931	0.0441781	B1_Mus1#Alu#SINE#chr6#38346107#38346269
20.6489	1.5417	0.440126	3.50285	0.000460303	0.0388158	B2_Mm2#B2#SINE#chr6#38350387#38350557
21.0432	1.94757	0.464343	4.19424	2.73783e-05	0.0050207	B1_Mur1#Alu#SINE#chr6#38350923#38351055
18.8948	1.79919	0.472459	3.80814	0.000140018	0.0164754	ID_B1#B4#SINE#chr6#38351393#38351608
31.9777	1.18726	0.333337	3.56174	0.000368404	0.0331889	URR1B#hAT-Charlie#DNA#chr6#38353588#38353771
18.5585	1.83364	0.480833	3.81346	0.000137032	0.0162251	ORR1A2-int#ERVL-MaLR#LTR#chr6#38619315#38621161
5.30462	4.77254	1.38651	3.44212	0.000577177	0.0453862	MTD#ERVL-MaLR#LTR#chr6#38635631#38635980
55.6137	1.13481	0.26992	4.20425	2.61951e-05	0.00485217	L1MB5#L1#LINE#chr6#38800590#38801233
34.5471	1.469	0.381988	3.84568	0.00012022	0.0147798	PB1D11#Alu#SINE#chr6#39086987#39087044
22.3312	1.74508	0.438645	3.97834	6.9399e-05	0.00991506	ID2#ID#SINE#chr6#39087088#39087159
56.971	1.0738	0.277944	3.86337	0.000111833	0.0140482	B1_Mus2#Alu#SINE#chr6#39092507#39092654
63.8377	1.12458	0.274491	4.09698	4.18577e-05	0.00685854	LTR82A#ERVL#LTR#chr6#39094594#39095100
70.6352	1.14389	0.254407	4.49631	6.91416e-06	0.00180093	MurERV4-int#ERVK#LTR#chr6#39098526#39099579
12.4628	3.04648	0.676993	4.50003	6.79448e-06	0.00177921	RSINE1#B4#SINE#chr6#47533146#47533274
10.5042	2.60596	0.673637	3.8685	0.000109507	0.0138276	ORR1F#ERVL-MaLR#LTR#chr6#47534314#47534496
19.1405	2.24285	0.495177	4.52939	5.91556e-06	0.00160473	B4A#B4#SINE#chr6#47534502#47534784
18.7272	2.17056	0.499126	4.34871	1.36938e-05	0.00298618	B1_Mur4#Alu#SINE#chr6#47535164#47535290
12.0341	2.48703	0.642519	3.87075	0.000108501	0.013726	B3#B2#SINE#chr6#47535836#47536023
15.1238	3.50207	0.694034	5.04596	4.51244e-07	0.00020913	RSINE1#B4#SINE#chr6#47536194#47536260
55.693	1.90431	0.332696	5.72388	1.04118e-08	9.49549e-06	L1Md_F3#L1#LINE#chr6#47537231#47538189
43.1576	2.42579	0.55225	4.39256	1.12024e-05	0.0026012	L1_Mm#L1#LINE#chr6#47538363#47539260
37.2659	2.277	0.393299	5.7895	7.05983e-09	6.85053e-06	L1Md_F2#L1#LINE#chr6#47539260#47540261
15.5215	2.01594	0.570002	3.53672	0.00040513	0.0355467	ID_B1#B4#SINE#chr6#47540422#47540651
32.0696	2.49486	0.398229	6.26488	3.7312e-10	5.64114e-07	URR1A#hAT-Charlie#DNA#chr6#47541182#47541364
7.66246	2.98144	0.839986	3.54939	0.000386128	0.034349	L1_Mus1#L1#LINE#chr6#47543050#47543359
13.79	2.35911	0.595897	3.95891	7.52915e-05	0.010496	B4#B4#SINE#chr6#47544649#47544934
7.83115	4.46515	1.13995	3.91698	8.96658e-05	0.0119055	B1_Mus2#Alu#SINE#chr6#47548661#47548798
22.829	2.50925	0.499773	5.02078	5.14627e-07	0.000230346	Lx8b#L1#LINE#chr6#47549820#47550646
7.15506	3.34796	0.922342	3.62985	0.000283583	0.0274575	PB1D10#Alu#SINE#chr6#47551052#47551190
21.9766	3.11928	0.563238	5.53812	3.0574e-08	2.31121e-05	(CAT)n#Simple_repeat#Simple_repeat#chr6#47554172#47554207
13.0268	2.34898	0.611921	3.8387	0.000123688	0.0151024	PB1D10#Alu#SINE#chr6#47558698#47558827
13.1157	2.40465	0.596145	4.03366	5.49149e-05	0.00841777	MIR#MIR#SINE#chr6#47558935#47559098
12.9758	2.62446	0.636415	4.12382	3.72634e-05	0.00626906	Kanga1d#TcMar-Tc2#DNA#chr6#47559503#47559592
21.0519	2.53226	0.502198	5.04236	4.59836e-07	0.000211705	MIRb#MIR#SINE#chr6#47560295#47560530
12.1238	2.25924	0.654158	3.45365	0.000553046	0.0440487	MIR#MIR#SINE#chr6#47561967#47562058
16.6094	2.59935	0.56754	4.58003	4.64901e-06	0.00132563	MT2B1#ERVL#LTR#chr6#47563234#47563697
16.874	1.78282	0.468851	3.80253	0.000143225	0.0167716	MERVL_2A-int#ERVL#LTR#chr6#47563763#47564204
169.732	2.55274	0.470485	5.42577	5.77063e-08	3.91039e-05	MERVL_2A-int#ERVL#LTR#chr6#47564655#47568433
26.015	2.44839	0.429993	5.69404	1.24068e-08	1.11358e-05	RMER19B2#ERVK#LTR#chr6#47568669#47569293
12.25	2.52868	0.607314	4.16371	3.1312e-05	0.00553614	B3#B2#SINE#chr6#47571782#47571996
14.1428	3.69901	0.735536	5.029	4.93035e-07	0.000222733	B3#B2#SINE#chr6#47572196#47572374
10.2979	2.3843	0.667512	3.57192	0.000354376	0.0322842	B3A#B2#SINE#chr6#47574604#47574779
15.4633	3.43055	0.665902	5.15173	2.58101e-07	0.000131633	B3#B2#SINE#chr6#47575175#47575362
9.00358	2.80002	0.760368	3.68245	0.000231002	0.0235979	RSINE1#B4#SINE#chr6#47577139#47577297
15.532	2.19147	0.524047	4.18182	2.89185e-05	0.00521597	B1_Mus1#Alu#SINE#chr6#47577860#47577971
17.7536	2.29725	0.55175	4.16358	3.13295e-05	0.00553635	B3#B2#SINE#chr6#47578213#47578445
14.7375	2.62973	0.621501	4.23127	2.3238e-05	0.0044498	MER2B#TcMar-Tigger#DNA#chr6#47578514#47578670
13.9496	2.9689	0.645933	4.5963	4.30057e-06	0.001244	MER2#TcMar-Tigger#DNA#chr6#47578777#47579023
42.5505	2.26033	0.39279	5.75456	8.68658e-09	8.18545e-06	MMAR1#TcMar-Mariner#DNA#chr6#47581860#47582547
16.5224	1.98754	0.538958	3.68775	0.000226244	0.0232515	MMAR1#TcMar-Mariner#DNA#chr6#47582554#47582902
63.6855	2.9431	0.55547	5.2984	1.16819e-07	6.91111e-05	RLTR40#ERVK#LTR#chr6#47582902#47583748
9.61615	3.70546	0.853527	4.34135	1.41612e-05	0.00305665	B3A#B2#SINE#chr6#47584469#47584664
10.0382	2.96403	0.706011	4.19827	2.68958e-05	0.00495357	B1F2#Alu#SINE#chr6#47584860#47584963
13.1088	2.10788	0.554278	3.80292	0.000142998	0.0167565	AT_rich#Low_complexity#Low_complexity#chr6#47585751#47585786
18.8208	2.93982	0.824391	3.56604	0.00036241	0.0327957	L1ME1#L1#LINE#chr6#47586661#47587078
7.63189	2.96397	0.835388	3.54802	0.000388143	0.0344518	L1ME1#L1#LINE#chr6#47587153#47587249
7.67286	3.09738	0.84932	3.64689	0.000265434	0.0261266	ID_B1#B4#SINE#chr6#47588362#47588486
43.0609	2.60161	0.640768	4.06015	4.90413e-05	0.00773582	Lx9#L1#LINE#chr6#47589082#47589630
10.4941	3.30259	0.817175	4.04147	5.31178e-05	0.00822078	B3#B2#SINE#chr6#47589757#47589980
15.4491	2.41515	0.578615	4.17402	2.99276e-05	0.00535258	L1MB3#L1#LINE#chr6#47590004#47590145
17.979	3.95676	1.09823	3.60284	0.000314764	0.0295682	B3A#B2#SINE#chr6#47590453#47590646
7.79048	2.72961	0.782868	3.48668	0.000489053	0.0405359	B1_Mm#Alu#SINE#chr6#47590961#47591087
11.8251	2.70804	0.654519	4.13745	3.51192e-05	0.00600938	PB1#Alu#SINE#chr6#47591296#47591415
20.9757	2.30618	0.491038	4.69654	2.6461e-06	0.000850788	Tigger19a#TcMar-Tigger#DNA#chr6#47592472#47592549
12.4486	2.96366	0.646707	4.58269	4.59029e-06	0.00131218	Lx8b#L1#LINE#chr6#57605181#57606143
388.107	3.83119	0.704755	5.4362	5.44276e-08	3.71039e-05	MMERGLN-int#ERV1#LTR#chr6#58817672#58825229
6.26124	5.03807	1.35492	3.71835	0.000200526	0.0213635	MMERGLN_LTR#ERV1#LTR#chr6#58825229#58825656
38.7889	1.22987	0.334593	3.67572	0.000237181	0.0240414	PB1D11#Alu#SINE#chr6#72437217#72437305
17.4749	1.96974	0.475096	4.14599	3.38349e-05	0.00584549	B1_Mur2#Alu#SINE#chr6#72522147#72522309
1333.73	1.03112	0.236513	4.35969	1.30246e-05	0.00289205	RLTR4_MM-int#ERV1#LTR#chr6#73287717#73293409
230.435	-0.800175	0.202898	-3.94373	8.02246e-05	0.0109672	IAPEz-int#ERVK#LTR#chr6#87402452#87408905
9.62756	3.02954	0.818656	3.70063	0.000215062	0.0224443	ORR1F#ERVL-MaLR#LTR#chr6#88889452#88889625
96.8617	1.26951	0.274637	4.62249	3.79155e-06	0.00113438	L1_Mus1#L1#LINE#chr6#95303764#95309204
21.4497	7.83703	2.03219	3.85644	0.000115049	0.0143463	Lx3A#L1#LINE#chr6#100477660#100478931
4.09532	5.41593	1.42398	3.80338	0.000142732	0.0167369	ID_B1#B4#SINE#chr6#100482547#100482770
3.79387	5.31855	1.4413	3.69012	0.00022415	0.023113	MER121#TcMar?#DNA#chr6#100482970#100483172
7.78115	2.78378	0.814324	3.41851	0.00062964	0.0483383	L1M4b#L1#LINE#chr6#112623382#112623766
22.1558	1.50801	0.422337	3.57063	0.000356118	0.0323557	ID_B1#B4#SINE#chr6#115848533#115848745
20.1142	1.83655	0.445231	4.12495	3.70818e-05	0.00624472	MLTR14#ERV1#LTR#chr6#116421116#116421374
45.0431	1.0216	0.281315	3.6315	0.000281778	0.027314	ORR1D2-int#ERVL-MaLR#LTR#chr6#116424649#116425275
41.3899	1.16943	0.317102	3.68787	0.000226143	0.0232481	Lx7#L1#LINE#chr6#116431832#116432761
84.2361	0.969357	0.243409	3.98242	6.82185e-05	0.00978337	L1VL2#L1#LINE#chr6#116433581#116435689
45.8003	1.01576	0.294043	3.45446	0.00055139	0.0439878	Lx9#L1#LINE#chr6#116436553#116437745
65.0585	1.09293	0.249857	4.37424	1.21856e-05	0.00274881	L1MB8#L1#LINE#chr6#116446089#116447723
8.32901	-2.50012	0.721795	-3.46375	0.000532692	0.042981	B4A#B4#SINE#chr6#118953737#118954001
18.9519	-1.80954	0.445475	-4.06203	4.86474e-05	0.00770417	B3A#B2#SINE#chr6#120949138#120949326
4.47788	5.55191	1.38216	4.01683	5.89862e-05	0.00883945	MIRb#MIR#SINE#chr6#121221853#121222084
4.79524	5.6501	1.36598	4.13631	3.5294e-05	0.00602756	L1MD1#L1#LINE#chr6#121241221#121241431
39.4546	1.28727	0.329991	3.90092	9.58288e-05	0.0124923	PB1#Alu#SINE#chr6#122595671#122595769
155.367	0.835938	0.212403	3.93562	8.29813e-05	0.0112284	MRLTR33#ERVK#LTR#chr6#122600146#122600734
128.349	0.90467	0.243277	3.71868	0.000200267	0.0213493	RLTR19-int#ERVK#LTR#chr6#122601857#122602858
13.5275	-2.13054	0.547529	-3.89119	9.9753e-05	0.0128779	L2#L2#LINE#chr6#122789511#122789836
12.6132	-1.9045	0.545727	-3.48985	0.00048329	0.0401263	ID_B1#B4#SINE#chr6#122797224#122797406
8.50586	3.27653	0.852551	3.84321	0.000121435	0.0149036	B3#B2#SINE#chr6#125172199#125172383
21.4832	3.43692	0.606293	5.66875	1.43846e-08	1.25147e-05	B1_Mus2#Alu#SINE#chr6#125174716#125174860
18.9095	3.21471	0.576941	5.57199	2.51846e-08	1.997e-05	PB1D7#Alu#SINE#chr6#125175894#125176001
7.96385	3.10535	0.898645	3.45559	0.000549092	0.0438385	B3#B2#SINE#chr6#125177071#125177245
7.48596	5.30155	1.31601	4.0285	5.61344e-05	0.00857067	RSINE1#B4#SINE#chr6#125178153#125178273
5.24683	5.77763	1.37872	4.19058	2.78243e-05	0.00506968	B1F#Alu#SINE#chr6#125178398#125178522
6.29575	3.52983	1.02071	3.45819	0.000543809	0.0435806	B4#B4#SINE#chr6#125184903#125185155
4.98394	5.7069	1.36918	4.16811	3.07136e-05	0.00546442	PB1D9#Alu#SINE#chr6#125188107#125188218
8.89837	2.64608	0.769019	3.44084	0.000579902	0.0455373	B1_Mur4#Alu#SINE#chr6#125188295#125188440
14.0305	2.10811	0.548062	3.84648	0.000119826	0.0147526	ID4#ID#SINE#chr6#125461009#125461088
13.1119	2.31923	0.632205	3.66848	0.000243993	0.0245562	B3#B2#SINE#chr6#125461486#125461672
10.5979	2.75529	0.710487	3.87803	0.000105306	0.0134292	B3A#B2#SINE#chr6#125465023#125465178
16.7855	1.91945	0.48561	3.95265	7.72894e-05	0.0106964	B1_Mus2#Alu#SINE#chr6#125471058#125471191
18.963	2.23088	0.469021	4.75645	1.97023e-06	0.000671227	B2_Mm2#B2#SINE#chr6#125471832#125471868
11.0675	2.49615	0.671612	3.71665	0.000201878	0.0214739	B1F1#Alu#SINE#chr6#125475006#125475129
10.1688	2.41264	0.663943	3.63381	0.00027927	0.0271197	B1_Mur1#Alu#SINE#chr6#125477818#125477956
11.5889	2.74378	0.651533	4.21127	2.53943e-05	0.00475688	PB1D10#Alu#SINE#chr6#125478245#125478338
16.5398	2.15087	0.582383	3.69322	0.000221434	0.0228885	MIR3#MIR#SINE#chr6#125483545#125483593
34.1162	1.75064	0.408044	4.29031	1.78422e-05	0.0036585	ID_B1#B4#SINE#chr6#125484965#125485138
23.6805	1.63501	0.450755	3.62726	0.000286439	0.0276572	B1F#Alu#SINE#chr6#125485934#125486051
18.5977	1.92248	0.480199	4.00351	6.24103e-05	0.00917475	B3#B2#SINE#chr6#125487535#125487721
29.6402	1.81563	0.413391	4.39206	1.12284e-05	0.00260369	MLTR12#ERV1#LTR#chr6#125487772#125488064
16.972	2.25912	0.494276	4.57057	4.86411e-06	0.00137429	B1_Mur3#Alu#SINE#chr6#125488163#125488288
21.0706	2.14569	0.485856	4.4163	1.00406e-05	0.00238354	ID4_#ID#SINE#chr6#125489411#125489489
21.7406	2.13075	0.444344	4.79526	1.62461e-06	0.000581127	B1_Mur2#Alu#SINE#chr6#126881298#126881423
39.9551	1.38864	0.32146	4.3198	1.56168e-05	0.00330787	RMER15#ERVL#LTR#chr6#126883035#126883500
26.7569	1.68102	0.38823	4.32997	1.49129e-05	0.00319056	Charlie2b#hAT-Charlie#DNA#chr6#126884833#126885117
7.04252	3.70674	1.00745	3.67933	0.000233851	0.0237893	ORR1F#ERVL-MaLR#LTR#chr6#126888147#126888379
29.3056	1.64495	0.36287	4.53316	5.8107e-06	0.00158258	MER5A1#hAT-Charlie#DNA#chr6#126893820#126893916
23.8923	1.41999	0.411533	3.45048	0.0005596	0.0444147	MTA_Mm#ERVL-MaLR#LTR#chr6#126895327#126895720
27.9553	1.29544	0.375603	3.44896	0.00056274	0.0446015	B3#B2#SINE#chr6#126895759#126895964
12.6419	2.30528	0.598281	3.85318	0.000116593	0.0144963	ORR1A2#ERVL-MaLR#LTR#chr6#126896345#126896504
25.043	1.39392	0.383827	3.63163	0.000281635	0.0273104	MER76#ERVL#LTR#chr6#126896892#126897091
8.87157	3.21791	0.83913	3.83481	0.000125659	0.0152719	MIR3#MIR#SINE#chr6#126925134#126925230
22.1535	3.99342	0.968221	4.12449	3.7155e-05	0.00625392	ORR1E#ERVL-MaLR#LTR#chr6#126928585#126928801
15.1481	4.41058	0.843581	5.2284	1.70986e-07	9.5509e-05	B1_Mus2#Alu#SINE#chr6#126929300#126929446
14.5171	6.29452	1.55663	4.04369	5.26168e-05	0.00816554	L1ME1#L1#LINE#chr6#126933001#126933554
12.4515	5.14703	1.13322	4.54197	5.57311e-06	0.00153384	RLTR48C#ERV1#LTR#chr6#126933571#126934051
4.76121	4.64892	1.34877	3.4468	0.00056727	0.0448423	B3A#B2#SINE#chr6#126937303#126937467
6.38374	5.06365	1.34134	3.77507	0.000159965	0.0181488	L1ME2#L1#LINE#chr6#129272362#129272804
124.296	3.88907	0.738551	5.26581	1.39574e-07	8.04736e-05	MMERGLN-int#ERV1#LTR#chr6#132962427#132969982
16.2599	2.02489	0.524577	3.86005	0.000113362	0.0141827	RMER6D#ERVK#LTR#chr6#134892689#134893388
25.6615	-1.28579	0.363384	-3.53839	0.000402568	0.0353858	RLTR26B_MM#ERVK#LTR#chr6#135151362#135151620
36.789	-1.25715	0.346806	-3.62494	0.000289033	0.027798	RCHARR1#hAT-Charlie#DNA#chr6#136035900#136036750
50.8626	1.94514	0.333175	5.83821	5.27643e-09	5.40634e-06	Lx#L1#LINE#chr6#142839186#142844522
22.3262	1.78959	0.422849	4.23222	2.31394e-05	0.00444211	L1_Mus1#L1#LINE#chr6#142864214#142864936
51.0237	1.20815	0.275782	4.38081	1.18241e-05	0.00268687	Tigger15a#TcMar-Tigger#DNA#chr6#145858352#145858638
75.4351	1.15066	0.24932	4.61519	3.92745e-06	0.00116683	LSU-rRNA_Hsa#rRNA#rRNA#chr6#145932748#145933027
5.03617	5.71784	1.37139	4.16938	3.05425e-05	0.00543967	B1_Mus1#Alu#SINE#chr6#146634874#146635005
4.08389	5.42152	1.38574	3.91236	9.13993e-05	0.0120761	B1F#Alu#SINE#chr6#146636230#146636349
6.26096	4.1209	1.20295	3.42567	0.000613288	0.0474114	B1F#Alu#SINE#chr6#146637431#146637548
7.11173	6.22585	1.3034	4.77663	1.78254e-06	0.000622696	B1_Mur4#Alu#SINE#chr6#146637714#146637860
9.63887	3.78626	0.894305	4.23375	2.29831e-05	0.00441637	B1_Mus1#Alu#SINE#chr6#146639243#146639389
9.61248	3.7147	0.891975	4.16458	3.11921e-05	0.00551781	ORR1G#ERVL-MaLR#LTR#chr6#146639461#146639646
18.3136	4.20794	0.959278	4.38657	1.15152e-05	0.00265572	RSINE1#B4#SINE#chr6#146640284#146640429
15.3993	3.22557	0.646008	4.99308	5.94252e-07	0.000257515	B1_Mur2#Alu#SINE#chr6#146640606#146640731
31.0719	3.44315	0.751645	4.58082	4.63167e-06	0.0013229	RLTR14#ERV1#LTR#chr6#146641067#146641420
14.3538	5.4153	1.37595	3.93567	8.29653e-05	0.0112284	MLT1A1#ERVL-MaLR#LTR#chr6#146641484#146641580
8.91286	3.60658	0.925444	3.89713	9.73392e-05	0.0126525	B1_Mus2#Alu#SINE#chr6#146641825#146641916
20.8505	3.11841	0.518457	6.01479	1.80116e-09	2.18045e-06	PB1D7#Alu#SINE#chr6#146643225#146643320
21.0844	3.7208	0.608593	6.11378	9.73011e-10	1.3187e-06	B1_Mur1#Alu#SINE#chr6#146643603#146643680
35.1029	4.05843	0.516256	7.86128	3.80241e-15	2.8744e-11	B1_Mus1#Alu#SINE#chr6#146643811#146643966
48.2336	4.27748	0.681754	6.27423	3.51377e-10	5.3842e-07	B1_Mur1#Alu#SINE#chr6#146645105#146645240
9.19072	3.31069	0.856774	3.86414	0.000111481	0.0140247	ID_B1#B4#SINE#chr6#146645329#146645485
12.0511	2.47144	0.608154	4.06383	4.82741e-05	0.00766356	B1_Mus1#Alu#SINE#chr6#146645485#146645622
8.22527	4.57556	1.17352	3.89901	9.65859e-05	0.0125644	ID#ID#SINE#chr6#146645645#146645709
23.4753	3.88676	0.610297	6.36864	1.90716e-10	3.18023e-07	B1_Mus1#Alu#SINE#chr6#146645858#146645993
25.9845	3.60407	0.782831	4.60389	4.14671e-06	0.00121508	ID_B1#B4#SINE#chr6#146646093#146646266
8.38149	4.0341	0.993624	4.05999	4.90746e-05	0.00773582	B4A#B4#SINE#chr6#146646422#146646481
33.6949	3.88823	0.760409	5.11334	3.16505e-07	0.000155297	B3#B2#SINE#chr6#146646599#146646802
12.3279	4.04695	0.84562	4.78577	1.7033e-06	0.000603562	RSINE1#B4#SINE#chr6#146646819#146646917
40.205	3.98598	0.663262	6.00966	1.85908e-09	2.23467e-06	B3#B2#SINE#chr6#146646973#146647161
59.812	4.1502	0.426472	9.73146	2.214e-22	9.41431e-18	PB1D9#Alu#SINE#chr6#146647762#146647866
37.759	2.89552	0.421379	6.87153	6.35187e-12	1.69355e-08	RSINE1#B4#SINE#chr6#146648407#146648561
22.5621	3.35658	0.537363	6.24638	4.20062e-10	6.29489e-07	B2_Mm1a#B2#SINE#chr6#146648717#146648909
12.2763	3.77889	0.792522	4.76818	1.85899e-06	0.000641358	AT_rich#Low_complexity#Low_complexity#chr6#146649315#146649337
16.7724	3.17827	0.61017	5.20883	1.90034e-07	0.000102937	(TTTTA)n#Simple_repeat#Simple_repeat#chr6#146649379#146649406
37.4715	3.50935	0.451033	7.78071	7.21201e-15	5.33335e-11	B1_Mus1#Alu#SINE#chr6#146649580#146649728
54.8915	4.34238	0.606773	7.15652	8.27509e-13	2.96313e-09	ID4#ID#SINE#chr6#146650583#146650713
77.1232	4.47388	0.421648	10.6104	2.6647e-26	1.81292e-21	B3#B2#SINE#chr6#146651151#146651340
17.8983	3.14861	0.572236	5.50229	3.74891e-08	2.73666e-05	ERVL-E-int#ERVL#LTR#chr6#146651870#146651971
25.2188	4.36953	0.986232	4.43053	9.40013e-06	0.00227431	B3#B2#SINE#chr6#146651971#146652166
24.6612	4.83528	0.744919	6.49102	8.52552e-11	1.6112e-07	ERVL-E-int#ERVL#LTR#chr6#146652166#146652343
27.5324	5.74415	0.908277	6.32423	2.54506e-10	4.10315e-07	B1_Mus2#Alu#SINE#chr6#146652396#146652543
15.9384	4.22248	0.752503	5.61124	2.00883e-08	1.67488e-05	B1_Mus2#Alu#SINE#chr6#146652637#146652784
42.0196	3.72602	0.657801	5.66436	1.47573e-08	1.27413e-05	B2_Mm2#B2#SINE#chr6#146652813#146652985
97.5504	4.35273	0.357269	12.1833	3.8138e-34	6.48677e-29	MTB#ERVL-MaLR#LTR#chr6#146653399#146653782
28.7761	5.05666	0.725899	6.96606	3.25935e-12	9.81192e-09	B1_Mm#Alu#SINE#chr6#146653944#146654069
39.6766	4.84214	0.600724	8.0605	7.5984e-16	7.83266e-12	PB1D11#Alu#SINE#chr6#146654303#146654383
18.8573	5.78368	1.08607	5.32535	1.0076e-07	6.1098e-05	B3A#B2#SINE#chr6#146654485#146654542
49.6341	4.99847	0.684318	7.30431	2.78699e-13	1.0534e-09	B1F2#Alu#SINE#chr6#146654723#146654843
39.2856	3.80038	0.461874	8.22816	1.9011e-16	2.30966e-12	B3A#B2#SINE#chr6#146655531#146655730
13.6177	4.7417	0.97347	4.87093	1.11076e-06	0.00043251	B1_Mur1#Alu#SINE#chr6#146655740#146655864
8.69811	3.95865	0.97808	4.04737	5.17966e-05	0.0080677	MTE2b#ERVL-MaLR#LTR#chr6#146655885#146656004
14.4539	3.75171	0.72678	5.1621	2.44198e-07	0.000125863	B1F#Alu#SINE#chr6#146656033#146656140
27.6449	3.52894	0.763692	4.6209	3.82085e-06	0.00114114	ID_B1#B4#SINE#chr6#146656196#146656310
23.6509	3.8658	0.583366	6.62671	3.4324e-11	7.34347e-08	B1_Mur4#Alu#SINE#chr6#146656575#146656722
23.5408	4.03882	0.611604	6.60365	4.01145e-11	8.37172e-08	MLTR14#ERV1#LTR#chr6#146657067#146657247
15.9301	3.90713	0.701879	5.56667	2.59655e-08	2.04937e-05	MLTR14#ERV1#LTR#chr6#146657247#146657362
33.9418	3.73328	0.492798	7.57567	3.57269e-14	2.04698e-10	AT_rich#Low_complexity#Low_complexity#chr6#146657649#146657672
12.3658	4.60521	1.19351	3.85855	0.000114063	0.0142547	RLTR20A4#ERVK#LTR#chr6#146657930#146658021
33.1084	4.26899	0.810444	5.26748	1.38312e-07	8.00172e-05	B1_Mur1#Alu#SINE#chr6#146658049#146658191
10.207	3.8794	0.875441	4.43137	9.36352e-06	0.00227192	AT_rich#Low_complexity#Low_complexity#chr6#146658500#146658539
27.9744	3.56306	0.515046	6.91793	4.58289e-12	1.29915e-08	B2_Mm1t#B2#SINE#chr6#146658595#146658779
42.54	3.8509	0.456749	8.4311	3.42433e-17	5.29486e-13	B3#B2#SINE#chr6#146658860#146659034
34.0457	4.41262	0.582285	7.57811	3.50613e-14	2.04698e-10	B1F1#Alu#SINE#chr6#146659263#146659339
37.6627	3.63509	0.451198	8.05653	7.84882e-16	7.85284e-12	B1_Mur4#Alu#SINE#chr6#146659464#146659610
25.8708	3.53308	0.897871	3.93495	8.32138e-05	0.0112509	L1M5#L1#LINE#chr6#146659769#146659907
13.246	4.25817	0.848047	5.02114	5.13649e-07	0.000230346	B2_Mm2#B2#SINE#chr6#146659927#146659999
11.9025	3.72014	0.807428	4.60739	4.07747e-06	0.00120195	RLTR17B_Mm#ERVK#LTR#chr6#146660133#146660310
38.2707	5.77233	0.890039	6.48548	8.84521e-11	1.65031e-07	L1MB7#L1#LINE#chr6#146660377#146660481
5.97392	3.50698	1.02272	3.42906	0.000605665	0.0469427	(TG)n#Simple_repeat#Simple_repeat#chr6#146661540#146661589
19.6716	3.97339	0.661342	6.00807	1.87745e-09	2.2488e-06	B4A#B4#SINE#chr6#146661601#146661666
50.2448	4.36442	0.467884	9.32798	1.07908e-20	3.05896e-16	B2_Mm1t#B2#SINE#chr6#146662108#146662285
15.7974	4.19526	0.769374	5.45282	4.95768e-08	3.43477e-05	B1_Mus1#Alu#SINE#chr6#146662306#146662452
52.0129	4.01544	0.889377	4.51489	6.33502e-06	0.0016902	B3#B2#SINE#chr6#146662480#146662682
34.9653	4.19036	0.521087	8.04156	8.87004e-16	8.15502e-12	B3A#B2#SINE#chr6#146662824#146663006
31.6376	4.48416	0.593766	7.55206	4.28417e-14	2.27713e-10	Charlie1a#hAT-Charlie#DNA#chr6#146663007#146663181
38.3225	4.59035	0.574685	7.9876	1.37593e-15	1.20278e-11	Charlie1a#hAT-Charlie#DNA#chr6#146663264#146663418
20.9913	6.82994	1.44819	4.71619	2.40305e-06	0.000785261	Charlie1a#hAT-Charlie#DNA#chr6#146663737#146663846
34.828	4.28788	0.559403	7.6651	1.78688e-14	1.2157e-10	ID2#ID#SINE#chr6#146663952#146664034
10.3424	3.18138	0.758873	4.19225	2.76201e-05	0.00505686	B1F1#Alu#SINE#chr6#146664353#146664447
9.10175	3.67144	0.889487	4.12759	3.66588e-05	0.00618878	MT2B2#ERVL#LTR#chr6#146664377#146664462
32.7825	3.9587	0.554449	7.13988	9.34108e-13	3.24244e-09	(TTG)n#Simple_repeat#Simple_repeat#chr6#146664950#146664975
8.56513	3.14529	0.834823	3.76762	0.000164813	0.0185217	AT_rich#Low_complexity#Low_complexity#chr6#146665419#146665454
39.1328	4.00499	0.493782	8.11084	5.02694e-16	5.34386e-12	RSINE1#B4#SINE#chr6#146665457#146665603
16.4546	2.85741	0.610559	4.67998	2.869e-06	0.000903666	B4A#B4#SINE#chr6#146665939#146666037
27.7571	3.37293	0.813896	4.14418	3.41032e-05	0.00586935	B4A#B4#SINE#chr6#146666234#146666332
32.1443	4.74133	0.624757	7.58909	3.22161e-14	1.92264e-10	MTEb#ERVL-MaLR#LTR#chr6#146666942#146667058
4.81568	4.67332	1.33689	3.49567	0.000472872	0.039523	MTEb#ERVL-MaLR#LTR#chr6#146667059#146667110
65.441	4.38847	0.83953	5.22729	1.7201e-07	9.57663e-05	URR1B#hAT-Charlie#DNA#chr6#146667188#146667385
128.697	3.65939	0.461526	7.9289	2.21103e-15	1.7094e-11	LTR87#ERVL?#LTR#chr6#146667608#146667949
92.1322	4.60361	0.404313	11.3862	4.89704e-30	5.55282e-25	Lx6#L1#LINE#chr6#146668722#146668900
22.3767	3.63649	0.586117	6.20438	5.49141e-10	7.92723e-07	PB1D7#Alu#SINE#chr6#146669094#146669175
22.3999	4.42867	0.686977	6.4466	1.14385e-10	2.05876e-07	RSINE1#B4#SINE#chr6#146670007#146670172
119.309	4.22864	0.641213	6.59475	4.25962e-11	8.83545e-08	ORR1E#ERVL-MaLR#LTR#chr6#146670212#146670576
30.9546	3.81996	0.866699	4.40748	1.04581e-05	0.0024654	B3#B2#SINE#chr6#146670638#146670799
6.98092	3.66981	1.01438	3.61778	0.000297142	0.0283455	AT_rich#Low_complexity#Low_complexity#chr6#146670951#146670999
48.2018	4.02091	0.444554	9.04481	1.49932e-19	3.18769e-15	B1_Mus1#Alu#SINE#chr6#146671131#146671196
12.4616	3.7903	0.798751	4.74529	2.08212e-06	0.000700618	(TC)n#Simple_repeat#Simple_repeat#chr6#146672524#146672597
5.6225	4.90201	1.32244	3.70678	0.000209912	0.0220701	(CA)n#Simple_repeat#Simple_repeat#chr6#146672598#146672645
6.61642	6.12485	1.31807	4.64684	3.37051e-06	0.00102555	B3#B2#SINE#chr6#146672786#146672832
30.0866	4.14079	0.793805	5.21637	1.82459e-07	0.000100096	B3A#B2#SINE#chr6#146672831#146672970
77.5191	4.06685	0.853696	4.76381	1.89971e-06	0.0006521	MER135#DNA#DNA#chr6#146673372#146673486
42.6122	4.13606	0.494451	8.36495	6.01401e-17	8.18324e-13	B1_Mus2#Alu#SINE#chr6#146674104#146674252
69.6204	3.75796	0.577004	6.51289	7.37208e-11	1.42488e-07	ORR1E#ERVL-MaLR#LTR#chr6#146674476#146674803
130.515	4.32786	0.510049	8.48517	2.15399e-17	3.66366e-13	B4A#B4#SINE#chr6#146675924#146676221
180.334	1.73802	0.23527	7.38734	1.498e-13	6.45037e-10	L1_Mus1#L1#LINE#chr7#105904999#105906422
1088.74	1.82562	0.230026	7.93657	2.07842e-15	1.68339e-11	L1Md_F3#L1#LINE#chr7#106167837#106175230
57.6197	1.42356	0.300581	4.73602	2.17955e-06	0.000726177	L1Md_F2#L1#LINE#chr7#3965767#3972035
111.094	0.815728	0.231048	3.53055	0.000414701	0.0360702	Lx3C#L1#LINE#chr7#3986405#3987880
147.704	0.67185	0.195416	3.43805	0.00058593	0.0458308	L1_Mus3#L1#LINE#chr7#4027278#4027595
51.6848	1.23118	0.339239	3.62925	0.000284248	0.0275011	LTR75#ERVL#LTR#chr7#16248542#16248622
10.3355	2.22327	0.639491	3.47663	0.00050776	0.0416379	B1F2#Alu#SINE#chr7#16256425#16256466
25.8645	1.6205	0.409775	3.95459	7.66645e-05	0.0106489	L1MC4a#L1#LINE#chr7#16348635#16349079
59.1848	1.2205	0.276348	4.41653	1.00296e-05	0.00238354	L1Md_F3#L1#LINE#chr7#16352898#16354388
6.43138	-3.21871	0.929902	-3.46134	0.000537485	0.0432906	ID_B1#B4#SINE#chr7#17032370#17032560
11.9696	-2.28658	0.626846	-3.64775	0.000264546	0.0260695	RMER17B#ERVK#LTR#chr7#17038345#17039328
6.36858	-3.66986	1.00546	-3.64993	0.000262314	0.0259209	ID_B1#B4#SINE#chr7#17045117#17045324
12.1625	-2.06727	0.552998	-3.73829	0.000185276	0.0201748	MIRc#MIR#SINE#chr7#17053673#17053744
8.12905	-2.75044	0.746782	-3.68305	0.000230457	0.0235705	B1_Mm#Alu#SINE#chr7#17054301#17054448
5.33197	4.82719	1.33111	3.62643	0.000287371	0.0277054	PB1D10#Alu#SINE#chr7#25757098#25757192
4.87014	4.69812	1.33328	3.52374	0.000425502	0.0366823	B3A#B2#SINE#chr7#25761848#25762015
10.8986	5.01394	1.12889	4.44147	8.93462e-06	0.00218186	ORR1F#ERVL-MaLR#LTR#chr7#25762774#25763146
25.1213	4.64211	0.690676	6.72111	1.80349e-11	4.32042e-08	L2a#L2#LINE#chr7#25763663#25763848
14.364	4.3235	0.822269	5.25801	1.45624e-07	8.3537e-05	ZP3AR#Satellite#Satellite#chr7#25764806#25765210
6.06398	5.99984	1.3255	4.52649	5.9972e-06	0.00162041	LTR33A#ERVL#LTR#chr7#25765912#25766040
11.7416	6.96018	1.25418	5.54959	2.86336e-08	2.18886e-05	LTR33A#ERVL#LTR#chr7#25766188#25766459
17.843	5.74381	1.07672	5.33454	9.57879e-08	5.83953e-05	L1MA5#L1#LINE#chr7#25767117#25767284
7.88239	4.52753	1.1304	4.00524	6.19551e-05	0.00912586	B1_Mur1#Alu#SINE#chr7#25767405#25767523
13.35	3.97016	0.810973	4.89555	9.80314e-07	0.000391405	ZP3AR#Satellite#Satellite#chr7#25767642#25767786
20.4373	5.91593	1.05844	5.58931	2.27979e-08	1.84649e-05	Charlie1#hAT-Charlie#DNA#chr7#25768147#25768374
24.0358	4.12981	0.820337	5.03428	4.79645e-07	0.000218424	MIR3#MIR#SINE#chr7#25768527#25768624
7.79198	5.37488	1.29412	4.15331	3.27695e-05	0.00571899	PB1D10#Alu#SINE#chr7#25768803#25768909
10.7389	3.0365	0.734262	4.13544	3.54274e-05	0.00604084	(CAT)n#Simple_repeat#Simple_repeat#chr7#25769420#25769499
9.27202	6.61834	1.28279	5.15932	2.47851e-07	0.00012736	PB1D11#Alu#SINE#chr7#25769577#25769627
32.266	4.11205	0.54126	7.59718	3.02646e-14	1.87186e-10	MTE2b#ERVL-MaLR#LTR#chr7#25769723#25770044
8.94777	5.59535	1.27306	4.39519	1.10677e-05	0.00257519	ID_B1#B4#SINE#chr7#25771287#25771486
8.91343	4.67723	1.12415	4.16067	3.17316e-05	0.0055853	IMPB_01#Satellite#Satellite#chr7#25771987#25772141
10.1333	4.3132	0.949093	4.54455	5.50533e-06	0.00152134	CT-rich#Low_complexity#Low_complexity#chr7#25772375#25772442
10.3642	3.18613	0.797458	3.99536	6.45961e-05	0.00939859	B1_Mur2#Alu#SINE#chr7#25772587#25772725
15.1759	4.46981	0.822516	5.43432	5.50064e-08	3.74235e-05	RMER12C#ERVK#LTR#chr7#25772798#25772866
22.4294	4.70894	0.746422	6.30869	2.81416e-10	4.43197e-07	L2a#L2#LINE#chr7#25773598#25773728
6.5374	3.49653	1.01641	3.44008	0.000581548	0.0455719	B2_Mm2#B2#SINE#chr7#25775123#25775317
5.04357	5.73791	1.34507	4.26588	1.99118e-05	0.00396109	B1_Mur1#Alu#SINE#chr7#25775887#25776032
18.0542	3.83952	0.649472	5.91176	3.38473e-09	3.72621e-06	ZP3AR#Satellite#Satellite#chr7#25777163#25777694
5.47226	4.84484	1.33563	3.62738	0.00028631	0.0276547	PB1D10#Alu#SINE#chr7#25777704#25777795
12.5654	5.21237	1.10873	4.70121	2.58618e-06	0.000834679	MIR#MIR#SINE#chr7#25778092#25778258
4.62375	4.61075	1.34466	3.42894	0.000605945	0.0469459	B3#B2#SINE#chr7#25779622#25779822
4.31339	5.50767	1.36403	4.0378	5.39537e-05	0.00831611	B1_Mur4#Alu#SINE#chr7#25783162#25783308
7.1211	3.71543	0.985211	3.7712	0.000162465	0.0183427	ID_B1#B4#SINE#chr7#25784355#25784540
4.75558	5.67538	1.34901	4.20707	2.58708e-05	0.00480906	B1F#Alu#SINE#chr7#25784732#25784883
15.182	6.35453	1.27602	4.97998	6.35922e-07	0.000271083	MIR#MIR#SINE#chr7#25787076#25787218
128.016	-0.711147	0.201921	-3.5219	0.000428459	0.0368616	MERV1_I-int#ERV1#LTR#chr7#29218701#29219821
7.37886	2.76867	0.809502	3.42021	0.000625733	0.0481183	L1MB7#L1#LINE#chr7#31101823#31102017
6.93533	4.32468	1.18405	3.65244	0.000259759	0.0257319	B2_Mm2#B2#SINE#chr7#38103427#38103613
9.05388	4.06512	1.02382	3.97056	7.17054e-05	0.0101324	PB1D9#Alu#SINE#chr7#38105810#38105893
47.598	5.81656	0.708049	8.21491	2.12329e-16	2.49065e-12	IAPLTR3-int#ERVK#LTR#chr7#42973004#42980740
8.70833	2.6499	0.752022	3.5237	0.000425565	0.0366823	B1_Mus2#Alu#SINE#chr7#44548330#44548468
15.5735	1.85957	0.522169	3.56125	0.000369097	0.0331947	L2a#L2#LINE#chr7#45829017#45829557
22.7851	2.8893	0.528554	5.46641	4.59239e-08	3.2411e-05	B2_Mm2#B2#SINE#chr7#46985661#46985839
4.1249	5.43696	1.40618	3.86647	0.000110422	0.0139121	(TG)n#Simple_repeat#Simple_repeat#chr7#48866828#48866890
9.07096	6.59014	1.62752	4.04918	5.13964e-05	0.00802374	B4A#B4#SINE#chr7#48871270#48871473
4.67215	4.5883	1.34668	3.40713	0.000656507	0.0498497	PB1D10#Alu#SINE#chr7#48875237#48875351
6.83613	3.54835	1.03733	3.42064	0.000624733	0.0480919	MIRc#MIR#SINE#chr7#48876013#48876161
7.50545	5.30653	1.31291	4.04181	5.30411e-05	0.00821284	B4#B4#SINE#chr7#48877228#48877421
7.21826	3.75927	1.02792	3.65717	0.000255015	0.025373	B1F2#Alu#SINE#chr7#48878821#48878963
5.8096	5.93547	1.32614	4.47574	7.61481e-06	0.00192735	MIR3#MIR#SINE#chr7#48879404#48879466
134.18	4.05541	0.757805	5.35152	8.7217e-08	5.39435e-05	MMERGLN-int#ERV1#LTR#chr7#52326185#52333740
6.12057	-3.68158	1.02511	-3.5914	0.000328904	0.0305529	B3#B2#SINE#chr7#59328174#59328369
11.2313	-2.10026	0.576082	-3.64576	0.000266604	0.0261801	5S#rRNA#rRNA#chr7#59665090#59665133
10.4724	-2.38328	0.622062	-3.83125	0.000127493	0.0153794	L2#L2#LINE#chr7#59760928#59760958
14.3144	-2.44477	0.566572	-4.31502	1.59588e-05	0.00335732	L2#L2#LINE#chr7#59768513#59768543
134.751	-0.723105	0.200853	-3.60017	0.000318008	0.0298011	L1Md_F2#L1#LINE#chr7#59914264#59918966
27.2877	-1.21617	0.348346	-3.49126	0.000480757	0.0399367	Lx7#L1#LINE#chr7#59965103#59965318
4.06103	5.44458	1.36832	3.97904	6.9195e-05	0.00989006	L1Md_F#L1#LINE#chr7#62559132#62564304
6.52812	4.20811	1.1487	3.66337	0.000248914	0.0249199	IAPLTR3-int#ERVK#LTR#chr7#62564650#62572326
15.9839	-1.81707	0.472295	-3.84732	0.000119419	0.014718	ORR1F#ERVL-MaLR#LTR#chr7#63885863#63886102
42.973	-1.10622	0.287887	-3.84255	0.000121763	0.0149318	(CAGG)n#Simple_repeat#Simple_repeat#chr7#63890888#63890925
18.4423	-1.60732	0.440385	-3.64982	0.000262429	0.0259209	MLT1C#ERVL-MaLR#LTR#chr7#63895192#63895397
112.071	-0.956898	0.222581	-4.29909	1.71498e-05	0.00355294	L1MC3#L1#LINE#chr7#63904469#63905714
33.3151	-1.16111	0.324682	-3.57614	0.00034871	0.0318876	B2_Mm2#B2#SINE#chr7#63913040#63913213
37.6989	-1.07433	0.299849	-3.58291	0.000339784	0.0312705	B1_Mus1#Alu#SINE#chr7#63915688#63915827
95.2512	-1.03882	0.224027	-4.63703	3.53448e-06	0.00106685	ORR1C1#ERVL-MaLR#LTR#chr7#63917083#63917445
80.4931	-0.801849	0.230556	-3.47789	0.000505378	0.0415056	ORR1D2#ERVL-MaLR#LTR#chr7#63930103#63930448
44.2904	-1.21867	0.312285	-3.90242	9.52342e-05	0.0124505	GC_rich#Low_complexity#Low_complexity#chr7#63938168#63938198
27.4215	-1.50883	0.359994	-4.19125	2.77427e-05	0.00506075	GC_rich#Low_complexity#Low_complexity#chr7#63938417#63938450
234.449	0.635436	0.171708	3.70067	0.000215027	0.0224443	RLTR4_MM-int#ERV1#LTR#chr7#64127302#64134861
7.20662	4.39713	1.1745	3.74384	0.000181228	0.019842	MMERGLN_LTR#ERV1#LTR#chr7#72749382#72749812
257.02	0.798187	0.208572	3.82692	0.000129759	0.0155802	RLTR19-int#ERVK#LTR#chr7#75769910#75770280
81.4942	1.00981	0.236071	4.27756	1.88955e-05	0.00381922	B3#B2#SINE#chr7#75770503#75770709
892.109	1.00911	0.168676	5.98253	2.19702e-09	2.54099e-06	RLTR19-int#ERVK#LTR#chr7#75770709#75772202
162.095	0.975053	0.190145	5.12795	2.92907e-07	0.000145459	ORR1A4#ERVL-MaLR#LTR#chr7#75772202#75772490
130.832	1.32678	0.207305	6.40016	1.55213e-10	2.66566e-07	L1Md_F2#L1#LINE#chr7#75773040#75773431
50.1956	1.30397	0.278865	4.67601	2.92509e-06	0.000917934	Lx4B#L1#LINE#chr7#75773435#75773602
280.124	1.03368	0.185801	5.56338	2.64594e-08	2.07505e-05	MTC-int#ERVL-MaLR#LTR#chr7#75773900#75774383
40.6111	1.23427	0.300958	4.10114	4.11111e-05	0.00676254	ID_B1#B4#SINE#chr7#75774450#75774538
258.213	1.06456	0.202494	5.25725	1.46222e-07	8.37389e-05	RLTR45#ERVK#LTR#chr7#75774538#75774994
102.302	0.862799	0.216057	3.99339	6.51358e-05	0.00945287	RLTR24#ERV1#LTR#chr7#75775074#75775217
217.571	0.94908	0.212831	4.45932	8.22212e-06	0.00205055	RLTR14-int#ERV1#LTR#chr7#75775399#75775555
145.856	0.779154	0.210797	3.69622	0.000218834	0.0227164	B1_Mm#Alu#SINE#chr7#75776301#75776449
174.731	1.03279	0.191251	5.40019	6.6572e-08	4.35501e-05	B1_Mm#Alu#SINE#chr7#75776759#75776888
374.974	0.901102	0.198416	4.54148	5.58603e-06	0.00153595	RLTR14-int#ERV1#LTR#chr7#75777622#75777976
251.514	0.815024	0.189753	4.29518	1.74554e-05	0.00359218	MERV1_I-int#ERV1#LTR#chr7#75779425#75779593
173.834	1.07379	0.201031	5.34144	9.22134e-08	5.67244e-05	A-rich#Low_complexity#Low_complexity#chr7#75780434#75780490
20.8908	1.98162	0.490984	4.03602	5.43648e-05	0.00836013	RLTR19#ERVK#LTR#chr7#75780878#75781291
42.2857	-1.09145	0.302421	-3.60905	0.000307325	0.0290723	L1_Rod#L1#LINE#chr7#78466298#78467672
9.81203	-2.1688	0.623758	-3.47699	0.000507077	0.0416151	L1MB2#L1#LINE#chr7#80108661#80108815
17.2807	-1.65247	0.481491	-3.43199	0.000599165	0.0466195	RSINE1#B4#SINE#chr7#80108966#80109056
8.48075	2.85438	0.826338	3.45425	0.000551833	0.0440009	MTA_Mm#ERVL-MaLR#LTR#chr7#80459759#80460027
6.36003	4.13633	1.18812	3.48142	0.000498771	0.041102	L1MDb#L1#LINE#chr7#83713197#83713609
8.25324	3.10757	0.814708	3.81433	0.000136554	0.0161967	L1_Mur2#L1#LINE#chr7#92863600#92865068
8.91168	5.58	1.56688	3.56121	0.000369151	0.0331947	L1_Mus4#L1#LINE#chr7#98023540#98025958
8.98065	6.55775	1.30275	5.03379	4.80871e-07	0.000218425	Lx3_Mus#L1#LINE#chr7#98038205#98039796
61.47	0.945252	0.269235	3.51089	0.000446611	0.0380289	B3#B2#SINE#chr7#98214568#98214775
84.6309	1.24613	0.266641	4.67344	2.96189e-06	0.000927395	RMER19A#ERVK#LTR#chr7#98221416#98222072
28.2497	1.45952	0.352372	4.14198	3.44322e-05	0.00591562	PB1#Alu#SINE#chr7#98226683#98226794
9.81378	2.33845	0.674028	3.46937	0.00052168	0.0423537	(TC)n#Simple_repeat#Simple_repeat#chr7#98226976#98227053
28.6421	1.52894	0.357753	4.27372	1.92234e-05	0.00386403	B3A#B2#SINE#chr7#98227635#98227797
26.2612	1.26782	0.361134	3.51066	0.000447001	0.0380526	RMER4A#ERVK#LTR#chr7#98229135#98229294
22.284	1.46741	0.407816	3.59821	0.000320411	0.0299603	ID_B1#B4#SINE#chr7#98230301#98230431
71.6803	1.45171	0.281242	5.16178	2.4461e-07	0.000125885	HAL1#L1#LINE#chr7#98230686#98231070
62.3052	0.960696	0.281172	3.41675	0.000633736	0.048587	ORR1B1#ERVL-MaLR#LTR#chr7#98232330#98232715
34.5026	1.44884	0.350819	4.12989	3.62932e-05	0.00615146	B1_Mus1#Alu#SINE#chr7#98233426#98233554
34.0115	1.57282	0.338265	4.64968	3.32458e-06	0.00101612	MLT1C#ERVL-MaLR#LTR#chr7#98234993#98235295
74.5049	1.04077	0.250975	4.1469	3.37005e-05	0.00582817	L1MD1#L1#LINE#chr7#98236393#98236937
598.948	1.17749	0.20725	5.68148	1.33537e-08	1.17683e-05	L1Md_F2#L1#LINE#chr7#98237519#98242455
82.1525	1.00638	0.245137	4.10537	4.03661e-05	0.00667226	L1Md_F2#L1#LINE#chr7#98242455#98243447
43.2824	1.25125	0.341931	3.65935	0.000252857	0.0252244	B3#B2#SINE#chr7#98245709#98245918
35.053	1.15773	0.331139	3.49621	0.00047191	0.0394814	RSINE1#B4#SINE#chr7#98246107#98246194
31.2128	1.8967	0.371635	5.10368	3.33119e-07	0.000161522	ID4_#ID#SINE#chr7#98246394#98246476
67.9518	1.1313	0.254814	4.4397	9.00833e-06	0.00219513	Lx9#L1#LINE#chr7#98247510#98248085
127.63	1.38092	0.232343	5.94348	2.79036e-09	3.14399e-06	RMER6A#ERVK#LTR#chr7#98248386#98249161
35.3858	1.1931	0.341	3.49883	0.00046731	0.0392414	B2_Mm2#B2#SINE#chr7#98249667#98249852
21.7991	1.49388	0.415189	3.59807	0.000320588	0.0299604	B1F1#Alu#SINE#chr7#98253420#98253504
18.4414	1.7961	0.449428	3.99642	6.43069e-05	0.00936854	RSINE1#B4#SINE#chr7#98254101#98254276
22.6666	1.56998	0.39998	3.92514	8.66803e-05	0.0115881	L2c#L2#LINE#chr7#98256974#98257101
26.2535	1.68412	0.401524	4.19432	2.73695e-05	0.0050207	B3#B2#SINE#chr7#98257292#98257497
25.1999	1.67415	0.40407	4.14321	3.42475e-05	0.00588984	B1_Mur4#Alu#SINE#chr7#98257923#98258072
34.1545	1.46781	0.334385	4.38959	1.13564e-05	0.00262798	MTB#ERVL-MaLR#LTR#chr7#98262044#98262240
50.6973	1.37606	0.27887	4.93441	8.03917e-07	0.00033028	MTB#ERVL-MaLR#LTR#chr7#98262356#98262605
41.9559	1.61831	0.332509	4.86696	1.13326e-06	0.000438573	L1M2#L1#LINE#chr7#98263626#98263782
155.322	1.3196	0.232027	5.68725	1.29098e-08	1.14654e-05	L1M2#L1#LINE#chr7#98263781#98264731
45.9226	1.28132	0.292265	4.38411	1.16461e-05	0.00267201	L1M2#L1#LINE#chr7#98265150#98265231
29.5834	1.43766	0.362527	3.96566	7.3193e-05	0.0102886	PB1D10#Alu#SINE#chr7#98265550#98265661
53.2824	1.22069	0.269472	4.52994	5.90004e-06	0.00160307	RLTR1B-int#ERV1#LTR#chr7#98267585#98268737
107.859	1.48318	0.264798	5.6012	2.12876e-08	1.75272e-05	RLTR1B-int#ERV1#LTR#chr7#98268763#98270328
84.9025	1.16878	0.239575	4.87856	1.06865e-06	0.000420976	MYSERV16_I-int#ERVK#LTR#chr7#98272407#98273664
24.0873	1.86176	0.412191	4.51673	6.28014e-06	0.00167819	RLTR20B3A_MM#ERVK#LTR#chr7#98274237#98274692
31.4216	1.43059	0.373074	3.83459	0.000125772	0.0152801	LTR41#ERVL#LTR#chr7#98274947#98275202
23.1755	1.45426	0.401021	3.62638	0.000287419	0.0277054	B3#B2#SINE#chr7#98278591#98278801
20.1096	1.77216	0.435435	4.06985	4.70425e-05	0.00748489	B3A#B2#SINE#chr7#98278935#98279097
25.3981	1.45316	0.388575	3.7397	0.000184238	0.0201068	B3A#B2#SINE#chr7#98279862#98280034
19.2354	1.88895	0.477482	3.95607	7.61933e-05	0.0106008	B2_Mm1t#B2#SINE#chr7#98281019#98281203
69.9016	1.45579	0.260066	5.59776	2.17137e-08	1.77133e-05	Charlie1a#hAT-Charlie#DNA#chr7#98282114#98283027
24.5332	1.41651	0.408241	3.46978	0.000520875	0.0423361	MLT1A1#ERVL-MaLR#LTR#chr7#98284404#98284495
39.5111	1.22784	0.344361	3.56558	0.000363056	0.0328341	LTR108a_Mam#ERVL#LTR#chr7#98285755#98286002
27.9525	1.66506	0.366841	4.53891	5.65454e-06	0.00154873	PB1D9#Alu#SINE#chr7#98286607#98286691
31.7573	1.44366	0.367803	3.92509	8.6696e-05	0.0115881	B3#B2#SINE#chr7#98288786#98288993
85.9593	1.13425	0.258799	4.38277	1.17182e-05	0.00268071	L1Md_F2#L1#LINE#chr7#98290063#98290935
31.8942	1.37797	0.340301	4.04926	5.13805e-05	0.00802374	B1_Mur1#Alu#SINE#chr7#98291655#98291767
32.2988	1.30503	0.3359	3.88518	0.000102253	0.013131	L1MEg#L1#LINE#chr7#98292759#98293015
47.4176	1.30708	0.309599	4.22184	2.42317e-05	0.0045852	B1F#Alu#SINE#chr7#98304071#98304191
61.8817	1.21364	0.259693	4.67334	2.96342e-06	0.000927395	L3#CR1#LINE#chr7#98307779#98307980
210.601	-0.682389	0.177111	-3.85289	0.000116734	0.0145065	MIRc#MIR#SINE#chr7#99670147#99670278
298.788	-0.692956	0.184933	-3.74707	0.000178909	0.0197022	G-rich#Low_complexity#Low_complexity#chr7#99690723#99690785
178.31	0.639233	0.184503	3.46462	0.000530979	0.0429038	B4A#B4#SINE#chr7#100962155#100962412
16.1143	1.8051	0.487038	3.70628	0.000210326	0.022093	RLTR13B3#ERVK#LTR#chr7#104177503#104178435
32.5061	1.18696	0.327649	3.62264	0.000291608	0.0279823	RSINE1#B4#SINE#chr7#104339603#104339669
19.5261	1.61717	0.469018	3.448	0.00056475	0.0447397	L1_Mus2#L1#LINE#chr7#104358594#104358873
34.94	1.24717	0.357093	3.49258	0.000478387	0.0398371	MLTR14#ERV1#LTR#chr7#104360258#104360701
21.6662	1.59653	0.431129	3.70313	0.000212958	0.0223038	L1MA9#L1#LINE#chr7#104361544#104361902
56.7834	1.54919	0.284801	5.43954	5.34197e-08	3.65633e-05	A-rich#Low_complexity#Low_complexity#chr7#104409733#104409788
68.9336	1.27821	0.262495	4.86947	1.11899e-06	0.000434533	ID4#ID#SINE#chr7#104410068#104410150
37.0542	1.12141	0.313174	3.5808	0.000342544	0.0314506	(CATATA)n#Simple_repeat#Simple_repeat#chr7#104411000#104411067
82.8606	1.42388	0.241878	5.88675	3.93864e-09	4.25341e-06	B1_Mus1#Alu#SINE#chr7#104412679#104412791
1086.13	1.3839	0.18431	7.50856	5.97819e-14	2.99062e-10	L1_Mm#L1#LINE#chr7#104412876#104415655
111.934	1.41133	0.271332	5.20148	1.9771e-07	0.000105417	RLTR10#ERVK#LTR#chr7#104415655#104416142
87.2013	1.02772	0.242262	4.24217	2.21366e-05	0.00428586	RLTR10-int#ERVK#LTR#chr7#104416144#104416770
114.183	1.0719	0.232025	4.61975	3.84197e-06	0.00114443	RLTR10-int#ERVK#LTR#chr7#104416792#104417144
46.4936	1.24701	0.306857	4.06381	4.82782e-05	0.00766356	RLTR10-int#ERVK#LTR#chr7#104417226#104417382
278.378	1.50976	0.207749	7.26722	3.66957e-13	1.35684e-09	RLTR10-int#ERVK#LTR#chr7#104417425#104418349
125.96	1.5574	0.235224	6.62094	3.56931e-11	7.54154e-08	RLTR10#ERVK#LTR#chr7#104418351#104418855
281.921	1.23449	0.185159	6.66716	2.60805e-11	5.95431e-08	L1_Mm#L1#LINE#chr7#104418855#104419647
249.965	1.3576	0.199627	6.80064	1.04152e-11	2.64402e-08	L1Md_F2#L1#LINE#chr7#104419647#104420630
208.308	1.51857	0.208487	7.28378	3.24586e-13	1.21336e-09	MLTR14#ERV1#LTR#chr7#104421880#104422356
119.906	1.45309	0.232196	6.25804	3.89851e-10	5.86802e-07	Lx8b#L1#LINE#chr7#104422429#104422797
46.4778	1.44344	0.313074	4.61054	4.01616e-06	0.00118799	B1_Mur2#Alu#SINE#chr7#104422831#104422937
38.5797	1.44454	0.318579	4.53433	5.77871e-06	0.00157513	L1M2#L1#LINE#chr7#104423183#104423272
37.7102	1.28613	0.355932	3.61343	0.000302169	0.0287204	L1Md_T#L1#LINE#chr7#104426822#104427844
19.4525	1.81692	0.497364	3.6531	0.000259093	0.0256959	Lx10#L1#LINE#chr7#104427844#104427943
73.2613	1.27182	0.247506	5.13854	2.76886e-07	0.00013853	L1MB1#L1#LINE#chr7#104428230#104428369
33.5224	1.66636	0.359888	4.63022	3.65281e-06	0.0010977	B1_Mus2#Alu#SINE#chr7#104429903#104430050
34.4924	1.31352	0.368798	3.56163	0.000368553	0.0331936	B1_Mur1#Alu#SINE#chr7#104430611#104430751
28.1817	2.21601	0.434038	5.10557	3.298e-07	0.00016027	B1_Mus1#Alu#SINE#chr7#104430852#104430988
24.4197	1.53526	0.419632	3.65858	0.00025362	0.0252709	B2_Mm2#B2#SINE#chr7#104430996#104431185
52.7677	1.55746	0.296372	5.25508	1.4796e-07	8.44499e-05	RMER1A#Other#Other#chr7#104431312#104431741
57.4815	1.08453	0.280047	3.87268	0.000107647	0.0136437	MTA_Mm#ERVL-MaLR#LTR#chr7#104431741#104432140
115.61	1.05288	0.236444	4.45298	8.46848e-06	0.00208985	MTA_Mm-int#ERVL-MaLR#LTR#chr7#104432140#104433238
165.448	1.34262	0.226839	5.91884	3.24221e-09	3.59256e-06	RMER1B#Other#Other#chr7#104433637#104434543
127.503	1.55654	0.253123	6.14936	7.77987e-10	1.0891e-06	Lx7#L1#LINE#chr7#104434538#104435061
85.2706	1.37376	0.25322	5.42517	5.78992e-08	3.91567e-05	Lx4A#L1#LINE#chr7#104437543#104438547
92.0079	1.4584	0.25213	5.78431	7.2811e-09	7.02275e-06	Lx4A#L1#LINE#chr7#104439064#104440184
26.3143	2.01024	0.417638	4.81336	1.48411e-06	0.000539952	RLTR20C#ERVK#LTR#chr7#104440194#104440589
19.6743	1.75171	0.462074	3.79098	0.000150057	0.0173506	B2_Mm2#B2#SINE#chr7#104440710#104440909
79.674	1.50257	0.287646	5.22369	1.75396e-07	9.73332e-05	Lx6#L1#LINE#chr7#104440984#104441611
58.7428	1.21921	0.282325	4.31845	1.57126e-05	0.00331988	L1_Mus4#L1#LINE#chr7#104442084#104442496
103.78	1.37669	0.239845	5.73993	9.47177e-09	8.77943e-06	L1_Mus4#L1#LINE#chr7#104442645#104443886
20.096	1.67859	0.440473	3.81087	0.000138479	0.0163452	B1F#Alu#SINE#chr7#104445044#104445131
22.1246	1.69813	0.429327	3.95532	7.64315e-05	0.0106253	ORR1D1#ERVL-MaLR#LTR#chr7#104446933#104447225
62.0511	1.52996	0.291855	5.24221	1.58668e-07	8.93619e-05	Lx#L1#LINE#chr7#104447253#104447944
37.9359	1.76424	0.354114	4.98213	6.28883e-07	0.000268756	MERVK26-int#ERVK#LTR#chr7#104449069#104449610
89.5203	1.91296	0.287763	6.6477	2.97718e-11	6.61934e-08	MERVK26-int#ERVK#LTR#chr7#104449663#104450681
92.0432	1.49474	0.268841	5.55993	2.69876e-08	2.1008e-05	L1VL2#L1#LINE#chr7#104450972#104452023
215.287	1.62572	0.246864	6.58548	4.53433e-11	9.20012e-08	L1VL2#L1#LINE#chr7#104452119#104454858
47.3377	2.14001	0.362542	5.90279	3.57402e-09	3.8923e-06	L1VL2#L1#LINE#chr7#104454944#104455697
67.1893	1.6399	0.299256	5.47993	4.25487e-08	3.05358e-05	L1VL2#L1#LINE#chr7#104456009#104456758
513.987	1.57711	0.205056	7.69111	1.45858e-14	1.03369e-10	Lx4A#L1#LINE#chr7#104456768#104461767
22.0611	1.85802	0.441686	4.20664	2.59194e-05	0.00481546	L1Md_F2#L1#LINE#chr7#104461767#104462258
77.9116	1.97401	0.293295	6.73046	1.69131e-11	4.08042e-08	Lx4A#L1#LINE#chr7#104462258#104463181
34.9197	1.6589	0.361364	4.59067	4.41823e-06	0.0012737	RLTR20A4#ERVK#LTR#chr7#104463188#104463580
19.6574	1.87619	0.477288	3.93094	8.46138e-05	0.0113858	B1_Mus1#Alu#SINE#chr7#104463703#104463845
73.8575	1.19509	0.275368	4.33999	1.42488e-05	0.00306584	RSINE1#B4#SINE#chr7#104470521#104470676
38.8539	1.46151	0.345048	4.23568	2.27858e-05	0.00438661	MIR#MIR#SINE#chr7#104470764#104470870
68.1748	1.21866	0.273095	4.46241	8.10445e-06	0.00202864	ID4#ID#SINE#chr7#104471071#104471152
27.7426	1.40518	0.393862	3.56769	0.000360143	0.0326348	B1_Mus2#Alu#SINE#chr7#104473655#104473759
269.208	1.15295	0.209051	5.51515	3.48473e-08	2.5826e-05	L1VL1#L1#LINE#chr7#104473902#104475381
369.147	1.12446	0.191948	5.85815	4.68043e-09	4.91407e-06	L1Md_Gf#L1#LINE#chr7#104475377#104477897
139.834	1.27972	0.222445	5.75297	8.76879e-09	8.2401e-06	L1Md_A#L1#LINE#chr7#104477904#104478731
142.986	1.18196	0.213282	5.54176	2.99446e-08	2.27692e-05	MLTR14#ERV1#LTR#chr7#104480249#104480731
55.4413	1.15974	0.305145	3.80063	0.000144327	0.016889	L1MB1#L1#LINE#chr7#104480881#104481245
51.3186	1.31945	0.283695	4.65095	3.30411e-06	0.00101077	RLTR33#ERVK#LTR#chr7#104481788#104482054
186.499	1.11658	0.222654	5.01484	5.30782e-07	0.000236333	RLTR33#ERVK#LTR#chr7#104482479#104483095
88.017	1.24002	0.242604	5.11129	3.19959e-07	0.000156607	CT-rich#Low_complexity#Low_complexity#chr7#104483427#104483493
67.0965	1.11233	0.254921	4.36343	1.28037e-05	0.00285418	RMER1A#Other#Other#chr7#104485397#104486542
34.8748	1.63969	0.369057	4.44293	8.87417e-06	0.00217333	Lx7#L1#LINE#chr7#104486536#104487044
22.7184	1.91649	0.441147	4.34433	1.39703e-05	0.0030289	RLTR26_Mus#ERVK#LTR#chr7#104488307#104488355
80.1985	1.23637	0.250542	4.93477	8.02471e-07	0.000330084	L1VL2#L1#LINE#chr7#104488522#104489329
237.623	1.39619	0.201871	6.91623	4.63811e-12	1.30394e-08	L1Md_F2#L1#LINE#chr7#104489493#104492390
56.3175	1.25171	0.280963	4.45508	8.386e-06	0.00207771	L1Md_F2#L1#LINE#chr7#104492390#104493384
207.599	1.32357	0.222599	5.94599	2.74798e-09	3.11597e-06	L1VL2#L1#LINE#chr7#104493692#104495629
28.2005	1.2653	0.365975	3.45734	0.000545527	0.0436748	ORR1A2#ERVL-MaLR#LTR#chr7#104497346#104497650
119.441	1.14619	0.244508	4.68773	2.76254e-06	0.000880734	L1Md_T#L1#LINE#chr7#104497782#104499051
28.784	1.40935	0.358065	3.936	8.28497e-05	0.0112195	ID4#ID#SINE#chr7#104500399#104500481
179.894	1.58697	0.233078	6.80876	9.84452e-12	2.53701e-08	L1_Mm#L1#LINE#chr7#104502397#104503433
186.063	1.40125	0.220985	6.34093	2.2838e-10	3.71718e-07	L1_Mm#L1#LINE#chr7#104503424#104504454
157.737	1.25344	0.241459	5.19109	2.09065e-07	0.000110433	Lx4A#L1#LINE#chr7#104504432#104505984
49.0146	1.13352	0.305348	3.71223	0.000205444	0.0217777	RLTR20A3_MM#ERVK#LTR#chr7#104505984#104506486
57.7544	0.963866	0.27777	3.47002	0.00052042	0.0423361	L1_Mus3#L1#LINE#chr7#105867969#105871703
59.3378	1.01836	0.262787	3.87523	0.000106525	0.0135313	L1Md_F#L1#LINE#chr7#105886179#105888653
60.9104	1.4774	0.267269	5.52779	3.24296e-08	2.41394e-05	L1Md_F#L1#LINE#chr7#105888756#105890847
13.9911	2.09262	0.546118	3.83182	0.000127201	0.0153653	L1_Mur3#L1#LINE#chr7#105891446#105891876
26.3096	1.43503	0.40054	3.58275	0.000339993	0.0312755	ORR1D2#ERVL-MaLR#LTR#chr7#105893199#105893563
34.0574	1.55119	0.343383	4.51737	6.26122e-06	0.00167577	ORR1A2#ERVL-MaLR#LTR#chr7#105893933#105894275
28.0131	1.52189	0.381475	3.98948	6.6217e-05	0.00955271	Lx2B2#L1#LINE#chr7#105894754#105895059
283.031	1.87515	0.426102	4.40072	1.07892e-05	0.00252117	RMER12B#ERVK#LTR#chr7#105895500#105896455
20.0759	1.98026	0.468637	4.22558	2.3833e-05	0.00453687	RMER12B#ERVK#LTR#chr7#105896422#105896496
20.6118	1.72092	0.485032	3.54805	0.00038809	0.0344518	RMER17C2#ERVK#LTR#chr7#105904201#105904432
16.5571	2.25046	0.562449	4.00118	6.30269e-05	0.00921892	Lx5b#L1#LINE#chr7#105904772#105904982
1100.74	1.81937	0.229459	7.92896	2.20981e-15	1.7094e-11	L1Md_F3#L1#LINE#chr7#105906422#105913817
127.645	1.61255	0.255383	6.31426	2.71455e-10	4.31504e-07	L1_Mus3#L1#LINE#chr7#105913946#105914669
82.9478	1.73629	0.290054	5.98609	2.14941e-09	2.51262e-06	RMER10A#ERVL#LTR#chr7#105915115#105915367
26.5323	1.94804	0.447025	4.3578	1.31377e-05	0.0029103	L1MEg#L1#LINE#chr7#105915605#105915718
95.2383	2.22137	0.296797	7.48448	7.18283e-14	3.49059e-10	Lx3C#L1#LINE#chr7#105918286#105918871
96.181	1.69007	0.264174	6.39758	1.57864e-10	2.6717e-07	L1_Mus4#L1#LINE#chr7#105918868#105919501
66.7468	1.41907	0.307128	4.62045	3.82902e-06	0.00114257	Lx2#L1#LINE#chr7#105919616#105920088
61.4869	1.65954	0.286657	5.78929	7.06855e-09	6.85053e-06	MTD#ERVL-MaLR#LTR#chr7#105920325#105920715
38.8809	1.71343	0.323674	5.29369	1.19873e-07	7.05497e-05	MTE-int#ERVL-MaLR#LTR#chr7#105921302#105921599
220.691	1.78919	0.385552	4.64059	3.47417e-06	0.00105144	L1_Mus3#L1#LINE#chr7#105921599#105922897
19.5687	1.88858	0.50679	3.72654	0.000194126	0.0208712	ORR1D2-int#ERVL-MaLR#LTR#chr7#105922952#105923126
86.7077	1.82461	0.256918	7.10192	1.23038e-12	4.14398e-09	ORR1D2#ERVL-MaLR#LTR#chr7#105923126#105923500
22.7814	1.48402	0.401892	3.69258	0.000221991	0.0229228	MTE2b#ERVL-MaLR#LTR#chr7#105923566#105923775
72.597	1.81153	0.265807	6.81521	9.41237e-12	2.44416e-08	ORR1A2#ERVL-MaLR#LTR#chr7#105923871#105924129
232.754	1.7379	0.236637	7.34416	2.07063e-13	8.1904e-10	RMER12B#ERVK#LTR#chr7#105924492#105925031
84.765	1.73072	0.284082	6.09232	1.11286e-09	1.4523e-06	B1_Mus1#Alu#SINE#chr7#105928862#105928995
47.9978	1.88759	0.322447	5.85393	4.80078e-09	4.96384e-06	B1F2#Alu#SINE#chr7#105929208#105929343
41.3816	2.05868	0.359658	5.72399	1.0405e-08	9.49549e-06	RLTR9C#ERVK#LTR#chr7#105929411#105929623
30.0039	1.75584	0.379378	4.6282	3.68862e-06	0.0011065	B1_Mus2#Alu#SINE#chr7#105929699#105929773
74.7315	2.06302	0.31526	6.54387	5.99459e-11	1.18558e-07	L1_Rod#L1#LINE#chr7#105929957#105930164
32.5373	1.59413	0.354262	4.49987	6.79937e-06	0.00177921	Lx9#L1#LINE#chr7#105930239#105930389
67.675	2.12159	0.329889	6.43121	1.26589e-10	2.24283e-07	RMER17A2#ERVK#LTR#chr7#105930402#105930699
140.944	1.68335	0.274063	6.14221	8.13801e-10	1.12993e-06	Lx9#L1#LINE#chr7#105931117#105931810
181.888	1.83024	0.384959	4.75438	1.99057e-06	0.000675785	Lx9#L1#LINE#chr7#105931908#105932889
23.4516	1.68157	0.427977	3.92911	8.52603e-05	0.0114457	RMER17C#ERVK#LTR#chr7#105933046#105933481
65.769	1.95142	0.31689	6.15805	7.3647e-10	1.03524e-06	Lx5b#L1#LINE#chr7#105933747#105933888
74.0859	1.60171	0.305389	5.24482	1.56436e-07	8.82514e-05	B3#B2#SINE#chr7#105934947#105935151
184.453	1.87713	0.254337	7.38048	1.57716e-13	6.70634e-10	Lx5#L1#LINE#chr7#105935367#105936150
50.5816	1.97936	0.569721	3.47426	0.00051227	0.0418695	L1M2#L1#LINE#chr7#105936263#105936640
240.398	1.69675	0.382953	4.43071	9.39239e-06	0.00227406	L1VL4#L1#LINE#chr7#105936834#105937828
42.4065	1.3302	0.343434	3.87323	0.000107403	0.0136327	MTC#ERVL-MaLR#LTR#chr7#105937828#105938008
71.5799	1.78873	0.298661	5.98919	2.10892e-09	2.47379e-06	B1_Mur2#Alu#SINE#chr7#105939038#105939174
24.4801	2.21951	0.426365	5.20566	1.93303e-07	0.000104376	CT-rich#Low_complexity#Low_complexity#chr7#105939336#105939406
78.1377	1.80274	0.273482	6.5918	4.34535e-11	8.95864e-08	RLTRETN_Mm#ERVK#LTR#chr7#105939829#105940151
875.571	1.77302	0.232203	7.63566	2.24668e-14	1.46973e-10	MMETn-int#ERVK#LTR#chr7#105940151#105944528
38.1579	1.6725	0.350606	4.77032	1.83932e-06	0.000637157	RLTR13G#ERVK#LTR#chr7#105944658#105944913
79.9416	1.74684	0.287896	6.06761	1.29827e-09	1.64976e-06	RLTRETN_Mm#ERVK#LTR#chr7#105945000#105945322
18.2035	3.09187	0.821669	3.76291	0.000167949	0.0187749	Lx4B#L1#LINE#chr7#105945540#105945726
53.1163	1.90722	0.33275	5.73169	9.94369e-09	9.16689e-06	B3A#B2#SINE#chr7#105945983#105946111
62.1889	1.80058	0.502462	3.58351	0.000339011	0.0312443	Lx3_Mus#L1#LINE#chr7#105946544#105946799
138.456	1.54962	0.249771	6.20414	5.49962e-10	7.92723e-07	Lx3_Mus#L1#LINE#chr7#105947573#105947989
388.724	1.62925	0.21953	7.42154	1.15768e-13	5.04889e-10	Lx3_Mus#L1#LINE#chr7#105948307#105950094
45.2497	2.00206	0.36269	5.52003	3.3894e-08	2.51743e-05	Lx#L1#LINE#chr7#105950245#105950410
42.7786	1.36127	0.335846	4.05327	5.05059e-05	0.00791182	L1Md_T#L1#LINE#chr7#105950410#105951001
128.938	1.67005	0.450998	3.70301	0.000213059	0.0223075	Lx#L1#LINE#chr7#105951172#105951687
60.1594	1.80572	0.312209	5.78368	7.30819e-09	7.02275e-06	RSINE1#B4#SINE#chr7#105952486#105952615
55.7924	2.14005	0.344074	6.21976	4.97928e-10	7.30096e-07	IAPEY4_LTR#ERVK#LTR#chr7#105952615#105952940
12.5077	2.26261	0.607339	3.72545	0.000194965	0.0209249	(CA)n#Simple_repeat#Simple_repeat#chr7#105952940#105953023
18.0316	2.11113	0.50156	4.20913	2.56354e-05	0.00477836	RMER12B#ERVK#LTR#chr7#106075688#106076645
58.6961	0.986813	0.273605	3.60671	0.000310102	0.0292699	L1_Mus3#L1#LINE#chr7#106129373#106133105
57.395	1.0211	0.270999	3.7679	0.000164628	0.0185097	L1Md_F#L1#LINE#chr7#106147595#106150069
57.7551	1.53383	0.274409	5.58958	2.27617e-08	1.84649e-05	L1Md_F#L1#LINE#chr7#106150172#106152263
13.7213	2.01299	0.53595	3.75594	0.000172695	0.0191972	L1_Mur3#L1#LINE#chr7#106152862#106153292
23.395	1.49114	0.43312	3.4428	0.000575735	0.0453252	ORR1D2-int#ERVL-MaLR#LTR#chr7#106153307#106153744
25.2312	1.41227	0.403678	3.4985	0.000467884	0.0392701	ORR1D2#ERVL-MaLR#LTR#chr7#106154615#106154979
32.9788	1.41995	0.341944	4.15258	3.28741e-05	0.00572155	ORR1A2#ERVL-MaLR#LTR#chr7#106155349#106155691
27.8518	1.51053	0.382097	3.95327	7.70897e-05	0.0106878	Lx2B2#L1#LINE#chr7#106156171#106156476
274.406	1.8822	0.444818	4.2314	2.32245e-05	0.0044498	RMER12B#ERVK#LTR#chr7#106156917#106157872
14.8954	1.84112	0.523619	3.51614	0.000437869	0.037491	RMER12B#ERVK#LTR#chr7#106157839#106157913
22.0628	1.87802	0.467816	4.01444	5.95878e-05	0.00889044	RMER17C2#ERVK#LTR#chr7#106165616#106165847
16.9238	2.28829	0.563525	4.06067	4.89326e-05	0.00773136	Lx5b#L1#LINE#chr7#106166187#106166397
182.764	1.72691	0.234696	7.35808	1.86579e-13	7.64691e-10	L1_Mus1#L1#LINE#chr7#106166414#106167837
113.617	1.55539	0.255598	6.08528	1.16287e-09	1.50409e-06	L1_Mus3#L1#LINE#chr7#106175359#106176082
83.5363	2.10896	0.283455	7.44018	1.00546e-13	4.69251e-10	RMER10A#ERVL#LTR#chr7#106176528#106176780
29.3755	1.82445	0.433355	4.21006	2.55297e-05	0.00477173	L1MEg#L1#LINE#chr7#106177018#106177130
75.5929	1.61091	0.310129	5.19432	2.05471e-07	0.000108872	MIR#MIR#SINE#chr7#106177437#106177661
38.567	1.76893	0.38774	4.56215	5.06324e-06	0.00142111	RSINE1#B4#SINE#chr7#106179251#106179387
97.4755	2.21399	0.29424	7.52443	5.29508e-14	2.72917e-10	Lx3C#L1#LINE#chr7#106179695#106180280
94.8076	1.72129	0.264364	6.51107	7.46181e-11	1.43408e-07	L1_Mus4#L1#LINE#chr7#106180278#106180910
63.6027	1.37964	0.313593	4.39945	1.08524e-05	0.00253202	Lx2#L1#LINE#chr7#106181025#106181497
59.6169	1.66866	0.28755	5.803	6.51383e-09	6.49805e-06	MTD#ERVL-MaLR#LTR#chr7#106181734#106182124
38.0362	1.70378	0.324114	5.25674	1.46628e-07	8.38301e-05	MTE-int#ERVL-MaLR#LTR#chr7#106182711#106183008
214.705	1.79875	0.257574	6.98342	2.88082e-12	8.74982e-09	L1_Mus3#L1#LINE#chr7#106183008#106184306
84.8154	1.84396	0.25825	7.1402	9.31932e-13	3.24244e-09	ORR1D2#ERVL-MaLR#LTR#chr7#106184534#106184908
21.3549	1.70549	0.413814	4.1214	3.76577e-05	0.00631214	MTE2b#ERVL-MaLR#LTR#chr7#106184974#106185183
60.0439	1.8449	0.288367	6.39775	1.57687e-10	2.6717e-07	ORR1A2#ERVL-MaLR#LTR#chr7#106185279#106185537
222.064	1.72104	0.231817	7.4241	1.13545e-13	5.01624e-10	RMER12B#ERVK#LTR#chr7#106185900#106186439
81.9544	1.75669	0.2691	6.52802	6.66451e-11	1.31046e-07	B1_Mus1#Alu#SINE#chr7#106190270#106190403
51.7807	1.84864	0.311753	5.92982	3.03266e-09	3.37324e-06	B1F2#Alu#SINE#chr7#106190616#106190751
42.3158	2.03367	0.359409	5.65838	1.52807e-08	1.30934e-05	RLTR9C#ERVK#LTR#chr7#106190819#106191031
28.4782	1.82807	0.391864	4.66507	3.08507e-06	0.000954924	B1_Mus2#Alu#SINE#chr7#106191107#106191181
77.562	2.07164	0.311927	6.64142	3.10667e-11	6.81813e-08	L1_Rod#L1#LINE#chr7#106191365#106191572
33.9904	1.54802	0.347015	4.46097	8.15886e-06	0.00203926	Lx9#L1#LINE#chr7#106191647#106191797
62.5857	2.4565	0.717862	3.42197	0.000621684	0.0479222	RMER17A2#ERVK#LTR#chr7#106191810#106192107
139.031	1.65382	0.401821	4.11581	3.85817e-05	0.00643673	Lx9#L1#LINE#chr7#106192525#106193218
177.031	1.85095	0.388071	4.76962	1.84576e-06	0.00063809	Lx9#L1#LINE#chr7#106193316#106194297
25.6696	1.50809	0.38648	3.90211	9.53564e-05	0.0124617	RMER17C2#ERVK#LTR#chr7#106194454#106194897
49.1792	2.04225	0.35126	5.81405	6.09791e-09	6.11903e-06	Lx5b#L1#LINE#chr7#106195167#106195308
72.9815	1.34704	0.298142	4.51812	6.23922e-06	0.0016712	B3#B2#SINE#chr7#106196370#106196574
188.442	1.91787	0.251671	7.62055	2.52599e-14	1.62128e-10	Lx5#L1#LINE#chr7#106196790#106197573
40.011	2.03171	0.358969	5.65985	1.51509e-08	1.3015e-05	L1M2#L1#LINE#chr7#106197690#106198067
235.332	1.68833	0.38003	4.44262	8.88711e-06	0.00217494	L1VL4#L1#LINE#chr7#106198261#106199255
34.3532	1.33278	0.372372	3.57915	0.000344709	0.0316085	MTC#ERVL-MaLR#LTR#chr7#106199255#106199435
73.2604	1.74367	0.29965	5.81904	5.91873e-09	5.9568e-06	B1_Mur2#Alu#SINE#chr7#106200465#106200601
20.8439	2.1062	0.454107	4.63811	3.51618e-06	0.0010625	CT-rich#Low_complexity#Low_complexity#chr7#106200723#106200793
76.4421	1.84303	0.456923	4.03357	5.49349e-05	0.00841777	RLTRETN_Mm#ERVK#LTR#chr7#106201216#106201530
868.413	1.76638	0.229942	7.68187	1.56786e-14	1.08846e-10	MMETn-int#ERVK#LTR#chr7#106201530#106205906
38.4514	1.70414	0.338559	5.03351	4.81574e-07	0.000218425	RLTR13G#ERVK#LTR#chr7#106206036#106206291
76.0694	1.66453	0.295697	5.62917	1.81082e-08	1.53615e-05	RLTRETN_Mm#ERVK#LTR#chr7#106206378#106206700
50.3861	2.11528	0.355902	5.94343	2.79118e-09	3.14399e-06	Lx4B#L1#LINE#chr7#106206917#106207102
40.2729	2.01446	0.559025	3.60352	0.000313933	0.0295293	B3A#B2#SINE#chr7#106207357#106207485
131.631	1.54673	0.238564	6.48349	8.96229e-11	1.65692e-07	Lx3_Mus#L1#LINE#chr7#106208946#106209362
392.181	1.59215	0.216656	7.34872	2.00109e-13	8.00846e-10	Lx3_Mus#L1#LINE#chr7#106209680#106211467
43.8823	1.9444	0.367242	5.2946	1.19276e-07	7.032e-05	Lx#L1#LINE#chr7#106211618#106211783
43.5738	1.29959	0.320596	4.05367	5.04212e-05	0.00791144	L1Md_T#L1#LINE#chr7#106211783#106212374
116.71	1.8115	0.469717	3.85658	0.000114985	0.0143436	Lx#L1#LINE#chr7#106212544#106213059
68.5053	1.72773	0.311178	5.55225	2.82024e-08	2.18039e-05	RSINE1#B4#SINE#chr7#106213858#106213987
56.6184	2.16995	0.338177	6.4166	1.39352e-10	2.41858e-07	IAPEY4_LTR#ERVK#LTR#chr7#106213987#106214312
18.5798	2.05975	0.498171	4.13463	3.55532e-05	0.00605425	RMER12B#ERVK#LTR#chr7#106322352#106323309
26.7066	2.40491	0.422698	5.68943	1.27466e-08	1.13807e-05	ORR1A2#ERVL-MaLR#LTR#chr7#106501117#106501427
20.3731	2.52144	0.510228	4.94179	7.74102e-07	0.000320352	Lx2B2#L1#LINE#chr7#106501587#106501891
108.802	2.07024	0.252574	8.19658	2.47325e-16	2.80445e-12	RMER12B#ERVK#LTR#chr7#106502370#106503182
41.4622	2.20237	0.342946	6.42191	1.34575e-10	2.37196e-07	L1_Mus1#L1#LINE#chr7#106504240#106504389
7.11082	3.32271	0.906583	3.66509	0.000247248	0.0247885	B1F2#Alu#SINE#chr7#106512304#106512440
12.4179	2.71354	0.633969	4.28024	1.86691e-05	0.00378923	MLT-int#ERVL-MaLR#LTR#chr7#106513390#106513665
16.5292	2.4082	0.533247	4.51611	6.29867e-06	0.00168182	L1_Rod#L1#LINE#chr7#106516920#106517126
15.2803	2.49018	0.56081	4.44033	8.982e-06	0.00219185	RMER17D2#ERVK#LTR#chr7#106517365#106517837
17.918	2.31152	0.517236	4.46898	7.8594e-06	0.00197895	Lx9#L1#LINE#chr7#106518385#106518868
34.2727	2.21127	0.386631	5.71931	1.06957e-08	9.7024e-06	Lx9#L1#LINE#chr7#106518965#106519946
217.007	2.20586	0.234039	9.42515	4.29474e-21	1.46096e-16	L1Md_T#L1#LINE#chr7#106520287#106525566
22.5883	1.4784	0.410226	3.60387	0.000313519	0.0295144	L1Md_T#L1#LINE#chr7#106525566#106526561
41.4449	2.1104	0.378467	5.57619	2.45842e-08	1.96312e-05	Lx#L1#LINE#chr7#106526571#106527242
38.6681	2.32115	0.36373	6.38151	1.7535e-10	2.95294e-07	ETnERV-int#ERVK#LTR#chr7#106580899#106584694
19.3201	2.55701	0.494439	5.17153	2.3218e-07	0.000120767	ETnERV-int#ERVK#LTR#chr7#106585323#106586512
20.4054	2.91498	0.522454	5.57941	2.41334e-08	1.93166e-05	ETnERV-int#ERVK#LTR#chr7#106586504#106587777
41.9922	2.23836	0.348768	6.41792	1.38152e-10	2.41004e-07	L1_Mus2#L1#LINE#chr7#106591841#106594111
29.6088	2.76672	0.435453	6.35364	2.10277e-10	3.45559e-07	RMER12B#ERVK#LTR#chr7#106595691#106596638
20.4774	3.05518	0.524944	5.82	5.88469e-09	5.94012e-06	L1_Mus3#L1#LINE#chr7#106606874#106608911
15.5835	3.46071	0.684106	5.05874	4.22041e-07	0.000197479	L1_Mus3#L1#LINE#chr7#106608893#106610286
8.29216	2.89755	0.787359	3.68009	0.000233155	0.0237679	L1_Mus3#L1#LINE#chr7#106610508#106611203
7.93192	4.45685	1.12749	3.95291	7.72067e-05	0.0106937	Lx9#L1#LINE#chr7#106613175#106613322
4.91824	4.67078	1.34262	3.47884	0.00050359	0.0414288	MT2B1#ERVL#LTR#chr7#106614743#106615158
32.9878	2.11162	0.361542	5.8406	5.2014e-09	5.34556e-06	MMVL30-int#ERV1#LTR#chr7#106617940#106619938
8.85466	3.24893	0.813092	3.99577	6.44836e-05	0.00938624	Lx9#L1#LINE#chr7#106621117#106621814
14.5842	1.92448	0.515449	3.73361	0.000188756	0.0204424	Lx9#L1#LINE#chr7#106621888#106622896
9.83556	2.53972	0.67172	3.78093	0.000156246	0.0178959	RMER5#ERV1#LTR#chr7#106625916#106626351
8.18375	3.97498	0.990141	4.01456	5.9556e-05	0.00889044	ORR1B2#ERVL-MaLR#LTR#chr7#106629912#106630269
8.90978	2.6865	0.739745	3.63166	0.000281607	0.0273104	L1MA8#L1#LINE#chr7#106630641#106631062
4.11639	5.44321	1.37436	3.96055	7.4776e-05	0.0104463	L1MA8#L1#LINE#chr7#106631278#106631584
12.8515	3.61931	0.735999	4.91754	8.7637e-07	0.000357028	RLTR34C_MM#ERVK#LTR#chr7#106634210#106634768
9.50402	3.64973	0.867923	4.20514	2.60926e-05	0.00484499	MLT2B2#ERVL#LTR#chr7#106640714#106641186
6.53045	3.44928	0.99644	3.4616	0.000536969	0.0432851	BGLII_Mus#ERVK#LTR#chr7#106641225#106641645
4.82909	5.70482	1.34749	4.23366	2.29923e-05	0.00441637	L1MC#L1#LINE#chr7#106641652#106642050
9.66339	2.65373	0.708415	3.746	0.000179675	0.019761	L1_Mus3#L1#LINE#chr7#106643979#106644287
52.5142	1.17197	0.335298	3.4953	0.000473532	0.0395588	L1_Mur3#L1#LINE#chr7#109663974#109664958
240.141	1.13942	0.224336	5.07911	3.79214e-07	0.000180166	ORR1A2-int#ERVL-MaLR#LTR#chr7#118111919#118113887
35.2484	1.24712	0.317643	3.92616	8.63127e-05	0.0115505	Charlie8#hAT-Charlie#DNA#chr7#118486576#118486709
20.4485	1.78145	0.46153	3.85989	0.000113439	0.0141871	MER102b#hAT-Charlie#DNA#chr7#118486729#118486833
10.2171	2.32628	0.651037	3.57319	0.000352653	0.0321532	AT_rich#Low_complexity#Low_complexity#chr7#118487442#118487478
40.6381	1.30276	0.33301	3.91209	9.15009e-05	0.0120784	ID4_#ID#SINE#chr7#118489328#118489403
7.58985	3.01037	0.836219	3.59998	0.000318241	0.0298148	B3#B2#SINE#chr7#122112758#122112953
12.8558	2.15661	0.597924	3.60682	0.000309967	0.0292652	MIR#MIR#SINE#chr7#122131724#122131843
8.25386	2.63681	0.763317	3.45441	0.000551506	0.0439878	URR1A#hAT-Charlie#DNA#chr7#122131896#122131990
74.4303	-1.82131	0.45524	-4.00078	6.31333e-05	0.00922919	(CAGA)n#Simple_repeat#Simple_repeat#chr7#126673259#126673300
104.335	-1.86836	0.491168	-3.80393	0.000142421	0.016712	LFSINE_Vert#tRNA#SINE#chr7#126674078#126674198
26.8966	-1.80788	0.389539	-4.64107	3.46604e-06	0.00104992	ID_B1#B4#SINE#chr7#126674937#126675004
[truncated: 2,482 more rows]

## Sheet: TE_RNA_KOvsC_rev_sig
TABLE S9
baseMean	log2FoldChange	lfcSE	stat	pvalue	padj	name
3.14544	5.05893	1.43047	3.53655	0.000405383	0.0365932	MMERGLN_LTR#ERV1#LTR#chr1#8916656#8917085
10.3539	3.10061	0.775205	3.99973	6.34137e-05	0.00993566	B1_Mur2#Alu#SINE#chr1#33911041#33911159
8.92597	3.25208	0.843654	3.85476	0.000115842	0.0151379	L1_Rod#L1#LINE#chr1#33915800#33916295
68.5762	-1.21115	0.254727	-4.75471	1.98735e-06	0.000757973	RLTR20C1_MM#ERVK#LTR#chr1#34035697#34035753
144.982	-0.699709	0.193866	-3.60925	0.000307087	0.0303651	ORR1D2#ERVL-MaLR#LTR#chr1#34040035#34040313
97.7283	-1.06581	0.23257	-4.58275	4.58894e-06	0.00143409	L1MC4#L1#LINE#chr1#34053268#34053491
78.6461	-0.854043	0.23035	-3.70759	0.000209239	0.0230976	B3A#B2#SINE#chr1#34054835#34054985
10.7911	-2.08852	0.606669	-3.44261	0.000576136	0.0462382	(T)n#Simple_repeat#Simple_repeat#chr1#34065735#34065763
98.5468	-0.882299	0.238625	-3.69743	0.00021779	0.0237574	Lx2B2#L1#LINE#chr1#34067817#34068441
53.5466	-1.02671	0.262239	-3.91518	9.03379e-05	0.0127964	ORR1E#ERVL-MaLR#LTR#chr1#34070215#34070385
118.457	-0.84119	0.246343	-3.41471	0.000638501	0.0495926	L1_Mur3#L1#LINE#chr1#34084790#34085984
72.164	-1.23691	0.26515	-4.66496	3.0868e-06	0.0010685	B1_Mur1#Alu#SINE#chr1#34087119#34087267
101.591	-0.79855	0.220607	-3.61978	0.000294859	0.0295156	ORR1D1#ERVL-MaLR#LTR#chr1#34087773#34088099
55.4155	-0.958705	0.269728	-3.55434	0.000378929	0.0350128	B1_Mus2#Alu#SINE#chr1#34088495#34088644
40.3069	-1.20599	0.30439	-3.962	7.43258e-05	0.0111679	ID4_#ID#SINE#chr1#34089058#34089139
64.4862	-1.03766	0.277752	-3.73594	0.000187013	0.0212671	URR1A#hAT-Charlie#DNA#chr1#34091522#34091709
58.171	-1.11639	0.286443	-3.89742	9.72215e-05	0.0133676	MT2A#ERVL#LTR#chr1#34097859#34098177
41.7433	-1.17342	0.305241	-3.84425	0.000120923	0.0155498	L1_Mus1#L1#LINE#chr1#34099273#34099468
32.2099	-1.33443	0.363201	-3.67409	0.000238697	0.0254168	PB1D10#Alu#SINE#chr1#34104983#34105063
21.8283	-2.00679	0.414551	-4.84088	1.29265e-06	0.000539459	(TCTG)n#Simple_repeat#Simple_repeat#chr1#34114495#34114536
20.1709	1.65067	0.436476	3.7818	0.000155696	0.0186582	RLTR4_MM-int#ERV1#LTR#chr1#34429107#34431409
9.70759	2.35164	0.663987	3.54169	0.000397568	0.0360898	MIRb#MIR#SINE#chr1#34853694#34853802
30.8482	1.36026	0.392749	3.46344	0.000533315	0.0440844	ERVL-int#ERVL#LTR#chr1#40408432#40409202
89.4418	1.23964	0.227918	5.43896	5.35932e-08	4.51054e-05	L1_Mus3#L1#LINE#chr1#40411759#40412850
27.1679	1.27908	0.354136	3.61184	0.000304037	0.0301606	(CATA)n#Simple_repeat#Simple_repeat#chr1#40413272#40413514
9.09396	2.35714	0.672152	3.50685	0.000453446	0.0394563	Lx2#L1#LINE#chr1#40419726#40419982
17.939	1.80832	0.446946	4.04595	5.2112e-05	0.00862057	L1MD#L1#LINE#chr1#40422806#40423212
31.6152	1.87372	0.358092	5.2325	1.67231e-07	0.00011052	RMER12B#ERVK#LTR#chr1#40425298#40426551
7.16978	2.85235	0.831618	3.42987	0.00060386	0.047649	ID4#ID#SINE#chr1#40430500#40430566
9.66147	2.5682	0.715511	3.58932	0.000331547	0.03193	MTD#ERVL-MaLR#LTR#chr1#40436613#40436829
50.5119	1.04379	0.292266	3.57138	0.000355107	0.0334208	L1Md_F3#L1#LINE#chr1#40452358#40458574
16.4667	2.23643	0.53571	4.1747	2.98378e-05	0.00574713	RMER17A2#ERVK#LTR#chr1#40532491#40533410
217.792	-0.739877	0.179605	-4.11947	3.79752e-05	0.00684977	L1VL2#L1#LINE#chr1#44151921#44154463
112.612	-0.907784	0.254997	-3.55998	0.000370881	0.0344905	IAPEz-int#ERVK#LTR#chr1#45735731#45738997
21.7891	2.05116	0.432553	4.74197	2.11645e-06	0.000794433	B1F1#Alu#SINE#chr1#52121171#52121294
19.1839	2.4421	0.526596	4.63753	3.52606e-06	0.00118359	B4A#B4#SINE#chr1#52121414#52121510
17.1508	2.20347	0.527031	4.1809	2.90351e-05	0.00563886	RSINE1#B4#SINE#chr1#52121688#52121837
23.0783	2.53595	0.48078	5.27465	1.3301e-07	9.22918e-05	URR1B#hAT-Charlie#DNA#chr1#52122349#52122528
20.4044	2.43702	0.476128	5.11841	3.08123e-07	0.000177665	RLTR28#ERVL#LTR#chr1#52124581#52124848
35.4644	1.94079	0.352428	5.50692	3.65172e-08	3.32313e-05	RLTR20A2B_MM#ERVK#LTR#chr1#52124848#52125324
24.6615	2.16099	0.432916	4.9917	5.98511e-07	0.000297512	RCHARR1#hAT-Charlie#DNA#chr1#52125565#52125952
81.4263	2.53477	0.45963	5.5148	3.49178e-08	3.20152e-05	ERVB4_1C-LTR_Mm#ERVK#LTR#chr1#52125994#52126510
36.8516	1.83939	0.334999	5.49073	4.00286e-08	3.563e-05	MER77B#ERVL#LTR#chr1#52126836#52126897
79.368	1.75158	0.275708	6.35301	2.11139e-10	4.07265e-07	L1Md_F2#L1#LINE#chr1#52127786#52128684
33.5909	2.15882	0.376137	5.73944	9.49883e-09	1.07869e-05	B4A#B4#SINE#chr1#52129371#52129534
22.461	1.99541	0.422219	4.72599	2.28992e-06	0.000847709	L1MD#L1#LINE#chr1#52130311#52130399
41.4709	2.07174	0.334864	6.18679	6.14015e-10	1.04005e-06	ID_B1#B4#SINE#chr1#52131236#52131363
29.5519	2.08184	0.433179	4.80596	1.54008e-06	0.000621485	MER5A1#hAT-Charlie#DNA#chr1#52132083#52132198
39.6339	1.41784	0.33658	4.21249	2.5257e-05	0.00511404	MTD#ERVL-MaLR#LTR#chr1#52132755#52132833
30.024	1.86961	0.374952	4.98626	6.15606e-07	0.000303021	Charlie16a#hAT-Charlie#DNA#chr1#52132945#52133084
30.9571	1.8987	0.406333	4.67277	2.97169e-06	0.00103993	B4A#B4#SINE#chr1#52133580#52133812
24.7458	1.96397	0.426638	4.60336	4.15738e-06	0.00133016	MER20#hAT-Charlie#DNA#chr1#52135895#52135956
59.5621	2.1996	0.320078	6.87207	6.32747e-12	1.99285e-08	MTE2a#ERVL-MaLR#LTR#chr1#52136422#52136765
22.0285	1.9237	0.429667	4.47718	7.5637e-06	0.00209137	B1_Mur4#Alu#SINE#chr1#52137720#52137866
41.1176	1.79865	0.327023	5.50008	3.79611e-08	3.41029e-05	MTD#ERVL-MaLR#LTR#chr1#52138545#52138955
18.2681	1.68603	0.462941	3.64201	0.000270521	0.0277641	RLTR20A2#ERVK#LTR#chr1#52139423#52139516
86.1246	1.57243	0.24599	6.39228	1.63434e-10	3.29433e-07	RLTR20A2#ERVK#LTR#chr1#52139537#52139984
36.9629	1.68957	0.353944	4.77354	1.81019e-06	0.00070716	B2_Mm2#B2#SINE#chr1#52140837#52141017
132.066	2.40651	0.240018	10.0264	1.16699e-23	1.17615e-18	RLTR28#ERVL#LTR#chr1#52141221#52141753
31.6524	1.78363	0.381756	4.67216	2.98048e-06	0.0010421	PB1D7#Alu#SINE#chr1#52143865#52143955
22.8494	2.17941	0.455707	4.78247	1.73153e-06	0.000681686	MTC#ERVL-MaLR#LTR#chr1#52145498#52145649
22.3044	1.80553	0.434681	4.15369	3.27152e-05	0.00614188	RMER4A#ERVK#LTR#chr1#52145654#52146094
7.92779	4.52618	1.14925	3.93838	8.20337e-05	0.0119562	MTC#ERVL-MaLR#LTR#chr1#52146096#52146345
19.364	2.36431	0.546088	4.32954	1.49422e-05	0.00344215	B1_Mus2#Alu#SINE#chr1#52146491#52146621
14.5515	2.93161	0.604938	4.84613	1.25895e-06	0.00052978	B3#B2#SINE#chr1#52147516#52147715
26.137	1.40471	0.393002	3.57432	0.000351139	0.0331672	Tigger17a#TcMar-Tigger#DNA#chr1#52148301#52148713
38.2265	2.0307	0.348579	5.82565	5.68892e-09	7.10037e-06	PB1D7#Alu#SINE#chr1#52150277#52150389
22.3867	1.92647	0.440161	4.37674	1.20468e-05	0.00293801	(TTTG)n#Simple_repeat#Simple_repeat#chr1#52150583#52150614
21.3885	1.64642	0.408153	4.03383	5.48754e-05	0.00897094	AT_rich#Low_complexity#Low_complexity#chr1#52156173#52156208
39.2233	1.98354	0.36229	5.47501	4.37486e-08	3.82576e-05	PB1D10#Alu#SINE#chr1#52157796#52157906
33.4683	1.82595	0.346156	5.27491	1.32819e-07	9.22918e-05	MIR#MIR#SINE#chr1#52158137#52158309
32.6655	1.62794	0.352524	4.61795	3.87555e-06	0.00125897	MER20#hAT-Charlie#DNA#chr1#52158510#52158655
53.455	1.58418	0.303558	5.21871	1.8017e-07	0.000116922	B1_Mus1#Alu#SINE#chr1#52160225#52160369
27.4491	1.56366	0.367978	4.24934	2.14403e-05	0.00450177	B2_Mm2#B2#SINE#chr1#52160983#52161194
23.4999	1.79124	0.473644	3.78184	0.000155675	0.0186582	L2a#L2#LINE#chr1#52161771#52161854
15.1225	2.2282	0.557844	3.99432	6.48815e-05	0.0101106	B3#B2#SINE#chr1#52161967#52162165
21.9724	1.52953	0.436302	3.50567	0.000455453	0.0395449	L2c#L2#LINE#chr1#52165640#52165708
114.501	4.2015	0.763912	5.49998	3.79825e-08	3.41029e-05	MMERGLN-int#ERV1#LTR#chr1#52313140#52320700
60.4536	-1.03885	0.259739	-3.99959	6.34512e-05	0.00993767	B1_Mur1#Alu#SINE#chr1#55432793#55432925
78.3151	-0.82725	0.23411	-3.53359	0.000409959	0.0369071	B1_Mm#Alu#SINE#chr1#55439046#55439193
38.311	-1.24994	0.330483	-3.78215	0.00015548	0.0186492	B1_Mus1#Alu#SINE#chr1#55446776#55446917
89.4291	-0.841416	0.240943	-3.49217	0.00047911	0.0409872	L2a#L2#LINE#chr1#55456035#55456130
100.261	-0.916707	0.223789	-4.09629	4.19818e-05	0.00738736	L1Md_A#L1#LINE#chr1#55465408#55467215
57.535	-1.30088	0.282093	-4.61155	3.99685e-06	0.00129006	(TC)n#Simple_repeat#Simple_repeat#chr1#55468605#55468679
111.027	-1.21854	0.239073	-5.09696	3.45152e-07	0.000195152	L1Md_T#L1#LINE#chr1#55470405#55472161
284.901	-1.09017	0.191582	-5.69039	1.26749e-08	1.38851e-05	L1Md_T#L1#LINE#chr1#55476282#55482728
21.2248	-1.55865	0.43227	-3.60573	0.000311278	0.0306292	L1_Mur3#L1#LINE#chr1#55483335#55483405
195.242	-0.676339	0.190638	-3.54776	0.000388517	0.0355725	MTE2a#ERVL-MaLR#LTR#chr1#55510100#55510442
38.8458	-1.14988	0.300273	-3.82945	0.000128432	0.0162562	(TTG)n#Simple_repeat#Simple_repeat#chr1#55515789#55515810
35.2781	-1.26965	0.33902	-3.74508	0.000180339	0.0207127	(TATATG)n#Simple_repeat#Simple_repeat#chr1#55532252#55532340
3.74062	5.28601	1.45209	3.64028	0.000272345	0.0278661	B1_Mus2#Alu#SINE#chr1#58000206#58000353
6.50065	5.06881	1.34266	3.77521	0.000159874	0.019004	B1F#Alu#SINE#chr1#58000955#58001095
4.40109	5.5218	1.40149	3.93995	8.14976e-05	0.0118996	L2#L2#LINE#chr1#58002203#58002421
8.42445	3.56659	0.900438	3.96095	7.46533e-05	0.0112088	RLTR19C#ERVK#LTR#chr1#58005158#58005652
5.30189	4.7654	1.38424	3.44262	0.000576106	0.0462382	ORR1A1#ERVL-MaLR#LTR#chr1#58006158#58006396
6.97536	5.20503	1.3054	3.9873	6.68306e-05	0.0103305	RMER6B#ERVK#LTR#chr1#58007084#58007516
10.6722	3.52204	0.784768	4.48801	7.18931e-06	0.00200851	L1_Mus4#L1#LINE#chr1#58007847#58009167
10.585	4.872	1.11097	4.38534	1.15803e-05	0.00286057	L1VL4#L1#LINE#chr1#58009166#58010170
10.6158	4.91882	1.14527	4.29491	1.74764e-05	0.00386685	L1VL4#L1#LINE#chr1#58010305#58011358
53.054	4.26622	0.894226	4.77085	1.83452e-06	0.00071112	MMERGLN-int#ERV1#LTR#chr1#58641194#58646596
10.134	4.3016	1.02344	4.20307	2.63323e-05	0.00523958	MMERGLN-int#ERV1#LTR#chr1#58648331#58650494
20.789	1.55115	0.412939	3.75637	0.000172396	0.0200517	ID4#ID#SINE#chr1#64724214#64724296
432.069	2.65074	0.632139	4.19329	2.74941e-05	0.00540152	U2#snRNA#snRNA#chr1#72226239#72226426
21.7371	-1.42229	0.408661	-3.48036	0.000500735	0.0422224	ORR1C2#ERVL-MaLR#LTR#chr1#72242594#72242911
4478.27	1.54855	0.292601	5.29237	1.20741e-07	8.66107e-05	U2#snRNA#snRNA#chr1#72244212#72244397
39.4463	-1.07767	0.309547	-3.48143	0.000498747	0.0421078	RMER12#ERVK#LTR#chr1#72262746#72263870
24.5125	1.48335	0.411419	3.60546	0.000311605	0.0306539	B1_Mm#Alu#SINE#chr1#74241754#74241900
39.8604	1.04601	0.300334	3.48282	0.000496164	0.0419599	B2_Mm2#B2#SINE#chr1#74252780#74252965
60.7508	0.962563	0.265721	3.62245	0.000291823	0.0292956	B1_Mur4#Alu#SINE#chr1#74253024#74253172
65.0156	1.07215	0.287037	3.73523	0.000187543	0.0213094	B4A#B4#SINE#chr1#74265344#74265575
9.68197	2.70578	0.691353	3.91374	9.08757e-05	0.0128545	ORR1C1#ERVL-MaLR#LTR#chr1#85531709#85532094
8.05781	4.54474	1.13615	4.00011	6.33133e-05	0.00992379	(GA)n#Simple_repeat#Simple_repeat#chr1#85650281#85650382
9.18135	3.6973	0.90038	4.10637	4.01917e-05	0.00715988	B3#B2#SINE#chr1#85651573#85651737
9.09547	2.48614	0.70462	3.52835	0.000418166	0.0373954	RSINE1#B4#SINE#chr1#85651965#85652123
8.78409	4.01725	0.972765	4.12973	3.63196e-05	0.00663727	ORR1A1#ERVL-MaLR#LTR#chr1#85653464#85653792
8.01556	2.87986	0.79629	3.61659	0.000298506	0.0297501	B3#B2#SINE#chr1#85654429#85654639
18.0404	2.92457	0.544153	5.37455	7.67759e-08	6.02165e-05	ORR1C1#ERVL-MaLR#LTR#chr1#85655171#85655556
3.22613	5.08589	1.43088	3.55436	0.000378895	0.0350128	B1_Mus2#Alu#SINE#chr1#85656203#85656296
7.64679	3.07155	0.832559	3.68929	0.000224885	0.0243055	L1M2#L1#LINE#chr1#85656754#85656884
11.0793	2.73517	0.662832	4.12648	3.68356e-05	0.0067042	MTB_Mm#ERVL-MaLR#LTR#chr1#85656918#85657278
14.3264	3.50997	0.673985	5.20779	1.911e-07	0.000121988	MTD#ERVL-MaLR#LTR#chr1#85658320#85658697
11.3983	3.94579	0.862918	4.57262	4.81673e-06	0.00148798	L1MB7#L1#LINE#chr1#85658862#85659349
10.3262	2.79424	0.706188	3.9568	7.59618e-05	0.0113293	B3A#B2#SINE#chr1#85660106#85660261
19.2586	2.71197	0.524068	5.17485	2.28098e-07	0.000139962	B3#B2#SINE#chr1#85660801#85661007
9.25131	3.72369	0.874988	4.25571	2.08389e-05	0.00440071	B1_Mm#Alu#SINE#chr1#85661147#85661293
8.28081	2.89478	0.768542	3.76658	0.000165497	0.0194491	RSINE1#B4#SINE#chr1#85662033#85662192
27.6285	2.43279	0.415322	5.8576	4.69615e-09	6.04855e-06	L2a#L2#LINE#chr1#85662688#85662765
9.74886	2.8957	0.774107	3.74069	0.000183516	0.0209462	PB1D10#Alu#SINE#chr1#85663773#85663840
14.1307	3.29247	0.651137	5.05649	4.27035e-07	0.000229539	ORR1G#ERVL-MaLR#LTR#chr1#85663894#85664134
22.6896	2.40148	0.472438	5.08316	3.71203e-07	0.00020584	B3#B2#SINE#chr1#85667169#85667371
29.8454	2.11989	0.403047	5.25967	1.44318e-07	9.76176e-05	L1MA7#L1#LINE#chr1#85670386#85670935
20.0535	2.88556	0.499612	5.77559	7.66821e-09	9.25427e-06	RSINE1#B4#SINE#chr1#85671032#85671167
14.1436	2.37684	0.575092	4.13297	3.58102e-05	0.006568	B3#B2#SINE#chr1#85671809#85671999
22.8374	2.60716	0.486441	5.35967	8.33756e-08	6.48878e-05	ID_B1#B4#SINE#chr1#85672338#85672497
18.4094	2.77888	0.535864	5.1858	2.15086e-07	0.000134018	B4#B4#SINE#chr1#85673281#85673591
23.9751	2.46507	0.460664	5.35112	8.74107e-08	6.72492e-05	MTB#ERVL-MaLR#LTR#chr1#85674430#85674820
13.363	2.22533	0.545013	4.08307	4.44448e-05	0.00767669	RLTR20C1_MM#ERVK#LTR#chr1#85675513#85675592
13.2948	2.83407	0.608933	4.65416	3.25311e-06	0.00111329	B2_Mm1a#B2#SINE#chr1#85675947#85676139
8.19347	4.57046	1.17627	3.88554	0.000102104	0.0138359	PB1D10#Alu#SINE#chr1#85676509#85676605
21.9712	3.45249	0.577844	5.97478	2.30404e-09	3.28215e-06	B4#B4#SINE#chr1#85677168#85677451
18.0534	3.83221	0.666583	5.74903	8.97559e-09	1.03121e-05	B3#B2#SINE#chr1#85678292#85678497
18.1608	2.85188	0.552972	5.15737	2.50444e-07	0.00015002	B1_Mur4#Alu#SINE#chr1#85678728#85678875
18.8065	4.45972	0.759818	5.86946	4.37216e-09	5.7091e-06	B4#B4#SINE#chr1#85679898#85680139
7.92944	3.1505	0.837539	3.76162	0.00016882	0.0197383	C-rich#Low_complexity#Low_complexity#chr1#85680417#85680491
34.8089	3.7978	0.510769	7.43545	1.04209e-13	6.17806e-10	B4A#B4#SINE#chr1#85681811#85682124
20.0278	3.01712	0.51976	5.80483	6.44312e-09	7.87111e-06	B1_Mm#Alu#SINE#chr1#85682563#85682696
36.2593	3.28058	0.44214	7.41977	1.1732e-13	6.47892e-10	ORR1C1#ERVL-MaLR#LTR#chr1#85682796#85683173
59.6693	2.84426	0.338286	8.40785	4.17591e-17	1.05217e-12	RLTR11A#ERVK#LTR#chr1#85683246#85683720
30.4305	2.69996	0.412975	6.53782	6.24229e-11	1.45463e-07	B4A#B4#SINE#chr1#85684134#85684394
33.6289	2.71658	0.430679	6.30766	2.83294e-10	5.23883e-07	B4#B4#SINE#chr1#85684446#85684718
9.83265	3.08536	0.738258	4.17925	2.92478e-05	0.00567416	(TA)n#Simple_repeat#Simple_repeat#chr1#85684855#85684916
12.3099	2.53095	0.596642	4.24199	2.21546e-05	0.0046038	(TGAA)n#Simple_repeat#Simple_repeat#chr1#85685363#85685399
47.9286	2.73957	0.365178	7.50199	6.28547e-14	4.18752e-10	MTC#ERVL-MaLR#LTR#chr1#85686210#85686595
35.7554	3.10731	0.402617	7.71779	1.18366e-14	1.0604e-10	B4A#B4#SINE#chr1#85687637#85687873
6.81324	6.16272	1.31432	4.68892	2.74645e-06	0.000977229	AT_rich#Low_complexity#Low_complexity#chr1#85688673#85688705
12.6078	4.15202	0.846724	4.90362	9.40844e-07	0.000425734	B1_Mus2#Alu#SINE#chr1#85688824#85688966
11.5673	2.62252	0.649715	4.03641	5.42746e-05	0.00890161	AT_rich#Low_complexity#Low_complexity#chr1#85689279#85689307
6.65255	3.62103	1.0039	3.60696	0.0003098	0.0305509	CT-rich#Low_complexity#Low_complexity#chr1#85689797#85689870
18.2733	3.81474	1.03307	3.69264	0.000221935	0.0240712	B1_Mur4#Alu#SINE#chr1#85689894#85690042
4.68232	4.63081	1.35081	3.42818	0.000607634	0.0478532	(GA)n#Simple_repeat#Simple_repeat#chr1#85690525#85690580
14.4443	2.58345	0.590597	4.37431	1.21818e-05	0.00295841	ORR1F#ERVL-MaLR#LTR#chr1#85690652#85690805
27.0674	3.69938	0.534908	6.91592	4.6484e-12	1.57462e-08	MTC#ERVL-MaLR#LTR#chr1#85690983#85691295
11.5059	2.39498	0.62528	3.83025	0.000128012	0.0162081	MTC#ERVL-MaLR#LTR#chr1#85691704#85691793
11.8992	3.4461	0.762138	4.52162	6.13696e-06	0.00178502	B1F1#Alu#SINE#chr1#85693371#85693432
22.1787	3.66681	0.585934	6.25806	3.89801e-10	6.92263e-07	B1_Mur4#Alu#SINE#chr1#85693563#85693685
15.1547	3.5581	0.727584	4.89029	1.00689e-06	0.000447537	MER58A#hAT-Charlie#DNA#chr1#85693939#85694042
7.62677	3.37336	0.921535	3.66059	0.000251638	0.0263425	B1_Mur1#Alu#SINE#chr1#85694359#85694497
3.15349	5.08012	1.42951	3.55376	0.000379772	0.0350344	B1_Mus2#Alu#SINE#chr1#85694688#85694817
9.89663	3.12819	0.780102	4.00998	6.07249e-05	0.00961528	L1MA4#L1#LINE#chr1#85694900#85695029
12.7793	3.82518	0.788824	4.84922	1.23951e-06	0.000523786	URR1B#hAT-Charlie#DNA#chr1#85696252#85696478
9.80856	3.20488	0.772416	4.14916	3.33694e-05	0.00623054	B3#B2#SINE#chr1#85699199#85699409
8.55428	2.71509	0.77359	3.50973	0.000448559	0.0391919	B1F#Alu#SINE#chr1#85700318#85700432
8.11143	3.17325	0.837944	3.78695	0.00015251	0.0183914	(TATATG)n#Simple_repeat#Simple_repeat#chr1#85701655#85701686
14.3567	2.87088	0.615423	4.66489	3.08779e-06	0.0010685	ID4#ID#SINE#chr1#85702180#85702246
16.6369	3.52634	0.625828	5.63468	1.75381e-08	1.82695e-05	B3#B2#SINE#chr1#85702352#85702563
9.4833	2.41556	0.674285	3.5824	0.000340456	0.0324931	ID4_#ID#SINE#chr1#85702607#85702666
30.8845	2.46814	0.409684	6.02451	1.69626e-09	2.5421e-06	RLTR53B_Mm#ERVK#LTR#chr1#85703193#85703585
14.722	3.56937	0.709774	5.02888	4.93349e-07	0.000254332	B3#B2#SINE#chr1#85704457#85704601
11.968	3.40651	0.750299	4.5402	5.62003e-06	0.0016733	(GA)n#Simple_repeat#Simple_repeat#chr1#85705131#85705170
64.3794	2.72637	0.329265	8.28016	1.23007e-16	2.47944e-12	MTD#ERVL-MaLR#LTR#chr1#85705910#85706304
13.4683	2.66363	0.601126	4.43107	9.37685e-06	0.00246586	MLT1A0#ERVL-MaLR#LTR#chr1#85707398#85707560
16.7936	3.15072	0.593071	5.31255	1.08103e-07	7.93817e-05	MLT1A0#ERVL-MaLR#LTR#chr1#85707699#85707901
38.2835	4.07881	0.489493	8.33271	7.90136e-17	1.67649e-12	RLTR42-int#ERVK#LTR#chr1#85709313#85709509
220.739	-0.586719	0.171947	-3.4122	0.000644415	0.0498243	PB1D10#Alu#SINE#chr1#87656699#87656822
174.046	-0.7265	0.188849	-3.84698	0.000119583	0.0154415	B3A#B2#SINE#chr1#87672410#87672593
117.017	-0.729725	0.203638	-3.58344	0.000339101	0.0324098	MIRb#MIR#SINE#chr1#87680597#87680694
126.326	-0.80352	0.207466	-3.87302	0.000107497	0.014326	MIRc#MIR#SINE#chr1#87684730#87684786
171.34	-0.71579	0.189956	-3.7682	0.000164432	0.0193812	MIRb#MIR#SINE#chr1#87685474#87685576
116.727	-0.792756	0.20547	-3.85825	0.000114202	0.014977	MER81#hAT-Blackjack#DNA#chr1#87716731#87716820
138.088	1.22438	0.254263	4.8154	1.46907e-06	0.000599705	B2_Mm1t#B2#SINE#chr1#88567491#88567682
11.6258	2.03663	0.57315	3.5534	0.000380292	0.0350584	Charlie4a#hAT-Charlie#DNA#chr1#89694986#89695365
21.4989	-1.76293	0.435922	-4.04415	5.25126e-05	0.00866196	G-rich#Low_complexity#Low_complexity#chr1#90916359#90916453
53.3195	-1.48358	0.279553	-5.30697	1.11462e-07	8.12563e-05	MTEa#ERVL-MaLR#LTR#chr1#90918708#90919094
29.1125	-1.45658	0.373882	-3.89584	9.78583e-05	0.0134139	PB1D10#Alu#SINE#chr1#90920586#90920694
50.4075	-1.43001	0.311727	-4.58738	4.48847e-06	0.00141144	MTEa#ERVL-MaLR#LTR#chr1#90921134#90921483
23.5716	-1.64756	0.422702	-3.89769	9.71145e-05	0.0133603	CT-rich#Low_complexity#Low_complexity#chr1#90922718#90922833
17.6847	-1.85189	0.46155	-4.01232	6.01243e-05	0.00953892	(CA)n#Simple_repeat#Simple_repeat#chr1#90922978#90923068
33.0842	-2.0282	0.347993	-5.82828	5.60009e-09	7.03305e-06	B2_Mm2#B2#SINE#chr1#90923892#90924075
29.9493	-1.53889	0.361582	-4.256	2.08114e-05	0.00439754	B3#B2#SINE#chr1#90924089#90924309
75.8721	-1.66829	0.261789	-6.37265	1.85788e-10	3.68956e-07	MTC-int#ERVL-MaLR#LTR#chr1#90924542#90925289
11.7228	-1.95075	0.560014	-3.4834	0.000495096	0.0418871	Tigger7#TcMar-Tigger#DNA#chr1#90925727#90925903
72.1727	-1.71841	0.275242	-6.24326	4.28557e-10	7.51164e-07	L1MB5#L1#LINE#chr1#90925906#90926522
33.4956	-1.69455	0.33556	-5.04994	4.4196e-07	0.000235364	B1_Mus2#Alu#SINE#chr1#90926706#90926851
44.5989	-1.49318	0.296398	-5.03775	4.71043e-07	0.000245978	MTB#ERVL-MaLR#LTR#chr1#90929288#90929687
29.508	-1.869	0.371343	-5.03308	4.82673e-07	0.00025043	ORR1D1#ERVL-MaLR#LTR#chr1#90929829#90929988
91.0194	-1.88033	0.244927	-7.67709	1.62739e-14	1.3668e-10	L1Md_F3#L1#LINE#chr1#90931763#90931922
143.011	-2.24628	0.213979	-10.4977	8.85321e-26	1.78453e-20	ORR1A2#ERVL-MaLR#LTR#chr1#90932349#90932649
6.22362	-3.13919	0.915498	-3.42894	0.000605952	0.0477767	(TC)n#Simple_repeat#Simple_repeat#chr1#90935490#90935551
24.7998	-1.33794	0.372986	-3.58711	0.000334359	0.0320998	PB1D11#Alu#SINE#chr1#90935706#90935807
22.2815	-1.82867	0.403172	-4.53572	5.74064e-06	0.00169792	(CAGAGA)n#Simple_repeat#Simple_repeat#chr1#90936012#90936035
25.94	-2.18027	0.414797	-5.25623	1.47037e-07	9.89587e-05	PB1D10#Alu#SINE#chr1#90936284#90936385
67.0885	-2.14652	0.275068	-7.80357	6.01783e-15	6.38425e-11	L1MB2#L1#LINE#chr1#90938902#90939213
47.7477	-1.97631	0.318411	-6.20679	5.40791e-10	9.31682e-07	URR1B#hAT-Charlie#DNA#chr1#90940823#90941026
97.044	-1.8737	0.261424	-7.16729	7.64987e-13	3.20214e-09	B4#B4#SINE#chr1#90941999#90942320
90.9109	-1.90105	0.244855	-7.76396	8.2321e-15	7.71784e-11	ORR1F#ERVL-MaLR#LTR#chr1#90944089#90944278
36.9941	-1.68374	0.317763	-5.29874	1.16601e-07	8.43922e-05	G-rich#Low_complexity#Low_complexity#chr1#90944830#90944889
24.5276	-2.59863	0.425319	-6.10985	9.97251e-10	1.59536e-06	B3A#B2#SINE#chr1#90946405#90946565
24.3424	-2.23751	0.44098	-5.07394	3.89658e-07	0.000214215	B1_Mur2#Alu#SINE#chr1#90947888#90947979
6.78455	-3.75874	1.00143	-3.75338	0.000174467	0.020225	RLTR17B_Mm#ERVK#LTR#chr1#90948247#90948392
28.8405	-2.18783	0.383343	-5.70725	1.14815e-08	1.26812e-05	(GA)n#Simple_repeat#Simple_repeat#chr1#90949028#90949094
37.2195	-1.34367	0.313995	-4.27927	1.87507e-05	0.00406841	B4A#B4#SINE#chr1#90950899#90951100
74.731	0.848787	0.246436	3.44425	0.000572636	0.0460873	MMETn-int#ERVK#LTR#chr1#91130872#91135239
112.667	1.00889	0.218795	4.61113	4.00479e-06	0.00129159	MTD#ERVL-MaLR#LTR#chr1#105788290#105788632
205.135	0.706046	0.181353	3.89321	9.89261e-05	0.0135052	L1_Mus1#L1#LINE#chr1#105791424#105792581
47.806	1.0737	0.295657	3.63159	0.000281682	0.0286168	MER5A1#hAT-Charlie#DNA#chr1#105794445#105794513
80.9203	0.962214	0.28201	3.41199	0.000644903	0.0498437	ORR1D1#ERVL-MaLR#LTR#chr1#105795236#105795595
89.5767	1.12341	0.236566	4.74881	2.04612e-06	0.000773799	MTD-int#ERVL-MaLR#LTR#chr1#105796151#105796643
66.8804	1.04839	0.26701	3.9264	8.62271e-05	0.0124059	RMER10A#ERVL#LTR#chr1#105800888#105801308
76.2819	0.983956	0.264866	3.71492	0.000203264	0.0225946	RMER10A#ERVL#LTR#chr1#105815262#105815712
34.6433	1.29949	0.326186	3.98389	6.77966e-05	0.0104398	G-rich#Low_complexity#Low_complexity#chr1#105828796#105828854
33.8707	1.26098	0.325056	3.87928	0.000104766	0.0140784	GA-rich#Low_complexity#Low_complexity#chr1#105829099#105829158
220.707	0.679878	0.192772	3.52684	0.000420545	0.0375355	ORR1D1-int#ERVL-MaLR#LTR#chr1#105830439#105831744
136.679	0.856462	0.236785	3.61704	0.000297991	0.0297163	(TG)n#Simple_repeat#Simple_repeat#chr1#105845708#105845929
309.706	0.871611	0.18809	4.63401	3.58645e-06	0.00119688	RLTR33#ERVK#LTR#chr1#105846297#105847189
22.3566	1.33765	0.389365	3.43547	0.000591531	0.0470724	ID_B1#B4#SINE#chr1#127220664#127220873
217.668	0.710623	0.182959	3.88405	0.00010273	0.0139021	L1MD1#L1#LINE#chr1#127264406#127265870
32.2158	1.23132	0.341553	3.60507	0.000312063	0.030684	MTA_Mm#ERVL-MaLR#LTR#chr1#127281499#127281878
12.3148	1.84122	0.538441	3.41954	0.000627274	0.0490207	B3#B2#SINE#chr1#128109946#128110156
13.1906	2.783	0.621624	4.47699	7.57041e-06	0.00209179	RLTR4_Mm#ERV1#LTR#chr1#131642566#131643314
570.748	1.17936	0.223295	5.28161	1.28056e-07	8.99948e-05	RLTR4_MM-int#ERV1#LTR#chr1#131643314#131650874
11.9207	2.52227	0.620491	4.06496	4.80405e-05	0.0081408	RLTR4_Mm#ERV1#LTR#chr1#131650874#131651620
3.94515	5.37378	1.4148	3.79827	0.00014571	0.0179041	B1F#Alu#SINE#chr1#134962993#134963081
6.44381	4.21559	1.16782	3.60978	0.000306451	0.0303245	MTC#ERVL-MaLR#LTR#chr1#134963662#134963861
6.47659	4.08277	1.17595	3.47189	0.000516806	0.0431801	PB1#Alu#SINE#chr1#134966957#134967054
9.38967	6.64095	1.76192	3.76915	0.000163802	0.0193254	Lx9#L1#LINE#chr1#136479943#136480826
3.57924	5.23219	1.41563	3.69602	0.000219009	0.023856	B3#B2#SINE#chr1#136502353#136502558
7.66603	5.34965	1.28923	4.1495	3.33201e-05	0.00622456	MIRc#MIR#SINE#chr1#139461496#139461575
7.20259	6.25715	1.74254	3.59083	0.000329627	0.0318212	L1_Mur3#L1#LINE#chr1#139465313#139465743
4.99663	5.70798	1.36394	4.18493	2.8526e-05	0.00556357	Lx7#L1#LINE#chr1#139465905#139466438
5.23301	5.80156	1.32835	4.3675	1.25675e-05	0.00302655	Tigger17c#TcMar-Tigger#DNA#chr1#139472774#139473018
3.62205	5.24907	1.42784	3.67624	0.0002367	0.0252374	MT2A#ERVL#LTR#chr1#139474690#139474749
9.50363	3.73475	0.88937	4.19932	2.67713e-05	0.00529812	MTB-int#ERVL-MaLR#LTR#chr1#139483703#139484690
4.8938	5.6839	1.35414	4.19741	2.69981e-05	0.00532255	MTB#ERVL-MaLR#LTR#chr1#139484693#139485101
28.1051	1.26479	0.352031	3.59284	0.000327095	0.0316298	Lx4A#L1#LINE#chr1#151572748#151573302
10.1054	2.73278	0.693364	3.94134	8.10279e-05	0.0118482	RSINE1#B4#SINE#chr1#151576047#151576164
26.0763	1.45354	0.390509	3.72218	0.000197514	0.0221182	RMER15#ERVL#LTR#chr1#151577722#151578197
42.2332	1.27026	0.309636	4.10242	4.08853e-05	0.00724501	MLT1J#ERVL-MaLR#LTR#chr1#151578569#151579041
14.9454	2.26061	0.54162	4.1738	2.99564e-05	0.00575622	MTD#ERVL-MaLR#LTR#chr1#151584650#151585057
13.5211	1.89758	0.546098	3.47479	0.000511254	0.0428714	ID_B1#B4#SINE#chr1#151586339#151586468
15.1711	1.86336	0.519696	3.58549	0.000336451	0.03221	B3#B2#SINE#chr1#151588225#151588441
20.8318	1.78666	0.423369	4.22011	2.44183e-05	0.00498175	Lx6#L1#LINE#chr1#151591185#151591503
17.4958	2.13802	0.484037	4.41707	1.00049e-05	0.00257888	L3#CR1#LINE#chr1#151598011#151598343
37.3007	1.27755	0.362787	3.52149	0.000429136	0.0380306	L1_Mus3#L1#LINE#chr1#151599880#151600771
17.8386	1.77036	0.500024	3.54055	0.000399288	0.0361889	Lx7#L1#LINE#chr1#151609448#151609784
15.6276	2.07123	0.497089	4.16673	3.09006e-05	0.00587605	MTD#ERVL-MaLR#LTR#chr1#151666522#151666889
23.8454	1.60865	0.406107	3.96115	7.45886e-05	0.0112032	RLTR25B#ERVK#LTR#chr1#151675860#151676763
38.2596	-1.3397	0.318211	-4.21009	2.55265e-05	0.00514675	MTD#ERVL-MaLR#LTR#chr1#153749930#153750199
18.0648	-1.69696	0.435971	-3.89237	9.92707e-05	0.0135431	ORR1A1#ERVL-MaLR#LTR#chr1#153751096#153751441
30.5951	-1.47735	0.350331	-4.217	2.47569e-05	0.00504064	ORR1A2#ERVL-MaLR#LTR#chr1#153751441#153751746
213.119	-0.847281	0.244418	-3.46653	0.000527221	0.0438142	URR1B#hAT-Charlie#DNA#chr1#153903425#153903527
212.338	-0.751145	0.216545	-3.46877	0.000522853	0.0435675	B1_Mus2#Alu#SINE#chr1#153905658#153905804
32.9775	1.32571	0.339796	3.90147	9.56093e-05	0.0132362	L1VL4#L1#LINE#chr1#154108440#154110297
25.4718	1.68	0.426774	3.9365	8.26771e-05	0.0120178	RMER6B#ERVK#LTR#chr1#161074940#161075373
14.6114	2.25962	0.538322	4.19752	2.69856e-05	0.00532255	ORR1A3#ERVL-MaLR#LTR#chr1#161077214#161077529
14.2914	1.98823	0.534908	3.71696	0.000201636	0.0224612	MTD#ERVL-MaLR#LTR#chr1#161079671#161080033
5.33566	5.81016	1.33661	4.34694	1.38051e-05	0.0032395	RLTR4_Mm#ERV1#LTR#chr1#170941520#170941748
3.91679	5.37762	1.38605	3.87982	0.000104532	0.0140704	RLTR4_Mm#ERV1#LTR#chr1#170941750#170942045
446.739	3.41893	0.429845	7.95387	1.80778e-15	2.35092e-11	MuLV-int#ERV1#LTR#chr1#170942047#170949650
7.32827	6.28107	1.28652	4.88223	1.04894e-06	0.000461781	RLTR4_Mm#ERV1#LTR#chr1#170949652#170949880
4.47592	5.57502	1.35291	4.12075	3.7764e-05	0.00682083	RLTR4_Mm#ERV1#LTR#chr1#170949882#170950177
15.8054	3.13048	0.637292	4.91216	9.00797e-07	0.000412516	tRNA-Gly-GGY#tRNA#tRNA#chr1#171066630#171066701
16.1321	2.62558	0.59164	4.4378	9.08835e-06	0.00241202	tRNA-Gly-GGY#tRNA#tRNA#chr1#171074301#171074372
14.5139	2.68773	0.612619	4.38728	1.14779e-05	0.00284401	tRNA-Gly-GGY#tRNA#tRNA#chr1#171081875#171081946
14.3192	2.18018	0.531761	4.09992	4.13287e-05	0.00730752	MuLV-int#ERV1#LTR#chr1#171481678#171484731
427.98	1.7929	0.464034	3.86372	0.000111673	0.0147219	MuLV-int#ERV1#LTR#chr1#171484797#171489282
6.62053	3.20431	0.934508	3.42888	0.000606082	0.0477776	MTC-int#ERVL-MaLR#LTR#chr1#171564318#171565074
34.4459	1.27718	0.371077	3.44182	0.000577809	0.0463279	ORR1F#ERVL-MaLR#LTR#chr1#171846776#171847007
62.9377	0.863612	0.247857	3.48432	0.000493389	0.0417953	L1_Mur3#L1#LINE#chr1#171852525#171852651
279.08	0.967965	0.202778	4.77353	1.81027e-06	0.00070716	L1_Mur3#L1#LINE#chr1#171853333#171854223
350.504	0.955065	0.223669	4.26999	1.95479e-05	0.00419621	L1_Mur3#L1#LINE#chr1#171854220#171855716
213.116	0.921349	0.22078	4.17316	3.00401e-05	0.00576956	L1_Mur3#L1#LINE#chr1#171856203#171857158
125.841	0.804812	0.228972	3.51489	0.000439937	0.0386577	Lx6#L1#LINE#chr1#171868779#171870646
518.165	0.686488	0.155541	4.41356	1.01685e-05	0.00260547	RLTR45-int#ERVK#LTR#chr1#171888503#171889409
9.3409	2.27576	0.662864	3.43323	0.000596441	0.047323	L1M1#L1#LINE#chr1#172475667#172475768
26.2185	2.77631	0.472372	5.87738	4.16815e-09	5.49131e-06	B2_Mm2#B2#SINE#chr1#172477564#172477749
74.3792	2.31303	0.559224	4.13614	3.5319e-05	0.00649268	LTR28#ERV1#LTR#chr1#172478186#172478330
23.5412	2.31925	0.501777	4.62208	3.79906e-06	0.00124287	Lx#L1#LINE#chr1#172478590#172478871
28.0583	2.93332	0.458778	6.39378	1.61831e-10	3.2784e-07	B1_Mus2#Alu#SINE#chr1#172479257#172479392
13.2506	3.3979	0.728704	4.66294	3.11718e-06	0.00107682	MIRb#MIR#SINE#chr1#172481249#172481464
10.0035	2.5374	0.709312	3.57727	0.000347198	0.0329493	MLT1D#ERVL-MaLR#LTR#chr1#172504129#172504405
22.9345	1.32881	0.382498	3.47404	0.000512687	0.0429339	ORR1E#ERVL-MaLR#LTR#chr1#173420411#173420765
12.4023	1.93222	0.553539	3.49067	0.000481811	0.0411348	IAPEY3-int#ERVK#LTR#chr1#173573076#173580305
6.93482	4.31774	1.14714	3.7639	0.000167283	0.0195757	(CA)n#Simple_repeat#Simple_repeat#chr1#173630958#173631020
10.146	2.63187	0.665133	3.95691	7.59262e-05	0.0113282	GA-rich#Low_complexity#Low_complexity#chr1#173631048#173631095
25.236	2.8071	0.501902	5.59293	2.23272e-08	2.23441e-05	Lx2#L1#LINE#chr1#173632008#173632466
29.1102	3.87758	0.541085	7.16631	7.70475e-13	3.20214e-09	RMER16B#ERVK#LTR#chr1#173632525#173632943
44.5178	4.09564	0.468916	8.73426	2.45248e-18	8.23908e-14	Lx7#L1#LINE#chr1#173633373#173633932
9.98956	4.24706	0.956611	4.43969	9.0088e-06	0.00239567	URR1A#hAT-Charlie#DNA#chr1#173633932#173634178
43.5688	3.51804	0.421812	8.3403	7.41009e-17	1.6596e-12	MTD#ERVL-MaLR#LTR#chr1#173635151#173635544
31.1767	3.25606	0.465499	6.99477	2.65697e-12	9.47897e-09	ORR1C1#ERVL-MaLR#LTR#chr1#173636599#173636993
17.1551	4.24042	0.74966	5.65646	1.5453e-08	1.64807e-05	RLTR13A#ERVK#LTR#chr1#173639338#173640208
24.4879	2.97574	0.475883	6.25309	4.02404e-10	7.08403e-07	MTD#ERVL-MaLR#LTR#chr1#173641311#173641562
13.3636	5.3134	1.0898	4.87555	1.08504e-06	0.00047558	MTD#ERVL-MaLR#LTR#chr1#173641624#173641735
24.5503	3.59071	0.564152	6.3648	1.95549e-10	3.86437e-07	MT2B1#ERVL#LTR#chr1#173643953#173644453
6.33642	4.21401	1.1517	3.65895	0.000253247	0.0264697	B1F#Alu#SINE#chr1#173645057#173645167
30.333	3.60764	0.502999	7.17226	7.37676e-13	3.13037e-09	MTE2b#ERVL-MaLR#LTR#chr1#173646712#173647055
8.44654	3.94812	1.01168	3.90255	9.51832e-05	0.0131953	MTC#ERVL-MaLR#LTR#chr1#173647993#173648374
7.84832	3.86866	0.980174	3.94691	7.9166e-05	0.0116612	Lx8#L1#LINE#chr1#173648812#173649043
9.1717	3.33577	0.812171	4.10722	4.00447e-05	0.00713685	MLTR18D_MM#ERVK#LTR#chr1#173649622#173650258
7.05079	5.21356	1.33329	3.91031	9.21761e-05	0.0129657	B4A#B4#SINE#chr1#173679314#173679592
5.20886	5.76909	1.37651	4.1911	2.77601e-05	0.00544582	RLTR17#ERVK#LTR#chr1#173681563#173682061
5.80883	4.08286	1.17512	3.47443	0.000511948	0.0429166	Lx3_Mus#L1#LINE#chr1#173683996#173684992
36.2173	4.73857	0.631798	7.50013	6.37543e-14	4.18752e-10	Lx3_Mus#L1#LINE#chr1#173685035#173689766
7.3912	6.29295	1.6182	3.88886	0.000100715	0.0136845	RLTR13D2#ERVK#LTR#chr1#173689767#173690578
67.7469	5.83392	0.617378	9.44951	3.40428e-21	2.28732e-16	ERVB2_1-I_MM-int#ERVK#LTR#chr1#173690581#173697473
18.0582	5.71235	1.07982	5.29008	1.22262e-07	8.72359e-05	RLTR13D2#ERVK#LTR#chr1#173697478#173698503
3.58564	5.23636	1.41709	3.69514	0.000219764	0.0239124	Lx3_Mus#L1#LINE#chr1#173698503#173699050
3.21808	5.06977	1.47188	3.44442	0.000572289	0.0460686	B4A#B4#SINE#chr1#173699326#173699593
64.4236	1.3006	0.307004	4.23644	2.27087e-05	0.0047068	L1Md_F3#L1#LINE#chr1#173965653#173970151
5.43701	5.8346	1.3507	4.31968	1.56256e-05	0.00356698	B2_Mm2#B2#SINE#chr1#175889370#175889561
20.3324	3.31195	0.80896	4.09408	4.2384e-05	0.00743867	MTA_Mm-int#ERVL-MaLR#LTR#chr1#175890094#175891195
3.37359	5.16967	1.41146	3.66264	0.000249626	0.0262135	B1F#Alu#SINE#chr1#175895951#175896010
3.26893	5.10649	1.4768	3.45781	0.000544582	0.0446177	RLTR14#ERV1#LTR#chr1#175911009#175911349
15.6714	-1.8956	0.50959	-3.71985	0.000199345	0.022249	ORR1F#ERVL-MaLR#LTR#chr1#177471051#177471197
25.1129	-1.3772	0.381365	-3.61125	0.000304727	0.0301984	ORR1F#ERVL-MaLR#LTR#chr1#177478686#177478959
32.0109	-1.29304	0.374224	-3.45524	0.000549797	0.0449036	RMER19B#ERVK#LTR#chr1#177503236#177504008
6.51053	-3.17845	0.919213	-3.45779	0.000544618	0.0446177	ORR1E#ERVL-MaLR#LTR#chr1#177522582#177522879
9.14546	-2.685	0.703229	-3.8181	0.000134483	0.0168319	MTC-int#ERVL-MaLR#LTR#chr1#177548454#177549554
194.714	-0.822657	0.210061	-3.91628	8.99242e-05	0.0127468	IAPEz-int#ERVK#LTR#chr1#178058387#178064772
60.1927	1.03305	0.254779	4.05469	5.02017e-05	0.00840457	RLTR1D#ERV1#LTR#chr1#180574213#180574705
635.563	1.01211	0.24792	4.08241	4.45717e-05	0.00768797	RLTR4_MM-int#ERV1#LTR#chr1#182257816#182265403
7.31868	4.3624	1.14332	3.81557	0.000135871	0.0169687	RSINE1#B4#SINE#chr1#191066238#191066379
6.81607	4.29097	1.15308	3.72133	0.000198179	0.0221618	ORR1A3#ERVL-MaLR#LTR#chr1#191066751#191066863
9.90507	4.1889	1.0239	4.09114	4.29265e-05	0.00750447	MT2C_Mm#ERVL#LTR#chr1#191067019#191067408
3.36536	5.13469	1.45037	3.54026	0.000399727	0.0362043	MT2C_Mm#ERVL#LTR#chr1#191067550#191067668
3.43835	5.17596	1.43902	3.59687	0.000322065	0.0312859	ID4_#ID#SINE#chr1#191069072#191069149
12.9895	4.20451	0.858271	4.89881	9.64177e-07	0.000432847	RMER5#ERV1#LTR#chr1#191073593#191073918
5.53214	5.86533	1.35411	4.3315	1.481e-05	0.00341755	RSINE1#B4#SINE#chr1#191074374#191074522
7.99603	3.81789	0.986417	3.87047	0.000108627	0.0144384	B1_Mur1#Alu#SINE#chr1#191074814#191074943
9.43506	2.51298	0.728424	3.44988	0.000560828	0.0454728	B3A#B2#SINE#chr1#191077731#191077926
6.8663	4.18775	1.15606	3.62244	0.000291839	0.0292956	MTD#ERVL-MaLR#LTR#chr1#191078224#191078533
7.45187	3.01107	0.832343	3.61758	0.000297367	0.029666	ORR1B2#ERVL-MaLR#LTR#chr1#191078533#191078884
10.2155	2.36297	0.656471	3.5995	0.000318827	0.0311139	L1M4c#L1#LINE#chr1#191079295#191079562
11.6	3.35701	0.749616	4.4783	7.52388e-06	0.00208322	MIRb#MIR#SINE#chr1#191080829#191080972
3.54118	5.20986	1.4492	3.59499	0.000324409	0.0314681	B1_Mur3#Alu#SINE#chr1#191822753#191822904
3.91662	5.36202	1.39312	3.84893	0.000118637	0.0153488	RMER19B#ERVK#LTR#chr1#191828598#191828882
4.05603	5.41522	1.38664	3.90528	9.41163e-05	0.0131001	URR1A#hAT-Charlie#DNA#chr1#191829118#191829263
5.9438	5.96355	1.34324	4.43969	9.0089e-06	0.00239567	ORR1B1#ERVL-MaLR#LTR#chr1#191829751#191830177
43.3975	3.14004	0.667099	4.70701	2.51378e-06	0.000913798	U5#snRNA#snRNA#chr1#192745570#192745687
44.7936	-1.59746	0.323119	-4.94388	7.65839e-07	0.000360676	L1Md_F2#L1#LINE#chr2#14411693#14418059
31.5656	1.50426	0.365532	4.11525	3.86764e-05	0.00694518	L1_Mur3#L1#LINE#chr2#92535706#92537541
22.4663	-2.20544	0.431248	-5.11409	3.1525e-07	0.000180269	L4_C_Mam#RTE-X#LINE#chr2#4312884#4313421
8.58104	-2.54883	0.704834	-3.61622	0.00029894	0.0297787	B3#B2#SINE#chr2#4331709#4331832
8.52812	-2.41008	0.689688	-3.49445	0.000475047	0.0407891	L1Md_F2#L1#LINE#chr2#4357799#4358279
14.4269	-2.0102	0.514395	-3.90788	9.31083e-05	0.0130286	MTEa#ERVL-MaLR#LTR#chr2#4360373#4360754
4.71122	-4.77893	1.37997	-3.46308	0.000534036	0.0441169	B4#B4#SINE#chr2#4378860#4379124
69.0625	-0.867173	0.254016	-3.41385	0.000640516	0.0497033	B4#B4#SINE#chr2#4546086#4546286
15.8565	2.26082	0.51761	4.3678	1.25503e-05	0.00302421	Lx2B2#L1#LINE#chr2#11184681#11185815
7.09314	3.2386	0.93099	3.47866	0.000503933	0.0423857	URR1A#hAT-Charlie#DNA#chr2#11191860#11192045
88.3495	-0.95265	0.228076	-4.1769	2.9551e-05	0.005711	MMETn-int#ERVK#LTR#chr2#14346178#14350080
98.7294	-1.64747	0.227824	-7.23134	4.78247e-13	2.11868e-09	L1VL4#L1#LINE#chr2#14352076#14357027
64.8953	-1.31242	0.246161	-5.33158	9.73643e-08	7.34049e-05	L1Md_T#L1#LINE#chr2#14359071#14365347
58.4585	-1.11172	0.251401	-4.42209	9.77506e-06	0.00254204	L1Md_T#L1#LINE#chr2#14370464#14375875
35.6735	-1.42856	0.331431	-4.31028	1.6305e-05	0.00368244	L1_Mus2#L1#LINE#chr2#14380591#14383047
12.32	-2.18401	0.55813	-3.91309	9.11219e-05	0.0128743	MERVL_2A-int#ERVL#LTR#chr2#14424967#14427424
26.3746	-1.42786	0.362837	-3.93525	8.31101e-05	0.0120521	L1Md_F#L1#LINE#chr2#14440827#14442531
41.4155	-1.01885	0.28614	-3.56069	0.000369889	0.0344311	L1VL2#L1#LINE#chr2#14457411#14459991
29.5248	-1.26902	0.3518	-3.60722	0.000309501	0.0305289	L1_Mus3#L1#LINE#chr2#14506917#14513172
341.931	0.849547	0.212483	3.9982	6.38268e-05	0.00997713	RLTR4_MM-int#ERV1#LTR#chr2#16021235#16028795
35.2006	1.11468	0.317582	3.5099	0.000448282	0.0391847	L1_Mus4#L1#LINE#chr2#16488581#16488758
11.7608	-1.9338	0.553365	-3.49462	0.000474729	0.0407801	Lx7#L1#LINE#chr2#20379152#20379716
66.8312	0.971493	0.278549	3.4877	0.000487203	0.0414192	MLTR14#ERV1#LTR#chr2#22840456#22840543
99.0274	0.865149	0.240416	3.59855	0.000319991	0.0311445	Lx8b#L1#LINE#chr2#22856756#22857044
78.0378	0.98501	0.257458	3.82591	0.00013029	0.0164243	AT_rich#Low_complexity#Low_complexity#chr2#22857444#22857507
256.664	0.837295	0.188654	4.43826	9.069e-06	0.00240847	L2a#L2#LINE#chr2#22859855#22860204
77.1999	1.17444	0.24839	4.72822	2.26493e-06	0.000841549	RSINE1#B4#SINE#chr2#22861213#22861304
143.383	0.802956	0.220555	3.64061	0.00027199	0.0278652	RMER17B#ERVK#LTR#chr2#22869731#22870632
98.5676	-0.88726	0.254206	-3.49032	0.000482434	0.0411384	B2_Mm2#B2#SINE#chr2#24978738#24978931
65.7278	-1.06244	0.284	-3.741	0.000183291	0.0209266	B1F#Alu#SINE#chr2#24984024#24984161
86.8189	-0.882075	0.256514	-3.4387	0.000584517	0.0466708	B2_Mm2#B2#SINE#chr2#24984178#24984376
164.063	-0.878291	0.232162	-3.7831	0.000154889	0.018606	MTD#ERVL-MaLR#LTR#chr2#24984599#24985043
46.8693	-1.17345	0.307064	-3.82152	0.000132632	0.0166641	MTEb#ERVL-MaLR#LTR#chr2#24987884#24988079
28.8097	-1.48674	0.370171	-4.01634	5.91085e-05	0.00943718	B1_Mus2#Alu#SINE#chr2#24990826#24990884
90.5366	-0.959487	0.247392	-3.87841	0.00010514	0.0141145	RLTR33#ERVK#LTR#chr2#24991709#24992217
57.1588	-1.03324	0.279828	-3.6924	0.000222152	0.0240876	B1_Mus1#Alu#SINE#chr2#24994937#24995088
33.3269	-1.16891	0.323899	-3.60888	0.000307517	0.0303852	B1_Mur4#Alu#SINE#chr2#25025600#25025704
156.954	-0.827228	0.229802	-3.59974	0.000318534	0.0310928	Lx5c#L1#LINE#chr2#25026061#25027318
442.133	-0.97852	0.203646	-4.805	1.54754e-06	0.000623268	MIRb#MIR#SINE#chr2#30269978#30270163
128.324	-0.856678	0.239049	-3.58369	0.000338779	0.0323867	B1_Mus2#Alu#SINE#chr2#30271268#30271414
53.6859	-1.16591	0.309324	-3.76921	0.000163766	0.0193254	ORR1F#ERVL-MaLR#LTR#chr2#30272184#30272286
395.554	-0.648984	0.189935	-3.41687	0.000633451	0.0493575	RMER6A#ERVK#LTR#chr2#30272286#30272637
197.362	-0.905883	0.242377	-3.7375	0.000185859	0.0211717	ORR1F#ERVL-MaLR#LTR#chr2#30273176#30273403
282.051	-0.839269	0.228133	-3.67886	0.000234283	0.0250593	B4#B4#SINE#chr2#30273546#30273816
59.0177	-1.12275	0.311608	-3.60309	0.000314451	0.0308468	(TATG)n#Simple_repeat#Simple_repeat#chr2#30278140#30278223
352.185	-0.948647	0.241001	-3.93628	8.27549e-05	0.0120179	PB1D10#Alu#SINE#chr2#30278880#30278991
276.891	-1.05786	0.212396	-4.98058	6.33943e-07	0.000309165	B1_Mus1#Alu#SINE#chr2#30279115#30279237
329.763	-1.05449	0.242328	-4.35151	1.35204e-05	0.00319871	B2_Mm2#B2#SINE#chr2#30279511#30279689
74.7577	-1.0113	0.251837	-4.01569	5.92718e-05	0.00944455	B1_Mus2#Alu#SINE#chr2#30280701#30280762
254.941	-0.672466	0.188939	-3.55916	0.000372044	0.0345587	L1_Mus1#L1#LINE#chr2#45301576#45306850
66.5053	-0.823203	0.240345	-3.42509	0.000614598	0.0482508	L1MB7#L1#LINE#chr2#45400846#45401681
8.39573	3.94588	1.03143	3.82565	0.000130428	0.0164365	MMERGLN-int#ERV1#LTR#chr2#47530617#47533879
3.54118	5.20986	1.4492	3.59499	0.000324409	0.0314681	MMERGLN-int#ERV1#LTR#chr2#47533877#47534689
87.7473	0.858683	0.223231	3.84662	0.000119761	0.0154508	L1Md_F#L1#LINE#chr2#52127394#52129850
525.848	0.763571	0.221659	3.4448	0.000571478	0.0460492	RLTR4_MM-int#ERV1#LTR#chr2#57215108#57222695
12.6841	2.23028	0.623844	3.57507	0.000350138	0.0330958	ID_B1#B4#SINE#chr2#71392002#71392092
29.1779	1.72857	0.394288	4.38404	1.16497e-05	0.00287244	RLTR42-int#ERVK#LTR#chr2#71400737#71401896
10.5317	2.06432	0.603007	3.42338	0.000618473	0.0485078	L1M4#L1#LINE#chr2#71429993#71430261
36.9216	1.14848	0.310467	3.6992	0.000216283	0.0236357	L1MC4#L1#LINE#chr2#72300793#72301933
9.93381	2.53568	0.725724	3.494	0.000475842	0.0408286	MIR#MIR#SINE#chr2#72304883#72305022
31.1322	1.63572	0.37204	4.39662	1.09951e-05	0.00276322	MurERV4_19-int#ERVK#LTR#chr2#72339277#72341889
31.6865	1.3137	0.337333	3.89437	9.84538e-05	0.013459	B4A#B4#SINE#chr2#75921757#75922029
10.3282	2.96796	0.710685	4.1762	2.96416e-05	0.00571969	MIR#MIR#SINE#chr2#84805095#84805258
15.575	1.98818	0.519497	3.82713	0.000129646	0.0163584	Lx9#L1#LINE#chr2#84805664#84806067
21.5472	1.99577	0.474971	4.20187	2.64716e-05	0.00525441	LTRIS2#ERV1#LTR#chr2#84809592#84810084
9.09149	4.08245	1.03495	3.94461	7.9931e-05	0.0117346	G-rich#Low_complexity#Low_complexity#chr2#84936663#84936721
6.38334	3.54032	1.00337	3.52842	0.000418055	0.0373938	ORR1D2#ERVL-MaLR#LTR#chr2#84939619#84939940
8.87652	3.23347	0.802	4.03176	5.53601e-05	0.00903552	MTE2a#ERVL-MaLR#LTR#chr2#84940453#84940781
9.29535	2.77332	0.740401	3.7457	0.000179888	0.0206845	B4#B4#SINE#chr2#84941843#84941969
15.9672	4.1732	0.794283	5.25404	1.48796e-07	9.98089e-05	ORR1C1#ERVL-MaLR#LTR#chr2#84942012#84942385
10.6602	4.92757	1.13254	4.35091	1.35573e-05	0.00320555	MLT1H#ERVL-MaLR#LTR#chr2#84947407#84947642
3.80574	5.31875	1.41844	3.74971	0.000177039	0.020456	L1MA9#L1#LINE#chr2#84948897#84949214
6.23771	3.51393	0.996459	3.52642	0.000421215	0.0375764	(CAG)n#Simple_repeat#Simple_repeat#chr2#84949989#84950042
4.75983	4.64439	1.35084	3.43816	0.000585684	0.046727	MTA_Mm#ERVL-MaLR#LTR#chr2#84953920#84954314
15.4281	3.79491	0.735374	5.16052	2.46265e-07	0.000147956	B3#B2#SINE#chr2#84958277#84958457
3.39407	5.16303	1.45166	3.55665	0.000375618	0.0347946	B4A#B4#SINE#chr2#85162898#85163181
57.9306	0.949306	0.257835	3.68184	0.000231558	0.0248271	ID_B1#B4#SINE#chr2#90771432#90771555
12.7021	2.00452	0.560636	3.57544	0.000349636	0.0330639	MLT1C#ERVL-MaLR#LTR#chr2#92489969#92490285
23.2936	1.36389	0.386895	3.52521	0.000423146	0.0376653	L1MC4a#L1#LINE#chr2#92490447#92490875
11.8919	1.96846	0.564023	3.49003	0.000482968	0.0411507	L1MB7#L1#LINE#chr2#92492309#92492602
14.8683	2.06953	0.50899	4.06597	4.7834e-05	0.00811262	ORR1D2#ERVL-MaLR#LTR#chr2#92500215#92500559
40.6558	1.17412	0.335704	3.49748	0.000469682	0.0404414	L1_Mur3#L1#LINE#chr2#92509829#92511631
449.978	3.79265	0.720881	5.26114	1.43164e-07	9.73272e-05	MMERGLN-int#ERV1#LTR#chr2#94801493#94809047
5.55614	4.86049	1.36208	3.56844	0.00035911	0.033699	Lx8b#L1#LINE#chr2#109290768#109291224
5.13343	4.74558	1.37347	3.45518	0.000549927	0.0449051	RCHARR1#hAT-Charlie#DNA#chr2#109307274#109308146
10.2386	2.53846	0.695585	3.64939	0.000262864	0.0272064	L1_Mur3#L1#LINE#chr2#109314562#109315715
63.1205	1.06645	0.268748	3.9682	7.24183e-05	0.0109672	L1Md_F3#L1#LINE#chr2#110023510#110029127
69.3491	1.05418	0.239063	4.40964	1.0354e-05	0.00264184	RSINE1#B4#SINE#chr2#117124579#117124698
56.9302	0.905657	0.262565	3.44926	0.00056212	0.0455409	MIR#MIR#SINE#chr2#117132401#117132504
91.917	0.887343	0.236085	3.75858	0.000170881	0.0199158	L1MC4#L1#LINE#chr2#117135242#117135726
77.0819	0.953071	0.24738	3.85266	0.000116843	0.0151997	MTD#ERVL-MaLR#LTR#chr2#117137706#117138087
32.2675	1.34677	0.340068	3.9603	7.4855e-05	0.0112307	L3#CR1#LINE#chr2#117139779#117139939
36.1089	1.13117	0.315418	3.58627	0.000335445	0.0321659	B1_Mur4#Alu#SINE#chr2#117140084#117140229
58.7811	0.989177	0.257864	3.83604	0.000125032	0.015946	MTA_Mm#ERVL-MaLR#LTR#chr2#117165280#117165675
48.42	1.18394	0.305332	3.87753	0.000105521	0.0141525	B1_Mur2#Alu#SINE#chr2#117168541#117168653
61.688	1.26064	0.315689	3.9933	6.51603e-05	0.0101454	RMER10A#ERVL#LTR#chr2#117187384#117187828
4.11458	5.43185	1.39344	3.89817	9.6924e-05	0.0133449	B3A#B2#SINE#chr2#118601527#118601702
3.57137	5.23047	1.40977	3.71016	0.000207129	0.0229432	PB1D10#Alu#SINE#chr2#118601940#118602038
3.15953	5.04714	1.4571	3.46383	0.000532539	0.0440587	B1F#Alu#SINE#chr2#118602537#118602664
5.04147	4.71714	1.3773	3.42492	0.000614984	0.0482717	RLTR12D#ERVK#LTR#chr2#118604126#118604415
3.0203	4.99679	1.44572	3.45627	0.000547714	0.0447788	B1F2#Alu#SINE#chr2#118606316#118606452
12.2598	3.77568	0.811742	4.65133	3.29803e-06	0.00112304	RMER6BA#ERVK#LTR#chr2#118606832#118607382
3.29894	5.11279	1.44539	3.53731	0.00040422	0.036521	ID#ID#SINE#chr2#118608596#118608657
9.16688	4.6908	1.12328	4.176	2.96677e-05	0.00571983	BGLII_B#ERVK#LTR#chr2#118620307#118620707
7.49754	4.37623	1.16241	3.7648	0.00016668	0.0195221	RLTR31D_MM#ERVK#LTR#chr2#118622599#118622937
3.71866	5.28947	1.39869	3.78173	0.00015574	0.0186582	ID_B1#B4#SINE#chr2#118623385#118623482
5.04091	5.71863	1.37111	4.17079	3.03539e-05	0.0058077	L1MC5#L1#LINE#chr2#118625361#118625670
6.71306	4.26474	1.15745	3.68461	0.000229055	0.0246242	B3#B2#SINE#chr2#118630360#118630546
5.35614	5.80886	1.36276	4.26258	2.02078e-05	0.00431034	B3#B2#SINE#chr2#118630663#118630845
4.07799	5.41027	1.41836	3.81447	0.000136478	0.0170258	B1_Mus1#Alu#SINE#chr2#118631302#118631446
9.11177	5.59698	1.30281	4.29609	1.73836e-05	0.00385281	B3A#B2#SINE#chr2#118814967#118815167
7.02382	6.20232	1.33234	4.65522	3.2364e-06	0.00110945	B1F2#Alu#SINE#chr2#118815974#118816105
18.3992	4.36242	0.747735	5.83417	5.40575e-09	6.8102e-06	RMER6BA#ERVK#LTR#chr2#118817257#118817643
10.6424	4.9764	1.12436	4.42599	9.60032e-06	0.00251315	B3#B2#SINE#chr2#118818154#118818378
10.8336	4.35264	0.988003	4.40549	1.05545e-05	0.00267774	ORR1A3#ERVL-MaLR#LTR#chr2#118819757#118820046
17.9325	5.7045	1.12784	5.0579	4.23907e-07	0.000228162	RMER19B2#ERVK#LTR#chr2#118820072#118820647
25.9198	4.57539	0.849	5.38915	7.07933e-08	5.618e-05	ORR1A3-int#ERVL-MaLR#LTR#chr2#118820647#118821516
11.1315	3.8736	0.858088	4.51423	6.35487e-06	0.00182719	ORR1A3-int#ERVL-MaLR#LTR#chr2#118822034#118822471
10.0271	3.41339	0.850392	4.01391	5.97214e-05	0.00949743	B4A#B4#SINE#chr2#118822863#118823133
16.7659	3.31395	0.656569	5.04738	4.47917e-07	0.000237283	MT2B2#ERVL#LTR#chr2#118823896#118824457
7.78859	3.90797	1.0662	3.66534	0.000247013	0.0260069	ORR1C2#ERVL-MaLR#LTR#chr2#118825288#118825675
12.4591	4.59665	0.978039	4.69987	2.60329e-06	0.000939793	RMER6A#ERVK#LTR#chr2#118826179#118826902
6.54176	4.25302	1.21294	3.50637	0.00045426	0.039485	RLTR11A2#ERVK#LTR#chr2#118827238#118827733
8.13506	3.93272	0.982564	4.0025	6.26754e-05	0.00984325	B4A#B4#SINE#chr2#118829678#118829869
4.04798	5.40385	1.42504	3.79208	0.00014939	0.0181399	RSINE1#B4#SINE#chr2#118830034#118830179
4.3429	5.53109	1.3748	4.02319	5.74155e-05	0.00926967	RSINE1#B4#SINE#chr2#118830250#118830380
4.97257	4.67199	1.34906	3.46315	0.000533888	0.0441155	L1MD3#L1#LINE#chr2#118833078#118833146
3.05031	5.00599	1.45164	3.4485	0.000563714	0.0456242	B3A#B2#SINE#chr2#118833440#118833569
5.23943	4.77549	1.38659	3.44405	0.000573063	0.0461033	PB1D7#Alu#SINE#chr2#118834685#118834802
16.8449	5.40024	1.50587	3.58612	0.000335634	0.0321659	RLTR19C#ERVK#LTR#chr2#118834808#118835272
5.79625	4.91309	1.31604	3.73323	0.000189039	0.021441	MER119#hAT-Charlie#DNA#chr2#119048973#119049126
3.05031	5.00599	1.45164	3.4485	0.000563714	0.0456242	URR1A#hAT-Charlie#DNA#chr2#119049697#119049786
6.15733	6.02846	1.73935	3.46593	0.000528391	0.0438753	URR1A#hAT-Charlie#DNA#chr2#119049921#119050074
4.19526	5.45489	1.40429	3.88444	0.000102568	0.0138848	B3A#B2#SINE#chr2#119050562#119050632
24.6206	6.16621	1.0842	5.68736	1.29015e-08	1.4057e-05	RMER1A#Other#Other#chr2#119050648#119052110
7.03782	5.19774	1.30164	3.99323	6.51804e-05	0.0101454	RMER1B#Other#Other#chr2#119052098#119052596
5.26101	5.77921	1.37462	4.20421	2.61992e-05	0.00522039	RSINE1#B4#SINE#chr2#119054105#119054262
6.78282	3.54122	1.02588	3.45188	0.000556685	0.0452854	RLTR22_Mur#ERVK#LTR#chr2#119054859#119055186
7.54636	6.3039	1.32103	4.77197	1.8243e-06	0.000708522	PB1D7#Alu#SINE#chr2#119072753#119072866
4.93021	5.69326	1.36058	4.18444	2.8587e-05	0.00557009	RSINE1#B4#SINE#chr2#119076098#119076210
6.08487	6.00371	1.31409	4.56874	4.90666e-06	0.00151112	B1_Mur1#Alu#SINE#chr2#119076736#119076871
7.3249	4.35632	1.16086	3.75267	0.000174964	0.0202744	ID_B1#B4#SINE#chr2#119078134#119078250
6.27478	6.04073	1.33153	4.53669	5.71443e-06	0.00169445	B3#B2#SINE#chr2#119078989#119079188
3.03456	5.00352	1.45786	3.4321	0.000598923	0.0473893	B2_Mm2#B2#SINE#chr2#119081768#119081946
3.95285	5.36403	1.44014	3.72467	0.000195575	0.021962	ID4#ID#SINE#chr2#119088908#119088987
5.39832	4.78574	1.38328	3.45971	0.000540753	0.0444894	B1F1#Alu#SINE#chr2#119090506#119090638
3.74701	5.28867	1.44279	3.66559	0.000246767	0.0259946	PB1D10#Alu#SINE#chr2#119091987#119092101
7.20781	4.3369	1.15007	3.77099	0.000162603	0.0192064	B4A#B4#SINE#chr2#119094833#119095053
5.60643	5.87733	1.34147	4.38126	1.17995e-05	0.00289345	L1_Mus2#L1#LINE#chr2#119096208#119096654
3.79129	5.30299	1.45171	3.65292	0.000259273	0.0269042	B1F2#Alu#SINE#chr2#119096739#119096884
5.38354	4.81086	1.3689	3.51439	0.000440765	0.0387041	B2_Mm2#B2#SINE#chr2#119099946#119100131
4.24612	5.48349	1.4099	3.88927	0.000100547	0.0136664	B3A#B2#SINE#chr2#119103417#119103645
12.1208	4.51527	0.977696	4.61828	3.86936e-06	0.00125797	B1_Mus1#Alu#SINE#chr2#119104316#119104462
8.54507	4.0007	1.00592	3.97714	6.97504e-05	0.0106471	B1_Mus1#Alu#SINE#chr2#119104831#119104979
5.93479	4.96048	1.33925	3.70393	0.000212284	0.0233124	PB1#Alu#SINE#chr2#119105064#119105160
5.45819	4.8424	1.32837	3.64538	0.000266998	0.0275145	ID_B1#B4#SINE#chr2#119107599#119107703
13.4058	4.56806	1.26094	3.62275	0.000291492	0.0292773	RMER21A#ERV1#LTR#chr2#119108446#119108970
8.55294	4.00026	0.997047	4.0121	6.01804e-05	0.00954031	MYSERV-int#ERVK#LTR#chr2#119109270#119109493
6.978	4.27776	1.21438	3.52258	0.00042737	0.0379074	B4A#B4#SINE#chr2#119124146#119124441
12.066	4.3822	1.24299	3.52552	0.000422644	0.0376477	B3A#B2#SINE#chr2#119131928#119132131
6.62432	5.10275	1.35201	3.77419	0.000160529	0.0190458	B4#B4#SINE#chr2#119132326#119132444
6.45507	5.07217	1.35222	3.75099	0.000176141	0.0203873	RLTR13D3A1#ERVK#LTR#chr2#119132955#119133400
5.14409	5.76004	1.33792	4.30521	1.66825e-05	0.00374046	B1_Mus2#Alu#SINE#chr2#119133900#119134046
8.92694	4.69891	1.15064	4.08373	4.43183e-05	0.00766141	RLTR53_Mm#ERVK#LTR#chr2#119621558#119621855
3.54923	5.2241	1.40997	3.70511	0.000211301	0.0232511	B3#B2#SINE#chr2#119629691#119629867
4.32828	5.5001	1.38805	3.96248	7.41747e-05	0.0111646	B1_Mur2#Alu#SINE#chr2#119630603#119630758
3.54284	5.22082	1.41983	3.67707	0.000235928	0.0251817	PB1D7#Alu#SINE#chr2#119631034#119631117
3.72487	5.28186	1.44077	3.66599	0.000246381	0.025987	B3#B2#SINE#chr2#119631991#119632190
4.94404	4.66422	1.34974	3.45564	0.000548982	0.0448461	B1_Mur4#Alu#SINE#chr2#119633064#119633202
4.36469	5.51067	1.39293	3.95617	7.61621e-05	0.0113466	B3#B2#SINE#chr2#119634316#119634531
3.65224	5.27118	1.39911	3.76752	0.000164879	0.0193975	B2_Mm2#B2#SINE#chr2#119640466#119640643
9.42226	5.64749	1.27901	4.41552	1.00769e-05	0.00259246	B4#B4#SINE#chr2#119640825#119641055
5.48706	4.81218	1.36536	3.52449	0.000424305	0.0377352	B1F#Alu#SINE#chr2#119644996#119645141
4.93021	5.69326	1.36058	4.18444	2.8587e-05	0.00557009	ID_B1#B4#SINE#chr2#119649872#119650009
26.7604	1.22391	0.357382	3.42466	0.000615562	0.0483077	B2_Mm2#B2#SINE#chr2#120485567#120485607
10.8428	2.14306	0.616283	3.4774	0.0005063	0.0425492	B3#B2#SINE#chr2#121525163#121525371
17.4457	1.59441	0.464817	3.43018	0.000603179	0.0476146	ID_B1#B4#SINE#chr2#121542786#121542922
17.4759	1.71935	0.503038	3.41792	0.000631014	0.0492328	RMER4A#ERVK#LTR#chr2#121543593#121544071
107.181	0.973409	0.210871	4.61615	3.90932e-06	0.0012679	MIR#MIR#SINE#chr2#122148487#122148600
53.6933	1.00951	0.267171	3.7785	0.000157774	0.0188458	B1_Mm#Alu#SINE#chr2#122149231#122149356
97.2351	0.823014	0.220838	3.72677	0.000193948	0.0218296	RSINE1#B4#SINE#chr2#122149845#122149971
62.2373	1.16651	0.265467	4.39417	1.11195e-05	0.0027791	MIRc#MIR#SINE#chr2#122152435#122152531
70.5153	0.991428	0.239899	4.1327	3.58533e-05	0.00656991	LTR16A2#ERVL#LTR#chr2#122153199#122153402
15.225	-1.75744	0.488642	-3.59657	0.00032244	0.0313148	L3#CR1#LINE#chr2#122789302#122789369
17.2124	2.36989	0.556262	4.26038	2.04076e-05	0.0043369	RMER10B#ERVL#LTR#chr2#125251771#125252080
15.3058	2.68164	0.583879	4.5928	4.37332e-06	0.00138823	B3#B2#SINE#chr2#125252571#125252756
17.8725	3.01533	0.598713	5.03636	4.74462e-07	0.000247123	RMER6D#ERVK#LTR#chr2#125254670#125255086
13.1438	2.61428	0.631328	4.14093	3.45902e-05	0.0063849	RMER6D#ERVK#LTR#chr2#125255232#125255520
12.5353	2.89111	0.64595	4.47575	7.61429e-06	0.00210247	RSINE1#B4#SINE#chr2#125256212#125256347
27.607	1.51283	0.373481	4.05061	5.10836e-05	0.00851631	MuRRS-int#ERV1#LTR#chr2#126608833#126613401
18.5076	1.92896	0.507292	3.80247	0.000143262	0.017689	(GGATG)n#Simple_repeat#Simple_repeat#chr2#128130756#128130794
35.9311	2.47345	0.612447	4.03863	5.37645e-05	0.00883231	L1MD#L1#LINE#chr2#128132051#128132117
41.6394	2.76629	0.713939	3.87469	0.000106761	0.0142657	L1MC#L1#LINE#chr2#128132328#128132558
41.4408	2.1305	0.386748	5.50876	3.61366e-08	3.29594e-05	ID_B1#B4#SINE#chr2#128132586#128132752
66.0179	2.00182	0.544352	3.67743	0.000235593	0.0251593	B1_Mur3#Alu#SINE#chr2#128133503#128133644
14.2974	2.09679	0.56117	3.73646	0.00018663	0.0212356	(TG)n#Simple_repeat#Simple_repeat#chr2#128135761#128135812
17.2675	2.37488	0.549123	4.32486	1.52626e-05	0.00350195	B3A#B2#SINE#chr2#128136354#128136484
27.3149	1.96429	0.413981	4.74488	2.08629e-06	0.000784573	BC1_Mm#scRNA#scRNA#chr2#128136614#128136677
34.0526	2.1162	0.601171	3.52013	0.000431332	0.0381162	(TCG)n#Simple_repeat#Simple_repeat#chr2#128137709#128137748
38.3769	1.53704	0.36874	4.16836	3.06806e-05	0.00585076	B3#B2#SINE#chr2#128139254#128139456
47.5649	1.77192	0.356375	4.97207	6.62416e-07	0.000320198	B4A#B4#SINE#chr2#128140231#128140418
46.6241	2.40163	0.55863	4.29914	1.71463e-05	0.00381476	B4A#B4#SINE#chr2#128142914#128143201
23.0557	2.29394	0.453078	5.06302	4.12666e-07	0.000223905	B1F#Alu#SINE#chr2#128144698#128144777
10.5025	2.93617	0.762896	3.84872	0.000118737	0.0153568	PB1D7#Alu#SINE#chr2#128145292#128145349
11.0648	2.28292	0.632619	3.60869	0.000307749	0.0303933	B1_Mur1#Alu#SINE#chr2#128145685#128145791
13.2796	3.1798	0.705538	4.50692	6.57767e-06	0.001874	B4A#B4#SINE#chr2#128149374#128149555
24.0093	2.17484	0.452213	4.80932	1.51448e-06	0.000612272	L3#CR1#LINE#chr2#128149677#128149730
31.2354	1.55268	0.41912	3.70462	0.000211709	0.023267	Lx9#L1#LINE#chr2#128150512#128150642
20.3444	2.27587	0.488925	4.65485	3.24224e-06	0.00111051	ORR1A1-int#ERVL-MaLR#LTR#chr2#128154047#128154161
23.9365	2.49894	0.483683	5.16648	2.38546e-07	0.000144496	B3A#B2#SINE#chr2#128154292#128154477
11.6066	2.53703	0.668208	3.79677	0.000146596	0.0179632	(TG)n#Simple_repeat#Simple_repeat#chr2#128155882#128155929
30.2116	1.92589	0.428378	4.49576	6.93216e-06	0.00195701	IMPB_01#Satellite#Satellite#chr2#128160080#128160147
17.6969	1.86492	0.521705	3.57466	0.00035069	0.0331403	(CA)n#Simple_repeat#Simple_repeat#chr2#128160345#128160376
16.2129	1.79382	0.501938	3.57379	0.000351845	0.0332105	(TG)n#Simple_repeat#Simple_repeat#chr2#128160810#128160860
107.535	-0.776121	0.22044	-3.52077	0.00043029	0.0380925	RSINE1#B4#SINE#chr2#128753093#128753190
580.906	-0.65499	0.175573	-3.73058	0.00019104	0.021585	MTD#ERVL-MaLR#LTR#chr2#128762674#128762934
232.931	-0.678494	0.185196	-3.66365	0.000248645	0.0261377	B3#B2#SINE#chr2#128766765#128766966
463.147	-0.613471	0.178142	-3.44371	0.000573781	0.0461426	RLTR11B#ERVK#LTR#chr2#128769130#128769630
188.237	-0.713111	0.202881	-3.51492	0.000439885	0.0386577	Lx9#L1#LINE#chr2#128769903#128770009
240.289	-0.846876	0.183097	-4.62529	3.74079e-06	0.00123409	B3#B2#SINE#chr2#128770385#128770576
356.038	-0.658539	0.189877	-3.46823	0.000523896	0.0436098	Tigger6a#TcMar-Tigger#DNA#chr2#128774548#128774990
153.867	-0.989815	0.187264	-5.28566	1.25253e-07	8.85867e-05	B3A#B2#SINE#chr2#128775982#128776129
127.267	-0.79944	0.224892	-3.55477	0.000378311	0.0349797	ID4_#ID#SINE#chr2#128779432#128779504
193.063	-0.861823	0.218128	-3.95099	7.78288e-05	0.011531	ID4_#ID#SINE#chr2#128780291#128780373
207.497	-0.896159	0.202921	-4.4163	1.00403e-05	0.00258635	L1MB3#L1#LINE#chr2#128780854#128781025
338.897	-0.756801	0.178858	-4.23128	2.32363e-05	0.00480628	L1MC2#L1#LINE#chr2#128781859#128782224
125.382	-0.816269	0.215886	-3.78101	0.000156191	0.01869	L1MD#L1#LINE#chr2#128785139#128785348
299.967	-0.79655	0.210223	-3.78907	0.000151215	0.0182955	L1M4#L1#LINE#chr2#128787070#128787434
146.592	-0.900092	0.195853	-4.59576	4.31176e-06	0.00137193	B2_Mm1t#B2#SINE#chr2#128788775#128788965
83.749	-0.839374	0.236901	-3.54314	0.000395388	0.0359567	RSINE1#B4#SINE#chr2#128789059#128789135
96.6646	-0.83384	0.22237	-3.7498	0.000176979	0.020456	CT-rich#Low_complexity#Low_complexity#chr2#128792392#128792667
103.685	-0.815087	0.228082	-3.57366	0.000352024	0.0332119	B3A#B2#SINE#chr2#128793345#128793543
78.2371	-0.912617	0.238472	-3.82693	0.000129749	0.0163663	PB1D10#Alu#SINE#chr2#128793767#128793878
308.889	-0.751472	0.179531	-4.18576	2.84216e-05	0.00554858	MTE2b#ERVL-MaLR#LTR#chr2#128795415#128795750
263.262	-0.861306	0.178177	-4.83398	1.33832e-06	0.000555068	B4A#B4#SINE#chr2#128795800#128796076
69.0759	-1.05058	0.249109	-4.21735	2.47189e-05	0.00503544	G-rich#Low_complexity#Low_complexity#chr2#128797442#128797491
95.079	-0.811042	0.231208	-3.50784	0.000451755	0.0393857	B3#B2#SINE#chr2#128797930#128798132
92.5155	-0.846146	0.239191	-3.53752	0.000403897	0.0365081	ID4#ID#SINE#chr2#128798396#128798471
163.539	-0.821135	0.200429	-4.09688	4.18754e-05	0.00737831	ORR1D1#ERVL-MaLR#LTR#chr2#128800153#128800404
179.242	-0.80501	0.204483	-3.93681	8.25734e-05	0.0120132	B4A#B4#SINE#chr2#128800633#128800918
16.6699	-1.69457	0.454867	-3.72541	0.000194998	0.0219033	CT-rich#Low_complexity#Low_complexity#chr2#128804482#128804551
75.5383	1.0415	0.263907	3.94648	7.93081e-05	0.0116729	RLTR20B5_MM#ERVK#LTR#chr2#129204555#129204707
95.1986	3.94071	0.728409	5.41003	6.30154e-08	5.1122e-05	MMERGLN-int#ERV1#LTR#chr2#138517433#138522351
52.9633	4.11186	0.87658	4.6908	2.72142e-06	0.000971159	MMERGLN-int#ERV1#LTR#chr2#138522373#138525029
17.7989	-1.73895	0.493137	-3.52631	0.000421397	0.0375815	Lx5#L1#LINE#chr2#148906133#148907007
10.4032	-2.27286	0.623368	-3.6461	0.000266251	0.0274586	MTC#ERVL-MaLR#LTR#chr2#148907584#148907985
35.7906	-1.70187	0.355493	-4.78734	1.69006e-06	0.00066994	Lx2B2#L1#LINE#chr2#148908439#148910889
30.4415	-1.63029	0.373009	-4.37064	1.23883e-05	0.002995	Lx2B2#L1#LINE#chr2#148911393#148912948
20.7474	-2.2409	0.469556	-4.77238	1.82059e-06	0.000708519	IAPEY3-int#ERVK#LTR#chr2#148915168#148916365
19.0955	-1.63158	0.438432	-3.72138	0.000198135	0.0221618	IAPEy-int#ERVK#LTR#chr2#148916346#148917706
12.9281	-1.92237	0.548115	-3.50724	0.000452785	0.0394244	Lx3_Mus#L1#LINE#chr2#148918425#148919489
16.1589	-1.71288	0.479372	-3.57317	0.000352686	0.0332588	L1Md_F#L1#LINE#chr2#148920076#148921317
10.3476	2.91761	0.761168	3.83308	0.00012655	0.0160734	B1_Mm#Alu#SINE#chr2#150913648#150913761
19.5276	2.34352	0.547619	4.27947	1.87338e-05	0.00406694	L2b#L2#LINE#chr2#150914107#150914385
13.6645	3.86736	0.777546	4.9738	6.5652e-07	0.000318111	B3#B2#SINE#chr2#150914879#150915072
9.26691	3.74294	0.928845	4.02967	5.58558e-05	0.009087	PB1D10#Alu#SINE#chr2#150915519#150915627
9.1021	3.10475	0.785901	3.95056	7.79694e-05	0.0115348	PB1D9#Alu#SINE#chr2#150915865#150915961
8.80361	3.61767	0.92547	3.90901	9.2676e-05	0.0130042	L1Md_F2#L1#LINE#chr2#150919187#150919751
6.65855	3.46928	1.00361	3.45678	0.000546664	0.0447383	L1M2#L1#LINE#chr2#150920086#150920428
9.73426	3.82761	0.902222	4.24242	2.2112e-05	0.00459731	B3#B2#SINE#chr2#150920742#150920953
10.6444	3.49047	0.792796	4.40273	1.06897e-05	0.00270692	Lx9#L1#LINE#chr2#150922240#150922649
12.6714	3.52018	0.726631	4.84452	1.26921e-06	0.00053243	RLTR17D_Mm#ERVK#LTR#chr2#150924285#150925099
9.52402	2.62868	0.709528	3.70483	0.000211531	0.0232551	ID4#ID#SINE#chr2#150931031#150931111
14.8289	4.80989	0.965024	4.98421	6.22139e-07	0.000305119	MERVL_2A-int#ERVL#LTR#chr2#152852280#152853087
9.40989	5.64169	1.5671	3.60009	0.000318112	0.0310742	MERVL_2A-int#ERVL#LTR#chr2#152854012#152854701
5.34617	4.77519	1.38457	3.44886	0.00056296	0.0455907	PB1D11#Alu#SINE#chr2#152856783#152856887
5.04091	5.71863	1.37111	4.17079	3.03539e-05	0.0058077	B1_Mur2#Alu#SINE#chr2#152856976#152857126
4.82081	5.65619	1.3706	4.1268	3.67852e-05	0.0067042	B1F#Alu#SINE#chr2#152857498#152857632
7.72795	5.32822	1.33246	3.99878	6.36705e-05	0.00996042	B1_Mus1#Alu#SINE#chr2#152858510#152858621
7.89012	6.38983	1.73541	3.68203	0.000231386	0.0248218	RLTR53_Mm#ERVK#LTR#chr2#152859041#152859370
5.04091	5.71863	1.37111	4.17079	3.03539e-05	0.0058077	B1_Mur2#Alu#SINE#chr2#152859423#152859507
3.71078	5.28863	1.40186	3.77258	0.000161565	0.0191342	IMPB_01#Satellite#Satellite#chr2#152861251#152861320
5.87868	5.94138	1.3505	4.3994	1.08549e-05	0.00273651	B1_Mur1#Alu#SINE#chr2#152862412#152862567
3.52691	5.20308	1.43777	3.61885	0.000295914	0.0295575	MIR#MIR#SINE#chr2#152862900#152863018
6.83633	4.3169	1.19709	3.60616	0.000310759	0.0306156	B2_Mm1a#B2#SINE#chr2#152863658#152863836
3.2768	5.10585	1.44774	3.52677	0.000420663	0.0375355	B1_Mur4#Alu#SINE#chr2#152865107#152865253
6.31906	6.04861	1.33322	4.53684	5.71035e-06	0.00169445	B1_Mm#Alu#SINE#chr2#152865960#152866089
5.89085	4.91848	1.36764	3.59634	0.000322732	0.0313356	RSINE1#B4#SINE#chr2#152866552#152866701
3.48263	5.18918	1.43468	3.61695	0.000298093	0.0297163	B1_Mur1#Alu#SINE#chr2#152866927#152867073
5.48724	4.81912	1.3373	3.60362	0.000313817	0.0308114	B1_Mus2#Alu#SINE#chr2#152867395#152867543
10.2788	4.87839	1.12013	4.35519	1.32953e-05	0.0031566	Lx8b#L1#LINE#chr2#152871676#152872695
8.49387	5.48815	1.31358	4.17801	2.94066e-05	0.00569127	B3#B2#SINE#chr2#152873479#152873644
5.05518	5.7228	1.3734	4.16689	3.08778e-05	0.00587447	RSINE1#B4#SINE#chr2#152874354#152874456
5.56197	5.86167	1.36198	4.30379	1.67899e-05	0.00375828	RLTR17B_Mm#ERVK#LTR#chr2#152878129#152878427
10.3655	5.7787	1.27532	4.53118	5.86547e-06	0.00172472	RLTR17D_Mm#ERVK#LTR#chr2#152879010#152879682
3.59991	5.24285	1.43147	3.66257	0.000249695	0.0262139	URR1B#hAT-Charlie#DNA#chr2#152883220#152883349
6.06877	5.98859	1.35342	4.42479	9.65343e-06	0.00252077	MER58C#hAT-Charlie#DNA#chr2#152890806#152890962
171.767	-1.11034	0.222525	-4.98972	6.04669e-07	0.000299098	IAPEz-int#ERVK#LTR#chr2#154355926#154359194
14.8564	-1.72978	0.492332	-3.51344	0.000442351	0.038784	IAPLTR1_Mm#ERVK#LTR#chr2#154359198#154359592
43.7332	1.34353	0.342919	3.91794	8.93105e-05	0.0126955	RLTR4_Mm#ERV1#LTR#chr2#156356555#156356854
270.634	1.59071	0.44173	3.6011	0.000316878	0.0309987	RLTR4_MM-int#ERV1#LTR#chr2#156360883#156363103
45.1895	1.33865	0.355391	3.76671	0.000165414	0.0194473	RLTR4_Mm#ERV1#LTR#chr2#156363103#156363402
11.5962	-2.03773	0.594832	-3.42572	0.000613175	0.0481787	URR1A#hAT-Charlie#DNA#chr2#156530145#156530336
124.958	-0.803336	0.197679	-4.06385	4.82695e-05	0.008164	(TTTC)n#Simple_repeat#Simple_repeat#chr2#158383200#158383329
4.73225	5.63503	1.35868	4.14742	3.36241e-05	0.00626684	L1MB7#L1#LINE#chr2#158780277#158780689
50.6136	-1.16498	0.289386	-4.02569	5.68079e-05	0.00919611	C-rich#Low_complexity#Low_complexity#chr2#160731670#160731816
61.7684	-0.954631	0.260974	-3.65795	0.000254243	0.0265394	MIRb#MIR#SINE#chr2#160733491#160733619
23.6748	-1.53402	0.399534	-3.83952	0.000123274	0.0157766	(TTCC)n#Simple_repeat#Simple_repeat#chr2#160741940#160741965
35.7835	-1.09345	0.316816	-3.45139	0.000557711	0.0452854	B1F2#Alu#SINE#chr2#160744371#160744457
10.3264	4.2592	0.976415	4.36208	1.28832e-05	0.00307867	RMER15#ERVL#LTR#chr2#163073236#163073458
11.2031	3.97932	0.883487	4.50411	6.66513e-06	0.00189597	MTE2b#ERVL-MaLR#LTR#chr2#163075062#163075372
4.71872	4.63988	1.3554	3.42326	0.000618738	0.0485097	B1_Mur1#Alu#SINE#chr2#163076734#163076875
23.9277	-1.7095	0.401646	-4.25624	2.07889e-05	0.00439754	B4A#B4#SINE#chr2#163728951#163729226
13.1208	4.55694	1.16295	3.91844	8.91241e-05	0.012686	RLTR8#ERVK#LTR#chr2#164770874#164771222
120.353	-0.774904	0.217639	-3.5605	0.00037015	0.0344464	IAPEz-int#ERVK#LTR#chr2#177156945#177163392
13.7997	1.7775	0.518506	3.42811	0.000607791	0.0478562	B3#B2#SINE#chr2#178417830#178418033
110.601	3.8995	0.861079	4.52862	5.93713e-06	0.00173945	MMERGLN-int#ERV1#LTR#chr3#16792958#16800513
38.509	1.25945	0.336942	3.73788	0.000185576	0.0211514	L2#L2#LINE#chr3#37313427#37313665
16.7778	1.71448	0.472464	3.6288	0.000284742	0.0288128	MER2#TcMar-Tigger#DNA#chr3#37315702#37316009
41.2969	1.2498	0.331462	3.77057	0.000162874	0.0192271	L1MB5#L1#LINE#chr3#37316660#37317245
41.1643	1.13654	0.318309	3.57056	0.000356216	0.033482	ORR1D1#ERVL-MaLR#LTR#chr3#59307204#59307527
140.19	0.821251	0.210135	3.9082	9.29846e-05	0.0130158	B4A#B4#SINE#chr3#60484230#60484505
97.4947	0.818576	0.222021	3.68693	0.00022698	0.0244724	B4A#B4#SINE#chr3#60495835#60496101
122.736	0.858341	0.216822	3.95874	7.53448e-05	0.0112815	L2a#L2#LINE#chr3#60496737#60496959
46.0722	1.03027	0.290307	3.54888	0.00038687	0.0354862	RLTR17B_Mm#ERVK#LTR#chr3#60498082#60498196
164.892	0.812931	0.185421	4.38425	1.16389e-05	0.00287152	B4A#B4#SINE#chr3#60509793#60510041
112.99	0.734805	0.209561	3.5064	0.000454215	0.039485	Lx9#L1#LINE#chr3#60512771#60512898
49.0861	1.1805	0.297724	3.96509	7.33697e-05	0.0110776	AT_rich#Low_complexity#Low_complexity#chr3#60549537#60549579
107.577	0.730041	0.211056	3.459	0.000542186	0.0445527	MIRb#MIR#SINE#chr3#60549916#60550142
83.3843	0.865063	0.227794	3.79757	0.00014612	0.0179319	A-rich#Low_complexity#Low_complexity#chr3#60576224#60576353
50.3001	0.967681	0.274992	3.51894	0.000433275	0.0382293	MIRb#MIR#SINE#chr3#60584901#60584967
52.4675	1.15783	0.274189	4.22274	2.41345e-05	0.00494061	MER5B#hAT-Charlie#DNA#chr3#60601037#60601098
18.6678	1.71257	0.437867	3.91116	9.18523e-05	0.0129337	B2_Mm1a#B2#SINE#chr3#66998843#66999029
137.221	0.875592	0.239487	3.65612	0.000256058	0.0266804	L1VL2#L1#LINE#chr3#67001685#67004493
18.8564	1.49681	0.438565	3.41298	0.000642574	0.0497644	MTE2a#ERVL-MaLR#LTR#chr3#67012513#67012818
49.1384	1.02806	0.287454	3.57642	0.000348335	0.0330182	Lx5b#L1#LINE#chr3#67024765#67026215
19.8307	1.4207	0.409699	3.46766	0.000525009	0.0436844	Lx10#L1#LINE#chr3#67033835#67034318
119.945	1.15638	0.233936	4.94315	7.68698e-07	0.0003616	L1VL1#L1#LINE#chr3#67042164#67045790
146.169	0.887727	0.231337	3.83737	0.000124359	0.0158802	L1Md_F2#L1#LINE#chr3#67048215#67053877
387.75	1.18644	0.224089	5.29451	1.19339e-07	8.59106e-05	RLTR4_MM-int#ERV1#LTR#chr3#67096820#67099452
159.944	0.726386	0.199563	3.63988	0.00027277	0.0279026	RLTR4_MM-int#ERV1#LTR#chr3#67099447#67102406
72.2314	1.03127	0.252647	4.08188	4.46732e-05	0.00769635	RLTR4_MM-int#ERV1#LTR#chr3#67102403#67103052
12.2139	2.99065	0.673546	4.44016	8.98912e-06	0.00239356	CT-rich#Low_complexity#Low_complexity#chr3#69005680#69005722
13.8054	2.34407	0.579206	4.04704	5.187e-05	0.00859818	B3A#B2#SINE#chr3#69006561#69006705
17.7293	2.28615	0.552799	4.1356	3.54031e-05	0.00650516	B3#B2#SINE#chr3#69012774#69012969
37.1645	2.27639	0.412753	5.51515	3.48481e-08	3.20152e-05	B3A#B2#SINE#chr3#69013225#69013389
25.8948	2.16278	0.433329	4.99109	6.00402e-07	0.000297756	B3#B2#SINE#chr3#69013626#69013789
23.1152	2.91264	0.53838	5.41	6.30246e-08	5.1122e-05	PB1D9#Alu#SINE#chr3#69014693#69014792
28.6382	2.44532	0.464857	5.26036	1.43772e-07	9.74116e-05	B1_Mus1#Alu#SINE#chr3#69015435#69015583
19.3701	2.55057	0.513124	4.97068	6.67196e-07	0.000322122	B2_Mm2#B2#SINE#chr3#69015715#69015906
20.198	3.0817	0.807165	3.81793	0.000134577	0.0168331	B1_Mus1#Alu#SINE#chr3#69016305#69016447
9.47487	2.60149	0.692275	3.75789	0.000171356	0.0199607	RSINE1#B4#SINE#chr3#69017167#69017253
17.1973	2.45119	0.520568	4.70868	2.49325e-06	0.000909639	B1_Mus1#Alu#SINE#chr3#69018627#69018761
17.3822	3.09542	0.602103	5.14101	2.73261e-07	0.00016082	B1_Mus2#Alu#SINE#chr3#69018936#69019072
13.4902	3.14062	0.665797	4.71709	2.39244e-06	0.000880004	B3#B2#SINE#chr3#69020380#69020580
11.8887	2.16385	0.585751	3.69415	0.000220619	0.0239602	B3A#B2#SINE#chr3#69020829#69020976
14.1528	3.52801	0.712145	4.95407	7.26777e-07	0.000345917	PB1#Alu#SINE#chr3#69021486#69021600
6.48822	5.07901	1.318	3.85357	0.000116407	0.0151724	B1_Mur1#Alu#SINE#chr3#69024541#69024668
12.5389	3.4688	0.736808	4.70787	2.50317e-06	0.000910761	7SK#RNA#RNA#chr3#69024677#69024933
12.7967	2.79415	0.614137	4.54971	5.37186e-06	0.00161797	ID4_#ID#SINE#chr3#69025502#69025583
17.4536	2.51084	0.550042	4.56483	4.9991e-06	0.0015326	B1_Mus1#Alu#SINE#chr3#69026254#69026374
12.611	3.07855	0.672029	4.58097	4.62814e-06	0.00144187	L1M4#L1#LINE#chr3#69026727#69026887
12.1933	3.04318	0.684129	4.44825	8.65716e-06	0.00232669	PB1D9#Alu#SINE#chr3#69027324#69027426
10.5035	3.82546	0.871934	4.38732	1.14755e-05	0.00284401	B3#B2#SINE#chr3#69028010#69028179
13.9409	2.11481	0.56656	3.73272	0.000189424	0.0214566	RSINE1#B4#SINE#chr3#69028222#69028372
10.261	2.43239	0.64319	3.78176	0.000155721	0.0186582	PB1D9#Alu#SINE#chr3#69031118#69031205
11.1987	-2.27569	0.62148	-3.66173	0.000250516	0.0262571	L2c#L2#LINE#chr3#69321078#69321141
7.29335	-2.86794	0.807115	-3.55332	0.000380401	0.0350604	B4A#B4#SINE#chr3#69336885#69337019
18.2802	-1.60508	0.46622	-3.44276	0.000575814	0.0462382	L1ME4b#L1#LINE#chr3#69340081#69340346
20.1143	-1.42903	0.40469	-3.53118	0.000413716	0.0371163	L2a#L2#LINE#chr3#69350132#69350448
15.4338	-1.90075	0.535791	-3.54756	0.000388814	0.0355901	MLT1A0#ERVL-MaLR#LTR#chr3#69374029#69374278
26.8109	-1.31575	0.369889	-3.55716	0.00037489	0.0347647	L1_Mur3#L1#LINE#chr3#69384644#69385449
5.58642	-5.01152	1.31861	-3.8006	0.000144344	0.0177735	ID4#ID#SINE#chr3#69455514#69455581
5.85672	5.94357	1.32623	4.48155	7.41046e-06	0.00205322	B3A#B2#SINE#chr3#87973176#87973361
4.54051	5.56905	1.39328	3.99708	6.41283e-05	0.0100093	B2_Mm1t#B2#SINE#chr3#87975213#87975389
6.9951	6.21317	1.70595	3.64206	0.00027047	0.0277641	GA-rich#Low_complexity#Low_complexity#chr3#87979415#87979477
3.4036	5.17729	1.41089	3.66953	0.000242997	0.0257047	B2_Mm1t#B2#SINE#chr3#88086812#88087001
6.50723	5.07846	1.33345	3.8085	0.00013981	0.017318	PB1D10#Alu#SINE#chr3#88091064#88091160
3.62974	5.23942	1.46548	3.57522	0.000349939	0.0330848	PB1D7#Alu#SINE#chr3#88092893#88093028
7.21328	5.22497	1.33776	3.90577	9.39277e-05	0.0130894	B1_Mur4#Alu#SINE#chr3#88093683#88093819
4.87936	5.67124	1.37858	4.11383	3.89142e-05	0.00697236	MIR#MIR#SINE#chr3#88095329#88095450
5.70138	5.8992	1.3571	4.34693	1.38054e-05	0.0032395	ID_B1#B4#SINE#chr3#88095682#88095826
3.20381	5.06305	1.46557	3.45466	0.000550987	0.0449461	MIR#MIR#SINE#chr3#88096144#88096264
4.25381	5.47307	1.41977	3.8549	0.000115777	0.0151343	B2_Mm2#B2#SINE#chr3#88096613#88096808
9.83742	2.64846	0.711284	3.72348	0.000196492	0.0220404	L2a#L2#LINE#chr3#88097718#88097908
9.87105	3.08584	0.796636	3.87359	0.000107244	0.014316	B3A#B2#SINE#chr3#88099511#88099687
26.0587	2.73456	0.447097	6.11625	9.5805e-10	1.53875e-06	MTD#ERVL-MaLR#LTR#chr3#88100761#88101150
15.5557	2.63293	0.595927	4.41821	9.95211e-06	0.00257019	ORR1D1#ERVL-MaLR#LTR#chr3#88103611#88103981
36.3325	1.19739	0.344569	3.47503	0.000510788	0.042855	B3#B2#SINE#chr3#89732749#89732913
37.0138	1.21661	0.344432	3.53222	0.000412079	0.0370153	RLTR8#ERVK#LTR#chr3#89734182#89734555
123.937	1.07963	0.232707	4.63944	3.49354e-06	0.00117561	URR1A#hAT-Charlie#DNA#chr3#89736871#89737091
80.678	1.02374	0.265178	3.86059	0.000113114	0.014873	L1Md_F2#L1#LINE#chr3#89741793#89742165
47.2331	1.39635	0.31598	4.4191	9.91123e-06	0.00256292	L1MB8#L1#LINE#chr3#89748085#89748304
79.6334	0.880175	0.233092	3.77609	0.000159308	0.0189718	B3#B2#SINE#chr3#90084333#90084543
12.8576	-1.95457	0.556653	-3.5113	0.000445928	0.0390636	B3#B2#SINE#chr3#96001950#96002134
855.197	1.77082	0.491477	3.60305	0.000314505	0.0308468	U1#snRNA#snRNA#chr3#96328424#96328591
854.007	1.83186	0.474425	3.86123	0.00011282	0.0148391	U1#snRNA#snRNA#chr3#96450445#96450611
15.1055	3.00298	0.662991	4.52945	5.91384e-06	0.00173515	tRNA-His-CAY_#tRNA#tRNA#chr3#96452494#96452566
940.305	1.76149	0.257987	6.82784	8.62047e-12	2.63276e-08	U1#snRNA#snRNA#chr3#96488728#96488893
11.3501	-2.05087	0.59421	-3.45143	0.00055763	0.0452854	PB1D10#Alu#SINE#chr3#97752366#97752483
17.1502	1.59504	0.460016	3.46736	0.000525602	0.0437087	PB1D10#Alu#SINE#chr3#103109892#103109971
10.6978	2.21532	0.611309	3.62389	0.000290205	0.0291825	RSINE1#B4#SINE#chr3#103119802#103119949
11.7026	2.08069	0.591966	3.51488	0.000439953	0.0386577	RCHARR1#hAT-Charlie#DNA#chr3#103136330#103136795
13.3681	1.79017	0.521163	3.43495	0.00059266	0.0471343	B1_Mur1#Alu#SINE#chr3#103145452#103145585
18.485	2.51304	0.509322	4.93409	8.05266e-07	0.000375299	RLTR11A2#ERVK#LTR#chr3#103159515#103159992
12.4204	3.02334	0.702686	4.30255	1.68846e-05	0.00377109	ID_B1#B4#SINE#chr3#103160617#103160823
10.0923	2.4953	0.664228	3.75668	0.000172181	0.0200383	ORR1B2#ERVL-MaLR#LTR#chr3#103165279#103165585
12.4863	2.42955	0.590251	4.11613	3.85288e-05	0.00692484	ORR1A2#ERVL-MaLR#LTR#chr3#103166046#103166340
29.6859	1.66147	0.39452	4.21138	2.5382e-05	0.00512954	B1_Mur3#Alu#SINE#chr3#103168007#103168179
20.1071	1.99745	0.485034	4.11817	3.81887e-05	0.00688212	MIRb#MIR#SINE#chr3#103168677#103168800
9.64467	2.56202	0.725166	3.53301	0.000410851	0.0369544	MIRc#MIR#SINE#chr3#107041023#107041189
7.98819	3.07841	0.890094	3.45852	0.000543143	0.0445766	RSINE1#B4#SINE#chr3#107045376#107045548
11.9138	3.06202	0.724742	4.22497	2.38968e-05	0.00490681	RLTR15#ERVK#LTR#chr3#107046895#107047255
18.6092	1.86121	0.486138	3.82857	0.00012889	0.0162936	MIR3#MIR#SINE#chr3#107050804#107050962
24.0714	1.8588	0.463912	4.00679	6.15494e-05	0.00969678	MIRb#MIR#SINE#chr3#107051403#107051589
26.0682	-1.39419	0.38396	-3.63109	0.000282227	0.0286447	MER2#TcMar-Tigger#DNA#chr3#108297535#108297818
17.1835	-1.61328	0.454277	-3.55131	0.000383319	0.0352407	B3A#B2#SINE#chr3#108298686#108298754
40.4156	-1.53988	0.316478	-4.86569	1.14059e-06	0.000494959	B1_Mus1#Alu#SINE#chr3#108311504#108311652
49.3326	-0.979602	0.275065	-3.56134	0.000368965	0.0343837	Lx8b#L1#LINE#chr3#108314628#108315045
23.9415	-1.53391	0.401058	-3.82466	0.000130954	0.0164925	Lx8b#L1#LINE#chr3#108315175#108315514
42.6976	-1.30121	0.300099	-4.33594	1.45137e-05	0.00336847	Tigger17a#TcMar-Tigger#DNA#chr3#108318766#108319166
71.6038	-1.12764	0.240634	-4.68613	2.78418e-06	0.000986298	MLT-int#ERVL-MaLR#LTR#chr3#108319581#108320266
28.9577	-1.3965	0.354959	-3.93424	8.34592e-05	0.0120893	MLT1K#ERVL-MaLR#LTR#chr3#108323922#108324033
23.4301	-1.56712	0.390261	-4.01557	5.93026e-05	0.00944572	L2c#L2#LINE#chr3#108328154#108328245
30.3674	-1.14516	0.335545	-3.41284	0.000642889	0.0497644	Tigger15a#TcMar-Tigger#DNA#chr3#108328939#108329131
29.1908	-1.43093	0.352495	-4.05942	4.91938e-05	0.00828746	B3#B2#SINE#chr3#108329683#108329872
32.957	-1.31482	0.329163	-3.99444	6.48477e-05	0.0101093	MER20#hAT-Charlie#DNA#chr3#108330392#108330611
91.9049	-0.893056	0.246325	-3.62551	0.000288386	0.0290545	RMER17B#ERVK#LTR#chr3#108330996#108331810
68.9327	-1.08815	0.249888	-4.35456	1.33337e-05	0.00316009	ORR1E#ERVL-MaLR#LTR#chr3#108332200#108332563
162.849	-1.09066	0.206506	-5.28149	1.28137e-07	8.99948e-05	ORR1E-int#ERVL-MaLR#LTR#chr3#108332563#108333960
25.3005	-1.70765	0.375319	-4.54985	5.36836e-06	0.00161797	RSINE1#B4#SINE#chr3#108334846#108335001
53.5566	-1.25597	0.27583	-4.55343	5.27775e-06	0.00159734	ORR1C1#ERVL-MaLR#LTR#chr3#108335319#108335707
45.0237	-1.19833	0.287086	-4.1741	2.99164e-05	0.00575403	RLTR31D_MM#ERVK#LTR#chr3#108336055#108336410
97.1868	-0.987736	0.223422	-4.42094	9.82728e-06	0.00255103	L2a#L2#LINE#chr3#108336413#108337130
15.2239	-1.75926	0.508121	-3.46228	0.000535622	0.0442026	ORR1F#ERVL-MaLR#LTR#chr3#108339950#108340141
48.1775	-1.199	0.307832	-3.89497	9.82126e-05	0.0134488	L1MA9#L1#LINE#chr3#108341945#108342538
40.4292	-1.07378	0.311579	-3.44627	0.00056838	0.045873	L1MA9#L1#LINE#chr3#108343264#108343730
25.5306	-1.68553	0.417797	-4.03433	5.47593e-05	0.00896288	X7C_LINE#CR1#LINE#chr3#108349523#108349634
24.0977	-1.54053	0.391436	-3.93558	8.29961e-05	0.0120486	B4A#B4#SINE#chr3#108351013#108351288
42.1761	-1.37736	0.319639	-4.30912	1.63907e-05	0.00369559	B3A#B2#SINE#chr3#108354763#108354958
60.0495	-1.10446	0.279056	-3.95785	7.56267e-05	0.0113044	RMER30#hAT-Charlie#DNA#chr3#108355814#108356016
3.51265	5.19757	1.43719	3.61647	0.000298645	0.0297566	RSINE1#B4#SINE#chr3#108385757#108385927
3.79331	5.34177	1.38125	3.86735	0.000110025	0.0145666	(GGAA)n#Simple_repeat#Simple_repeat#chr3#108386122#108386161
35.2461	1.35062	0.342476	3.94369	8.0237e-05	0.0117633	Lx5#L1#LINE#chr3#109060460#109061203
21.8001	-1.48922	0.395396	-3.76639	0.000165622	0.0194491	B3#B2#SINE#chr3#116566050#116566254
23.2243	-1.52668	0.406721	-3.75362	0.000174302	0.0202151	ORR1B2#ERVL-MaLR#LTR#chr3#116566464#116566921
16.3816	-1.63956	0.470199	-3.48695	0.000488568	0.041509	ID4#ID#SINE#chr3#116567707#116567768
28.8354	-1.58663	0.365656	-4.33914	1.43041e-05	0.00332749	RMER15#ERVL#LTR#chr3#116572248#116572802
54.6265	-1.34121	0.268973	-4.98641	6.15122e-07	0.000303021	Lx3_Mus#L1#LINE#chr3#116575450#116576745
17.4996	-1.65407	0.445351	-3.71408	0.000203945	0.0226371	B1_Mur2#Alu#SINE#chr3#116576959#116577096
16.3162	-1.75279	0.46537	-3.76644	0.000165589	0.0194491	B2_Mm2#B2#SINE#chr3#116581742#116581929
10.5772	2.78636	0.676467	4.11899	3.80545e-05	0.006861	B1_Mur2#Alu#SINE#chr3#116599296#116599443
16.4954	2.29689	0.513877	4.46972	7.83218e-06	0.00214939	ORR1C2#ERVL-MaLR#LTR#chr3#116601819#116602128
4.96653	4.69644	1.33353	3.52182	0.000428602	0.038	B1_Mus2#Alu#SINE#chr3#116602937#116603083
29.5802	1.95713	0.387931	5.04504	4.53434e-07	0.000238638	ORR1E#ERVL-MaLR#LTR#chr3#116615641#116615971
26.4506	1.72727	0.405403	4.26064	2.03847e-05	0.0043369	B3#B2#SINE#chr3#116617958#116618171
15.0413	1.7774	0.502483	3.53723	0.000404349	0.0365245	PB1D9#Alu#SINE#chr3#116621930#116622036
28.7631	1.40094	0.407405	3.4387	0.000584512	0.0466708	RLTR41A2#ERV1#LTR#chr3#116622703#116623164
17.5388	1.87284	0.486997	3.84569	0.000120215	0.0154901	L1M2#L1#LINE#chr3#116626415#116626762
6.00213	4.12191	1.19792	3.4409	0.000579788	0.0464496	PB1D9#Alu#SINE#chr3#116627815#116627925
58.3514	1.17387	0.285318	4.11427	3.88403e-05	0.0069684	L1Md_F2#L1#LINE#chr3#126636999#126638010
10.3973	2.71627	0.726744	3.73759	0.000185796	0.0211706	Lx5b#L1#LINE#chr3#127573933#127574425
12.9647	2.64588	0.631908	4.18713	2.82499e-05	0.00552817	RLTR31B2#ERVK#LTR#chr3#127592310#127592616
6.41602	3.61962	1.01876	3.55296	0.000380925	0.0351006	B4#B4#SINE#chr3#127594332#127594575
9.21201	2.56252	0.709912	3.60963	0.000306631	0.0303349	B1_Mus1#Alu#SINE#chr3#127594590#127594734
10.8998	2.68	0.707692	3.78696	0.0001525	0.0183914	L1MA9#L1#LINE#chr3#127595536#127595705
6.91436	3.57176	1.03796	3.44113	0.000579293	0.0464284	ID_B1#B4#SINE#chr3#127600195#127600364
6.38361	4.20463	1.2034	3.49397	0.000475901	0.0408286	MTD#ERVL-MaLR#LTR#chr3#135213089#135213504
6.02387	4.95408	1.36882	3.61922	0.000295487	0.0295442	PB1D7#Alu#SINE#chr3#135221223#135221274
11.9804	5.06573	1.10184	4.59752	4.27541e-06	0.00136251	L1Md_F2#L1#LINE#chr3#135226074#135227907
10.6828	4.33717	1.01494	4.27332	1.92584e-05	0.00415621	B3A#B2#SINE#chr3#135233354#135233528
5.05518	5.7228	1.3734	4.16689	3.08778e-05	0.00587447	MIR#MIR#SINE#chr3#135239483#135239662
4.9219	4.65898	1.34578	3.46192	0.000536329	0.0442239	B3#B2#SINE#chr3#135244889#135245044
8.42679	3.91688	0.983778	3.98147	6.84899e-05	0.0105064	B3#B2#SINE#chr3#135245561#135245729
8.87157	4.70457	1.15188	4.08427	4.42157e-05	0.00765351	Lx9#L1#LINE#chr3#135246039#135246229
11.8114	4.63451	1.35727	3.41459	0.000638779	0.0495986	L1_Mur3#L1#LINE#chr3#135266922#135268204
6.71306	5.12305	1.33083	3.8495	0.000118357	0.0153309	Lx9#L1#LINE#chr3#135272237#135272862
226.664	-0.75397	0.219465	-3.43549	0.000591485	0.0470724	IAPEz-int#ERVK#LTR#chr3#136174116#136180541
18.1667	1.77516	0.483036	3.675	0.000237846	0.0253424	GC_rich#Low_complexity#Low_complexity#chr3#137864712#137864791
109.091	0.971763	0.254219	3.82254	0.000132081	0.0166189	L1Md_F2#L1#LINE#chr3#142512305#142518877
8.0377	3.09301	0.832775	3.71411	0.000203923	0.0226371	RMER17B#ERVK#LTR#chr3#142627777#142628703
595.843	1.03264	0.244392	4.22535	2.38574e-05	0.00490455	RLTR4_MM-int#ERV1#LTR#chr3#152323881#152331440
3.72653	5.29186	1.41267	3.746	0.000179678	0.0206662	B1_Mur2#Alu#SINE#chr3#159497121#159497248
9.04739	4.73534	1.15484	4.10041	4.12411e-05	0.00729844	Lx7#L1#LINE#chr3#159499066#159499993
38.6475	4.14194	1.16473	3.55614	0.000376338	0.0348452	Lx2#L1#LINE#chr3#159501359#159505818
5.32613	5.805	1.37512	4.22144	2.42747e-05	0.00495998	Lx7#L1#LINE#chr3#159506535#159507581
5.56985	5.86248	1.36132	4.30648	1.6587e-05	0.00372949	PB1D10#Alu#SINE#chr3#159529617#159529729
5.60643	5.87733	1.34147	4.38126	1.17995e-05	0.00289345	B1_Mus2#Alu#SINE#chr4#11193685#11193809
6.58362	6.1105	1.32203	4.62204	3.79978e-06	0.00124287	B1F#Alu#SINE#chr4#11195715#11195856
6.52341	6.11524	1.78438	3.42709	0.000610091	0.0480092	B1_Mur2#Alu#SINE#chr4#11198000#11198135
10.2635	4.90792	1.16058	4.22884	2.34894e-05	0.0048462	B1_Mus1#Alu#SINE#chr4#11199662#11199786
12.2908	4.11726	0.89202	4.61566	3.91848e-06	0.00126883	RMER13B#ERVK#LTR#chr4#11564197#11564998
3.6076	5.23161	1.45849	3.587	0.000334504	0.0320998	B2_Mm2#B2#SINE#chr4#11565216#11565398
8.21335	4.53037	1.16078	3.90286	9.50612e-05	0.0131914	ID4#ID#SINE#chr4#11570109#11570185
13.1409	4.18799	0.838968	4.99184	5.98081e-07	0.000297512	MTC#ERVL-MaLR#LTR#chr4#11572421#11572817
4.67352	5.61049	1.37638	4.07625	4.57671e-05	0.00784498	L1MA9#L1#LINE#chr4#11574387#11574579
6.50857	4.22918	1.21049	3.49377	0.000476244	0.0408407	LTR53#ERVL#LTR#chr4#11575189#11575301
3.07884	5.01796	1.44868	3.46382	0.000532555	0.0440587	RLTR18B#ERVK#LTR#chr4#11575533#11575672
6.88435	4.25105	1.2047	3.52872	0.000417571	0.0373671	MLTR18_MM#ERVK#LTR#chr4#11575665#11575929
3.82001	5.32562	1.43708	3.70586	0.000210678	0.0232246	PB1D10#Alu#SINE#chr4#11576054#11576151
8.87683	4.09987	1.00309	4.08723	4.36563e-05	0.00758519	B4A#B4#SINE#chr4#11576954#11577168
19.3595	4.46845	0.818577	5.45881	4.79339e-08	4.09697e-05	RMER16_Mm#ERVK#LTR#chr4#11577478#11577978
4.43768	5.54223	1.38309	4.00715	6.14564e-05	0.00968925	RSINE1#B4#SINE#chr4#11578484#11578582
5.08363	4.72146	1.33076	3.54795	0.000388235	0.0355629	tRNA-Ala-GCY_#tRNA#tRNA#chr4#11578637#11578691
5.74623	4.91369	1.37765	3.56672	0.000361477	0.0338432	B2_Mm2#B2#SINE#chr4#11582132#11582316
3.26893	5.10649	1.4768	3.45781	0.000544582	0.0446177	B1_Mur3#Alu#SINE#chr4#11584355#11584436
5.58237	4.8504	1.33118	3.64368	0.000268766	0.0276614	ID_B1#B4#SINE#chr4#11584624#11584751
8.41445	3.56184	0.919044	3.87559	0.000106366	0.0142318	PB1D10#Alu#SINE#chr4#11584927#11585031
8.67847	3.93557	1.00314	3.92327	8.73535e-05	0.0125278	AT_rich#Low_complexity#Low_complexity#chr4#11585511#11585539
10.916	5.86235	1.55887	3.76065	0.000169475	0.0197976	RMER17B#ERVK#LTR#chr4#11590442#11591325
8.00082	6.40936	1.76788	3.62544	0.000288466	0.0290545	MTD#ERVL-MaLR#LTR#chr4#11597234#11597616
8.23345	5.42983	1.32068	4.11138	3.93307e-05	0.00703135	MIRb#MIR#SINE#chr4#11610640#11610758
4.87936	5.67124	1.37858	4.11383	3.89142e-05	0.00697236	B4A#B4#SINE#chr4#11613356#11613437
5.01107	5.72236	1.35278	4.23007	2.33617e-05	0.00482725	RMER21A#ERV1#LTR#chr4#11617193#11617869
161.284	1.11835	0.247764	4.51379	6.36803e-06	0.00182719	RLTR4_MM-int#ERV1#LTR#chr4#15238905#15242069
8.6039	2.59924	0.759354	3.42296	0.00061943	0.0485545	B3#B2#SINE#chr4#24498579#24498767
18.2469	2.12276	0.519651	4.08498	4.40814e-05	0.00763683	MTD#ERVL-MaLR#LTR#chr4#24498967#24499326
11.8483	2.68081	0.658606	4.07044	4.69246e-05	0.00800893	B3#B2#SINE#chr4#24504286#24504489
6.87587	3.65615	0.991621	3.68705	0.000226873	0.0244679	L1_Rod#L1#LINE#chr4#24512018#24512373
23.7499	2.87371	0.813975	3.53046	0.000414833	0.0371715	Lx3_Mus#L1#LINE#chr4#24527658#24528686
9.45573	2.4787	0.710055	3.49086	0.000481476	0.0411348	L1MC5a#L1#LINE#chr4#24530683#24530888
8.6026	2.89739	0.791259	3.66174	0.000250508	0.0262571	B3A#B2#SINE#chr4#24537699#24537869
8.50561	2.74977	0.752156	3.65586	0.000256326	0.0267015	L1Md_F2#L1#LINE#chr4#24539624#24539831
9.42094	3.08521	0.811046	3.80399	0.000142381	0.0175963	B2_Mm2#B2#SINE#chr4#24542125#24542306
7.02698	3.7157	1.02363	3.62992	0.000283508	0.0287183	Lx9#L1#LINE#chr4#24546004#24546174
10.8928	2.9199	0.68142	4.28503	1.82717e-05	0.00398452	Lx9#L1#LINE#chr4#24546819#24547447
7.63753	3.4241	0.919376	3.72438	0.000195797	0.0219808	URR1A#hAT-Charlie#DNA#chr4#24562935#24563138
10.3722	3.51889	0.805323	4.36954	1.24509e-05	0.00300565	L2#L2#LINE#chr4#24575651#24576320
18.2151	2.47121	0.539623	4.57951	4.66059e-06	0.00144974	Charlie1a#hAT-Charlie#DNA#chr4#24584209#24584811
12.4904	2.50144	0.622125	4.0208	5.80019e-05	0.00932328	MTC#ERVL-MaLR#LTR#chr4#24600916#24601245
15.5501	2.20864	0.554501	3.98311	6.80183e-05	0.0104659	Lx3_Mus#L1#LINE#chr4#24606373#24607521
144.474	4.10741	0.770406	5.33148	9.74148e-08	7.34049e-05	MMERGLN-int#ERV1#LTR#chr4#39382718#39385137
178.831	4.29896	0.702526	6.11929	9.3996e-10	1.52182e-06	MMERGLN-int#ERV1#LTR#chr4#39385532#39390651
13.9534	-2.02872	0.538435	-3.76781	0.000164684	0.0193954	B3#B2#SINE#chr4#43393836#43394037
3.80739	5.32971	1.38911	3.83679	0.000124653	0.0159076	MTE2a#ERVL-MaLR#LTR#chr4#44307287#44307548
3.34322	5.12714	1.44657	3.54434	0.000393593	0.0358663	B1_Mur4#Alu#SINE#chr4#44323561#44323704
3.0203	4.99679	1.44572	3.45627	0.000547714	0.0447788	PB1D10#Alu#SINE#chr4#44335469#44335569
3.97516	5.3794	1.40065	3.84066	0.000122706	0.0157139	B1F#Alu#SINE#chr4#44335974#44336122
3.21808	5.06977	1.47188	3.44442	0.000572289	0.0460686	B1_Mus2#Alu#SINE#chr4#44343650#44343782
3.70273	5.27523	1.44027	3.66267	0.000249602	0.0262135	B3#B2#SINE#chr4#44358521#44358724
5.47545	4.84147	1.35005	3.58614	0.000335605	0.0321659	ORR1C2-int#ERVL-MaLR#LTR#chr4#44359838#44360439
4.17312	5.44908	1.40371	3.8819	0.000103642	0.0139796	RSINE1#B4#SINE#chr4#44360526#44360690
34.7415	1.34818	0.334811	4.02668	5.6571e-05	0.00918482	PB1D9#Alu#SINE#chr4#46453525#46453627
47.9984	1.16682	0.320451	3.64119	0.000271383	0.0278172	ORR1C1#ERVL-MaLR#LTR#chr4#46456165#46456344
55.8231	1.19882	0.301266	3.97926	6.91287e-05	0.0105722	ORR1B1#ERVL-MaLR#LTR#chr4#46457500#46457881
16.7861	1.95788	0.47284	4.14067	3.46287e-05	0.00638908	PB1D9#Alu#SINE#chr4#46458408#46458508
30.2391	1.39674	0.383357	3.64345	0.000269009	0.0276794	B1_Mur1#Alu#SINE#chr4#46459213#46459356
37.062	1.38536	0.355806	3.8936	9.87675e-05	0.0134973	B1_Mur2#Alu#SINE#chr4#46459444#46459599
6.46577	4.21383	1.18654	3.55136	0.000383241	0.0352407	MMERGLN_LTR#ERV1#LTR#chr4#51871448#51871878
394.137	3.72953	0.678604	5.49589	3.88746e-08	3.48263e-05	MMERGLN-int#ERV1#LTR#chr4#51871878#51879434
10.355	4.26316	0.977974	4.35917	1.30556e-05	0.00311433	MMERGLN_LTR#ERV1#LTR#chr4#51879434#51879864
7.63018	4.48747	1.14905	3.90539	9.40736e-05	0.0131	MLT1A1#ERVL-MaLR#LTR#chr4#52447169#52447247
9.13719	3.26531	0.849164	3.84532	0.000120394	0.0155066	URR1A#hAT-Charlie#DNA#chr4#52448154#52448379
9.70827	2.47663	0.703029	3.52279	0.000427024	0.0378934	RMER5#ERV1#LTR#chr4#52454012#52454499
8.31147	2.94705	0.831606	3.54381	0.000394396	0.035907	MER70-int#ERVL#LTR#chr4#52455370#52455668
11.7032	2.45408	0.643609	3.813	0.000137288	0.0171033	MER70A#ERVL#LTR#chr4#52456425#52456856
8.25035	2.80039	0.777604	3.6013	0.000316625	0.0309889	B3#B2#SINE#chr4#52461549#52461723
8.28289	2.83236	0.791647	3.57781	0.000346489	0.032913	LTR41#ERVL#LTR#chr4#52471708#52471963
11.5358	2.37704	0.634874	3.74412	0.00018103	0.0207626	L1MA6#L1#LINE#chr4#52479099#52479272
13.3964	2.19615	0.622854	3.52594	0.000421986	0.0376119	L1MEf#L1#LINE#chr4#52482871#52483296
7.91533	2.74949	0.804665	3.41693	0.000633308	0.0493575	B3#B2#SINE#chr4#52483597#52483801
8.23941	3.56447	0.900373	3.95888	7.53035e-05	0.0112815	Lx9#L1#LINE#chr4#52485399#52486277
16.857	2.50915	0.542772	4.62284	3.78519e-06	0.00124162	ORR1B1-int#ERVL-MaLR#LTR#chr4#54498047#54500000
4.06372	5.40562	1.4192	3.80892	0.000139577	0.0172975	Tigger19a#TcMar-Tigger#DNA#chr4#62653121#62653268
145.716	-0.965814	0.235323	-4.1042	4.05708e-05	0.0072083	GC_rich#Low_complexity#Low_complexity#chr4#63215731#63215769
37.0702	-1.24609	0.310044	-4.01909	5.84227e-05	0.00935734	MIRb#MIR#SINE#chr4#63231189#63231281
51.5057	-1.11006	0.27149	-4.08878	4.33646e-05	0.00756122	L2b#L2#LINE#chr4#63245733#63245835
52.0574	-1.08089	0.279218	-3.87112	0.000108336	0.0144283	MIRb#MIR#SINE#chr4#63250943#63251099
40.9992	-1.13039	0.306121	-3.69264	0.000221941	0.0240712	L1MB2#L1#LINE#chr4#63251749#63251964
47.0507	-1.10379	0.291425	-3.78755	0.000152139	0.0183686	MIRb#MIR#SINE#chr4#63252213#63252314
210.51	-0.713209	0.180234	-3.95712	7.58573e-05	0.0113221	LTR16A#ERVL#LTR#chr4#63253629#63253746
35.7334	-1.25164	0.311201	-4.02199	5.77094e-05	0.009293	MIRc#MIR#SINE#chr4#63259846#63259891
25.7007	-1.31716	0.360237	-3.65636	0.000255818	0.0266692	ID_B1#B4#SINE#chr4#63280743#63280872
44.6335	-1.1064	0.288608	-3.83357	0.000126294	0.0160562	L1MD3#L1#LINE#chr4#63292182#63292301
25.009	-1.27048	0.364325	-3.48722	0.000488075	0.0414759	MIR#MIR#SINE#chr4#63295604#63295681
103.018	-0.74544	0.217149	-3.43285	0.000597283	0.0473294	RCHARR1#hAT-Charlie#DNA#chr4#63296287#63297229
37.2613	-1.10472	0.312225	-3.53822	0.000402839	0.0364452	MIRb#MIR#SINE#chr4#63298266#63298379
218.975	4.18838	0.818297	5.11841	3.08119e-07	0.000177665	MMERGLN-int#ERV1#LTR#chr4#75067487#75075045
69.0846	1.16961	0.298974	3.91208	9.15046e-05	0.0129022	L1Md_F2#L1#LINE#chr4#84897630#84903526
30.4263	1.92315	0.380051	5.06023	4.18758e-07	0.000225993	L1_Mur2#L1#LINE#chr4#84910169#84912224
26.5884	1.3795	0.390584	3.5319	0.000412588	0.0370445	L1_Mur1#L1#LINE#chr4#84968244#84969547
9.84807	2.30159	0.658229	3.49665	0.000471146	0.0405415	Lx3B#L1#LINE#chr4#84980172#84981800
16.876	2.04832	0.485753	4.2168	2.47797e-05	0.00504272	C-rich#Low_complexity#Low_complexity#chr4#89295290#89295411
42.1924	2.74844	0.367942	7.46978	8.03311e-14	5.06008e-10	B4A#B4#SINE#chr4#89297127#89297365
22.543	2.25558	0.479896	4.70015	2.59969e-06	0.000939793	B4A#B4#SINE#chr4#89297532#89297697
26.7308	2.21396	0.399312	5.54444	2.94891e-08	2.79065e-05	B1_Mus2#Alu#SINE#chr4#89300076#89300222
19.2593	2.51779	0.54389	4.62923	3.67031e-06	0.00121581	AT_rich#Low_complexity#Low_complexity#chr4#89300883#89300921
17.5403	2.99999	0.586419	5.11578	3.12451e-07	0.000179176	Lx7#L1#LINE#chr4#89301680#89301775
52.5204	2.85153	0.536138	5.31866	1.04536e-07	7.7184e-05	Lx7#L1#LINE#chr4#89301898#89302482
24.0417	2.44772	0.494262	4.95228	7.33497e-07	0.000347843	L1_Mur3#L1#LINE#chr4#89302525#89303000
38.2122	3.10465	0.395432	7.85127	4.11842e-15	4.74369e-11	Lx2#L1#LINE#chr4#89303291#89303701
22.8457	2.28476	0.479403	4.76583	1.88075e-06	0.000723476	B1_Mus1#Alu#SINE#chr4#89303899#89303998
19.6472	2.26638	0.520388	4.35518	1.32955e-05	0.0031566	L1MA7#L1#LINE#chr4#89304462#89304537
11.569	3.37401	0.737637	4.57408	4.78309e-06	0.00147872	B3A#B2#SINE#chr4#89305602#89305703
16.6134	2.74091	0.53248	5.14745	2.64046e-07	0.00015631	PB1D7#Alu#SINE#chr4#89306136#89306221
46.9264	2.5472	0.369648	6.89089	5.54451e-12	1.81724e-08	Lx6#L1#LINE#chr4#89307910#89308639
28.6973	2.51453	0.451171	5.57334	2.49901e-08	2.43344e-05	MTD#ERVL-MaLR#LTR#chr4#89308713#89309053
13.7605	3.27026	0.641227	5.1	3.39647e-07	0.00019231	B4A#B4#SINE#chr4#89312677#89312955
18.5913	3.06123	0.566747	5.40139	6.61247e-08	5.32083e-05	MIRb#MIR#SINE#chr4#89314033#89314217
23.9311	2.28654	0.454546	5.03038	4.89497e-07	0.000252994	L1MC5#L1#LINE#chr4#89315224#89315656
11.646	3.40943	0.750028	4.54573	5.4744e-06	0.00163963	L1Md_F2#L1#LINE#chr4#89316205#89316556
5.81632	4.95758	1.31432	3.77198	0.000161956	0.0191468	B1_Mus1#Alu#SINE#chr4#89348039#89348186
11.1489	3.5927	0.779795	4.60724	4.08041e-06	0.00130969	B1_Mur3#Alu#SINE#chr4#89354587#89354726
10.6682	3.05982	0.697524	4.38669	1.15088e-05	0.0028499	Lx#L1#LINE#chr4#89358102#89358792
8.45493	3.15519	0.815751	3.86784	0.000109804	0.0145422	Lx7#L1#LINE#chr4#89363895#89364553
6.87531	4.25928	1.13975	3.73704	0.000186199	0.0211985	L1Md_T#L1#LINE#chr4#89371110#89372105
5.09546	4.74697	1.35822	3.49499	0.000474074	0.0407412	MIR#MIR#SINE#chr4#89373040#89373161
5.7454	4.89239	1.33245	3.67172	0.000240919	0.025579	L1_Mur3#L1#LINE#chr4#89384936#89385610
8.15398	3.91609	0.974307	4.01936	5.83563e-05	0.00935042	Lx8#L1#LINE#chr4#89401820#89402834
9.43567	2.39305	0.68381	3.49958	0.000466	0.0402361	L1Md_F2#L1#LINE#chr4#89407186#89408909
34.5156	3.30453	0.424897	7.77725	7.41164e-15	7.2876e-11	L1_Mus1#L1#LINE#chr4#89411055#89417018
3.19759	5.07549	1.44885	3.50313	0.000459827	0.0397798	Lx5#L1#LINE#chr4#89423189#89423576
3.40982	5.16337	1.42035	3.63528	0.000277682	0.0283117	MLT1G1#ERVL-MaLR#LTR#chr4#89429989#89430160
3.86446	5.35066	1.41281	3.78724	0.000152332	0.0183864	RLTR15#ERVK#LTR#chr4#89435705#89436040
4.60071	5.59165	1.37314	4.07216	4.65794e-05	0.00795676	RLTR1B#ERV1#LTR#chr4#89442923#89443433
9.35155	2.93265	0.765077	3.83315	0.000126514	0.0160734	MTD-int#ERVL-MaLR#LTR#chr4#89453909#89454998
6.68206	6.14876	1.2998	4.73055	2.23915e-06	0.000834276	RMER19B#ERVK#LTR#chr4#89465936#89466532
5.96703	4.09757	1.17623	3.48365	0.000494618	0.0418555	Lx2B2#L1#LINE#chr4#89480540#89481482
10.8902	2.43544	0.643754	3.78319	0.000154833	0.0186048	L1_Mus4#L1#LINE#chr4#89493591#89497710
194.785	3.73789	0.739977	5.05136	4.38669e-07	0.000234231	MMERGLN-int#ERV1#LTR#chr4#95254684#95262236
19.7261	1.89838	0.488443	3.8866	0.000101659	0.0137803	URR1A#hAT-Charlie#DNA#chr4#98926048#98926273
11.0106	2.06374	0.599052	3.44501	0.000571041	0.0460233	B2_Mm2#B2#SINE#chr4#98926724#98926915
21.5344	1.4891	0.41074	3.62541	0.000288499	0.0290545	B4A#B4#SINE#chr4#107784699#107784938
26.5233	1.30467	0.371237	3.51439	0.000440768	0.0387041	URR1B#hAT-Charlie#DNA#chr4#107789304#107789505
10.1694	2.17322	0.622582	3.49065	0.000481852	0.0411348	ID_B1#B4#SINE#chr4#107789691#107789788
7.31838	6.26118	1.31779	4.75128	2.02133e-06	0.000767302	ORR1A0-int#ERVL-MaLR#LTR#chr4#108582744#108583386
6.90032	3.71791	1.03459	3.59361	0.000326122	0.0315508	ORR1A0-int#ERVL-MaLR#LTR#chr4#108583578#108584699
3.49051	5.19008	1.43094	3.62704	0.000286685	0.0289619	RMER19C#ERVK#LTR#chr4#108598258#108598717
35.5161	1.25454	0.35757	3.5085	0.000450643	0.0393143	MERVL_2A-int#ERVL#LTR#chr4#109686961#109687805
3.09311	5.02503	1.46222	3.43658	0.00058911	0.0469353	RSINE1#B4#SINE#chr4#114919492#114919649
4.57235	5.5959	1.36321	4.10494	4.04428e-05	0.00719189	HAL1#L1#LINE#chr4#114920464#114920965
7.38516	6.28329	1.29643	4.84661	1.25589e-06	0.000529048	RSINE1#B4#SINE#chr4#115001575#115001731
5.43701	5.8346	1.3507	4.31968	1.56256e-05	0.00356698	B3#B2#SINE#chr4#115002970#115003180
3.70273	5.27523	1.44027	3.66267	0.000249602	0.0262135	PB1#Alu#SINE#chr4#115003327#115003434
7.369	4.35725	1.18976	3.6623	0.000249962	0.0262214	B1_Mur2#Alu#SINE#chr4#115004245#115004391
4.04798	5.40385	1.42504	3.79208	0.00014939	0.0181399	B4A#B4#SINE#chr4#115005105#115005367
5.92992	4.95997	1.37551	3.6059	0.000311071	0.0306232	B2_Mm2#B2#SINE#chr4#115005748#115005939
27.7306	5.16376	1.21321	4.25628	2.07855e-05	0.00439754	Lx9#L1#LINE#chr4#115007359#115008363
4.90807	5.68861	1.36135	4.17864	2.93256e-05	0.00568105	(TG)n#Simple_repeat#Simple_repeat#chr4#115008784#115008812
7.36119	6.28917	1.70583	3.68686	0.000227036	0.0244724	PB1D10#Alu#SINE#chr4#115011658#115011765
4.63564	5.6051	1.39083	4.03004	5.57665e-05	0.00907614	B3#B2#SINE#chr4#115013177#115013379
3.82971	5.35213	1.37858	3.88236	0.000103449	0.0139713	MLT1D#ERVL-MaLR#LTR#chr4#115017809#115018022
3.59351	5.23703	1.41155	3.71012	0.000207158	0.0229432	B1_Mus1#Alu#SINE#chr4#115018082#115018214
3.51904	5.20302	1.44953	3.58946	0.000331368	0.0319204	B1F#Alu#SINE#chr4#115032269#115032401
5.03304	5.71764	1.37102	4.17036	3.04116e-05	0.00581046	B1_Mus1#Alu#SINE#chr4#115034103#115034246
3.26253	5.09909	1.43594	3.55105	0.000383704	0.035252	(CAAAA)n#Simple_repeat#Simple_repeat#chr4#115035179#115035200
11.1549	5.89522	1.27795	4.61302	3.96864e-06	0.00128301	B1_Mur4#Alu#SINE#chr4#115042037#115042177
17.4692	2.96332	0.868707	3.41118	0.000646817	0.0499438	U5#snRNA#snRNA#chr4#117210843#117210960
6.79131	5.15787	1.35329	3.81136	0.000138204	0.0171908	MMERGLN-int#ERV1#LTR#chr4#118900787#118901850
67.1614	-0.88445	0.244037	-3.62424	0.000289811	0.0291501	L1M7#L1#LINE#chr4#119741153#119741391
37.9638	-1.24224	0.315904	-3.93232	8.41296e-05	0.0121606	B1F1#Alu#SINE#chr4#119749345#119749490
44.0533	-1.21377	0.301485	-4.02596	5.67434e-05	0.00919431	MTD#ERVL-MaLR#LTR#chr4#119760391#119760779
42.902	-1.19096	0.296087	-4.02231	5.7629e-05	0.00929049	L1MEd#L1#LINE#chr4#119768604#119768970
28.794	-1.42462	0.389299	-3.65945	0.000252759	0.0264255	L3#CR1#LINE#chr4#119776345#119776435
37.8381	-1.30982	0.338535	-3.86908	0.000109248	0.0144971	L1MC5a#L1#LINE#chr4#119796708#119797131
49.702	-1.10219	0.312672	-3.52508	0.000423351	0.0376753	MER3#hAT-Charlie#DNA#chr4#119839395#119839556
41.3877	-1.0811	0.292543	-3.69554	0.000219417	0.0238874	PB1D10#Alu#SINE#chr4#119843970#119844075
46.1514	-1.47888	0.316767	-4.66868	3.03145e-06	0.00105626	MIR#MIR#SINE#chr4#119847176#119847364
20.0531	-1.49286	0.410198	-3.63935	0.000273323	0.027936	PB1D10#Alu#SINE#chr4#119878072#119878179
46.0214	1.12173	0.292807	3.83096	0.000127645	0.0161768	L1M5#L1#LINE#chr4#120458032#120458358
9.00188	-2.4321	0.675835	-3.59866	0.000319864	0.0311445	MIRb#MIR#SINE#chr4#122997599#122997635
6.88526	-3.04124	0.845459	-3.59714	0.000321736	0.031269	MIR3#MIR#SINE#chr4#122998374#122998443
13.2031	-1.96724	0.550162	-3.57574	0.000349234	0.0330533	(GGA)n#Simple_repeat#Simple_repeat#chr4#123000138#123000179
6.57573	-3.76376	1.01225	-3.7182	0.000200649	0.0223699	MIR3#MIR#SINE#chr4#123002699#123002834
3.21808	5.06977	1.47188	3.44442	0.000572289	0.0460686	MTD#ERVL-MaLR#LTR#chr4#126562462#126562653
6.81041	4.255	1.16113	3.66452	0.000247803	0.0260696	Lx4B#L1#LINE#chr4#126562698#126563103
9.9298	4.87581	1.12757	4.32416	1.53112e-05	0.00350875	B3A#B2#SINE#chr4#126565263#126565433
8.33829	5.45847	1.2835	4.25279	2.11126e-05	0.00444686	RMER4B#ERVK#LTR#chr4#126569220#126569692
3.21825	5.08531	1.4414	3.52805	0.000418639	0.0374294	B1_Mus1#Alu#SINE#chr4#126571260#126571412
5.95763	4.94437	1.32475	3.7323	0.000189739	0.0214742	B1_Mur1#Alu#SINE#chr4#126574292#126574441
4.61516	5.60702	1.35098	4.15035	3.31971e-05	0.00621044	B3#B2#SINE#chr4#126574873#126575027
7.18572	6.24854	1.31431	4.75422	1.99212e-06	0.000759074	B3#B2#SINE#chr4#126575344#126575534
5.06944	5.72779	1.38112	4.14719	3.36577e-05	0.00626729	MTEb#ERVL-MaLR#LTR#chr4#126576934#126577291
8.16046	5.41267	1.32244	4.09294	4.25934e-05	0.00746523	L2b#L2#LINE#chr4#126578108#126578209
3.54923	5.2241	1.40997	3.70511	0.000211301	0.0232511	B1_Mur2#Alu#SINE#chr4#126583407#126583509
87.712	-0.910805	0.224755	-4.05244	5.06863e-05	0.00846812	Lx7#L1#LINE#chr4#128714259#128714688
31.5915	-1.20153	0.349162	-3.44118	0.000579173	0.0464281	L2c#L2#LINE#chr4#128726085#128726225
27.0797	3.1287	0.492239	6.35607	2.06985e-10	4.03109e-07	MIR3#MIR#SINE#chr4#130794094#130794226
18.1538	2.76678	0.543595	5.08978	3.58487e-07	0.000201281	MIR#MIR#SINE#chr4#130795086#130795155
9.25055	3.09776	0.792535	3.90867	9.28058e-05	0.013009	ID_B1#B4#SINE#chr4#130795215#130795341
13.5322	2.47562	0.586056	4.2242	2.39791e-05	0.00491678	MIR#MIR#SINE#chr4#130796092#130796257
9.17495	2.83756	0.778563	3.64461	0.000267796	0.0275827	B1_Mus1#Alu#SINE#chr4#130796353#130796481
10.0322	2.53695	0.671673	3.77705	0.000158694	0.0189165	PB1D11#Alu#SINE#chr4#130796496#130796616
8.2096	3.47624	0.927748	3.74697	0.000178986	0.020616	MIR#MIR#SINE#chr4#130798229#130798334
17.1635	1.7982	0.485913	3.70066	0.000215042	0.023537	MIR#MIR#SINE#chr4#130801163#130801312
12.3681	2.9775	0.676814	4.39928	1.08608e-05	0.00273651	L2c#L2#LINE#chr4#130801916#130801961
24.7368	2.50856	0.48456	5.17699	2.25495e-07	0.000139025	Tigger7#TcMar-Tigger#DNA#chr4#130805868#130806123
8.28199	3.55452	0.890966	3.98952	6.62082e-05	0.0102578	B2_Mm2#B2#SINE#chr4#130806522#130806682
12.5323	2.88525	0.627398	4.59875	4.25039e-06	0.00135561	B1_Mus2#Alu#SINE#chr4#130806707#130806849
10.0502	2.36191	0.656277	3.59895	0.000319508	0.0311276	Tigger7#TcMar-Tigger#DNA#chr4#130807143#130807221
15.0746	2.34563	0.541334	4.33305	1.47056e-05	0.0033993	RSINE1#B4#SINE#chr4#130807354#130807481
14.7575	2.33666	0.52802	4.42532	9.62977e-06	0.00251923	RLTR10#ERVK#LTR#chr4#130807677#130808020
17.8433	2.08949	0.527831	3.95864	7.53781e-05	0.0112815	MIRb#MIR#SINE#chr4#130808372#130808524
18.1937	1.94635	0.453251	4.29419	1.75332e-05	0.00387515	MIRc#MIR#SINE#chr4#130808829#130808935
7.17927	4.33138	1.14826	3.77213	0.000161862	0.0191468	(GGA)n#Simple_repeat#Simple_repeat#chr4#130810407#130810516
20.0787	2.22509	0.489442	4.54618	5.46275e-06	0.00163735	MIRb#MIR#SINE#chr4#130811306#130811497
11.8482	3.01785	0.683781	4.41347	1.01727e-05	0.00260547	MIR#MIR#SINE#chr4#130811700#130811765
6.57604	4.20496	1.15323	3.64625	0.000266097	0.0274498	(TG)n#Simple_repeat#Simple_repeat#chr4#130815020#130815058
9.65081	2.23679	0.650167	3.44033	0.000581011	0.0465199	MIRc#MIR#SINE#chr4#130816327#130816415
20.1101	2.19399	0.489433	4.48272	7.36965e-06	0.00204332	B1_Mus2#Alu#SINE#chr4#130817836#130817980
39.4971	1.51479	0.327841	4.6205	3.82812e-06	0.00124758	(CCA)n#Simple_repeat#Simple_repeat#chr4#130818800#130818846
10.7625	3.90206	0.889369	4.38744	1.14692e-05	0.00284401	MTB#ERVL-MaLR#LTR#chr4#130826505#130826905
68.1132	1.00019	0.263996	3.78865	0.000151466	0.0183204	B1_Mus2#Alu#SINE#chr4#131878115#131878244
53.1289	1.05992	0.291895	3.63117	0.000282136	0.0286447	PB1D9#Alu#SINE#chr4#131880006#131880109
63.7497	0.93933	0.260638	3.60397	0.000313396	0.030785	RSINE1#B4#SINE#chr4#131881067#131881200
58.4669	0.974242	0.269945	3.60904	0.000307335	0.0303787	B1_Mus2#Alu#SINE#chr4#131882576#131882677
82.0023	0.860274	0.240548	3.57631	0.000348474	0.0330182	MIRb#MIR#SINE#chr4#131884608#131884815
33.8115	1.29856	0.368332	3.52551	0.000422668	0.0376477	U17#snRNA#snRNA#chr4#132352776#132352980
1561.32	0.993527	0.243747	4.07606	4.58057e-05	0.00784787	RLTR4_Mm#ERV1#LTR#chr4#134159390#134159661
1581.59	0.897321	0.247479	3.62585	0.000288011	0.0290444	RLTR4_MM-int#ERV1#LTR#chr4#134163886#134164155
1895.42	0.865748	0.236384	3.66246	0.0002498	0.0262141	RLTR4_Mm#ERV1#LTR#chr4#134164155#134164426
700.572	0.914995	0.231433	3.9536	7.69841e-05	0.0114352	RLTR4_Mm#ERV1#LTR#chr4#134164403#134164702
36.7214	1.49903	0.344023	4.35735	1.3165e-05	0.0031367	RMER6A#ERVK#LTR#chr4#134165005#134165407
22.3405	1.81539	0.47858	3.79328	0.000148669	0.0180811	B3#B2#SINE#chr4#134471348#134471550
13.2333	2.27391	0.579192	3.92601	8.63664e-05	0.0124215	ID_B1#B4#SINE#chr4#134471982#134472071
3.49051	5.19008	1.43094	3.62704	0.000286685	0.0289619	ID_B1#B4#SINE#chr4#134516017#134516221
18.2296	1.64696	0.459105	3.58733	0.000334079	0.0320946	CT-rich#Low_complexity#Low_complexity#chr4#135322394#135322476
5.40016	4.8002	1.34136	3.57862	0.00034541	0.0328415	B1F#Alu#SINE#chr4#135556514#135556656
16.9148	5.03075	0.95569	5.264	1.40953e-07	9.61483e-05	RSINE1#B4#SINE#chr4#136173820#136173958
5.90008	4.96234	1.36807	3.62727	0.000286435	0.0289619	B1_Mus2#Alu#SINE#chr4#136175267#136175363
7.8779	5.37904	1.31975	4.07582	4.58528e-05	0.00785259	B1_Mur2#Alu#SINE#chr4#136175516#136175658
3.81361	5.31891	1.40909	3.77472	0.00016019	0.0190273	AT_rich#Low_complexity#Low_complexity#chr4#136175705#136175727
10.505	4.27495	0.950448	4.49783	6.86506e-06	0.00194352	MIRb#MIR#SINE#chr4#136176604#136176690
16.0782	5.00119	1.26407	3.95641	7.60845e-05	0.0113392	MIRb#MIR#SINE#chr4#136177472#136177636
7.44074	5.29147	1.33664	3.95879	7.5331e-05	0.0112815	MIRc#MIR#SINE#chr4#136178652#136178786
13.5398	4.68417	0.959444	4.88217	1.04925e-06	0.000461781	URR1B#hAT-Charlie#DNA#chr4#136179035#136179256
13.9944	3.94394	0.80657	4.88977	1.00956e-06	0.000447736	MIR#MIR#SINE#chr4#136179881#136179980
8.96385	3.29421	0.878611	3.74934	0.000177301	0.0204687	MIR#MIR#SINE#chr4#136187176#136187300
9.90025	3.13949	0.768292	4.08633	4.38252e-05	0.00759897	RMER30#hAT-Charlie#DNA#chr4#136194637#136194816
14.5548	1.81985	0.504429	3.60774	0.00030888	0.03049	B1_Mus1#Alu#SINE#chr4#136217641#136217779
19.3209	1.83462	0.520334	3.52584	0.000422134	0.0376168	B1_Mur1#Alu#SINE#chr4#141305874#141306002
18.0747	1.68779	0.487055	3.4653	0.000529647	0.0439383	MIR#MIR#SINE#chr4#141311104#141311185
22.432	1.45752	0.418007	3.48683	0.000488781	0.0415096	MIRb#MIR#SINE#chr4#141311971#141312097
22.8292	1.87313	0.453926	4.12652	3.68295e-05	0.0067042	MIRb#MIR#SINE#chr4#141314747#141314977
16.6951	2.4484	0.557593	4.39102	1.12819e-05	0.00281097	AT_rich#Low_complexity#Low_complexity#chr4#141329070#141329094
4284.08	1.29791	0.293513	4.42198	9.78005e-06	0.00254204	MuLV-int#ERV1#LTR#chr4#146503672#146511251
16.4678	2.01659	0.531245	3.79598	0.000147064	0.0179876	RLTR4_Mm#ERV1#LTR#chr4#147226973#147227270
127.658	1.16771	0.244881	4.76849	1.85614e-06	0.000717431	ORR1A2-int#ERVL-MaLR#LTR#chr4#148048956#148050743
12.4561	2.69029	0.680944	3.95083	7.78806e-05	0.0115312	L2b#L2#LINE#chr4#150051598#150051692
11.6435	2.38278	0.660937	3.60515	0.000311976	0.0306829	PB1D10#Alu#SINE#chr4#150052075#150052181
10.1251	2.29818	0.665708	3.45223	0.000555977	0.0452492	MLT1E1#ERVL-MaLR#LTR#chr4#150055579#150055909
39.0701	2.59119	0.393188	6.5902	4.39224e-11	1.09301e-07	B3#B2#SINE#chr4#150057159#150057372
31.696	2.3553	0.421822	5.58364	2.35534e-08	2.32159e-05	B3#B2#SINE#chr4#150058434#150058650
10.7036	2.61212	0.689129	3.79047	0.000150365	0.0182119	(CA)n#Simple_repeat#Simple_repeat#chr4#150060267#150060307
16.6237	2.058	0.526914	3.90576	9.3931e-05	0.0130894	(TTTA)n#Simple_repeat#Simple_repeat#chr4#150063006#150063030
13.9525	1.94141	0.558927	3.47347	0.000513783	0.0429988	MLT1L#ERVL-MaLR#LTR#chr4#150063259#150063402
17.7346	2.42309	0.548451	4.41806	9.95926e-06	0.00257039	B1_Mm#Alu#SINE#chr4#150063784#150063934
17.7074	1.82624	0.513866	3.55392	0.000379539	0.0350344	L1_Mur3#L1#LINE#chr4#150064259#150064469
19.7695	1.77534	0.463636	3.82918	0.000128572	0.0162637	B3A#B2#SINE#chr4#150064694#150064776
14.6858	2.21732	0.5663	3.91545	9.02339e-05	0.0127862	B1_Mur1#Alu#SINE#chr4#150065145#150065252
10.7396	2.27753	0.634286	3.5907	0.000329794	0.0318296	RSINE1#B4#SINE#chr4#150066275#150066413
36.3069	2.30715	0.368883	6.25441	3.99023e-10	7.05532e-07	Lx8#L1#LINE#chr4#150066752#150067339
15.1299	2.23571	0.539779	4.1419	3.44438e-05	0.00636798	MLT2C1#ERVL#LTR#chr4#150067467#150067638
9.08196	2.8624	0.770433	3.71531	0.000202951	0.0225765	B3#B2#SINE#chr4#150067911#150068122
16.8163	3.75207	0.946986	3.96212	7.42874e-05	0.0111679	B1_Mur1#Alu#SINE#chr4#150070886#150071012
15.7475	2.12476	0.556589	3.81747	0.00013483	0.0168595	B3#B2#SINE#chr4#150071163#150071357
15.9623	1.86503	0.536799	3.47435	0.000512097	0.0429201	B1_Mus1#Alu#SINE#chr4#150071389#150071535
3.08602	-5.11038	1.47438	-3.46612	0.00052803	0.0438634	B2_Mm2#B2#SINE#chr4#150098267#150098370
25.2615	-1.76801	0.3894	-4.54035	5.6162e-06	0.0016733	B1_Mus1#Alu#SINE#chr4#155417884#155418035
22.9171	-1.55741	0.423912	-3.6739	0.000238878	0.0254293	(TCTCTG)n#Simple_repeat#Simple_repeat#chr4#155428676#155428781
48.0259	-1.05238	0.29602	-3.55509	0.000377855	0.0349505	(TCTCTG)n#Simple_repeat#Simple_repeat#chr4#155428824#155428998
20.4365	-1.54636	0.420781	-3.67497	0.000237873	0.0253424	RMER4B#ERVK#LTR#chr4#155448676#155449232
27.2467	1.51102	0.431091	3.50512	0.000456408	0.0395944	RMER4B#ERVK#LTR#chr4#156206876#156207366
16.1563	2.41775	0.538661	4.48846	7.17412e-06	0.00200566	B3#B2#SINE#chr5#30670800#30670999
3.0567	5.01071	1.45186	3.45124	0.000558009	0.045299	Arthur1#hAT-Tip100#DNA#chr5#3016515#3016791
43.9142	1.20809	0.344253	3.50931	0.000449266	0.0392111	MTE2a#ERVL-MaLR#LTR#chr5#3359893#3360279
14.5554	1.78311	0.514677	3.46452	0.000531179	0.0440356	PB1D10#Alu#SINE#chr5#3398161#3398266
22.2177	1.4987	0.418925	3.5775	0.000346901	0.0329366	B1_Mur3#Alu#SINE#chr5#3400657#3400784
15.8795	1.83514	0.515585	3.55934	0.000371782	0.0345424	ID4_#ID#SINE#chr5#3412915#3412993
17.313	1.98294	0.485568	4.08375	4.43155e-05	0.00766141	Lx8b#L1#LINE#chr5#3416358#3416626
20.5014	1.63078	0.442831	3.68263	0.000230842	0.0247767	MTEa-int#ERVL-MaLR#LTR#chr5#3427117#3428133
80.0504	1.90869	0.252479	7.55981	4.03654e-14	2.95869e-10	RMER1C#Other#Other#chr5#3435953#3436397
50.7515	1.30529	0.316827	4.11988	3.79069e-05	0.00684052	RMER1C#Other#Other#chr5#3436599#3437110
51.057	1.05588	0.26722	3.95135	7.77105e-05	0.0115177	RMER1C#Other#Other#chr5#3437352#3437785
41.3478	1.73112	0.350435	4.93992	7.81544e-07	0.000366787	RMER1C#Other#Other#chr5#3438139#3438552
23.4653	1.70848	0.429271	3.97995	6.89301e-05	0.0105499	B3#B2#SINE#chr5#3440232#3440385
27.4985	1.48571	0.376577	3.94531	7.96979e-05	0.0117132	B2_Mm2#B2#SINE#chr5#3444189#3444376
35.059	1.22963	0.323783	3.7977	0.000146045	0.0179319	L1ME3E#L1#LINE#chr5#3446160#3446625
20.7524	1.72228	0.449649	3.83028	0.000127995	0.0162081	MER20#hAT-Charlie#DNA#chr5#3448030#3448190
19.5871	1.71711	0.437518	3.92465	8.68562e-05	0.0124708	Arthur1#hAT-Tip100#DNA#chr5#3448224#3448500
16.5419	1.61893	0.464293	3.48688	0.000488697	0.0415096	RSINE1#B4#SINE#chr5#3448568#3448739
21.591	1.61854	0.46147	3.50736	0.000452576	0.0394147	MIR#MIR#SINE#chr5#3449987#3450113
16.3726	1.75818	0.48678	3.61186	0.000304012	0.0301606	B1F2#Alu#SINE#chr5#3459760#3459867
44.2959	1.31331	0.312484	4.2028	2.63632e-05	0.00524063	B4A#B4#SINE#chr5#3474493#3474711
22.606	1.6128	0.423271	3.81033	0.000138783	0.0172256	B1_Mus2#Alu#SINE#chr5#3476324#3476463
33.7237	1.28155	0.349048	3.67156	0.000241074	0.0255888	MIRb#MIR#SINE#chr5#3477216#3477309
41.7629	1.16284	0.312025	3.72675	0.000193962	0.0218296	L1Md_F2#L1#LINE#chr5#3478685#3479087
13.5733	2.54255	0.607135	4.18778	2.81701e-05	0.00551819	L1MC#L1#LINE#chr5#3483066#3483268
42.0327	1.19599	0.309704	3.86173	0.000112589	0.0148136	RMER19B#ERVK#LTR#chr5#3485371#3485775
29.5582	1.45957	0.369721	3.94777	7.88828e-05	0.0116273	MLT1E2#ERVL-MaLR#LTR#chr5#3488283#3488526
22.372	1.45269	0.406413	3.57441	0.000351014	0.0331632	B2_Mm2#B2#SINE#chr5#3493285#3493474
24.0732	1.58154	0.402789	3.92648	8.61974e-05	0.0124059	ID_B1#B4#SINE#chr5#3499408#3499543
77.4213	0.903752	0.238744	3.78545	0.000153429	0.0184802	B1_Mus2#Alu#SINE#chr5#3523567#3523712
38.4419	1.47568	0.321646	4.58791	4.47707e-06	0.00141022	L2#L2#LINE#chr5#8806679#8806988
21.9492	1.35267	0.393946	3.43364	0.000595544	0.047289	ID2#ID#SINE#chr5#8809661#8809736
42.341	1.02218	0.287173	3.55944	0.000371644	0.0345375	L1_Mus3#L1#LINE#chr5#9143336#9144450
48.0855	1.67801	0.322616	5.20125	1.97949e-07	0.000125869	MTA_Mm-int#ERVL-MaLR#LTR#chr5#11094887#11095985
49.6279	1.45551	0.321932	4.52117	6.14976e-06	0.00178617	MTA_Mm-int#ERVL-MaLR#LTR#chr5#11649260#11650358
11.3645	-2.00837	0.566777	-3.54349	0.000394871	0.0359258	Lx7#L1#LINE#chr5#19387575#19388708
33.973	2.66438	0.781138	3.41089	0.000647509	0.049961	MuLV-int#ERV1#LTR#chr5#23701113#23708710
25.9146	1.8672	0.419722	4.44866	8.64078e-06	0.00232539	MERVK26-int#ERVK#LTR#chr5#23856083#23857079
10.995	2.27482	0.633578	3.59044	0.00033012	0.0318459	MERVK26-int#ERVK#LTR#chr5#23857301#23857695
2224.11	0.979092	0.251664	3.89047	0.000100052	0.0136219	RLTR4_MM-int#ERV1#LTR#chr5#24215842#24217959
941.486	1.75682	0.46419	3.78471	0.000153887	0.0185183	MuLV-int#ERV1#LTR#chr5#24217948#24221616
44.0275	1.87333	0.54025	3.46752	0.000525284	0.0436983	RLTR4_Mm#ERV1#LTR#chr5#24221860#24222152
724.12	0.839876	0.217365	3.86389	0.000111595	0.0147164	RLTR4_MM-int#ERV1#LTR#chr5#25231439#25238425
10.7887	3.58999	0.794668	4.51759	6.25463e-06	0.00180881	(TTTG)n#Simple_repeat#Simple_repeat#chr5#30667226#30667265
10.8667	5.85525	1.26706	4.62112	3.81683e-06	0.00124685	B3#B2#SINE#chr5#30667369#30667557
33.6083	2.60862	0.687241	3.79579	0.000147175	0.0179957	RLTR12E#ERVK#LTR#chr5#30667773#30668150
15.492	2.47021	0.58811	4.20025	2.66617e-05	0.00528173	PB1D9#Alu#SINE#chr5#30668384#30668436
15.5137	2.81233	0.627368	4.48274	7.369e-06	0.00204332	B3#B2#SINE#chr5#30668791#30668918
14.9447	2.05097	0.55359	3.70486	0.000211504	0.0232551	PB1D10#Alu#SINE#chr5#30668931#30669035
48.0611	2.67677	0.387111	6.91474	4.68709e-12	1.57462e-08	MTD#ERVL-MaLR#LTR#chr5#30669558#30669908
7.53975	4.45048	1.14373	3.89119	9.97547e-05	0.0135907	ID2#ID#SINE#chr5#30670366#30670420
12.8921	2.71572	0.635099	4.27606	1.90228e-05	0.00412081	B1_Mus1#Alu#SINE#chr5#30670628#30670769
11.353	3.18678	0.722086	4.4133	1.01807e-05	0.00260587	B3A#B2#SINE#chr5#30671263#30671448
9.66957	3.46038	0.869355	3.9804	6.87988e-05	0.0105338	ID4_#ID#SINE#chr5#30671823#30671897
17.4133	2.15663	0.536318	4.02117	5.79103e-05	0.00931598	MIR3#MIR#SINE#chr5#30672026#30672134
6.84964	3.70553	1.02568	3.61274	0.000302973	0.0300911	ID4_#ID#SINE#chr5#30674553#30674621
3.06458	5.0116	1.44458	3.46923	0.000521948	0.0435016	MT2B2#ERVL#LTR#chr5#30678899#30679348
7.05587	5.2152	1.33483	3.90701	9.34468e-05	0.0130484	B4A#B4#SINE#chr5#33660166#33660435
8.32396	2.68079	0.779886	3.43741	0.000587307	0.046838	B4#B4#SINE#chr5#33662704#33662828
10.4144	2.43106	0.656534	3.70286	0.000213179	0.0233852	RLTR12B#ERVK#LTR#chr5#33665162#33665658
18.1532	2.34631	0.543208	4.31935	1.56491e-05	0.00356829	RLTR26C_MM#ERVK#LTR#chr5#33671986#33672081
40.3824	1.19484	0.324405	3.68319	0.000230338	0.0247411	(CCG)n#Simple_repeat#Simple_repeat#chr5#33820752#33820836
22.8305	1.4215	0.390164	3.64334	0.000269122	0.0276839	(CA)n#Simple_repeat#Simple_repeat#chr5#33822023#33822052
43.8728	1.5469	0.353038	4.38168	1.17769e-05	0.00289345	ID_B1#B4#SINE#chr5#33823016#33823228
35.5601	1.47157	0.344207	4.27524	1.9093e-05	0.00413157	B1_Mur1#Alu#SINE#chr5#33825169#33825301
26.2002	1.73838	0.427135	4.06986	4.70409e-05	0.00802537	B1_Mus2#Alu#SINE#chr5#33825682#33825826
43.5508	1.26357	0.352927	3.58025	0.000343268	0.0327073	B3#B2#SINE#chr5#33826428#33826613
29.9496	1.35466	0.381184	3.55382	0.000379685	0.0350344	B3#B2#SINE#chr5#33827331#33827547
24.0052	2.12498	0.433351	4.9036	9.4094e-07	0.000425734	RMER2#ERV1#LTR#chr5#33828322#33828556
32.7221	1.93878	0.376786	5.14558	2.66691e-07	0.000157644	B2_Mm1t#B2#SINE#chr5#33829859#33830045
27.5455	1.3991	0.386913	3.61607	0.000299111	0.0297883	B1F2#Alu#SINE#chr5#33830598#33830749
32.9747	2.46358	0.426922	5.77056	7.90078e-09	9.39559e-06	B3#B2#SINE#chr5#33830904#33831113
19.4831	1.70027	0.474605	3.58251	0.000340315	0.0324873	B3#B2#SINE#chr5#33831473#33831668
20.5322	1.83291	0.426646	4.29608	1.73843e-05	0.00385281	MER5A#hAT-Charlie#DNA#chr5#33832846#33832994
19.8743	2.17517	0.483778	4.49622	6.91724e-06	0.00195417	B1_Mus2#Alu#SINE#chr5#33833121#33833257
23.9309	1.95274	0.425788	4.58619	4.51407e-06	0.00141729	B3#B2#SINE#chr5#33833263#33833440
25.9502	1.61432	0.414245	3.89702	9.73852e-05	0.0133764	B3#B2#SINE#chr5#33834106#33834292
20.9467	2.12216	0.483237	4.39156	1.12542e-05	0.0028058	B4#B4#SINE#chr5#33836120#33836367
20.7407	1.87689	0.459981	4.08037	4.49644e-05	0.00773818	B1_Mur3#Alu#SINE#chr5#33836416#33836537
33.9874	1.68129	0.39023	4.30845	1.64401e-05	0.00370446	RLTR31D_MM#ERVK#LTR#chr5#33836784#33837134
15.3162	1.96006	0.541139	3.6221	0.000292219	0.0293265	ID4#ID#SINE#chr5#33839252#33839316
15.565	1.78841	0.501889	3.56336	0.000366141	0.0341837	ID4#ID#SINE#chr5#33839642#33839727
25.8176	1.53971	0.434233	3.54582	0.000391388	0.0357138	B3#B2#SINE#chr5#33841075#33841284
17.2302	1.65684	0.474139	3.49442	0.000475091	0.0407891	L1MEf#L1#LINE#chr5#33841443#33841700
15.9507	2.11013	0.562601	3.75067	0.000176361	0.0204039	B3#B2#SINE#chr5#33846493#33846699
8.903	2.34489	0.686893	3.41376	0.000640723	0.0497033	B1_Mur2#Alu#SINE#chr5#33849161#33849269
10.1989	2.34986	0.666913	3.52349	0.000425909	0.037836	B3#B2#SINE#chr5#33851415#33851618
25.1405	1.66972	0.431812	3.86678	0.000110281	0.0145909	RLTR19C#ERVK#LTR#chr5#33856921#33857424
29.2971	1.51415	0.386541	3.91717	8.95959e-05	0.0127226	B2_Mm2#B2#SINE#chr5#33865015#33865193
22.562	1.64224	0.432937	3.79326	0.000148681	0.0180811	PB1D9#Alu#SINE#chr5#33866225#33866327
38.362	1.18812	0.332695	3.57118	0.000355371	0.0334337	ID4#ID#SINE#chr5#33870364#33870444
15.993	2.94531	0.633059	4.6525	3.27927e-06	0.00112034	ID4#ID#SINE#chr5#33881504#33881580
14.3375	2.85585	0.635914	4.49093	7.09123e-06	0.00199401	L1M4c#L1#LINE#chr5#33888467#33888715
13.388	1.83814	0.537944	3.41697	0.000633214	0.0493575	B1_Mur2#Alu#SINE#chr5#34824134#34824286
24.7462	-1.41388	0.386866	-3.65471	0.000257476	0.0267729	L1MC3#L1#LINE#chr5#35846297#35846540
598.298	1.04234	0.239832	4.34614	1.38553e-05	0.00324554	RLTR4_MM-int#ERV1#LTR#chr5#43208681#43216240
10.6883	4.36802	1.01966	4.28382	1.83715e-05	0.00400122	MTA_Mm#ERVL-MaLR#LTR#chr5#45671711#45672104
4.32041	5.49903	1.38792	3.96207	7.43016e-05	0.0111679	B4A#B4#SINE#chr5#45672586#45672838
4.84313	5.67093	1.3488	4.20442	2.61752e-05	0.00522039	B1_Mur3#Alu#SINE#chr5#45673265#45673409
5.44653	5.84294	1.33651	4.37181	1.23223e-05	0.00298469	URR1B#hAT-Charlie#DNA#chr5#45675327#45675548
7.44975	6.30571	1.72462	3.6563	0.000255886	0.0266695	ORR1A2#ERVL-MaLR#LTR#chr5#45677103#45677440
8.07803	4.45126	1.14084	3.90175	9.54992e-05	0.0132283	MTD#ERVL-MaLR#LTR#chr5#45677580#45677978
3.32108	5.11985	1.44484	3.54354	0.000394791	0.0359258	ORR1A2#ERVL-MaLR#LTR#chr5#45683897#45684175
9.33334	5.62911	1.29861	4.33471	1.4595e-05	0.00338344	Lx#L1#LINE#chr5#45684175#45685046
9.25621	5.61672	1.56349	3.59243	0.000327604	0.0316713	RMER15#ERVL#LTR#chr5#45686598#45687156
4.42323	5.52785	1.40498	3.93447	8.33793e-05	0.0120824	AT_rich#Low_complexity#Low_complexity#chr5#45691929#45691964
19.6192	6.73401	1.59953	4.21	2.55374e-05	0.00514675	L1M4#L1#LINE#chr5#45692143#45692763
9.30241	6.62738	1.81289	3.65569	0.000256492	0.0267106	B1F#Alu#SINE#chr5#45692966#45693060
7.92049	6.38476	1.30322	4.89922	9.62175e-07	0.00043243	LTR16A#ERVL#LTR#chr5#45695200#45695426
4.43934	5.55149	1.3567	4.09191	4.27836e-05	0.00749248	AT_rich#Low_complexity#Low_complexity#chr5#45695614#45695652
6.56983	4.21415	1.144	3.68369	0.00022988	0.0246997	B1_Mus2#Alu#SINE#chr5#45696794#45696935
6.21188	4.10119	1.18707	3.45489	0.000550515	0.044944	ID_B1#B4#SINE#chr5#45697713#45697898
9.91879	6.71916	1.60711	4.18088	2.90379e-05	0.00563886	B4#B4#SINE#chr5#45698294#45698582
6.95434	4.26226	1.1602	3.67374	0.00023903	0.0254387	Lx8#L1#LINE#chr5#45706685#45707621
51.104	-0.947115	0.270874	-3.49652	0.000471376	0.0405526	MER21C#ERVL#LTR#chr5#63882194#63882414
12.9071	1.98528	0.5655	3.51067	0.000446981	0.0391049	MTEb#ERVL-MaLR#LTR#chr5#64179660#64180017
43.5379	1.22991	0.3235	3.8019	0.000143592	0.0177188	Lx7#L1#LINE#chr5#64307001#64309269
28.7408	1.3006	0.351627	3.69881	0.00021661	0.0236585	B3#B2#SINE#chr5#88568155#88568354
9.16415	2.69182	0.78508	3.42872	0.000606425	0.0477953	L1ME1#L1#LINE#chr5#88765582#88765803
9.05476	2.9372	0.770603	3.81156	0.000138095	0.0171846	B1_Mus1#Alu#SINE#chr5#88768049#88768191
5.22925	4.75539	1.3467	3.53115	0.000413755	0.0371163	B1_Mur2#Alu#SINE#chr5#88775811#88775959
7.80141	2.74312	0.795613	3.44781	0.000565149	0.0457037	Tigger7#TcMar-Tigger#DNA#chr5#88777225#88777590
9.13793	2.99711	0.799093	3.75064	0.000176386	0.0204039	B3A#B2#SINE#chr5#88780153#88780357
18.5819	1.73856	0.490293	3.54596	0.000391189	0.0357118	B1_Mur2#Alu#SINE#chr5#88782176#88782337
3.66011	5.27203	1.39559	3.77765	0.000158316	0.0188938	L1MC#L1#LINE#chr5#88783324#88783414
3.4969	5.19633	1.45154	3.57988	0.000343758	0.0327153	RCHARR1#hAT-Charlie#DNA#chr5#92358654#92359071
59.257	0.985602	0.277106	3.55676	0.00037545	0.034787	MMVL30-int#ERV1#LTR#chr5#94518055#94520854
29.9558	1.31858	0.370312	3.56072	0.000369841	0.0344311	L1MB2#L1#LINE#chr5#96800029#96800177
17.5073	2.01415	0.47649	4.22706	2.36761e-05	0.00487722	URR1B#hAT-Charlie#DNA#chr5#96814654#96814844
40.0684	1.04359	0.302806	3.4464	0.000568117	0.0458609	MER92A#ERV1#LTR#chr5#96832733#96832875
69.0905	0.873023	0.248438	3.51404	0.000441345	0.0387379	L1Md_F2#L1#LINE#chr5#96835253#96835854
41.6531	1.23599	0.31012	3.98554	6.73273e-05	0.0103834	B1_Mus1#Alu#SINE#chr5#96839921#96840051
95.1542	1.06096	0.241376	4.39547	1.10531e-05	0.00277111	BGLII_B#ERVK#LTR#chr5#96843699#96844319
458.436	0.721988	0.168774	4.27783	1.88727e-05	0.00409269	MMERVK10C-int#ERVK#LTR#chr5#99907475#99912503
11.0712	2.09203	0.582968	3.58858	0.000332486	0.0319747	MLTR31FA_MM#ERVK#LTR#chr5#102487870#102488421
9.00901	3.22732	0.840182	3.84121	0.000122428	0.0156882	MTD#ERVL-MaLR#LTR#chr5#102505954#102506328
10.7357	2.67353	0.64988	4.11389	3.89049e-05	0.00697236	MIRb#MIR#SINE#chr5#102556635#102556829
13.5918	2.4638	0.57279	4.30139	1.69728e-05	0.0037845	ORR1D2#ERVL-MaLR#LTR#chr5#102570868#102571210
17.4696	1.96114	0.481488	4.07309	4.63928e-05	0.00792823	Lx6#L1#LINE#chr5#102575608#102576041
7.58632	2.70549	0.782761	3.45634	0.000547566	0.0447788	MIRc#MIR#SINE#chr5#102585697#102585789
68.4834	1.07851	0.253361	4.25682	2.07353e-05	0.00439494	L1Md_T#L1#LINE#chr5#102599445#102605861
39.1375	1.47251	0.355845	4.13807	3.50241e-05	0.00645318	Lx2#L1#LINE#chr5#102689559#102690392
22.7918	1.62242	0.430809	3.76599	0.000165889	0.0194634	B4A#B4#SINE#chr5#102693570#102693854
21.0381	1.49097	0.423457	3.52095	0.000430009	0.0380828	B3#B2#SINE#chr5#102736879#102737083
16.8884	1.55585	0.447044	3.4803	0.000500859	0.042224	LTR41#ERVL#LTR#chr5#102744542#102744947
35.7007	-1.04535	0.306242	-3.41347	0.000641405	0.0497164	B3#B2#SINE#chr5#103819645#103819814
28.1768	-1.31411	0.3519	-3.73434	0.00018821	0.0213732	ORR1A2#ERVL-MaLR#LTR#chr5#104586032#104586324
19.2891	-1.82579	0.451205	-4.04648	5.19943e-05	0.00861088	ORR1A2-int#ERVL-MaLR#LTR#chr5#104603943#104604912
11.9248	-2.0465	0.578487	-3.53768	0.000403655	0.0364962	RLTR45#ERVK#LTR#chr5#104606307#104606753
23.4587	-1.68041	0.414008	-4.05887	4.93113e-05	0.0082934	L1_Mus1#L1#LINE#chr5#104625841#104628165
23.039	-1.64509	0.414144	-3.97227	7.11916e-05	0.0107976	L1_Mus1#L1#LINE#chr5#104678767#104681091
7.30276	4.35289	1.16002	3.75242	0.000175137	0.0202886	B2_Mm2#B2#SINE#chr5#106977171#106977348
224.48	0.895042	0.201449	4.44302	8.87064e-06	0.00236827	RLTR4_MM-int#ERV1#LTR#chr5#109901525#109907273
6.11974	4.08173	1.17844	3.46366	0.000532876	0.0440661	B2_Mm2#B2#SINE#chr5#110290706#110290895
3.61565	5.24384	1.41551	3.70456	0.000211756	0.023267	B1_Mur3#Alu#SINE#chr5#110301101#110301231
3.20381	5.06305	1.46557	3.45466	0.000550987	0.0449461	PB1D9#Alu#SINE#chr5#110309523#110309640
5.06944	5.72779	1.38112	4.14719	3.36577e-05	0.00626729	B1_Mus1#Alu#SINE#chr5#110310447#110310588
4.32846	5.51184	1.36451	4.03942	5.35839e-05	0.00880983	B1_Mur2#Alu#SINE#chr5#110313081#110313167
4.79098	5.66109	1.35245	4.18581	2.84146e-05	0.00554858	RLTR40#ERVK#LTR#chr5#110315747#110316271
4.19526	5.45489	1.40429	3.88444	0.000102568	0.0138848	MTB#ERVL-MaLR#LTR#chr5#110319949#110320336
3.52691	5.20308	1.43777	3.61885	0.000295914	0.0295575	L1MEf#L1#LINE#chr5#110322991#110323123
13.1342	5.244	1.14302	4.58783	4.47882e-06	0.00141022	GA-rich#Low_complexity#Low_complexity#chr5#110332411#110332451
3.28485	5.12442	1.42548	3.59487	0.000324548	0.031474	B1_Mur3#Alu#SINE#chr5#110333860#110333969
12.6155	2.17377	0.578234	3.75933	0.000170366	0.0198615	PB1D7#Alu#SINE#chr5#110427235#110427324
43.8818	-1.73282	0.333867	-5.19015	2.10122e-07	0.000131739	B1_Mus1#Alu#SINE#chr5#112257213#112257352
139.528	-1.96635	0.220803	-8.90548	5.3156e-19	2.14292e-14	CT-rich#Low_complexity#Low_complexity#chr5#112257592#112257769
116.104	-1.56476	0.260492	-6.00694	1.89053e-09	2.77144e-06	GA-rich#Low_complexity#Low_complexity#chr5#112258485#112258587
119.291	-1.65296	0.231632	-7.13612	9.60034e-13	3.83194e-09	B1_Mus1#Alu#SINE#chr5#112258859#112258977
151.168	-1.57849	0.211867	-7.45039	9.30678e-14	5.68472e-10	IMPB_01#Satellite#Satellite#chr5#112259669#112259852
51.7209	-1.79677	0.307936	-5.83488	5.38281e-09	6.80256e-06	(TCC)n#Simple_repeat#Simple_repeat#chr5#112261099#112261185
33.8806	-1.78829	0.360299	-4.96334	6.92894e-07	0.000332142	B2_Mm2#B2#SINE#chr5#112261185#112261378
77.8572	-1.68015	0.261846	-6.41657	1.39376e-10	2.88142e-07	MIRb#MIR#SINE#chr5#112261525#112261638
22.4118	-2.51114	0.44899	-5.59286	2.23365e-08	2.23441e-05	(TCCA)n#Simple_repeat#Simple_repeat#chr5#112261771#112261936
34.3403	-1.89069	0.363908	-5.19552	2.04145e-07	0.000128591	(TCCA)n#Simple_repeat#Simple_repeat#chr5#112262019#112262242
134.39	-1.90884	0.233063	-8.19022	2.60754e-16	4.38e-12	PB1D10#Alu#SINE#chr5#112262789#112262906
66.366	-1.76689	0.272236	-6.49029	8.56698e-11	1.90811e-07	MER33#hAT-Charlie#DNA#chr5#112264960#112265161
51.3893	-1.61141	0.303342	-5.31218	1.08321e-07	7.93969e-05	MIRc#MIR#SINE#chr5#112266455#112266646
36.1208	-1.28054	0.335173	-3.82054	0.000133158	0.016697	MIRc#MIR#SINE#chr5#112266819#112266905
42.3236	-1.62989	0.322854	-5.04839	4.45546e-07	0.000236649	(CA)n#Simple_repeat#Simple_repeat#chr5#112267932#112268058
58.1749	-1.79621	0.302659	-5.93479	2.94227e-09	4.00723e-06	MIR3#MIR#SINE#chr5#112269123#112269168
64.3864	-0.900435	0.245452	-3.66848	0.000243992	0.0257899	MIRc#MIR#SINE#chr5#112308521#112308640
41.9392	4.42773	0.837263	5.28834	1.23432e-07	8.76914e-05	MIRb#MIR#SINE#chr5#114897857#114897981
12.4227	3.01957	0.68996	4.37645	1.20628e-05	0.00294013	B1_Mus1#Alu#SINE#chr5#114898643#114898789
11.0359	5.87928	1.30368	4.50977	6.48972e-06	0.00185025	B1F2#Alu#SINE#chr5#114899110#114899246
13.787	5.43141	1.53531	3.53767	0.000403674	0.0364962	B3#B2#SINE#chr5#114899418#114899546
12.7043	3.86365	0.787027	4.90918	9.14589e-07	0.000416892	B1_Mur4#Alu#SINE#chr5#114900336#114900479
11.1282	5.0142	1.13442	4.42004	9.86845e-06	0.00255682	PB1D11#Alu#SINE#chr5#114900809#114900897
6.15615	4.08926	1.18593	3.44814	0.000564453	0.0456566	B2_Mm2#B2#SINE#chr5#114900908#114901100
27.9203	6.364	1.07473	5.92148	3.19049e-09	4.3017e-06	ID4_#ID#SINE#chr5#114901483#114901566
7.34331	4.4245	1.16709	3.79106	0.000150004	0.0181871	MIR#MIR#SINE#chr5#114902030#114902082
24.1527	4.61569	0.993182	4.64738	3.36176e-06	0.00113983	B3A#B2#SINE#chr5#114902545#114902707
33.02	4.57357	0.628872	7.27265	3.52501e-13	1.61485e-09	B4#B4#SINE#chr5#114902773#114902994
13.7594	5.29663	1.1152	4.74949	2.03926e-06	0.000771926	(TG)n#Simple_repeat#Simple_repeat#chr5#114903297#114903376
17.4512	5.6874	1.07323	5.29933	1.16231e-07	8.42754e-05	L1M5#L1#LINE#chr5#114903397#114903625
4.99681	5.7179	1.3457	4.249	2.14729e-05	0.00450392	PB1D10#Alu#SINE#chr5#114903888#114904002
10.8835	3.36722	0.782878	4.30108	1.6997e-05	0.00378781	Lx8#L1#LINE#chr5#114904020#114904128
56.678	4.32977	0.810826	5.33995	9.29728e-08	7.07186e-05	Lx8#L1#LINE#chr5#114904190#114904607
16.3854	3.91739	0.711462	5.50612	3.66836e-08	3.32327e-05	(TC)n#Simple_repeat#Simple_repeat#chr5#114904788#114904816
9.92876	3.07871	0.78138	3.94009	8.14518e-05	0.0118972	LTRIS4A#ERV1#LTR#chr5#114905221#114905693
10.2391	4.31068	0.999732	4.31183	1.61907e-05	0.00366485	MIRc#MIR#SINE#chr5#114907522#114907566
27.0697	4.69754	1.04679	4.48758	7.20367e-06	0.00200974	MTA_Mm#ERVL-MaLR#LTR#chr5#114907655#114908049
20.4199	4.92722	1.22561	4.02023	5.81405e-05	0.00932696	ORR1B2#ERVL-MaLR#LTR#chr5#114908515#114908882
3.36536	5.13469	1.45037	3.54026	0.000399727	0.0362043	B1_Mus2#Alu#SINE#chr5#114909890#114909988
16.9609	3.99178	0.718331	5.55702	2.74421e-08	2.62155e-05	B2_Mm2#B2#SINE#chr5#114910368#114910572
5.92035	4.95005	1.35596	3.65058	0.000261651	0.0270959	B2_Mm2#B2#SINE#chr5#114910580#114910665
20.7008	5.90707	1.10481	5.34668	8.95838e-08	6.8659e-05	B1_Mus1#Alu#SINE#chr5#114911489#114911609
32.217	4.34006	0.580463	7.47691	7.6093e-14	4.86921e-10	MER5A#hAT-Charlie#DNA#chr5#114911866#114912023
5.18672	5.76439	1.37672	4.18704	2.82622e-05	0.00552817	MT2B2#ERVL#LTR#chr5#114912526#114913101
5.48951	5.86385	1.32719	4.41823	9.9511e-06	0.00257019	MIR#MIR#SINE#chr5#114923798#114923876
7.9756	4.56028	1.14545	3.98123	6.85592e-05	0.0105091	ID4_#ID#SINE#chr5#114924327#114924376
6.66686	4.13894	1.17171	3.5324	0.000411804	0.0370011	B4#B4#SINE#chr5#114924693#114924943
5.90757	5.96459	1.32911	4.48766	7.20088e-06	0.00200974	RSINE1#B4#SINE#chr5#114926566#114926722
6.01692	4.06253	1.17529	3.45661	0.000547022	0.0447586	(TGGA)n#Simple_repeat#Simple_repeat#chr5#114927220#114927256
5.69351	5.91687	1.71992	3.44019	0.000581295	0.0465334	B1F#Alu#SINE#chr5#114927684#114927814
12.7854	7.08472	1.45808	4.85892	1.18026e-06	0.000507689	B1_Mur2#Alu#SINE#chr5#114928943#114929071
6.95565	5.18843	1.31927	3.93279	8.39639e-05	0.012141	RMER17C#ERVK#LTR#chr5#114929367#114929717
6.34646	5.05602	1.3368	3.78218	0.000155461	0.0186492	B2_Mm1t#B2#SINE#chr5#114930382#114930571
15.7839	6.40167	1.26563	5.0581	4.23458e-07	0.000228162	MTC#ERVL-MaLR#LTR#chr5#114931509#114931937
7.44223	6.29658	1.3227	4.76041	1.93201e-06	0.000739664	B4A#B4#SINE#chr5#114931977#114932267
5.17428	5.77703	1.32842	4.34879	1.36893e-05	0.00322542	RSINE1#B4#SINE#chr5#114932326#114932447
8.30492	4.61859	1.16128	3.97715	6.97451e-05	0.0106471	MIR3#MIR#SINE#chr5#114932558#114932644
12.4407	6.05311	1.27728	4.73908	2.1469e-06	0.000804364	IMPB_01#Satellite#Satellite#chr5#114932994#114933212
4.93808	5.69361	1.3565	4.19729	2.70129e-05	0.00532255	B2_Mm2#B2#SINE#chr5#114934042#114934216
15.6278	6.39343	1.24544	5.13347	2.84451e-07	0.000166434	MTB_Mm#ERVL-MaLR#LTR#chr5#114934323#114934708
5.45932	5.84851	1.33949	4.36622	1.26416e-05	0.00303894	PB1D9#Alu#SINE#chr5#114935299#114935384
7.96324	4.48696	1.16245	3.85991	0.000113428	0.0148948	MIR#MIR#SINE#chr5#114935466#114935597
4.04798	5.40385	1.42504	3.79208	0.00014939	0.0181399	B1_Mur2#Alu#SINE#chr5#114936226#114936364
7.93642	6.39144	1.28755	4.96404	6.90417e-07	0.000331744	MER89#ERV1#LTR#chr5#114937698#114937939
3.6076	5.23161	1.45849	3.587	0.000334504	0.0320998	MLT1K#ERVL-MaLR#LTR#chr5#115851695#115851792
4.42323	5.52785	1.40498	3.93447	8.33793e-05	0.0120824	ORR1F#ERVL-MaLR#LTR#chr5#115860935#115861214
3.47476	5.18974	1.45532	3.56606	0.000362392	0.0339122	L1MA6#L1#LINE#chr5#115863529#115863898
3.91644	5.35131	1.42925	3.74413	0.000181017	0.0207626	B1_Mur2#Alu#SINE#chr5#115878984#115879137
6.59771	6.12876	1.68035	3.6473	0.000265006	0.0273557	Mam_R4#Dong-R4#LINE#chr5#115888733#115888956
4.06372	5.40562	1.4192	3.80892	0.000139577	0.0172975	MER20#hAT-Charlie#DNA#chr5#115892048#115892244
3.44605	5.1647	1.47295	3.50637	0.000454265	0.039485	MER5A1#hAT-Charlie#DNA#chr5#115892397#115892524
11.6036	4.39909	0.963276	4.5668	4.95217e-06	0.00152281	L1ME3#L1#LINE#chr5#115895888#115896202
11.4919	5.93653	1.30484	4.54963	5.37399e-06	0.00161797	L1MC5a#L1#LINE#chr5#115897330#115897622
7.68941	3.33591	0.888177	3.7559	0.00017272	0.0200836	MTA_Mm#ERVL-MaLR#LTR#chr5#115898371#115898765
3.66633	5.26185	1.42574	3.69061	0.000223718	0.0242184	PB1D9#Alu#SINE#chr5#115898991#115899100
3.32895	5.12127	1.44521	3.54362	0.00039468	0.0359247	(TG)n#Simple_repeat#Simple_repeat#chr5#115899615#115899703
5.83514	4.94427	1.33429	3.70555	0.000210934	0.0232401	MTE2a#ERVL-MaLR#LTR#chr5#115903893#115904252
5.55558	5.8593	1.36319	4.29823	1.72165e-05	0.00382661	PB1D10#Alu#SINE#chr5#115904573#115904677
4.7677	4.64456	1.34327	3.45766	0.000544895	0.0446298	B1_Mus1#Alu#SINE#chr5#115916943#115917082
20.9071	2.29689	0.489145	4.69573	2.65658e-06	0.00095282	MIR3#MIR#SINE#chr5#120813068#120813114
45.3227	2.49208	0.38388	6.49183	8.47981e-11	1.89919e-07	B3A#B2#SINE#chr5#120813428#120813628
22.5794	2.28225	0.444856	5.13031	2.89268e-07	0.000168763	(TCCA)n#Simple_repeat#Simple_repeat#chr5#120814298#120814340
28.4649	1.89534	0.392029	4.8347	1.33346e-06	0.000554195	B4#B4#SINE#chr5#120814810#120815080
31.4827	1.79101	0.387157	4.62605	3.72707e-06	0.00123076	RMER6BA#ERVK#LTR#chr5#120815520#120816076
17.4994	2.6625	0.542964	4.90363	9.40795e-07	0.000425734	B4A#B4#SINE#chr5#120816886#120817152
42.2703	2.8113	0.41263	6.81312	9.55045e-12	2.87324e-08	MTD#ERVL-MaLR#LTR#chr5#120817870#120818254
37.3769	2.61825	0.421661	6.20937	5.31987e-10	9.20446e-07	MTD-int#ERVL-MaLR#LTR#chr5#120818254#120818904
36.3535	2.25512	0.61037	3.69468	0.000220163	0.0239235	RLTR23#ERV1#LTR#chr5#120818906#120819376
13.6664	2.10666	0.557317	3.78001	0.000156821	0.0187542	MTD-int#ERVL-MaLR#LTR#chr5#120819453#120819762
19.5323	3.01865	0.523339	5.76805	8.01935e-09	9.50854e-06	MTD#ERVL-MaLR#LTR#chr5#120819762#120820125
11.7668	2.65286	0.662276	4.00567	6.18407e-05	0.00972701	L1MEd#L1#LINE#chr5#120820288#120820371
20.8268	1.75347	0.43953	3.98943	6.6233e-05	0.0102578	B4A#B4#SINE#chr5#120820549#120820853
26.7609	3.02054	0.466575	6.47385	9.55371e-11	2.09319e-07	ORR1A2#ERVL-MaLR#LTR#chr5#120823891#120824206
691.02	1.04062	0.237893	4.37431	1.21817e-05	0.00295841	RLTR4_MM-int#ERV1#LTR#chr5#122193587#122199282
91.1604	0.816003	0.235895	3.45917	0.000541841	0.0445527	B1_Mus2#Alu#SINE#chr5#122650957#122651107
86.1876	-0.828675	0.237838	-3.4842	0.000493604	0.0418048	PB1D7#Alu#SINE#chr5#123398151#123398239
29.734	-1.44947	0.369768	-3.91996	8.85641e-05	0.012634	B4#B4#SINE#chr5#123400787#123400981
64.3202	-0.894031	0.260808	-3.42792	0.000608223	0.0478808	RLTR20A4#ERVK#LTR#chr5#123401452#123401535
46.0588	-1.04366	0.28625	-3.64596	0.000266395	0.0274665	PB1D10#Alu#SINE#chr5#123423180#123423284
28.2723	-1.50635	0.381146	-3.95215	7.74512e-05	0.0114877	PB1D9#Alu#SINE#chr5#123431480#123431566
52.7784	-0.950504	0.265196	-3.58415	0.000338179	0.0323447	ID_B1#B4#SINE#chr5#123441317#123441536
21.4074	-1.55651	0.426268	-3.65149	0.000260726	0.0270133	RSINE1#B4#SINE#chr5#123441808#123441939
26.958	-1.92743	0.411945	-4.67886	2.88473e-06	0.00101745	B2_Mm2#B2#SINE#chr5#123446298#123446498
15.4266	-1.71438	0.476588	-3.59719	0.000321674	0.031269	AT_rich#Low_complexity#Low_complexity#chr5#123446866#123446909
56.3428	-1.34625	0.291091	-4.62486	3.74859e-06	0.00123565	CT-rich#Low_complexity#Low_complexity#chr5#123450927#123451067
51.6757	-0.94164	0.266284	-3.53622	0.000405891	0.0366173	PB1#Alu#SINE#chr5#123451270#123451376
6.54759	5.10616	1.34377	3.79987	0.000144772	0.01781	B1F#Alu#SINE#chr5#123754147#123754300
5.18837	5.76906	1.34034	4.30419	1.67596e-05	0.00375356	B1_Mur2#Alu#SINE#chr5#123759848#123759974
3.51904	5.20302	1.44953	3.58946	0.000331368	0.0319204	PB1D9#Alu#SINE#chr5#123761228#123761332
5.64302	5.89474	1.3352	4.41487	1.01069e-05	0.00259765	B1_Mur2#Alu#SINE#chr5#123768670#123768817
8.30418	5.4631	1.29588	4.21574	2.48956e-05	0.00505609	L1MA7#L1#LINE#chr5#123768951#123769200
4.39322	5.52213	1.41282	3.9086	9.28336e-05	0.013009	B1_Mur1#Alu#SINE#chr5#123769321#123769464
3.35127	5.14424	1.41671	3.63112	0.00028219	0.0286447	B1_Mur1#Alu#SINE#chr5#123775939#123776073
3.1738	5.05454	1.47091	3.43633	0.000589652	0.0469506	ID_B1#B4#SINE#chr5#123777575#123777773
3.19594	5.06205	1.47035	3.44274	0.000575848	0.0462382	B1F#Alu#SINE#chr5#123782303#123782433
4.7831	5.66126	1.36673	4.1422	3.43983e-05	0.00636405	B2_Mm2#B2#SINE#chr5#123782465#123782657
3.5635	5.23015	1.42005	3.68306	0.000230449	0.0247411	B3A#B2#SINE#chr5#123784553#123784747
5.26924	5.79687	1.33145	4.35381	1.33792e-05	0.00316901	PB1D10#Alu#SINE#chr5#123787192#123787294
3.06475	5.03183	1.44083	3.49231	0.000478857	0.0409776	B1_Mus2#Alu#SINE#chr5#123787776#123787923
4.77505	5.65053	1.39064	4.06326	4.83928e-05	0.00817301	RMER4B#ERVK#LTR#chr5#123787987#123788305
5.18672	5.76439	1.37672	4.18704	2.82622e-05	0.00552817	B3A#B2#SINE#chr5#123788755#123788901
3.36554	5.15001	1.42095	3.62435	0.000289685	0.0291448	B4A#B4#SINE#chr5#123794613#123794818
3.07884	5.01796	1.44868	3.46382	0.000532555	0.0440587	ID_B1#B4#SINE#chr5#123806181#123806378
4.41554	5.53716	1.3853	3.99707	6.41318e-05	0.0100093	Charlie1a#hAT-Charlie#DNA#chr5#123810532#123810602
4.40897	5.52323	1.40345	3.93546	8.30358e-05	0.01205	B3A#B2#SINE#chr5#123813384#123813570
27.8273	1.28359	0.373265	3.43882	0.000584251	0.0466681	B1F#Alu#SINE#chr5#135189164#135189286
33.9697	1.23518	0.352501	3.50405	0.000458237	0.0396762	B2_Mm1a#B2#SINE#chr5#135191318#135191499
12.8826	1.92771	0.559268	3.44685	0.000567163	0.0458355	B1F1#Alu#SINE#chr5#135193701#135193833
93.4354	0.881795	0.255069	3.45709	0.00054605	0.0447062	MMVL30-int#ERV1#LTR#chr5#135625487#135628358
14.217	3.02641	0.619191	4.88768	1.02031e-06	0.000451511	ZP3AR#Satellite#Satellite#chr5#136087717#136087937
36.9557	1.43732	0.341076	4.21406	2.50821e-05	0.00508373	B1_Mus1#Alu#SINE#chr5#136099370#136099517
47.9254	1.13123	0.327553	3.45358	0.000553193	0.0450896	MTD#ERVL-MaLR#LTR#chr5#136105132#136105514
33.5299	1.58274	0.366856	4.31434	1.60078e-05	0.00363489	B3A#B2#SINE#chr5#136107523#136107722
43.4394	1.41741	0.296836	4.77507	1.79643e-06	0.000704483	RSINE1#B4#SINE#chr5#136108454#136108627
40.87	1.30828	0.338245	3.86784	0.000109803	0.0145422	RSINE1#B4#SINE#chr5#137798352#137798475
77.2784	1.05137	0.286304	3.67221	0.00024046	0.0255388	B4#B4#SINE#chr5#137798867#137799157
38.0674	1.13028	0.331211	3.41255	0.00064358	0.0497987	IAPEz-int#ERVK#LTR#chr5#137813607#137815086
35.814	1.40574	0.347557	4.04463	5.2405e-05	0.00865483	GA-rich#Low_complexity#Low_complexity#chr5#137817837#137817889
10.2925	2.76247	0.668773	4.13066	3.61731e-05	0.00661949	ORR1B1#ERVL-MaLR#LTR#chr5#138286702#138287078
8.44484	3.1881	0.816263	3.90573	9.39427e-05	0.0130894	L1MEd#L1#LINE#chr5#138287510#138287870
13.6994	3.64328	0.709633	5.13404	2.83582e-07	0.000166167	PB1D7#Alu#SINE#chr5#138289573#138289669
28.037	2.54745	0.66797	3.81371	0.000136894	0.0170647	B1_Mus2#Alu#SINE#chr5#138290346#138290492
7.31446	3.65353	0.975179	3.74652	0.000179305	0.020641	AT_rich#Low_complexity#Low_complexity#chr5#138291232#138291254
7.04568	3.25064	0.916189	3.548	0.000388173	0.0355629	ORR1F#ERVL-MaLR#LTR#chr5#138292129#138292406
5.21125	4.78497	1.33562	3.58259	0.0003402	0.032484	B1_Mur4#Alu#SINE#chr5#138300559#138300706
9.24361	3.73077	0.874513	4.26611	1.98915e-05	0.00425863	ORR1C2#ERVL-MaLR#LTR#chr5#138302917#138303255
5.8642	4.07709	1.16875	3.48843	0.000485874	0.0413498	L1_Mus1#L1#LINE#chr5#138310591#138311189
15.6676	2.22863	0.574927	3.87637	0.000106028	0.0142101	RLTR13D1#ERVK#LTR#chr5#138313271#138314067
24.1729	2.53225	0.43937	5.76337	8.24493e-09	9.66541e-06	L1Md_F3#L1#LINE#chr5#138315337#138317878
7.28454	3.38406	0.914513	3.7004	0.000215257	0.0235427	RMER1B#Other#Other#chr5#138323056#138324134
20.5901	2.10134	0.46694	4.50024	6.78775e-06	0.00192568	B4A#B4#SINE#chr5#141245797#141245896
25.8887	2.02795	0.411743	4.92527	8.42442e-07	0.00038992	MER5B#hAT-Charlie#DNA#chr5#141246095#141246243
25.0103	1.55159	0.412655	3.76002	0.000169898	0.0198413	ID_B1#B4#SINE#chr5#141246453#141246598
21.0617	1.70512	0.432919	3.93866	8.1937e-05	0.0119508	PB1D11#Alu#SINE#chr5#141252097#141252177
21.0237	1.60589	0.438828	3.65951	0.000252697	0.0264255	MIR#MIR#SINE#chr5#141253257#141253377
39.8225	1.87115	0.321543	5.81929	5.90971e-09	7.30807e-06	L1MEd#L1#LINE#chr5#141254282#141254618
18.4839	1.54022	0.437475	3.5207	0.000430408	0.0380925	RSINE1#B4#SINE#chr5#141254692#141254850
26.4851	1.76701	0.382102	4.62444	3.75615e-06	0.00123612	L1MEd#L1#LINE#chr5#141255012#141255195
21.9184	1.44757	0.409544	3.53458	0.000408426	0.0367855	B4A#B4#SINE#chr5#141256895#141257128
22.8601	1.74143	0.424378	4.10348	4.06988e-05	0.00722467	B3A#B2#SINE#chr5#141259936#141260122
27.7346	1.82067	0.397851	4.57627	4.73348e-06	0.00146563	B4#B4#SINE#chr5#141260872#141261076
19.8376	1.67052	0.450411	3.70888	0.00020818	0.0230184	B1_Mur1#Alu#SINE#chr5#141263250#141263362
40.2377	1.3115	0.33172	3.95363	7.69756e-05	0.0114352	L1MB5#L1#LINE#chr5#141264955#141265487
31.1847	1.40407	0.391228	3.58887	0.000332112	0.031954	MLT1E2#ERVL-MaLR#LTR#chr5#141269272#141269477
42.1353	1.27622	0.338693	3.76807	0.000164515	0.0193812	MTEa#ERVL-MaLR#LTR#chr5#141269718#141270112
31.411	1.27341	0.357371	3.56326	0.000366278	0.0341886	MLTR11B#ERVK#LTR#chr5#141273135#141273502
27.3936	1.40081	0.384401	3.64413	0.000268297	0.0276273	MTE2a#ERVL-MaLR#LTR#chr5#141273748#141274124
31.3553	1.61801	0.408083	3.96491	7.34221e-05	0.0110776	L1MB7#L1#LINE#chr5#141277174#141277592
16.677	1.54827	0.450942	3.4334	0.000596052	0.0473014	B4#B4#SINE#chr5#141277638#141277904
24.7133	1.50361	0.408384	3.68185	0.000231552	0.0248271	L1M3#L1#LINE#chr5#141277959#141278293
24.0023	1.6916	0.402338	4.20442	2.61756e-05	0.00522039	B4A#B4#SINE#chr5#141278360#141278645
37.3199	1.68487	0.394084	4.27541	1.90788e-05	0.00413071	B4A#B4#SINE#chr5#141279386#141279669
130.437	1.14802	0.236513	4.85393	1.21036e-06	0.000515794	Lx6#L1#LINE#chr5#141282918#141284872
49.6514	1.24003	0.312925	3.9627	7.41071e-05	0.01116	Lx6#L1#LINE#chr5#141286846#141287623
31.4321	1.45935	0.357275	4.08468	4.41383e-05	0.0076434	Lx5#L1#LINE#chr5#141287642#141288282
26.4364	1.84141	0.388665	4.73779	2.16065e-06	0.000808016	Lx6#L1#LINE#chr5#141288913#141289352
33.6304	1.48292	0.361434	4.10288	4.08036e-05	0.00723578	L1MD2#L1#LINE#chr5#141291513#141291922
110.492	1.45141	0.259936	5.58371	2.35444e-08	2.32159e-05	L1MD2#L1#LINE#chr5#141292373#141293900
52.3974	1.34356	0.300042	4.47789	7.53829e-06	0.00208577	L1MD2#L1#LINE#chr5#141294932#141295615
50.6213	1.44704	0.309378	4.67724	2.90765e-06	0.00102374	Charlie15b#hAT-Charlie#DNA#chr5#141296894#141297643
16.5827	2.07287	0.496853	4.17201	3.01931e-05	0.00579067	B3#B2#SINE#chr5#141303648#141303864
32.0855	1.38468	0.370029	3.74209	0.000182493	0.020865	MTEa#ERVL-MaLR#LTR#chr5#141303915#141304271
48.0591	1.47979	0.302629	4.88978	1.00948e-06	0.000447736	L1MEi#L1#LINE#chr5#141304712#141305262
15.4324	1.68959	0.474744	3.55895	0.000372345	0.0345788	L1ME3B#L1#LINE#chr5#141309067#141309183
87.303	1.16405	0.256907	4.53102	5.86997e-06	0.00172479	Lx8b#L1#LINE#chr5#141312610#141313657
63.8988	1.37186	0.265538	5.16635	2.38713e-07	0.000144496	L1MD1#L1#LINE#chr5#141317899#141318701
27.781	1.2845	0.363485	3.53384	0.000409574	0.0368807	MER58B#hAT-Charlie#DNA#chr5#141320524#141320729
39.9356	1.62492	0.362437	4.4833	7.34961e-06	0.00204057	Lx5#L1#LINE#chr5#141326448#141327113
43.0364	1.22161	0.313219	3.90018	9.61204e-05	0.0132841	Lx8#L1#LINE#chr5#141338714#141339237
75.6204	1.03898	0.252112	4.1211	3.7707e-05	0.00681495	Lx8#L1#LINE#chr5#141342404#141343548
19.3333	1.65749	0.44931	3.68896	0.00022517	0.0243213	B4A#B4#SINE#chr5#141343821#141344089
21.8089	1.65767	0.440331	3.7646	0.000166816	0.0195267	MER103C#hAT-Charlie#DNA#chr5#141349333#141349603
25.524	1.71762	0.399131	4.30341	1.68187e-05	0.0037603	MLT1C#ERVL-MaLR#LTR#chr5#141354086#141354482
23.7013	1.59827	0.42161	3.79087	0.00015012	0.0181957	L1MB4#L1#LINE#chr5#141359406#141359646
64.8705	1.04461	0.303974	3.4365	0.00058928	0.0469396	L1MB7#L1#LINE#chr5#141360157#141360840
43.0057	1.32311	0.318185	4.15829	3.20638e-05	0.00604872	L1MB7#L1#LINE#chr5#141361153#141361760
88.5583	1.11282	0.267932	4.15336	3.27632e-05	0.00614616	L1MB7#L1#LINE#chr5#141361994#141363257
18.4418	1.4818	0.431527	3.43386	0.000595062	0.047271	ID_B1#B4#SINE#chr5#141371301#141371446
32.7358	1.56893	0.363988	4.31039	1.62969e-05	0.00368244	B4A#B4#SINE#chr5#141373893#141374130
38.3092	1.47017	0.366729	4.00889	6.10059e-05	0.00964085	L1_Mus1#L1#LINE#chr5#141383338#141383744
18.291	1.76878	0.496822	3.56019	0.000370593	0.0344716	IMPB_01#Satellite#Satellite#chr5#141425319#141425465
7.18414	2.93661	0.835851	3.51331	0.000442555	0.0387934	MER2#TcMar-Tigger#DNA#chr5#141522014#141522261
9.73168	2.13824	0.625882	3.41636	0.000634652	0.0494114	L1MEd#L1#LINE#chr5#141621241#141621495
8.88177	2.70266	0.767529	3.52125	0.000429516	0.0380559	L2c#L2#LINE#chr5#141657381#141657540
16.2238	2.00073	0.499022	4.0093	6.0898e-05	0.00963135	ORR1C1#ERVL-MaLR#LTR#chr5#141802441#141802821
145.384	-0.921897	0.257957	-3.57384	0.000351787	0.0332105	IAPEz-int#ERVK#LTR#chr5#143006190#143009117
57.103	-0.934274	0.271713	-3.43846	0.000585029	0.0467025	L1MA4#L1#LINE#chr5#149291893#149292553
13.6564	1.78217	0.507791	3.50964	0.000448706	0.0391962	Lx8#L1#LINE#chr5#150148686#150149442
180.034	0.664057	0.186552	3.55964	0.000371367	0.0345198	MERVL-int#ERVL#LTR#chr5#150703836#150707956
63.4254	1.23035	0.303257	4.05712	4.96817e-05	0.00834524	L1Md_F2#L1#LINE#chr6#57667423#57673677
26.6206	-1.31488	0.359692	-3.65556	0.00025662	0.0267114	MIR#MIR#SINE#chr6#82051041#82051177
11.074	2.63639	0.655495	4.02198	5.77103e-05	0.009293	Lx8#L1#LINE#chr6#5362780#5363416
18.3274	1.95981	0.501311	3.90937	9.25367e-05	0.0129961	Lx8#L1#LINE#chr6#5363774#5364569
16.3999	2.14114	0.510147	4.19711	2.70348e-05	0.00532426	L1Md_F2#L1#LINE#chr6#5367639#5368724
56.4515	2.62632	0.583629	4.49997	6.79627e-06	0.00192675	L1Md_F2#L1#LINE#chr6#5368722#5371441
291.961	4.2265	0.78599	5.3773	7.5613e-08	5.95361e-05	MMERGLN-int#ERV1#LTR#chr6#7719533#7727060
52.7815	-0.980946	0.276213	-3.55141	0.000383167	0.0352407	L1_Mus1#L1#LINE#chr6#21305486#21307419
5.99795	-3.57796	1.00773	-3.55052	0.000384464	0.0353057	Lx8#L1#LINE#chr6#21603695#21604167
24.2851	-1.51494	0.405013	-3.74048	0.000183671	0.020958	Tigger7#TcMar-Tigger#DNA#chr6#31292503#31293037
167.997	0.768098	0.215352	3.56671	0.000361486	0.0338432	L1_Mus3#L1#LINE#chr6#33356522#33358405
62.774	1.02648	0.261751	3.9216	8.79635e-05	0.0125879	RMER2#ERV1#LTR#chr6#33453412#33453926
65.0066	1.07142	0.265912	4.02923	5.5959e-05	0.00910012	MT2B1#ERVL#LTR#chr6#33472967#33473412
47.7682	1.07288	0.306085	3.50517	0.000456314	0.0395944	L1_Mus2#L1#LINE#chr6#33612400#33613021
38.538	1.46848	0.35418	4.14615	3.38113e-05	0.00628631	(TGG)n#Simple_repeat#Simple_repeat#chr6#33618673#33618848
116.396	0.802428	0.218212	3.67729	0.000235722	0.0251664	Lx6#L1#LINE#chr6#33628261#33629465
32.406	1.26035	0.366904	3.43508	0.000592368	0.0471259	MER3#hAT-Charlie#DNA#chr6#33658738#33658861
12.2428	1.93142	0.553975	3.48648	0.000489421	0.041529	Lx9#L1#LINE#chr6#37940698#37941092
56.438	1.09327	0.279979	3.90483	9.42911e-05	0.0131122	MER94#hAT-Blackjack#DNA#chr6#38952157#38952278
51.526	1.07469	0.280727	3.82826	0.000129054	0.016299	(GA)n#Simple_repeat#Simple_repeat#chr6#38953832#38953862
126.947	0.803825	0.199638	4.0264	5.6637e-05	0.00918815	MTD#ERVL-MaLR#LTR#chr6#38957978#38958387
52.4319	0.99753	0.280715	3.55354	0.000380085	0.0350553	ORR1E#ERVL-MaLR#LTR#chr6#38986054#38986396
20.4059	1.5378	0.410834	3.74313	0.000181743	0.0208035	L1ME3#L1#LINE#chr6#38992902#38993119
40.389	1.00918	0.291788	3.45861	0.000542975	0.0445766	L3#CR1#LINE#chr6#38994209#38994404
34.7227	1.15611	0.318931	3.62494	0.000289031	0.0290862	Lx9#L1#LINE#chr6#39000165#39000505
65.3842	0.858631	0.245776	3.49354	0.000476653	0.0408497	CR1_Mam#CR1#LINE#chr6#39003984#39004253
61.2756	1.03658	0.260139	3.98472	6.75608e-05	0.0104091	L2c#L2#LINE#chr6#39007259#39007404
60.8649	0.945425	0.256806	3.68147	0.000231889	0.0248559	MLT1A#ERVL-MaLR#LTR#chr6#39009315#39009544
14.2671	1.74376	0.510197	3.41781	0.000631265	0.0492428	B1F#Alu#SINE#chr6#39010802#39010936
34.2739	1.24846	0.344226	3.62686	0.000286894	0.0289652	MLT1A#ERVL-MaLR#LTR#chr6#39010945#39011064
56.7696	1.14273	0.294835	3.87584	0.000106255	0.0142216	ORR1F#ERVL-MaLR#LTR#chr6#39015868#39016179
84.3126	0.838812	0.243106	3.4504	0.000559756	0.0454134	ORR1G#ERVL-MaLR#LTR#chr6#39076072#39076288
12.3285	2.14746	0.628354	3.4176	0.000631767	0.0492629	RSINE1#B4#SINE#chr6#39144748#39144888
35.6322	1.3109	0.368362	3.55874	0.000372636	0.0345978	L1_Mus2#L1#LINE#chr6#39155340#39157977
3.1674	5.04921	1.46295	3.45138	0.000557725	0.0452854	MTE-int#ERVL-MaLR#LTR#chr6#53321668#53322151
3.20564	5.09521	1.43925	3.54019	0.000399836	0.0362058	(CAGG)n#Simple_repeat#Simple_repeat#chr6#53582534#53582566
9.66335	3.45425	0.838886	4.11766	3.82733e-05	0.00689121	GA-rich#Low_complexity#Low_complexity#chr6#53613583#53613678
12.9707	3.17305	0.663393	4.78306	1.72649e-06	0.000680366	L1M5#L1#LINE#chr6#53620329#53620468
11.5816	2.12806	0.616329	3.45281	0.000554785	0.0451828	MIRb#MIR#SINE#chr6#53621797#53621971
6.40309	3.57702	1.02153	3.50163	0.000462419	0.0399697	MER3#hAT-Charlie#DNA#chr6#53624306#53624505
9.4972	3.12528	0.750223	4.1658	3.10267e-05	0.00588882	RLTR24#ERV1#LTR#chr6#53624559#53624716
10.6464	3.01533	0.703393	4.28684	1.81236e-05	0.00396007	Tigger16b#TcMar-Tigger#DNA#chr6#53626169#53626326
9.07532	4.14961	0.993277	4.17769	2.9448e-05	0.00569381	B4A#B4#SINE#chr6#53627942#53628158
21.5972	2.57341	0.485495	5.3006	1.15424e-07	8.38413e-05	MLTR14#ERV1#LTR#chr6#53630683#53631223
12.6996	3.46065	0.734476	4.71172	2.45629e-06	0.000901023	MER44C#TcMar-Tigger#DNA#chr6#53633176#53633545
17.373	3.42386	0.609601	5.61655	1.94807e-08	2.00854e-05	L1MC4a#L1#LINE#chr6#53635206#53635599
11.0606	5.02409	1.10098	4.56328	5.03608e-06	0.00154156	L1MB7#L1#LINE#chr6#53656233#53656814
6.8202	5.17292	1.31094	3.94596	7.94792e-05	0.0116896	MTEa#ERVL-MaLR#LTR#chr6#53664447#53664580
3.23252	5.09225	1.45966	3.48864	0.000485477	0.0413248	L1MB5#L1#LINE#chr6#53674048#53674277
19.5925	1.87732	0.450036	4.17149	3.02616e-05	0.00579829	B3#B2#SINE#chr6#57581696#57581827
48.9196	1.80615	0.330381	5.46688	4.58024e-08	3.98805e-05	MER34A#ERV1#LTR#chr6#57582275#57582505
34.7562	1.69243	0.357682	4.73167	2.22682e-06	0.00083045	MER57E1#ERV1#LTR#chr6#57582554#57582643
13.5966	2.46206	0.585251	4.20685	2.58959e-05	0.00519383	(TAAA)n#Simple_repeat#Simple_repeat#chr6#57583577#57583625
34.1242	1.8257	0.364919	5.00303	5.64355e-07	0.000283682	LSU-rRNA_Hsa#rRNA#rRNA#chr6#57584012#57584235
68.0893	1.73403	0.3121	5.55601	2.76012e-08	2.62596e-05	L1_Rod#L1#LINE#chr6#57584680#57585409
57.6113	1.77101	0.308056	5.74898	8.97847e-09	1.03121e-05	L1_Rod#L1#LINE#chr6#57585726#57586464
33.5752	1.64748	0.364861	4.51536	6.32107e-06	0.00182279	L1_Rod#L1#LINE#chr6#57586627#57587224
92.9019	2.14027	0.301312	7.10315	1.21941e-12	4.63764e-09	Lx#L1#LINE#chr6#57587424#57588794
187.957	1.28135	0.233827	5.4799	4.2557e-08	3.72991e-05	L1Md_F2#L1#LINE#chr6#57588808#57594950
20.1397	1.55257	0.455011	3.41215	0.000644528	0.0498243	L1_Rod#L1#LINE#chr6#57595525#57595863
60.8935	1.87593	0.319851	5.86501	4.49105e-09	5.84037e-06	L1_Rod#L1#LINE#chr6#57596006#57597169
30.0949	2.0981	0.388994	5.39366	6.90352e-08	5.51103e-05	L2#L2#LINE#chr6#57597310#57597648
27.7077	1.91081	0.405837	4.70831	2.49783e-06	0.000909639	L1MA9#L1#LINE#chr6#57597747#57598041
16.4161	1.92824	0.489039	3.94292	8.04971e-05	0.0117962	MER5B#hAT-Charlie#DNA#chr6#57599228#57599360
14.7575	1.83908	0.517772	3.55191	0.000382449	0.0352009	L1_Mus3#L1#LINE#chr6#57600524#57601075
40.8969	1.81499	0.3237	5.60702	2.05839e-08	2.09021e-05	AT_rich#Low_complexity#Low_complexity#chr6#57604323#57604360
21.6423	1.79296	0.429556	4.17399	2.99308e-05	0.00575405	(TATG)n#Simple_repeat#Simple_repeat#chr6#57604556#57604596
37.8482	1.59555	0.335141	4.76084	1.92792e-06	0.000739337	Lx8b#L1#LINE#chr6#57604633#57604827
47.8449	1.55146	0.325236	4.77027	1.83978e-06	0.000711788	B4A#B4#SINE#chr6#57604831#57604957
329.67	1.93415	0.248554	7.78164	7.15891e-15	7.21507e-11	Lx8b#L1#LINE#chr6#57605181#57606143
53.2996	1.76012	0.335944	5.23934	1.61151e-07	0.00010729	ID4#ID#SINE#chr6#57607769#57607844
33.291	2.12158	0.388895	5.4554	4.88634e-08	4.16463e-05	ID4_#ID#SINE#chr6#57607962#57608033
154.855	1.92725	0.416789	4.62405	3.76319e-06	0.00123743	MTD#ERVL-MaLR#LTR#chr6#57608480#57608855
125.322	1.90801	0.438657	4.34965	1.36353e-05	0.00321644	L2#L2#LINE#chr6#57609047#57609237
84.2301	1.68991	0.304165	5.5559	2.76185e-08	2.62596e-05	MER20#hAT-Charlie#DNA#chr6#57609384#57609574
105.925	1.98713	0.266562	7.45465	9.01098e-14	5.58872e-10	L1MB4#L1#LINE#chr6#57610182#57610597
14.8708	2.50551	0.567585	4.41433	1.01323e-05	0.00260172	URR1B#hAT-Charlie#DNA#chr6#57611482#57611706
14.6898	2.21927	0.535825	4.14179	3.44605e-05	0.00636798	ID_B1#B4#SINE#chr6#57612097#57612203
19.0279	1.68041	0.476207	3.52874	0.000417547	0.0373671	MTC#ERVL-MaLR#LTR#chr6#57612384#57612810
61.4329	1.62446	0.305012	5.32589	1.00462e-07	7.52134e-05	L1Md_F2#L1#LINE#chr6#57613061#57614853
35.5138	1.53462	0.34483	4.45035	8.57295e-06	0.00231331	L1Md_F2#L1#LINE#chr6#57614854#57615860
41.2387	1.51495	0.32636	4.64195	3.45131e-06	0.00116529	Lx8#L1#LINE#chr6#57615862#57616595
34.9313	1.95053	0.393546	4.9563	7.18477e-07	0.00034237	RMER17D#ERVK#LTR#chr6#57620351#57621135
43.8452	1.42625	0.318808	4.47368	7.68835e-06	0.00212087	L1VL4#L1#LINE#chr6#57621381#57622195
25.681	1.96484	0.418988	4.68949	2.73881e-06	0.000975369	Lx#L1#LINE#chr6#57623166#57624005
11.2813	2.20082	0.624286	3.52534	0.000422936	0.0376549	B1F#Alu#SINE#chr6#57625487#57625597
74.6416	1.49456	0.268612	5.564	2.63655e-08	2.55503e-05	Lx9#L1#LINE#chr6#57626156#57627354
17.8106	1.87234	0.502039	3.72946	0.000191887	0.0216595	Lx3C#L1#LINE#chr6#57635406#57636051
42.3862	1.67664	0.329252	5.09228	3.53783e-07	0.000199195	Lx9#L1#LINE#chr6#57636051#57637044
33.2323	1.50021	0.360226	4.16463	3.11856e-05	0.00590795	MYSERV6-int#ERVK#LTR#chr6#57638598#57639518
15.4102	2.03608	0.510177	3.99092	6.58172e-05	0.010213	B1_Mur4#Alu#SINE#chr6#57645797#57645929
31.4687	1.49466	0.399228	3.74389	0.000181193	0.0207626	MLT1A1#ERVL-MaLR#LTR#chr6#57647420#57647576
40.1277	1.79917	0.346019	5.19963	1.99686e-07	0.000126773	Lx8b#L1#LINE#chr6#57648268#57648830
21.81	1.86553	0.434739	4.29115	1.7775e-05	0.00390932	RMER17C#ERVK#LTR#chr6#57649602#57650005
13.3376	2.01546	0.564778	3.56859	0.000358911	0.0336881	ID#ID#SINE#chr6#57652494#57652560
10.0223	2.17223	0.63074	3.44394	0.000573299	0.046113	PB1D10#Alu#SINE#chr6#57654853#57654954
28.7416	2.59062	0.461746	5.61048	2.01764e-08	2.05401e-05	ORR1F#ERVL-MaLR#LTR#chr6#57660877#57661178
15.484	2.16289	0.528596	4.09176	4.28111e-05	0.00749404	AT_rich#Low_complexity#Low_complexity#chr6#57663048#57663070
23.1289	1.42927	0.408084	3.50239	0.000461103	0.039873	B3#B2#SINE#chr6#57663208#57663418
50.7276	1.73696	0.349832	4.96514	6.86515e-07	0.000330263	L1MC#L1#LINE#chr6#57664126#57664522
24.7481	1.97108	0.47263	4.17045	3.04004e-05	0.00581046	ORR1D2#ERVL-MaLR#LTR#chr6#57665291#57665660
11.7088	3.01136	0.714727	4.21329	2.51672e-05	0.00509843	Lx3B#L1#LINE#chr6#66542214#66542840
10.3776	2.98578	0.753224	3.964	7.37032e-05	0.0111158	MMETn-int#ERVK#LTR#chr6#69148030#69151844
6.20113	3.49402	1.00853	3.46446	0.000531305	0.0440356	L3#CR1#LINE#chr6#72550741#72550886
8.2434	3.07406	0.829716	3.70495	0.000211433	0.0232551	ID_B1#B4#SINE#chr6#72551574#72551730
10.4099	4.25823	0.949263	4.48582	7.26329e-06	0.00202357	ID_B1#B4#SINE#chr6#72551901#72552102
27.745	3.65415	1.00924	3.62071	0.000293791	0.0294623	MER31A#ERV1#LTR#chr6#72552110#72552565
7.72418	3.8973	0.990814	3.93344	8.37402e-05	0.012113	B1_Mur1#Alu#SINE#chr6#72553686#72553793
8.19881	3.02371	0.837433	3.61069	0.000305382	0.0302558	B3A#B2#SINE#chr6#72559443#72559586
9.86631	2.91588	0.731209	3.98775	6.67025e-05	0.0103226	B3#B2#SINE#chr6#72560357#72560540
8.51294	6.49963	1.28003	5.0777	3.82033e-07	0.000210687	B1F#Alu#SINE#chr6#72561812#72561944
250.838	0.837543	0.202726	4.13139	3.60572e-05	0.00660128	RLTR4_MM-int#ERV1#LTR#chr6#73287717#73293409
8.39516	2.93386	0.832533	3.52402	0.000425052	0.0377766	RLTRETN_Mm#ERVK#LTR#chr6#79527268#79527590
41.1574	-1.08361	0.311669	-3.47678	0.00050747	0.0426209	L1Md_F2#L1#LINE#chr6#80086157#80087204
89.3955	-1.0285	0.253099	-4.06361	4.83192e-05	0.008164	L1_Mus3#L1#LINE#chr6#80202136#80204992
11.6545	-2.01554	0.576258	-3.49764	0.00046939	0.0404249	B1F1#Alu#SINE#chr6#80244625#80244757
28.7616	-1.33667	0.388828	-3.43771	0.000586666	0.046796	Lx5c#L1#LINE#chr6#80286504#80287358
24.1202	-1.35672	0.380638	-3.56434	0.000364768	0.034095	RMER20B#ERVK#LTR#chr6#80349981#80350588
113.22	-0.95141	0.220521	-4.31438	1.60053e-05	0.00363489	L1Md_F2#L1#LINE#chr6#80394166#80400217
26.8533	-1.25157	0.359543	-3.481	0.000499544	0.0421381	RMER6D#ERVK#LTR#chr6#80438474#80439262
9.73139	-2.11072	0.611879	-3.44957	0.000561484	0.0455169	Lx5#L1#LINE#chr6#80629361#80630766
61.6661	-0.910718	0.258053	-3.52919	0.000416837	0.0373262	MLTR14#ERV1#LTR#chr6#82046824#82047230
28.4999	-1.4029	0.386076	-3.63373	0.000279352	0.0284316	B4#B4#SINE#chr6#82051872#82052129
28.2353	-1.25237	0.356526	-3.51271	0.000443561	0.0388647	RLTR15#ERVK#LTR#chr6#82058837#82059167
24.49	-1.70875	0.390628	-4.37437	1.21782e-05	0.00295841	MTE2b#ERVL-MaLR#LTR#chr6#82062115#82062500
8.19758	-2.51748	0.70578	-3.56694	0.000361174	0.0338375	L1MA4A#L1#LINE#chr6#82064975#82065225
29.355	-1.35402	0.348366	-3.88678	0.000101581	0.0137743	MTE2a#ERVL-MaLR#LTR#chr6#82072158#82072480
13.4102	-2.00347	0.546048	-3.66904	0.000243463	0.0257407	ID4#ID#SINE#chr6#82072871#82072940
16.684	-1.52475	0.445241	-3.42456	0.00061579	0.0483161	B3#B2#SINE#chr6#82073934#82074062
20.3066	-1.57484	0.427006	-3.68809	0.000225941	0.024387	MLT2B3#ERVL#LTR#chr6#82074561#82074766
26.075	-1.7544	0.405175	-4.32999	1.49119e-05	0.00343714	B4#B4#SINE#chr6#82076970#82077265
20.8119	-1.40378	0.400571	-3.50446	0.000457529	0.0396405	ORR1A2#ERVL-MaLR#LTR#chr6#82078088#82078408
16.0034	-1.66077	0.464451	-3.57577	0.000349205	0.0330533	B4A#B4#SINE#chr6#82080436#82080709
23.3479	-1.30771	0.38333	-3.41146	0.00064616	0.0499217	RLTR31C_MM#ERVK#LTR#chr6#82086018#82086447
11.1645	-2.38266	0.620036	-3.84277	0.000121652	0.0156144	RMER6C#ERVK#LTR#chr6#82086567#82086802
21.1273	1.48473	0.413684	3.58905	0.00033188	0.0319393	C-rich#Low_complexity#Low_complexity#chr6#85587937#85587985
31.6156	1.6586	0.38267	4.33429	1.4623e-05	0.00338604	L1Md_F2#L1#LINE#chr6#85657153#85662332
7.03899	4.34103	1.18813	3.65367	0.000258522	0.026847	RLTR11B#ERVK#LTR#chr6#85669217#85669674
36.2441	-1.63759	0.355038	-4.61245	3.97948e-06	0.00128548	L1MA5#L1#LINE#chr6#88734596#88735019
40.4324	-1.25669	0.332077	-3.78434	0.000154117	0.0185298	MTEa#ERVL-MaLR#LTR#chr6#88765166#88765465
41.5286	-1.37373	0.299019	-4.59412	4.34583e-06	0.00138059	MTC#ERVL-MaLR#LTR#chr6#88768782#88769197
22.8117	-1.56671	0.404405	-3.87412	0.000107012	0.0142945	MIRc#MIR#SINE#chr6#88773234#88773287
16.3804	-1.71541	0.461616	-3.7161	0.000202322	0.0225252	MT2B1#ERVL#LTR#chr6#88782801#88783027
26.3348	-1.49079	0.377149	-3.95278	7.72492e-05	0.0114662	PB1D10#Alu#SINE#chr6#88812959#88813064
38.8564	-1.27132	0.302882	-4.19742	2.6997e-05	0.00532255	L1MA4#L1#LINE#chr6#88813245#88813524
23.2953	-2.11267	0.429546	-4.91838	8.72625e-07	0.000402504	MTE2a#ERVL-MaLR#LTR#chr6#88814680#88814959
40.1484	-1.09431	0.30994	-3.53071	0.000414444	0.0371456	B1_Mur4#Alu#SINE#chr6#97849854#97850000
343.408	-0.981005	0.184202	-5.32571	1.00561e-07	7.52134e-05	L1Md_F2#L1#LINE#chr6#109058209#109064420
129.425	-0.698538	0.204491	-3.41598	0.00063552	0.0494589	L1Md_T#L1#LINE#chr6#109067025#109072567
200.579	-1.04754	0.195531	-5.35743	8.44143e-08	6.54435e-05	L1Md_F3#L1#LINE#chr6#109078088#109082075
139.024	-0.951846	0.222735	-4.27344	1.92481e-05	0.00415621	L1Md_F#L1#LINE#chr6#109099217#109102998
28.6764	-1.28029	0.363873	-3.51851	0.00043397	0.0382702	L1_Rod#L1#LINE#chr6#109110183#109110584
18.4225	-1.82145	0.441944	-4.12145	3.76493e-05	0.00681232	B4A#B4#SINE#chr6#109111947#109112115
8.26408	-2.51667	0.714236	-3.52358	0.000425756	0.0378308	(TG)n#Simple_repeat#Simple_repeat#chr6#109149785#109149833
43.1285	-1.05977	0.309492	-3.42423	0.000616553	0.0483666	RMER19B#ERVK#LTR#chr6#109158963#109159996
10.7756	-2.30462	0.60311	-3.82123	0.000132787	0.0166688	L1_Mus2#L1#LINE#chr6#109165870#109166479
19.0085	-1.63607	0.427458	-3.82743	0.000129488	0.0163437	ORR1D2#ERVL-MaLR#LTR#chr6#109183422#109183769
57.1803	-1.02135	0.27579	-3.70335	0.000212771	0.0233468	L1Md_T#L1#LINE#chr6#109196197#109202577
87.0813	-1.44276	0.235096	-6.13689	8.41536e-10	1.38471e-06	L1_Mus1#L1#LINE#chr6#109234753#109241384
21.0086	-1.63903	0.434505	-3.77217	0.000161832	0.0191468	Lx3A#L1#LINE#chr6#109266901#109268897
12.5275	-2.06165	0.54345	-3.79363	0.000148464	0.0180711	Lx3A#L1#LINE#chr6#109269783#109270963
27.2617	-1.3239	0.367809	-3.59943	0.000318911	0.0311145	ERVL-int#ERVL#LTR#chr6#118026983#118028093
13.3415	3.41916	0.737132	4.63846	3.51007e-06	0.00118019	MLTR73#ERV1#LTR#chr6#121246626#121246764
12.2735	3.90561	1.07731	3.62534	0.000288582	0.0290555	B4#B4#SINE#chr6#121248524#121248712
6.82433	3.68535	1.01832	3.61903	0.000295704	0.0295575	ID2#ID#SINE#chr6#121249089#121249170
8.18943	3.51507	0.880591	3.99172	6.55969e-05	0.0101945	RSINE1#B4#SINE#chr6#121249415#121249560
8.29795	3.92967	0.978786	4.01484	5.94852e-05	0.00947106	B1F#Alu#SINE#chr6#121249970#121250025
12.6835	5.21929	1.11812	4.66791	3.04284e-06	0.0010589	PB1D7#Alu#SINE#chr6#121250423#121250524
8.72814	3.54037	0.904787	3.91294	9.11798e-05	0.0128743	B3A#B2#SINE#chr6#121250711#121250877
12.1482	5.16996	1.4394	3.59174	0.000328478	0.0317254	B4A#B4#SINE#chr6#121250899#121251142
8.19007	3.91319	1.00295	3.9017	9.55195e-05	0.0132283	LTR88b#Gypsy?#LTR#chr6#121251617#121251800
17.0256	2.76843	0.548705	5.04539	4.52593e-07	0.000238507	B1_Mus1#Alu#SINE#chr6#121253207#121253351
13.1357	4.26007	0.908043	4.69148	2.7123e-06	0.000970213	B1_Mm#Alu#SINE#chr6#121253949#121254094
11.0586	3.99965	0.855748	4.67386	2.95585e-06	0.0010379	B3#B2#SINE#chr6#121254296#121254474
3.83593	5.33935	1.38931	3.84316	0.00012146	0.015604	B1_Mur2#Alu#SINE#chr6#121254482#121254615
7.55605	3.85728	1.00417	3.84126	0.000122405	0.0156882	(GAAA)n#Simple_repeat#Simple_repeat#chr6#121254632#121254671
18.0453	4.71561	0.806817	5.8447	5.07468e-09	6.45362e-06	L1MA5#L1#LINE#chr6#121255654#121255751
33.2797	4.8851	0.85361	5.72287	1.04738e-08	1.16856e-05	MTD#ERVL-MaLR#LTR#chr6#121255827#121256204
9.65084	4.80609	1.14157	4.21006	2.55309e-05	0.00514675	L1M4#L1#LINE#chr6#121256323#121256382
10.7216	4.97489	1.10909	4.48557	7.27184e-06	0.00202456	RSINE1#B4#SINE#chr6#121256470#121256619
27.8942	4.10239	0.586738	6.99186	2.7127e-12	9.5929e-09	L1M2#L1#LINE#chr6#121256620#121257018
8.93391	6.56784	1.54248	4.25796	2.06298e-05	0.00437718	B1F2#Alu#SINE#chr6#121257162#121257269
16.1267	3.88954	0.688912	5.64591	1.64307e-08	1.72496e-05	L1M2#L1#LINE#chr6#121257869#121258371
20.4593	4.9701	0.997649	4.98181	6.29909e-07	0.00030818	B3#B2#SINE#chr6#121258527#121258723
19.3604	4.15172	0.686335	6.04912	1.45642e-09	2.24099e-06	RSINE1#B4#SINE#chr6#121258919#121259058
30.6218	3.75369	0.510556	7.35217	1.95021e-13	9.95194e-10	MTE2a#ERVL-MaLR#LTR#chr6#121259399#121259800
18.9456	3.9216	0.650014	6.0331	1.60844e-09	2.41949e-06	B3#B2#SINE#chr6#121259803#121260023
11.8791	3.46403	0.758665	4.56596	4.97222e-06	0.00152781	RSINE1#B4#SINE#chr6#121261609#121261749
18.7911	4.22637	0.934738	4.52146	6.14159e-06	0.00178508	RSINE1#B4#SINE#chr6#121263202#121263346
13.4603	3.68152	0.746432	4.93216	8.13259e-07	0.000377279	L1MC5#L1#LINE#chr6#121263679#121263809
14.8283	4.07804	0.819042	4.97903	6.39034e-07	0.000311134	MTD#ERVL-MaLR#LTR#chr6#121263823#121264057
6.94007	4.25964	1.15563	3.68599	0.000227819	0.0245264	B3#B2#SINE#chr6#121264435#121264644
28.7731	4.8123	0.670739	7.17462	7.25057e-13	3.10955e-09	ORR1A4#ERVL-MaLR#LTR#chr6#121264990#121265327
23.7911	3.57679	0.555474	6.43916	1.20133e-10	2.5224e-07	ORR1D1#ERVL-MaLR#LTR#chr6#121266040#121266361
86.5305	4.36182	0.660878	6.60004	4.1106e-11	1.0293e-07	ORR1D1-int#ERVL-MaLR#LTR#chr6#121266363#121267677
26.833	3.70048	0.768852	4.813	1.48684e-06	0.000604236	ORR1D1#ERVL-MaLR#LTR#chr6#121267682#121268029
27.5637	4.59667	0.884228	5.19851	2.00891e-07	0.000127337	ORR1F#ERVL-MaLR#LTR#chr6#121270643#121270767
6.26664	5.03076	1.30638	3.85092	0.000117675	0.0152734	RMER19C#ERVK#LTR#chr6#121271209#121271777
163.48	-0.769258	0.203064	-3.78825	0.00015171	0.0183389	IAPEz-int#ERVK#LTR#chr6#122955872#122962101
20.8195	-1.63451	0.420002	-3.89167	9.95583e-05	0.0135731	L1M2#L1#LINE#chr6#122965205#122965686
46.0909	-1.49617	0.341118	-4.38609	1.15407e-05	0.00285254	L1Md_F#L1#LINE#chr6#122974674#122980253
39.4644	-1.07274	0.302354	-3.54795	0.000388235	0.0355629	L1Md_F3#L1#LINE#chr6#123017379#123023299
9.88188	3.67576	0.878014	4.18645	2.8335e-05	0.00553972	RSINE1#B4#SINE#chr6#124831711#124831856
17.8069	-1.7365	0.450756	-3.85242	0.000116954	0.0152093	IMPB_01#Satellite#Satellite#chr6#125061920#125062094
3.37193	5.15655	1.46194	3.52719	0.00041999	0.037517	GA-rich#Low_complexity#Low_complexity#chr6#127448004#127448051
5.81674	4.91059	1.34181	3.65968	0.000252527	0.0264218	L1M5#L1#LINE#chr6#127451489#127451795
13.4644	2.2536	0.627678	3.59037	0.000330206	0.0318464	GC_rich#Low_complexity#Low_complexity#chr6#128363003#128363095
6.38095	4.1227	1.18119	3.4903	0.000482471	0.0411384	B1_Mus1#Alu#SINE#chr6#128367583#128367728
5.96289	4.02209	1.17383	3.42645	0.00061152	0.0481122	URR1A#hAT-Charlie#DNA#chr6#128369008#128369192
16.1567	2.31109	0.545293	4.23826	2.2526e-05	0.00467134	B4A#B4#SINE#chr6#128371433#128371689
17.9484	2.77485	0.585052	4.74292	2.1066e-06	0.000791471	PB1D7#Alu#SINE#chr6#128374962#128375043
8.98588	6.57628	1.66411	3.95183	7.7557e-05	0.0114991	ID_B1#B4#SINE#chr6#134930224#134930345
4.49623	5.55834	1.39316	3.98972	6.61505e-05	0.010256	PB1D11#Alu#SINE#chr6#134930542#134930616
8.07382	6.42314	1.74541	3.68003	0.000233208	0.0249546	ID_B1#B4#SINE#chr6#134931412#134931530
6.79566	6.17345	1.80593	3.41843	0.000629841	0.0491603	ID_B1#B4#SINE#chr6#134931629#134931762
9.19959	6.61025	1.68707	3.91819	8.92174e-05	0.0126912	ID_B1#B4#SINE#chr6#134932040#134932143
9.00051	6.56598	1.29519	5.06951	3.98835e-07	0.000217867	ID_B1#B4#SINE#chr6#134932673#134932797
9.23647	4.71188	1.13103	4.166	3.09988e-05	0.00588638	ID_B1#B4#SINE#chr6#134933761#134933927
6.63237	5.10806	1.32477	3.85581	0.000115345	0.0151023	RSINE1#B4#SINE#chr6#134934140#134934287
10.2254	4.81975	1.11217	4.33365	1.46657e-05	0.00339202	B4A#B4#SINE#chr6#134934460#134934730
6.39845	6.08798	1.70467	3.57135	0.000355151	0.0334208	B3A#B2#SINE#chr6#134934981#134935170
7.6323	5.32741	1.33218	3.99902	6.36045e-05	0.00995713	B3A#B2#SINE#chr6#134935436#134935610
7.02342	4.34474	1.17519	3.69704	0.000218131	0.0237795	B1_Mus2#Alu#SINE#chr6#134935973#134936120
7.64675	5.33411	1.3168	4.05082	5.10374e-05	0.00851267	ID_B1#B4#SINE#chr6#134936242#134936335
3.31321	5.12019	1.46375	3.498	0.000468765	0.040397	PB1D7#Alu#SINE#chr6#134936631#134936751
10.24	5.75221	1.29392	4.44558	8.76552e-06	0.00234954	PB1D10#Alu#SINE#chr6#134937023#134937146
3.3939	5.14965	1.48281	3.47289	0.000514878	0.0430632	(TA)n#Simple_repeat#Simple_repeat#chr6#134937904#134937967
9.71909	5.67736	1.2816	4.42989	9.42795e-06	0.00247768	ORR1A0#ERVL-MaLR#LTR#chr6#134938495#134938833
3.97516	5.3794	1.40065	3.84066	0.000122706	0.0157139	ORR1A0-int#ERVL-MaLR#LTR#chr6#134938833#134939041
6.49479	5.09001	1.29941	3.91717	8.95945e-05	0.0127226	B3A#B2#SINE#chr6#134939442#134939631
18.1114	7.5905	1.5701	4.8344	1.33547e-06	0.000554459	RMER15#ERVL#LTR#chr6#134941783#134942370
11.2642	4.41948	0.974626	4.53454	5.77295e-06	0.00170373	MTE2a#ERVL-MaLR#LTR#chr6#134942448#134942819
4.58496	5.58922	1.36909	4.08243	4.45677e-05	0.00768797	ID4#ID#SINE#chr6#134946172#134946242
4.35681	5.51025	1.39805	3.94138	8.10147e-05	0.0118482	B3#B2#SINE#chr6#134946844#134947037
7.25401	5.25919	1.312	4.00854	6.10947e-05	0.0096511	B4A#B4#SINE#chr6#134949278#134949534
8.65912	4.5567	1.13175	4.02623	5.66777e-05	0.00919104	MLT1J#ERVL-MaLR#LTR#chr6#134951503#134951628
5.82653	5.93149	1.34582	4.40736	1.04639e-05	0.00266028	B1F#Alu#SINE#chr6#134952288#134952428
3.131	5.03597	1.46705	3.43271	0.000597579	0.0473294	B1F1#Alu#SINE#chr6#134953833#134953961
5.1118	4.70647	1.36598	3.44549	0.000570034	0.0459697	B2_Mm2#B2#SINE#chr6#134954757#134954944
49.2734	1.39896	0.337174	4.14907	3.3383e-05	0.00623054	(TAAAAA)n#Simple_repeat#Simple_repeat#chr6#143189646#143189676
65.0143	1.75321	0.298172	5.87987	4.10588e-09	5.44485e-06	L1_Mur3#L1#LINE#chr6#146116147#146119955
4.71011	5.63017	1.35854	4.14426	3.40909e-05	0.00631983	B4A#B4#SINE#chr6#146675924#146676221
22.2965	7.8926	1.5933	4.95363	7.28416e-07	0.000346239	MLT1C#ERVL-MaLR#LTR#chr6#146677932#146678212
12.2043	3.75856	0.835306	4.49962	6.80739e-06	0.00192854	B3A#B2#SINE#chr6#146678514#146678696
4.9366	5.6992	1.38797	4.10615	4.02307e-05	0.00716366	(CCA)n#Simple_repeat#Simple_repeat#chr6#146678915#146678963
50.2133	5.63289	1.0675	5.27671	1.31524e-07	9.17342e-05	MER21C#ERVL#LTR#chr6#146679081#146679788
24.0527	3.72619	1.03561	3.59808	0.000320574	0.0311862	ORR1A2#ERVL-MaLR#LTR#chr6#146679923#146680253
31.3293	3.85924	1.04451	3.69479	0.000220069	0.0239197	L1MA5A#L1#LINE#chr6#146680458#146680954
15.1141	6.34011	1.27433	4.97524	6.51681e-07	0.000316146	RCHARR1#hAT-Charlie#DNA#chr6#146681739#146682065
31.331	5.21449	0.824333	6.32571	2.52077e-10	4.74868e-07	RMER17A#ERVK#LTR#chr6#146682065#146682814
16.1306	7.42581	1.97373	3.76232	0.000168346	0.0196943	RMER10A#ERVL#LTR#chr6#146683726#146684001
25.5811	5.3863	1.33653	4.03007	5.57612e-05	0.00907614	ID_B1#B4#SINE#chr6#146684421#146684533
40.0727	5.95041	1.14622	5.19131	2.0882e-07	0.000131127	MTEb#ERVL-MaLR#LTR#chr6#146684950#146685286
16.0489	6.44191	1.61979	3.977	6.97892e-05	0.010649	PB1D10#Alu#SINE#chr6#146686695#146686812
11.5311	4.49087	1.02752	4.37058	1.2392e-05	0.002995	B1_Mus1#Alu#SINE#chr6#146687227#146687357
24.9721	5.18417	0.874892	5.9255	3.1135e-09	4.21198e-06	RSINE1#B4#SINE#chr6#146687676#146687831
19.5921	5.26087	1.32167	3.98046	6.87817e-05	0.0105338	ID_B1#B4#SINE#chr6#146688319#146688528
18.4661	4.38187	0.791039	5.53939	3.03535e-08	2.85236e-05	PB1D7#Alu#SINE#chr6#146689497#146689605
35.0653	3.94468	0.926805	4.25622	2.07917e-05	0.00439754	IAPEz-int#ERVK#LTR#chr6#146690175#146690831
8.17095	3.9939	1.01901	3.91937	8.878e-05	0.0126513	IAPEz-int#ERVK#LTR#chr6#146690915#146691177
112.087	3.96366	0.808641	4.90163	9.50434e-07	0.000428779	IAPEz-int#ERVK#LTR#chr6#146691297#146694245
15.1838	3.70096	1.06127	3.4873	0.000487923	0.0414717	IAPLTR2_Mm#ERVK#LTR#chr6#146694245#146694716
14.184	1.76132	0.509031	3.46013	0.000539907	0.0444301	MTEb#ERVL-MaLR#LTR#chr6#146744923#146745247
532.41	-0.630795	0.177798	-3.54782	0.000388437	0.0355725	RMER15#ERVL#LTR#chr7#90046128#90046634
46.6729	1.80837	0.360908	5.01061	5.42569e-07	0.000274345	L1Md_F3#L1#LINE#chr7#106167837#106175230
18.1151	4.45771	1.25496	3.55207	0.00038221	0.0351869	MMERGLN-int#ERV1#LTR#chr7#13168944#13176507
5.44392	4.83869	1.32624	3.64844	0.000263839	0.0272797	(CGAG)n#Simple_repeat#Simple_repeat#chr7#13278900#13278927
15.6948	2.17812	0.541411	4.02304	5.74524e-05	0.00927191	MIRb#MIR#SINE#chr7#13286783#13286955
19.9795	4.49529	0.802288	5.60309	2.10565e-08	2.13284e-05	L2c#L2#LINE#chr7#13287033#13287118
16.3157	2.76717	0.611457	4.52553	6.0245e-06	0.00175866	MTEb#ERVL-MaLR#LTR#chr7#13287687#13287946
14.2045	2.65735	0.646179	4.1124	3.9156e-05	0.00700634	MIR#MIR#SINE#chr7#13288408#13288533
15.491	3.13251	0.621122	5.04331	4.57552e-07	0.000240491	RLTR12E#ERVK#LTR#chr7#13290642#13291151
23.027	2.17544	0.498285	4.36586	1.26626e-05	0.00304073	RLTR13C3#ERVK#LTR#chr7#13297521#13298363
13.1714	2.67302	0.651352	4.1038	4.0641e-05	0.0072176	L3#CR1#LINE#chr7#13300802#13300866
9.8101	6.69916	1.27183	5.26735	1.3841e-07	9.4895e-05	PB1D7#Alu#SINE#chr7#13307295#13307378
17.1651	2.77584	0.580051	4.7855	1.70563e-06	0.000674725	ZP3AR#Satellite#Satellite#chr7#13309815#13310350
17.4651	2.63925	0.579206	4.55667	5.19714e-06	0.00157887	MTD#ERVL-MaLR#LTR#chr7#13312401#13312789
11.0503	3.33925	0.770413	4.33437	1.46181e-05	0.00338604	B4A#B4#SINE#chr7#13312819#13313104
12.2901	3.16306	0.700738	4.5139	6.36477e-06	0.00182719	L1_Rod#L1#LINE#chr7#13317504#13318370
11.1707	2.27866	0.663803	3.43274	0.000597523	0.0473294	Lx2B2#L1#LINE#chr7#13320140#13321298
12.9889	3.34127	0.728266	4.58798	4.47561e-06	0.00141022	Lx3B#L1#LINE#chr7#13348916#13355174
9.16961	2.63612	0.721758	3.65236	0.000259842	0.0269424	(CCGCG)n#Simple_repeat#Simple_repeat#chr7#16314104#16314176
23.0848	-1.40246	0.382169	-3.66973	0.000242803	0.0256978	(T)n#Simple_repeat#Simple_repeat#chr7#28187553#28187580
20.544	-1.53648	0.432014	-3.55655	0.00037576	0.0347997	ID4_#ID#SINE#chr7#28188495#28188562
36.4436	1.18973	0.335048	3.55092	0.000383892	0.0352612	PB1D11#Alu#SINE#chr7#38195662#38195761
94.7115	-1.0232	0.262719	-3.89465	9.83393e-05	0.013456	MER67C#ERV1#LTR#chr7#48966345#48966418
143.646	-0.976636	0.200744	-4.86509	1.14406e-06	0.000495931	MER3#hAT-Charlie#DNA#chr7#48967575#48967773
159.071	-0.810682	0.201975	-4.01377	5.97555e-05	0.0094991	B3#B2#SINE#chr7#48968080#48968286
107.515	-0.969536	0.258809	-3.74614	0.000179575	0.0206602	ID4_#ID#SINE#chr7#48970510#48970595
78.8757	-1.05344	0.245609	-4.28909	1.7941e-05	0.00393038	(CATG)n#Simple_repeat#Simple_repeat#chr7#48970798#48970877
232.889	-0.969085	0.225855	-4.29075	1.78074e-05	0.0039143	MLT1B#ERVL-MaLR#LTR#chr7#48971453#48971798
123.195	-1.21702	0.215303	-5.6526	1.5804e-08	1.67223e-05	B4#B4#SINE#chr7#48972112#48972280
78.9505	-1.09036	0.23398	-4.66006	3.16111e-06	0.00108734	MIRc#MIR#SINE#chr7#48972457#48972560
317.909	-0.751555	0.182914	-4.10879	3.97745e-05	0.0070981	Tigger20a#TcMar-Tigger#DNA#chr7#48973864#48974292
97.6534	-1.02031	0.224569	-4.54341	5.53509e-06	0.00165289	L2b#L2#LINE#chr7#48974718#48974775
70.8491	-1.14324	0.250736	-4.55955	5.12634e-06	0.00156444	PB1D10#Alu#SINE#chr7#48975762#48975870
46.4537	-1.08256	0.292182	-3.70508	0.000211323	0.0232511	MER31B#ERV1#LTR#chr7#48975935#48976094
122.497	-0.977124	0.200879	-4.86423	1.14902e-06	0.000497542	B3#B2#SINE#chr7#48976106#48976296
191.011	-0.982224	0.215152	-4.56525	4.98888e-06	0.00153176	MIRb#MIR#SINE#chr7#48976734#48976926
137.899	-1.0959	0.242503	-4.51913	6.20943e-06	0.00179832	MIR#MIR#SINE#chr7#48977610#48977833
60.4319	-1.02933	0.267916	-3.84201	0.000122033	0.0156476	(TCCA)n#Simple_repeat#Simple_repeat#chr7#48978352#48978458
284.05	-0.98255	0.189808	-5.17653	2.26046e-07	0.000139025	MER21C#ERVL#LTR#chr7#48978700#48979302
75.568	-1.01583	0.243695	-4.16843	3.06703e-05	0.00585076	MER21C#ERVL#LTR#chr7#48979352#48979428
112.741	-0.926783	0.217529	-4.2605	2.03973e-05	0.0043369	MIRc#MIR#SINE#chr7#48980452#48980605
104.793	-0.796036	0.216717	-3.67315	0.000239575	0.0254833	L2c#L2#LINE#chr7#48982112#48982225
78.1181	-1.01374	0.278326	-3.64228	0.000270231	0.0277626	(TTCA)n#Simple_repeat#Simple_repeat#chr7#48982611#48982639
56.6787	-1.351	0.277016	-4.87699	1.07717e-06	0.000473035	(T)n#Simple_repeat#Simple_repeat#chr7#48984323#48984349
133.553	-0.761778	0.219463	-3.4711	0.000518337	0.0432811	(GGAA)n#Simple_repeat#Simple_repeat#chr7#48985196#48985365
114.434	-0.93274	0.217293	-4.29254	1.76643e-05	0.00389346	MIR3#MIR#SINE#chr7#48985698#48985804
220.742	-0.886505	0.199931	-4.43406	9.2474e-06	0.00244457	RLTR11A#ERVK#LTR#chr7#48986009#48986517
40.6164	-1.18201	0.306723	-3.85366	0.000116366	0.0151724	(TCC)n#Simple_repeat#Simple_repeat#chr7#48986836#48986909
149.145	-0.986555	0.197674	-4.99083	6.01217e-07	0.000297756	L1_Mus1#L1#LINE#chr7#48986937#48987318
112.444	-1.12666	0.214471	-5.25323	1.49457e-07	0.000100086	PB1D11#Alu#SINE#chr7#48989970#48990052
225.748	-0.954697	0.198916	-4.79951	1.59054e-06	0.000636751	RMER19C#ERVK#LTR#chr7#48990274#48990726
100.334	-1.10334	0.278451	-3.96242	7.41929e-05	0.0111646	L2a#L2#LINE#chr7#48991092#48991179
68.1663	-1.07517	0.274239	-3.92057	8.83414e-05	0.0126111	CT-rich#Low_complexity#Low_complexity#chr7#48991701#48991786
201.481	-0.954971	0.219833	-4.34408	1.3986e-05	0.00326654	L2c#L2#LINE#chr7#48994172#48994517
98.8364	-0.963397	0.224068	-4.29958	1.7112e-05	0.00380922	MIR#MIR#SINE#chr7#48995703#48995840
125.536	-0.802143	0.22515	-3.56271	0.000367043	0.0342442	MTE2b#ERVL-MaLR#LTR#chr7#48996807#48997101
58.9856	-1.38479	0.263021	-5.26494	1.40234e-07	9.582e-05	L1M5#L1#LINE#chr7#48997283#48997473
154.52	-1.00891	0.195702	-5.15534	2.53168e-07	0.000150539	L1M5#L1#LINE#chr7#48998290#48998396
177.128	-0.955795	0.197439	-4.84096	1.29216e-06	0.000539459	MIRb#MIR#SINE#chr7#48999158#48999347
200.606	-1.10449	0.203412	-5.42981	5.64142e-08	4.70864e-05	L1_Mur3#L1#LINE#chr7#48999686#48999977
127.408	-0.96388	0.215975	-4.46292	8.08503e-06	0.00220229	MIRc#MIR#SINE#chr7#49001346#49001486
28.8121	-1.32266	0.385373	-3.43216	0.000598784	0.0473893	(TCCC)n#Simple_repeat#Simple_repeat#chr7#49001942#49001998
125.395	-1.12652	0.221752	-5.0801	3.77245e-07	0.000208617	L1MA4#L1#LINE#chr7#49002518#49002650
173.7	-0.70002	0.198185	-3.53215	0.000412196	0.0370176	RLTR17B_Mm#ERVK#LTR#chr7#49004893#49005083
92.0414	-0.898178	0.25252	-3.55685	0.000375327	0.0347835	PB1D7#Alu#SINE#chr7#49005333#49005420
59.2995	-1.09039	0.256165	-4.25659	2.07568e-05	0.00439719	B1_Mus1#Alu#SINE#chr7#49005672#49005817
146.363	-0.787819	0.207012	-3.80568	0.000141417	0.017504	URR1B#hAT-Charlie#DNA#chr7#49006296#49006505
99.102	-0.903845	0.210033	-4.30336	1.68231e-05	0.0037603	L2c#L2#LINE#chr7#49007424#49007498
320.271	-1.03534	0.181207	-5.71359	1.10616e-08	1.22509e-05	RMER13A2#ERVK#LTR#chr7#49008136#49008783
131.484	-0.887617	0.227094	-3.90858	9.28388e-05	0.013009	MIRc#MIR#SINE#chr7#49011077#49011210
155.211	-0.781304	0.220406	-3.54484	0.000392856	0.0358234	MT2B1#ERVL#LTR#chr7#49011432#49011844
108.77	-1.13371	0.224842	-5.04224	4.60113e-07	0.000241522	L1MB1#L1#LINE#chr7#49011996#49012146
133.616	-0.966129	0.244664	-3.9488	7.85451e-05	0.0115945	MIR#MIR#SINE#chr7#49014114#49014282
219.321	-0.967311	0.22104	-4.37618	1.20778e-05	0.00294202	B4A#B4#SINE#chr7#49015052#49015324
57.7292	-1.28102	0.283793	-4.51391	6.36437e-06	0.00182719	AT_rich#Low_complexity#Low_complexity#chr7#49015584#49015609
148.542	-0.792059	0.198866	-3.98288	6.80858e-05	0.0104683	L2b#L2#LINE#chr7#49017913#49018185
93.4453	-1.20163	0.230389	-5.21563	1.83196e-07	0.000118165	MIRb#MIR#SINE#chr7#49019368#49019493
94.4025	-1.35561	0.241157	-5.6213	1.89531e-08	1.95915e-05	CT-rich#Low_complexity#Low_complexity#chr7#49020560#49020611
127.583	-1.22397	0.2639	-4.63799	3.51812e-06	0.00118191	MIR#MIR#SINE#chr7#49021259#49021445
34.666	-1.23183	0.325348	-3.78619	0.000152974	0.0184363	(TAAA)n#Simple_repeat#Simple_repeat#chr7#49021521#49021568
236.893	-1.00027	0.212528	-4.70653	2.51975e-06	0.00091514	MTE2a#ERVL-MaLR#LTR#chr7#49022642#49023003
96.7694	-1.06849	0.236624	-4.51555	6.3153e-06	0.00182279	MER5A#hAT-Charlie#DNA#chr7#49023561#49023657
188.989	-1.02857	0.216721	-4.74603	2.07444e-06	0.000780847	B4#B4#SINE#chr7#49025488#49025770
100.789	-1.03256	0.210236	-4.91142	9.04176e-07	0.000413274	L2c#L2#LINE#chr7#49025870#49025990
115.427	-1.05257	0.219397	-4.79755	1.60617e-06	0.000642369	MamGypLTR3#Gypsy#LTR#chr7#49029354#49029583
97.8138	-0.860239	0.237128	-3.62773	0.000285919	0.0289247	URR1A#hAT-Charlie#DNA#chr7#49029912#49030104
94.65	-0.933387	0.229955	-4.05899	4.92851e-05	0.00829245	PB1D10#Alu#SINE#chr7#49030220#49030329
117.29	-0.862509	0.213379	-4.04214	5.29653e-05	0.00872592	B3A#B2#SINE#chr7#49030586#49030670
78.4324	-1.01762	0.257472	-3.95234	7.73903e-05	0.0114829	(TTTG)n#Simple_repeat#Simple_repeat#chr7#49031192#49031225
101.971	-0.801873	0.220138	-3.6426	0.0002699	0.0277357	AmnSINE1#Deu#SINE#chr7#49033316#49033440
245.473	-0.945174	0.211304	-4.47306	7.71077e-06	0.00212475	L3#CR1#LINE#chr7#49033905#49034237
156.27	-0.937835	0.236398	-3.96719	7.27256e-05	0.0110096	MLT1J2#ERVL-MaLR#LTR#chr7#49034859#49035048
210.602	-0.933774	0.199618	-4.6778	2.89976e-06	0.00102186	ORR1D2#ERVL-MaLR#LTR#chr7#49035601#49035888
95.3888	-1.02091	0.230219	-4.43452	9.22789e-06	0.00244102	Kanga1b#TcMar-Tc2#DNA#chr7#49036709#49036838
59.6419	-1.0137	0.266234	-3.80755	0.000140352	0.0173775	Kanga1b#TcMar-Tc2#DNA#chr7#49036884#49037066
93.9426	-0.837872	0.233113	-3.59428	0.000325295	0.0315086	B3A#B2#SINE#chr7#49037324#49037552
134.05	-0.958295	0.224284	-4.27269	1.93131e-05	0.00416132	MIRb#MIR#SINE#chr7#49037634#49037812
122.361	-0.885628	0.222806	-3.97488	7.04135e-05	0.010724	MER21C#ERVL#LTR#chr7#49037991#49038284
73.9617	-0.948825	0.264641	-3.58533	0.000336653	0.0322216	URR1B#hAT-Charlie#DNA#chr7#49038297#49038518
105.434	-1.32473	0.238312	-5.55878	2.71661e-08	2.60754e-05	MER21C#ERVL#LTR#chr7#49038539#49038799
66.0624	-0.994818	0.254758	-3.90495	9.42454e-05	0.0131104	MER21C#ERVL#LTR#chr7#49038854#49038932
103.024	-0.986718	0.248233	-3.97497	7.03889e-05	0.010724	L2b#L2#LINE#chr7#49039480#49039589
160.407	-0.903139	0.214591	-4.20865	2.56899e-05	0.00516022	L2c#L2#LINE#chr7#49039916#49040083
92.0182	-0.799456	0.226278	-3.53308	0.000410753	0.0369538	L2b#L2#LINE#chr7#49040331#49040397
99.2055	-0.962205	0.233333	-4.12375	3.72756e-05	0.00675988	L2b#L2#LINE#chr7#49040660#49040821
227.377	-1.18461	0.222432	-5.32572	1.00553e-07	7.52134e-05	LTR16D1#ERVL#LTR#chr7#49042233#49042596
116.9	-1.38579	0.235456	-5.88556	3.96718e-09	5.27828e-06	MIR#MIR#SINE#chr7#49043420#49043521
114.886	-0.991523	0.221993	-4.46646	7.95249e-06	0.00217352	MIRb#MIR#SINE#chr7#49044704#49044847
159.684	-1.17256	0.216835	-5.40762	6.38684e-08	5.17024e-05	MIRb#MIR#SINE#chr7#49045642#49045809
67.3263	-1.02775	0.256102	-4.01303	5.99434e-05	0.0095229	PB1D10#Alu#SINE#chr7#49047877#49047962
58.4226	-1.30602	0.287449	-4.54348	5.53326e-06	0.00165289	AT_rich#Low_complexity#Low_complexity#chr7#49049139#49049161
60.8649	-1.03646	0.260848	-3.97341	7.08511e-05	0.0107662	B4A#B4#SINE#chr7#49050220#49050368
182.171	-1.09517	0.217977	-5.02423	5.05444e-07	0.000259241	L1MA5A#L1#LINE#chr7#49050721#49051295
31.7823	-1.26434	0.348986	-3.6229	0.000291316	0.0292773	ID4_#ID#SINE#chr7#49051321#49051404
220.53	-1.03137	0.202582	-5.09114	3.55916e-07	0.000200116	MTD#ERVL-MaLR#LTR#chr7#49051626#49051987
94.812	-0.963811	0.237014	-4.06648	4.77289e-05	0.00810296	(TTTTG)n#Simple_repeat#Simple_repeat#chr7#49052442#49052477
107.354	-1.04429	0.229124	-4.55774	5.17058e-06	0.00157317	L2a#L2#LINE#chr7#49053905#49054109
140.729	-0.798745	0.226963	-3.51927	0.000432738	0.0381997	L2a#L2#LINE#chr7#49054166#49054377
221.622	-1.15704	0.238325	-4.85491	1.20444e-06	0.000514129	ORR1E#ERVL-MaLR#LTR#chr7#49054721#49055063
81.2352	-1.10628	0.242796	-4.5564	5.20382e-06	0.00157971	RSINE1#B4#SINE#chr7#49055869#49056034
170.245	-1.10418	0.216738	-5.09456	3.49546e-07	0.00019736	ORR1D2#ERVL-MaLR#LTR#chr7#49057082#49057402
81.8124	-1.01574	0.238273	-4.26294	2.01752e-05	0.00430794	B3A#B2#SINE#chr7#49057619#49057786
147.001	-1.09601	0.203785	-5.37827	7.52068e-08	5.93321e-05	ORR1E#ERVL-MaLR#LTR#chr7#49057941#49058324
52.2626	-1.11233	0.271586	-4.09567	4.20946e-05	0.00740121	AT_rich#Low_complexity#Low_complexity#chr7#49058610#49058640
37.42	-1.31909	0.327002	-4.0339	5.48582e-05	0.00897094	MIR#MIR#SINE#chr7#49059316#49059386
99.4652	-1.12133	0.264262	-4.24326	2.20298e-05	0.00458732	MIR3#MIR#SINE#chr7#49060581#49060668
73.2252	-0.998227	0.277302	-3.59978	0.000318484	0.0310928	AT_rich#Low_complexity#Low_complexity#chr7#49061010#49061039
83.9285	-1.22094	0.236766	-5.15674	2.51292e-07	0.000150082	MTEb#ERVL-MaLR#LTR#chr7#49062351#49062435
70.3244	-1.09435	0.249907	-4.37901	1.19217e-05	0.00291278	MTE-int#ERVL-MaLR#LTR#chr7#49062680#49062947
127.936	-1.20042	0.236099	-5.0844	3.68788e-07	0.000205065	MTE-int#ERVL-MaLR#LTR#chr7#49063054#49063400
39.1385	-1.06598	0.310683	-3.43108	0.000601173	0.0474928	(TA)n#Simple_repeat#Simple_repeat#chr7#49063428#49063497
46.0483	-1.12819	0.284972	-3.95895	7.52802e-05	0.0112815	AT_rich#Low_complexity#Low_complexity#chr7#49063940#49063961
95.9651	-1.10774	0.241553	-4.58591	4.52011e-06	0.00141808	MIR#MIR#SINE#chr7#49064213#49064266
31.8782	-1.62278	0.364429	-4.45296	8.46954e-06	0.00228847	(TG)n#Simple_repeat#Simple_repeat#chr7#49065160#49065242
72.3361	-1.03446	0.255328	-4.0515	5.089e-05	0.00849511	MIR3#MIR#SINE#chr7#49065539#49065629
64.3264	-1.08904	0.273592	-3.98051	6.87662e-05	0.0105338	C-rich#Low_complexity#Low_complexity#chr7#49066834#49066894
96.1457	-0.905395	0.237646	-3.80984	0.000139054	0.0172534	MIR3#MIR#SINE#chr7#49067860#49067962
99.8474	-1.07186	0.233884	-4.58286	4.58668e-06	0.00143409	MIRc#MIR#SINE#chr7#49068158#49068252
69.8217	-1.18243	0.241445	-4.89733	9.71494e-07	0.000435646	B4#B4#SINE#chr7#49068746#49069046
69.3417	-1.13325	0.265833	-4.26301	2.01689e-05	0.00430794	MER103C#hAT-Charlie#DNA#chr7#49070621#49070729
108.446	-1.01196	0.233929	-4.32591	1.51901e-05	0.00348866	MIR3#MIR#SINE#chr7#49073464#49073569
53.8001	-1.61276	0.297939	-5.41306	6.19573e-08	5.05614e-05	(CA)n#Simple_repeat#Simple_repeat#chr7#49076100#49076235
19.3136	-1.66838	0.431509	-3.86639	0.00011046	0.014605	(TG)n#Simple_repeat#Simple_repeat#chr7#49076761#49076819
79.3792	-1.0832	0.280154	-3.86646	0.000110428	0.014605	B4A#B4#SINE#chr7#49076870#49077160
106.643	-0.864523	0.231074	-3.74133	0.000183051	0.0209109	MLT1A0#ERVL-MaLR#LTR#chr7#49077636#49077838
103.451	-0.986731	0.217569	-4.53526	5.75314e-06	0.00169965	MLT1E2#ERVL-MaLR#LTR#chr7#49078525#49078711
98.6429	-0.989295	0.243495	-4.0629	4.84667e-05	0.00818207	MIR#MIR#SINE#chr7#49079433#49079599
132.336	-1.09729	0.23084	-4.75348	1.99944e-06	0.000760423	ID_B1#B4#SINE#chr7#49079689#49079887
82.7529	-1.17467	0.225324	-5.21326	1.85548e-07	0.000119301	B3A#B2#SINE#chr7#49080138#49080310
158.399	-1.24399	0.230231	-5.40322	6.54549e-08	5.28805e-05	MIRb#MIR#SINE#chr7#49080991#49081203
122.042	-1.12766	0.225736	-4.99547	5.86938e-07	0.000293206	MIRc#MIR#SINE#chr7#49081609#49081755
163.896	-0.905182	0.231108	-3.91671	8.97648e-05	0.0127331	ORR1E#ERVL-MaLR#LTR#chr7#49081875#49082196
138.66	-1.20842	0.214212	-5.64122	1.68845e-08	1.768e-05	MER45A#hAT-Tip100#DNA#chr7#49082347#49082514
95.4798	-0.889377	0.211796	-4.19922	2.67838e-05	0.00529812	MIRc#MIR#SINE#chr7#49082941#49083063
109.762	-1.11493	0.217855	-5.11779	3.09136e-07	0.000177781	MIR#MIR#SINE#chr7#49083205#49083386
58.1226	-0.915266	0.268039	-3.41468	0.000638579	0.0495926	LTRIS2#ERV1#LTR#chr7#49083920#49083997
94.3191	-0.902398	0.256592	-3.51686	0.000436687	0.0384679	MIR3#MIR#SINE#chr7#49084566#49084636
63.1243	-1.22798	0.304791	-4.02892	5.60335e-05	0.00910655	ID#ID#SINE#chr7#49085389#49085452
115.916	-0.909666	0.22332	-4.07337	4.63383e-05	0.00792563	ID_B1#B4#SINE#chr7#49085848#49085969
92.469	-1.08426	0.220496	-4.91739	8.77063e-07	0.000403243	MIRc#MIR#SINE#chr7#49086541#49086621
161.014	-1.01067	0.219729	-4.59961	4.23276e-06	0.0013532	L1MB8#L1#LINE#chr7#49086792#49087026
192.428	-1.01407	0.218893	-4.63274	3.60858e-06	0.00120029	MLT1C#ERVL-MaLR#LTR#chr7#49089110#49089410
49.823	-1.37584	0.280097	-4.91201	9.01494e-07	0.000412516	(TG)n#Simple_repeat#Simple_repeat#chr7#49090486#49090522
97.2781	-1.0673	0.235272	-4.53647	5.72048e-06	0.00169445	B1F1#Alu#SINE#chr7#49093123#49093248
111.547	-0.953944	0.244274	-3.90522	9.41387e-05	0.0131001	Tigger10#TcMar-Tigger#DNA#chr7#49095670#49095850
119.586	-1.23131	0.213247	-5.77411	7.73604e-09	9.25427e-06	L1Md_F3#L1#LINE#chr7#49095917#49096397
41.9348	-1.33301	0.303205	-4.3964	1.1006e-05	0.00276322	(CCCTG)n#Simple_repeat#Simple_repeat#chr7#49096546#49096592
117.198	-0.861208	0.218083	-3.94899	7.848e-05	0.0115917	MTEa#ERVL-MaLR#LTR#chr7#49097685#49098013
48.8905	-1.11628	0.284608	-3.92217	8.77537e-05	0.0125673	RSINE1#B4#SINE#chr7#49098018#49098141
132.629	-1.10977	0.239493	-4.63384	3.58942e-06	0.00119688	B3#B2#SINE#chr7#49099500#49099648
97.5633	-1.05299	0.232815	-4.52287	6.10075e-06	0.00177705	B3#B2#SINE#chr7#49099841#49099951
135.147	-1.23242	0.214498	-5.7456	9.15982e-09	1.04905e-05	MER5A1#hAT-Charlie#DNA#chr7#49101354#49101512
158.417	-1.10554	0.211851	-5.21849	1.80388e-07	0.000116922	Charlie19a#hAT-Charlie#DNA#chr7#49101774#49101977
20.1648	-2.15597	0.447585	-4.81689	1.45815e-06	0.000597396	G-rich#Low_complexity#Low_complexity#chr7#49102156#49102201
83.3782	-1.3037	0.289656	-4.50086	6.76801e-06	0.00192144	Charlie2a#hAT-Charlie#DNA#chr7#49103391#49103579
74.0545	-1.04178	0.274587	-3.79399	0.000148246	0.0180618	B2_Mm2#B2#SINE#chr7#49103775#49103967
63.1466	-1.23935	0.258089	-4.80202	1.57071e-06	0.000630063	Charlie2a#hAT-Charlie#DNA#chr7#49103980#49104229
133.721	-1.11844	0.220699	-5.06772	4.02618e-07	0.000219338	Helitron2Na_Mam#Helitron?#RC?#chr7#49104351#49104547
43.7766	-1.66511	0.347706	-4.78884	1.67747e-06	0.000666258	(TG)n#Simple_repeat#Simple_repeat#chr7#49105337#49105378
94.0395	-1.21393	0.250194	-4.85197	1.2224e-06	0.00051928	MIR#MIR#SINE#chr7#49106235#49106334
92.2941	-1.2422	0.217855	-5.70195	1.18441e-08	1.30459e-05	MIRb#MIR#SINE#chr7#49106575#49106702
79.1066	-1.32932	0.273557	-4.85939	1.17748e-06	0.000507144	B4A#B4#SINE#chr7#49106957#49107021
41.9558	-1.06059	0.291678	-3.63616	0.000276729	0.0282288	MIRb#MIR#SINE#chr7#49107396#49107512
191.609	-1.19216	0.207317	-5.75044	8.90102e-09	1.02976e-05	MT2B#ERVL#LTR#chr7#49108252#49108676
535.776	-1.15407	0.211734	-5.45057	5.02074e-08	4.26116e-05	MERVL_2A-int#ERVL#LTR#chr7#49108793#49110402
927.326	-1.08242	0.202504	-5.34519	9.03246e-08	6.90954e-05	MERVL_2A-int#ERVL#LTR#chr7#49110508#49113342
142.93	-1.06506	0.201404	-5.28816	1.23553e-07	8.76914e-05	MERVL_2A-int#ERVL#LTR#chr7#49113339#49113868
142.964	-1.09633	0.241783	-4.53434	5.77844e-06	0.0017041	MT2B#ERVL#LTR#chr7#49113959#49114389
73.105	-1.38961	0.256218	-5.42355	5.84259e-08	4.83649e-05	B1F2#Alu#SINE#chr7#49116551#49116697
64.6882	-1.28329	0.281127	-4.56482	4.99921e-06	0.0015326	PB1D7#Alu#SINE#chr7#49116812#49116910
140.746	-1.29523	0.230193	-5.62674	1.83649e-08	1.90324e-05	MIRb#MIR#SINE#chr7#49118488#49118711
41.0811	-1.19811	0.300829	-3.98268	6.81431e-05	0.0104731	CT-rich#Low_complexity#Low_complexity#chr7#49119450#49119521
88.0307	-1.03655	0.244718	-4.2357	2.27846e-05	0.0047201	GA-rich#Low_complexity#Low_complexity#chr7#49120479#49120545
36.3535	-1.29405	0.346305	-3.73673	0.000186427	0.0212185	B1_Mus1#Alu#SINE#chr7#49121831#49121980
111.603	-0.968721	0.218931	-4.42478	9.65389e-06	0.00252077	L1MA4#L1#LINE#chr7#49122270#49122626
134.039	-1.1351	0.219503	-5.17122	2.32564e-07	0.000142054	L1MA4#L1#LINE#chr7#49122834#49123232
39.2171	-1.16275	0.3171	-3.66683	0.000245574	0.0259298	ID_B1#B4#SINE#chr7#49125041#49125144
67.4708	-1.40722	0.261071	-5.39016	7.03966e-08	5.59754e-05	B2_Mm2#B2#SINE#chr7#49125857#49126016
94.195	-0.975513	0.234337	-4.16286	3.14284e-05	0.00594556	7SK#RNA#RNA#chr7#49126829#49127075
60.624	-1.44582	0.273744	-5.28163	1.28041e-07	8.99948e-05	MIR#MIR#SINE#chr7#49127841#49127885
75.1134	-1.27327	0.283097	-4.49763	6.87149e-06	0.00194397	B3#B2#SINE#chr7#49128739#49128944
78.2932	-1.51016	0.257297	-5.86932	4.37595e-09	5.7091e-06	MTEb#ERVL-MaLR#LTR#chr7#49128971#49129186
51.5201	-1.43466	0.287298	-4.99362	5.92577e-07	0.000295656	MER5A#hAT-Charlie#DNA#chr7#49132360#49132429
105.714	-1.2084	0.218203	-5.53797	3.05995e-08	2.86239e-05	ORR1E#ERVL-MaLR#LTR#chr7#49135048#49135398
34.1305	-1.67091	0.377668	-4.4243	9.67577e-06	0.0025247	(TCCC)n#Simple_repeat#Simple_repeat#chr7#49136218#49136290
44.1923	-1.34376	0.294737	-4.55917	5.1355e-06	0.00156605	(GTTTG)n#Simple_repeat#Simple_repeat#chr7#49136652#49136702
64.5034	-1.36882	0.291669	-4.69307	2.6913e-06	0.000964415	B4A#B4#SINE#chr7#49137240#49137491
112.349	-1.16414	0.229701	-5.06807	4.01859e-07	0.000219222	ORR1E#ERVL-MaLR#LTR#chr7#49137493#49137817
41.224	-1.45826	0.322622	-4.52003	6.18309e-06	0.00179456	C-rich#Low_complexity#Low_complexity#chr7#49138366#49138461
128.858	-1.14697	0.232248	-4.93857	7.86978e-07	0.000368479	L1MA5#L1#LINE#chr7#49138711#49139178
167.282	-1.07536	0.220659	-4.87339	1.09698e-06	0.000479128	L1MA5#L1#LINE#chr7#49139341#49139859
63.5024	-1.30441	0.254019	-5.13506	2.82054e-07	0.000165512	RSINE1#B4#SINE#chr7#49140304#49140459
77.5334	-1.41716	0.234757	-6.03672	1.57277e-09	2.37469e-06	L1MB5#L1#LINE#chr7#49140796#49140899
207.129	-1.07228	0.188846	-5.67805	1.36241e-08	1.47249e-05	L1MB5#L1#LINE#chr7#49141106#49141783
40.3683	-1.36463	0.299599	-4.55485	5.24237e-06	0.00158783	ORR1E#ERVL-MaLR#LTR#chr7#49142185#49142291
86.4706	-1.36042	0.230929	-5.89106	3.83715e-09	5.12219e-06	ORR1F#ERVL-MaLR#LTR#chr7#49142654#49142813
38.4558	-1.2366	0.311155	-3.97423	7.06084e-05	0.0107374	(CAG)n#Simple_repeat#Simple_repeat#chr7#49143349#49143384
58.0667	-1.06441	0.26453	-4.02379	5.72689e-05	0.00925341	MIRc#MIR#SINE#chr7#49145519#49145557
165.925	-1.06469	0.219725	-4.84557	1.2625e-06	0.00053036	Lx7#L1#LINE#chr7#49146774#49147372
47.2277	-1.35889	0.302599	-4.49073	7.09783e-06	0.00199401	MIRb#MIR#SINE#chr7#49147383#49147493
64.1761	-1.16469	0.270464	-4.30626	1.66039e-05	0.00373113	MER58C#hAT-Charlie#DNA#chr7#49147709#49147783
94.8604	-1.23894	0.261987	-4.72904	2.25585e-06	0.000839651	ORR1B1#ERVL-MaLR#LTR#chr7#49148891#49149137
87.2993	-1.10426	0.25149	-4.39087	1.129e-05	0.00281127	B4A#B4#SINE#chr7#49149757#49150026
52.3007	-1.21369	0.272792	-4.44912	8.6222e-06	0.00232461	L2b#L2#LINE#chr7#49150381#49150446
71.373	-1.49091	0.251119	-5.93708	2.90139e-09	3.96495e-06	MER117#hAT-Charlie#DNA#chr7#49150816#49150871
138.277	-1.36277	0.249622	-5.45932	4.77949e-08	4.09697e-05	MTC#ERVL-MaLR#LTR#chr7#49151333#49151717
80.4794	-0.862672	0.232247	-3.71446	0.000203638	0.022628	MIR#MIR#SINE#chr7#49152583#49152827
83.9039	-1.29958	0.27237	-4.77137	1.82975e-06	0.000709955	ORR1E#ERVL-MaLR#LTR#chr7#49152850#49153159
54.2905	-1.3077	0.293425	-4.45668	8.32387e-06	0.00225364	L2c#L2#LINE#chr7#49154864#49155130
49.4591	-1.07204	0.293445	-3.65329	0.000258897	0.0268721	L1MD3#L1#LINE#chr7#49155466#49155595
107.271	-1.17538	0.252614	-4.65286	3.2736e-06	0.00111935	Lx5c#L1#LINE#chr7#49155717#49156301
149.932	-1.08608	0.223561	-4.85808	1.18529e-06	0.000508337	MTE2a#ERVL-MaLR#LTR#chr7#49156562#49156995
100.342	-1.48789	0.248394	-5.99005	2.09772e-09	3.00951e-06	L1MD2#L1#LINE#chr7#49157086#49157532
51.1189	-1.29886	0.315512	-4.11668	3.84363e-05	0.00691288	MIR#MIR#SINE#chr7#49157538#49157652
74.1181	-1.12865	0.259607	-4.34752	1.37685e-05	0.0032395	L1Md_F3#L1#LINE#chr7#49157824#49158363
44.5679	-1.09991	0.315106	-3.49061	0.000481918	0.0411348	MER112#hAT-Charlie#DNA#chr7#49158589#49158741
44.0971	-1.37856	0.297129	-4.6396	3.49088e-06	0.00117561	MIRb#MIR#SINE#chr7#49159435#49159482
95.675	-1.09373	0.227291	-4.81201	1.49422e-06	0.000606251	MIR#MIR#SINE#chr7#49161033#49161214
40.8567	-1.26158	0.336081	-3.75381	0.000174165	0.020205	B1_Mur4#Alu#SINE#chr7#49161409#49161549
103.794	-0.914146	0.226588	-4.03439	5.47435e-05	0.00896288	MTEb#ERVL-MaLR#LTR#chr7#49162596#49162859
46.029	-1.23745	0.29998	-4.1251	3.70574e-05	0.00673242	ID4_#ID#SINE#chr7#49164770#49164846
73.514	-1.03823	0.267835	-3.87639	0.000106018	0.0142101	MER5A1#hAT-Charlie#DNA#chr7#49164993#49165108
45.6295	-1.45355	0.29821	-4.87425	1.09224e-06	0.000478095	B3#B2#SINE#chr7#49166614#49166829
71.6413	-1.20149	0.26691	-4.5015	6.74762e-06	0.001917	(TG)n#Simple_repeat#Simple_repeat#chr7#49169231#49169391
62.9921	-1.27049	0.287778	-4.41481	1.011e-05	0.00259765	MIRb#MIR#SINE#chr7#49169789#49169962
91.6734	-1.15578	0.246018	-4.69797	2.62756e-06	0.000946622	MTE2b#ERVL-MaLR#LTR#chr7#49170734#49171060
26.2739	-1.46132	0.369497	-3.9549	7.6568e-05	0.0113902	L2a#L2#LINE#chr7#49171209#49171283
29.4621	-1.41376	0.365286	-3.87029	0.000108704	0.0144439	(CA)n#Simple_repeat#Simple_repeat#chr7#49171789#49171856
43.8905	-1.36553	0.301356	-4.53131	5.86203e-06	0.00172472	MIRb#MIR#SINE#chr7#49172038#49172158
48.1404	-1.27166	0.297844	-4.26957	1.95854e-05	0.00420204	B3#B2#SINE#chr7#49172312#49172508
[truncated: 3,228 more rows]
