# Supplementary material for: Microglial deficiency in the ATRX chromatin remodeler elicits a viral mimicry immune response that impacts neuronal function and behavior
Source: PLoS Biol. 2025 Sep 12;23(9):e3002659. doi: 10.1371/journal.pbio.3002659 (PMC12445524; doi:10.1371/journal.pbio.3002659)
Supplement: S10 Table — Results of cytokine/chemokine array performed using cortical protein extracts from control and ATRX miKO mice as well as the RNA-seq data. (XLSX) [file pbio.3002659.s016.xlsx]

## Sheet: cytokines values
Table S7: Cytokines/Chemokines levels in Atrx miKO and control mice
Name		Eotaxin	G-CSF	GM-CSF	IFNγ	IL-1α	IL-1β	IL-2	IL-3	IL-4	IL-5	IL-6	IL-7	IL-9	IL-10	IL-12p40	IL-12p70	IL-13	IL-15	IL-17	IP-10	KC	LIF	LIX	M-CSF	MCP-1	MIG	MIP-1α	MIP-1β	MIP-2	RANTES	TNFα	VEGF	6Ckine/Exodus 2	EPO	Fractalkine	IFNβ-1	IL-11	IL-16	IL-20	MCP-5	MDC	MIP-3α	MIP-3β	TARC	TIMP-1
CTL	S1	10.4	2.18	OOR <	4.35	106.1	2.02	246.61	0.72	0.63	OOR <	0.8	6.06	327.87	14.33	6.97	232.09	7.52	48.45	3.57	12.25	23.22	1.19	29.6	6.02	20.71	7.43	30.32	OOR <	30.33	3.07	3.46	4.35	1244.43	47.5	669.49	49.79	61.07	1294.8	9.56	75.45	2.1	5.98	20.02	13.22	60.24
	S2	9.5	1.15	4.44	3.33	115.05	3.19	298.95	0.82	0.5	OOR <	1.18	7.39	338.78	19.19	8.1	229.89	12.47	44.39	4.02	12.45	17.88	0.93	24.21	7.86	13.65	6.27	49.9	OOR <	71.37	3.25	3.94	3.89	1334.99	53.97	638.5	40.24	58.43	1143.12	9.56	68.57	2.28	7.09	27.06	14.52	55.83
	S3	9.63	1.15	8.31	3.97	77.9	1.9	301.63	0.91	0.57	OOR <	0.48	7.75	537.12	16.47	6.65	177.86	5.17	38.3	2.87	14.28	24.51	0.96	28.22	6.8	16	6.98	35.76	OOR <	37.72	2.88	2.7	3.46	1029.7	63.23	660.69	55.38	67.23	1490.15	11.88	81.1	1.78	6.58	26.4	12.91	55.31
	S4	19.47	2.69	4.44	7.06	50.93	0.64	326.08	0.23	0.55	OOR <	0.92	5.81	1004.86	15.8	4.12	213.59	8.65	46.42	4.48	41.59	25.55	1.19	15.4	10.19	20.71	10.03	76.63	OOR <	50.41	2.34	3.72	5.67	303.46	54.03	422.32	37.39	69.88	1150.06	17.18	89.57	1.52	8.44	18.83	9.11	137.05
	S5	15.19	0.81	4.97	3.33	112.54	3.19	278.22	0.52	0.38	OOR <	0.41	5.93	1075.82	18.5	9.26	193.99	6.84	37.28	4.48	14.55	23.22	0.91	21.61	7.1	18.35	10.54	81.97	OOR <	26.2	3.03	3.19	3.83	128.33	60.49	727.99	32.05	46.15	976.06	11.01	66.68	1.56	6.68	20.89	15.32	50.81
ATRX miKO	S6	10.64	0.81	5.47	5.21	114.64	2.72	288.5	1.03	0.52	0.12	0.66	6.55	593.75	13.26	6.32	231.36	5.3	36.26	3.63	122.35	30.01	1.03	22.9	8.3	45.82	31.1	30.32	15.5	58.79	3.18	3.64	2.96	792.38	51.83	583.89	38.53	46.15	588.04	11.88	405.17	2	4.93	25.16	15.67	69.04
	S7	23.73	0.64	OOR <	9.05	107.84	0.76	239.41	0.62	0.6	OOR <	0.76	6.55	341.45	18.92	8.59	180.96	6.67	44.9	4.72	103.75	47.15	0.96	35.25	6.33	32.35	29.67	34.9	6.43	16.41	3.74	3.46	4.62	832.22	57.33	619.28	63.74	58.43	823.98	13.09	296.4	1.69	5.26	22.82	17.68	94.98
	S8	13.27	0.81	4.97	2.81	117.12	2.95	300.11	0.89	0.57	OOR <	0.59	7.27	351.3	19.33	7.45	177.47	20.11	45.4	6.83	78.19	21.81	1.34	42.69	9.11	25.39	27.75	44.22	OOR <	50.41	4.07	3.19	3.65	1176.87	60.84	656.17	51.84	76.05	894.61	12.7	311.18	2.44	7.57	30.56	17.47	77.18
	S9	12.5	1.5	3.86	5.21	86.6	2.25	270.7	0.66	0.57	OOR <	0.43	5.05	360.52	14.59	4.43	181.73	4.85	44.9	3.07	97.29	28.42	0.84	17.84	5.86	32.35	31.46	28.31	OOR <	44.34	3.21	3.26	3.23	1281.94	53.93	625.44	47.46	53.16	797.22	11.88	359.79	1.6	6.29	24.9	17.38	67.72
	S10	17.86	1.33	6.37	5.64	102.12	2.37	282.45	0.85	0.57	0.15	0.92	7.99	646.89	15.93	6.48	189.41	15.69	50.47	4.21	90.67	24.51	1.17	37.44	8.45	41.41	31.04	42.06	OOR <	44.34	4.33	3.19	3.65	594.58	40.62	447.09	40.24	47.9	621.34	10.06	237.87	2.17	5.92	20.79	13.74	51.71
		OOR < = Out of Range Below the Standard Curve (Logistic Regression)

## Sheet: RNA-seq values
Array name	gene_name	n_transcripts	min_log2FoldChange	max_log2FoldChange	mean_log2FoldChange	median_log2FoldChange	sd_log2FoldChange	n_log2FC_negative	n_log2FC_positive	lancaster_p	best_transc_padj	best_transc_pvalue	medianTPM.groupMiKO	medianTPM.groupMiC	baseMean	log2FoldChange	lfcSE	stat	pvalue	padj	weight
IP-10	Cxcl10	4	3.48856	11.0168	7.16247	7.07223	3.10733	0	4	1.70644e-36	9.20798e-16	1.54099e-18	19.2817	0.113058	743.773	7.18197	1.00217	7.16639	7.69988e-13	1.53786e-10	1.01603
MCP-1	Ccl2	2	4.29586	5.27315	4.78451	4.78451	0.691049	0	2	1.58304e-17	1.81024e-10	5.57177e-13	17.6292	0.599637	275.363	4.90265	0.834587	5.87434	4.24526e-09	3.95766e-07	1.01453
MIG	Cxcl9	2	-2.69965	6.70648	2.00342	2.00342	6.65113	1	1	5.35983e-05	0.00473625	3.72497e-05	0.144203	0	8.76372	1.51158	1.6383	0.922649	0.35619	0.804826	1.01574
IL16	Il16	6	-2.57739	3.07327	0.307805	-0.0878773	2.10029	3	3	0.00274411	0.0839497	0.0157428	24.8875	38.4649	4638.52	-0.63708	0.231788	-2.74855	0.005986	0.0774019	1.01492
MCP-5	Ccl12	2	3.7992	4.35967	4.07943	4.07943	0.396313	0	2	4.0888e-16	2.01356e-12	6.343e-15	89.2328	4.27447	990.74	4.36223	0.677252	6.44107	1.18632e-10	1.6243e-08	0.967781
