# Supplementary material for: Microglial deficiency in the ATRX chromatin remodeler elicits a viral mimicry immune response that impacts neuronal function and behavior
Source: PLoS Biol. 2025 Sep 12;23(9):e3002659. doi: 10.1371/journal.pbio.3002659 (PMC12445524; doi:10.1371/journal.pbio.3002659)
Supplement: S11 Table — List of oligonucleotides used in this study. (XLSX) [file pbio.3002659.s017.xlsx]

## Sheet: Sheet1
Table S11: Genotyping primers
Primer	Sequence 5' --> 3'
ATRX-loxP-17 F	AGAACCGTTAGTGCAGGTTCA
ATRX-loxP-18 R	TGAACCTGGGGACTTCTTTG
ATRX-Neo-R	CCACCATGATATTCGGCAAG
tdtom-WT-F-oIMR9020	AAG GGA GCT GCA GTG GAG TA
tdtom-WT-R-oIMR9021	CCG AAA ATC TGT GGG AAG TC
tdtom-Mut-R-oIMR9103	GGC ATT AAA GCA GCG TAT CC
tdtom-Mut-F-oIMR9105	CTG TTC CTG TAC GGC ATG G
Sun1-Mut-R-22163	CGG GCC ATT TAC CGT AAG TTA T
Sun1-WT-F-oIMR9020	AAG GGA GCT GCA GTG GAG TA
Sun1-WT-R-oIMR9021	CCG AAA ATC TGT GGG AAG TC
CreER-Cx3-Common-F	AAGACTCACGTGGACCTG
CreER--Cx3-Mut-R	CGGTTATTCAACTTGCAC CA
CreER-Cx3-WT-RWild type Reverse (162R)	GGCCTCAGCAGAATCGTCAT
