# Supplementary material for: Microglial deficiency in the ATRX chromatin remodeler elicits a viral mimicry immune response that impacts neuronal function and behavior
Source: PLoS Biol. 2025 Sep 12;23(9):e3002659. doi: 10.1371/journal.pbio.3002659 (PMC12445524; doi:10.1371/journal.pbio.3002659)
Supplement: S13 Table — Additional information on the number of assigned, unmapped, and duplicate sequencing reads. (XLS) [file pbio.3002659.s019.xls]

## Sheet: Sequence mapping details
Status	Mi-RNA-C1	Mi-RNA-C2	Mi-RNA-C3	Mi-RNA-KO1	Mi-RNA-KO2	Mi-RNA-KO3	Mi-ATAC-C1	Mi-ATAC-C2	Mi-ATAC-KO1	Mi-ATAC-KO2
Assigned	25674362	15697591	28915703	24505310	21852763	31234830	72687235	31516950	49432599	44994229
Unmapped	8984982	6484421	10394984	12638288	11742743	14956500	4675505	4157096	8813642	7938866
Duplicate	0	0	0	0	0	0	57885684	104787442	49786036	73592497
No Feature	53451642	31611684	58392387	53970440	45861015	64280143	74540358	31025012	61290709	54648574
Ambiguity	6033092	4146162	7001026	5580405	4986777	7670520	10313662	5816770	9925820	8520044
