# Supplementary material for: Microglial deficiency in the ATRX chromatin remodeler elicits a viral mimicry immune response that impacts neuronal function and behavior
Source: PLoS Biol. 2025 Sep 12;23(9):e3002659. doi: 10.1371/journal.pbio.3002659 (PMC12445524; doi:10.1371/journal.pbio.3002659)
Supplement: S1 Data — File containing raw data for experiments depicted in the main figures and supplementary figures. (XLSX) [file pbio.3002659.s020.xlsx]

## Sheet: Fig 1C
	% GFP/ATRX Cells	CTL			KO
	Cortex	98.0769	100	83.3333	8.33333	5.55556	12.6667
	Hippocampus	96.4286	100	87.5	2.43902	9.09091	7.52688
	Cerebellum	100	100	86.6667	6.06061	8.33333	13.9535
	Striatum	100	97.2973	89.7059	3.7037	3.57143	24.1379

## Sheet: Fig 1D
Cortex		Elongated AI14 Somas
	CTL			ATRX miKO
2 months	12.2917	12.1996	17.8172	33.9286	28.0093	35.0758
3 months	17.1717	12.5	10	40.3509	40.5941	43
CA1 Hippocampus		Elongated AI14 Somas
	CTL			ATRX miKO
2 months	34.1883	13.551	32.8739	28.3333	20.1457	29.0776
3 months	31.5789	18.4466	22.4719	50	42.4528	50.5495

## Sheet: Fig 1F
	Intersections
Distance from soma	Control			ATRX miKO
5	3.83333	4.375	7.125	3.06667	3.71429	4.92857
10	10.25	12.625	15.75	10.8	11	13.5
15	10.0833	15.375	18.125	12.8667	14.7143	16.8571
20	8.25	11.875	15.25	11.3333	13	16
25	4.75	7.25	9.125	8.86667	11.8571	13.0714
30	2.5	3.375	4	6.33333	7.57143	9.42857
35	0.727273	0.75	1.75	2.6	2.42857	4.57143
40	0.142857	0	1	2	1	1.64286
45	1	0	0	1.625	0.5	0.7
50	0	0	0	1	1	2
55	0	0	0	0	1	1

## Sheet: Fig 1G
Convex Hull Volume (um^3)
Control	ATRX miKO
13968.1	43074
24971.7	27312.2
17001.2	62823.1

## Sheet: Fig 1H
	Segment length
Segment order	Control			ATRX miKO
1	52.2739	55.2022	47.3762	53.3013	40.9588	38.142
2	65.8846	82.8709	71.4575	71.4323	89.6615	49.5108
3	66.7516	78.5503	104.76	62.2319	96.1873	70.0414
4	53.0448	53.7204	83.2747	66.0985	102.91	61.5941
5	46.0491	56.0024	83.6944	61.9479	73.8864	62.9657
6	25.0389	43.7582	59.4714	43.6264	82.6156	51.93
7	26.0656	33.9914	46.1774	45.1062	69.7248	54.324
8	15.8617	30.7311	29.9531	33.2094	56.569	50.6657
9	37.119	18.9179	9.7915	30.3236	44.4589	47.4014

## Sheet: Fig 1I
	Frequency
Segment order	Control	ATRX miKO
1-3	0	0
4-6	7	2
7-9	15	9
10-12	5	11
13-15	1	9
16-18	0	4
19-21	0	0
22-24	0	1
25-27	0	1

## Sheet: Fig 1K
Cortex	CD68 foci/Ai14 cell
Months	Control			ATRX miKO
2M	29.2	28.4	23.4375	35	31.4667	36.9
3M	12.15	13.35	17.05	22.5	24.35	22.25
6M	43.6	26.5	31.2	37.55	44.05	37.35
CA1 hippocampus	CD68 foci/Ai14 cell
Months	Control			ATRX miKO
2M	30.9	28.3	18.15	30.1	32.2222	36.25
3M	12.75	12.45	17.7	27.35	25.4	24.6
6M	46.55	26.95	28.85	45.4	40.85	32

## Sheet: Fig 1L
Cortex	IBA+ cell Density
Months	Control			ATRX miKO
2M	73.3232	81.1581	78.9407	83.819	65.6361	82.4886
3M	86.9234	105.727	82.3112	57.8307	55.3472	75.925
6M	55.96	89.7111	77.04	IBA1 cells/mm2	60.9055	53.8097	57.6533
CA1 hippocampus	IBA+ cell Density
Months	Control			ATRX miKO
2M	89.88	94.0192	85.593	90.4713	53.2184	85.593
3M	98.9863	82.3112	73.7962	56.0567	61.0238	71.3127
6M	40.8008	84.9721	74.5058	58.2869	54.2321	61.3279

## Sheet: Fig 2D
		≤ 2					≥ 3
Cortex	CTL	84.6154	95	100	95	100	15.3846	5	0	5	0
	ATRX miKO	46.6667	60	78.9474	72.2222	77.2727	53.3333	40	21.0526	27.7778	22.7273
Hippocampus	CTL	100	100	88.8889	100	95	0	0	11.1111	0	5
	ATRX miKO	78.5714	80	90	86.6667	57.1429	21.4286	20	10	13.3333	42.8571

## Sheet: Fig 2F
		% Ki67/IBA1 cells
Cortex	Months	CTL			ATRX miKO
	2M	0	0.299401	0.623053	15.6584	28.9683	42.0635
	3M	0.879765	0.49505	0.294985	5.02793	2.87081	2.40385
Hippocampus	Months	CTL			ATRX miKO
	2M	0.632911	1.88679	0	23.0263	22.6562	29.6296
	3M	0	1	0.874636	5.06329	3.07692	5.625

[truncated: 49 more sheets: Fig 2G, Fig 3A, Fig 4K, Fig 4L, Fig 4M, Fig 5A, Fig 5B, Fig 5C, Fig 5E, Fig 5F, Fig 5H, Fig 5I, Fig 5K, Fig 5L, Fig 5M, Fig 5O, Fig 5P, Fig 5Q, Fig 6A, Fig 6B …]
